# Supplementary material for: Comparative transcriptome analysis of rainbow trout gonadal cells (RTG-2) infected with U and J genogroup infectious hematopoietic necrosis virus
Source: Front Microbiol. 2023 Jan 17;13:1109606. doi: 10.3389/fmicb.2022.1109606 (PMC9887044; doi:10.3389/fmicb.2022.1109606)
Supplement: Supplementary file 1 [file Data_Sheet_1.ZIP]

Archive with 7 entries (6 files):
- Supplementary Tables/Supplementary Table 1.xls
- Supplementary Tables/Supplementary Table 2.xls
- Supplementary Tables/Supplementary Table 3.xls
- Supplementary Tables/Supplementary Table 4.xls
- Supplementary Tables/Supplementary Table 5.xls
- Supplementary Tables/Supplementary Table 6.xls
- Supplementary Tables/
