# Supplementary material for: Comparative transcriptome analysis of rainbow trout gonadal cells (RTG-2) infected with U and J genogroup infectious hematopoietic necrosis virus
Source: Front Microbiol. 2023 Jan 17;13:1109606. doi: 10.3389/fmicb.2022.1109606 (PMC9887044; doi:10.3389/fmicb.2022.1109606)
Supplement: Supplementary file 1 [file Data_Sheet_1.ZIP › Supplementary Tables/Supplementary Table 1.xls]

## Sheet: Sheet1
Primer names	Primer sequences
TRPM2 F	5' AGGGTCGGTTGCTTTAGTG 3'
TRPM2 R	5' GGGTTCATTGGGTTCACTT 3'
STING F	5' GCCTGGCTTGGTCTTTCC 3'
STING R	5' GAGCGATGTTGGCGTTGA 3'
ITGB7 F	5' GCTTCTACGATGGCACTAAAT 3'
ITGB7 R	5' TCCTCGGTGACAGCAAAG 3'
IRL F	5' ACCGTGGTCACAGACTTCC 3'
IRL R	5' CGATTCTCACCGCTCCTCT 3'
CACNB2 F	5' TCCTACACCAGCCGTCCAT 3'
CACNB2 R	5' CCGATTTCACAGCCTTCCTT 3'
BMP2L F	5' TTCTGGTGGTTACTACTCTGCC 3'
BMP2L R	5' TTCTGCTCCCGCTGTCTT 3'
MLF1 F	5' ATGCGGAGTTTATCAGAGCC 3'
MLF1 R	5' TCCTCACGCCGAACATCA 3'
mTOR F	5' ATGGTTTGCTCGCTGGTC 3'
mTOR R	5' GCTCCTGCTGGTGTTGCT 3'
RIPK2 F	5' CTGATGCAATGACAAGGGCTAC 3'
RIPK2 R	5' TGCTGGGACTGGTGGAAG 3'
IRF1 F	5' GGCTGGAGGATAAGATTGA 3'
IRF1 R	5' GTGTAGTCTCGCCTTGTATGA 3'
Gadd45α F	5' GATGACGAGGATGTAAAGGAC 3'
Gadd45α R	5' CAGGGAGGTTAATGATGGGT 3'
PLK2 F	5' AGAGTTGTCACGGATTATTACGG 3'
PLK2 R	5' TTCCCTTTGGTGCGGTTT 3'
ARMC5 F	5' CCAGAAGTTTACGGAGGAGG 3'
ARMC5 R	5' CACCAAGGAAGCCAATCAA 3'
PIK3R1 F	5' ACCCACTGACATTCAACTCG 3'
PIK3R1 R	5' GCCTCAATAGCCGTTCTC 3'
c-Myc F	5' TGTATGTGGAGCGGGTTC 3'
c-Myc R	5' AGTATCAGTTATTGGGTAGGGA 3'
