# Supplementary material for: Comparative transcriptome analysis of rainbow trout gonadal cells (RTG-2) infected with U and J genogroup infectious hematopoietic necrosis virus
Source: Front Microbiol. 2023 Jan 17;13:1109606. doi: 10.3389/fmicb.2022.1109606 (PMC9887044; doi:10.3389/fmicb.2022.1109606)
Supplement: Supplementary file 1 [file Data_Sheet_1.ZIP › Supplementary Tables/Supplementary Table 2.xls]

## Sheet: Function_anno.stat
#Anno_Database	Annotated_Number	Annotated_Percent
COG_Annotation	294	1.7
GO_Annotation	3729	21.9
KEGG_Annotation	3699	21.7
KOG_Annotation	1320	7.7
Pfam_Annotation	2248	13.2
Swissprot_Annotation	710	4.2
TrEMBL_Annotation	7053	41.3
eggNOG_Annotation	3701	21.7
nr_Annotation	6773	39.7
All_Annotated	7390	43.3

## Sheet: COG annotation
#ID	Class_Name	Numbers
J	Translation, ribosomal structure and biogenesis	21
A	RNA processing and modification	0
K	Transcription	1
L	Replication, recombination and repair	8
B	Chromatin structure and dynamics	0
D	Cell cycle control, cell division, chromosome partitioning	3
Y	Nuclear structure	0
V	Defense mechanisms	5
T	Signal transduction mechanisms	18
M	Cell wall/membrane/envelope biogenesis	5
N	Cell motility	0
Z	Cytoskeleton	0
W	Extracellular structures	0
U	Intracellular trafficking, secretion, and vesicular transport	1
O	Posttranslational modification, protein turnover, chaperones	17
C	Energy production and conversion	4
G	Carbohydrate transport and metabolism	10
E	Amino acid transport and metabolism	8
F	Nucleotide transport and metabolism	5
H	Coenzyme transport and metabolism	2
I	Lipid transport and metabolism	13
P	Inorganic ion transport and metabolism	12
Q	Secondary metabolites biosynthesis, transport and catabolism	14
R	General function prediction only	18
S	Function unknown	6
X	Mobilome: prophages, transposons	139

## Sheet: GO annotation
#GO_classify1	GO_classify2	Oncorhynchus mykiss.newGene.longest transcript.pep
#Total_gene		3729
cellular component	intracellular	955
cellular component	protein-containing complex	436		3140
cellular component	cellular anatomical entity	1749		0.469027
molecular function	catalytic activity	960
molecular function	structural molecule activity	66
molecular function	transporter activity	157
molecular function	binding	2287		0.613301
molecular function	antioxidant activity	12		3944
molecular function	cargo receptor activity	14
molecular function	translation regulator activity	15
molecular function	molecular transducer activity	132
molecular function	molecular function regulator	137
molecular function	transcription regulator activity	163
molecular function	small molecule sensor activity	1
biological process	reproduction	103
biological process	immune system process	93		0.0249397
biological process	behavior	56
biological process	metabolic process	1670
biological process	cellular process	2172		0.582462
biological process	reproductive process	98
biological process	biological adhesion	101
biological process	signaling	407
biological process	multicellular organismal process	405
biological process	developmental process	366
biological process	growth	36
biological process	locomotion	118
biological process	pigmentation	9
biological process	interspecies interaction between organisms	52
biological process	rhythmic process	12
biological process	response to stimulus	593		0.159024
biological process	localization	444
biological process	intraspecies interaction between organisms	6
biological process	multi-organism process	99
biological process	biological regulation	992
biological process	detoxification	13		0.00348619
biological process	biomineralization	3

## Sheet: GO_tree.stat
#GO_Function	Unigene_number	Unigene_ID
Biological Process	63987
Biological Process: 10-formyltetrahydrofolate biosynthetic process (GO:0009257);	2	Oncorhynchus_mykiss_newGene_18710;Oncorhynchus_mykiss_newGene_18712
Biological Process: 10-formyltetrahydrofolate metabolic process (GO:0009256);	2	Oncorhynchus_mykiss_newGene_18710;Oncorhynchus_mykiss_newGene_18712
Biological Process: 3'-UTR-mediated mRNA destabilization (GO:0061158);	1	Oncorhynchus_mykiss_newGene_27577
Biological Process: 3'-phosphoadenosine 5'-phosphosulfate biosynthetic process (GO:0050428);	1	Oncorhynchus_mykiss_newGene_10483
Biological Process: 3'-phosphoadenosine 5'-phosphosulfate metabolic process (GO:0050427);	1	Oncorhynchus_mykiss_newGene_10483
Biological Process: 5S class rRNA transcription by RNA polymerase III (GO:0042791);	3	Oncorhynchus_mykiss_newGene_28196;Oncorhynchus_mykiss_newGene_24431;Oncorhynchus_mykiss_newGene_8438
Biological Process: 7-methylguanosine RNA capping (GO:0009452);	1	Oncorhynchus_mykiss_newGene_4259
Biological Process: 7-methylguanosine cap hypermethylation (GO:0036261);	1	Oncorhynchus_mykiss_newGene_4259
Biological Process: ADP metabolic process (GO:0046031);	1	Oncorhynchus_mykiss_newGene_2767
Biological Process: AMPA glutamate receptor clustering (GO:0097113);	1	Oncorhynchus_mykiss_newGene_26528
Biological Process: ATP biosynthetic process (GO:0006754);	8	Oncorhynchus_mykiss_newGene_916;Oncorhynchus_mykiss_newGene_9106;Oncorhynchus_mykiss_newGene_17607;Oncorhynchus_mykiss_newGene_16806;Oncorhynchus_mykiss_newGene_8750;Oncorhynchus_mykiss_newGene_2767;Oncorhynchus_mykiss_newGene_18700;Oncorhynchus_mykiss_newGene_17326
Biological Process: ATP generation from ADP (GO:0006757);	1	Oncorhynchus_mykiss_newGene_2767
Biological Process: ATP metabolic process (GO:0046034);	12	Oncorhynchus_mykiss_newGene_8750;Oncorhynchus_mykiss_newGene_2767;Oncorhynchus_mykiss_newGene_18700;Oncorhynchus_mykiss_newGene_17326;Oncorhynchus_mykiss_newGene_9209;Oncorhynchus_mykiss_newGene_17319;Oncorhynchus_mykiss_newGene_916;Oncorhynchus_mykiss_newGene_16595;Oncorhynchus_mykiss_newGene_9106;Oncorhynchus_mykiss_newGene_27407;Oncorhynchus_mykiss_newGene_16806;Oncorhynchus_mykiss_newGene_176…
Biological Process: ATP synthesis coupled electron transport (GO:0042773);	1	Oncorhynchus_mykiss_newGene_27407
Biological Process: ATP synthesis coupled proton transport (GO:0015986);	1	Oncorhynchus_mykiss_newGene_6922
Biological Process: ATP-dependent chromatin remodeling (GO:0043044);	7	Oncorhynchus_mykiss_newGene_30315;Oncorhynchus_mykiss_newGene_30314;Oncorhynchus_mykiss_newGene_8800;Oncorhynchus_mykiss_newGene_30721;Oncorhynchus_mykiss_newGene_13557;Oncorhynchus_mykiss_newGene_6597;Oncorhynchus_mykiss_newGene_3508
Biological Process: Arp2/3 complex-mediated actin nucleation (GO:0034314);	1	Oncorhynchus_mykiss_newGene_26427
Biological Process: B cell activation (GO:0042113);	10	Oncorhynchus_mykiss_newGene_17824;Oncorhynchus_mykiss_newGene_15930;Oncorhynchus_mykiss_newGene_8033;Oncorhynchus_mykiss_newGene_17806;Oncorhynchus_mykiss_newGene_15936;Oncorhynchus_mykiss_newGene_3675;Oncorhynchus_mykiss_newGene_33303;Oncorhynchus_mykiss_newGene_25528;Oncorhynchus_mykiss_newGene_17809;Oncorhynchus_mykiss_newGene_29517
Biological Process: B cell activation involved in immune response (GO:0002312);	6	Oncorhynchus_mykiss_newGene_15930;Oncorhynchus_mykiss_newGene_15936;Oncorhynchus_mykiss_newGene_29517;Oncorhynchus_mykiss_newGene_33303;Oncorhynchus_mykiss_newGene_8033;Oncorhynchus_mykiss_newGene_25528
Biological Process: B cell chemotaxis (GO:0035754);	1	Oncorhynchus_mykiss_newGene_32083
Biological Process: B cell differentiation (GO:0030183);	9	Oncorhynchus_mykiss_newGene_17824;Oncorhynchus_mykiss_newGene_15930;Oncorhynchus_mykiss_newGene_22063;Oncorhynchus_mykiss_newGene_17806;Oncorhynchus_mykiss_newGene_15936;Oncorhynchus_mykiss_newGene_3675;Oncorhynchus_mykiss_newGene_33303;Oncorhynchus_mykiss_newGene_25528;Oncorhynchus_mykiss_newGene_17809
Biological Process: B cell homeostasis (GO:0001782);	1	Oncorhynchus_mykiss_newGene_12592
Biological Process: B cell proliferation (GO:0042100);	2	Oncorhynchus_mykiss_newGene_29517;Oncorhynchus_mykiss_newGene_8033
Biological Process: B cell proliferation involved in immune response (GO:0002322);	2	Oncorhynchus_mykiss_newGene_8033;Oncorhynchus_mykiss_newGene_29517
Biological Process: BMP signaling pathway (GO:0030509);	1	Oncorhynchus_mykiss_newGene_32752
Biological Process: Bergmann glial cell differentiation (GO:0060020);	1	Oncorhynchus_mykiss_newGene_34652
Biological Process: C-terminal protein amino acid modification (GO:0018410);	1	Oncorhynchus_mykiss_newGene_26520
Biological Process: C-terminal protein deglutamylation (GO:0035609);	1	Oncorhynchus_mykiss_newGene_26520
Biological Process: C21-steroid hormone metabolic process (GO:0008207);	1	Oncorhynchus_mykiss_newGene_12499
Biological Process: CD4-positive, alpha-beta T cell activation (GO:0035710);	2	Oncorhynchus_mykiss_newGene_8033;Oncorhynchus_mykiss_newGene_29517
Biological Process: CD4-positive, alpha-beta T cell differentiation (GO:0043367);	2	Oncorhynchus_mykiss_newGene_29517;Oncorhynchus_mykiss_newGene_8033
Biological Process: CD4-positive, alpha-beta T cell differentiation involved in immune response (GO:0002294);	2	Oncorhynchus_mykiss_newGene_29517;Oncorhynchus_mykiss_newGene_8033
Biological Process: COPII vesicle coating (GO:0048208);	1	Oncorhynchus_mykiss_newGene_33934
Biological Process: COPII-coated vesicle budding (GO:0090114);	1	Oncorhynchus_mykiss_newGene_33934
Biological Process: CTP salvage (GO:0044211);	1	Oncorhynchus_mykiss_newGene_4454
Biological Process: Cdc42 protein signal transduction (GO:0032488);	1	Oncorhynchus_mykiss_newGene_12902
Biological Process: D-xylose metabolic process (GO:0042732);	1	Oncorhynchus_mykiss_newGene_20896
Biological Process: DNA alkylation (GO:0006305);	1	Oncorhynchus_mykiss_newGene_15344
Biological Process: DNA amplification (GO:0006277);	1	Oncorhynchus_mykiss_newGene_23356
Biological Process: DNA biosynthetic process (GO:0071897);	5	Oncorhynchus_mykiss_newGene_20022;Oncorhynchus_mykiss_newGene_22620;Oncorhynchus_mykiss_newGene_23356;Oncorhynchus_mykiss_newGene_5573;Oncorhynchus_mykiss_newGene_27831
Biological Process: DNA catabolic process (GO:0006308);	2	Oncorhynchus_mykiss_newGene_29517;Oncorhynchus_mykiss_newGene_8033
Biological Process: DNA catabolic process, endonucleolytic (GO:0000737);	2	Oncorhynchus_mykiss_newGene_29517;Oncorhynchus_mykiss_newGene_8033
Biological Process: DNA conformation change (GO:0071103);	14	Oncorhynchus_mykiss_newGene_33466;Oncorhynchus_mykiss_newGene_855;Oncorhynchus_mykiss_newGene_23822;Oncorhynchus_mykiss_newGene_8033;Oncorhynchus_mykiss_newGene_23356;Oncorhynchus_mykiss_newGene_18871;Oncorhynchus_mykiss_newGene_12767;Oncorhynchus_mykiss_newGene_26457;Oncorhynchus_mykiss_newGene_2454;Oncorhynchus_mykiss_newGene_21205;Oncorhynchus_mykiss_newGene_19536;Oncorhynchus_mykiss_newGene_9…
Biological Process: DNA damage checkpoint (GO:0000077);	5	Oncorhynchus_mykiss_newGene_32158;Oncorhynchus_mykiss_newGene_3190;Oncorhynchus_mykiss_newGene_23212;Oncorhynchus_mykiss_newGene_910;Oncorhynchus_mykiss_newGene_3224
Biological Process: DNA damage response, detection of DNA damage (GO:0042769);	1	Oncorhynchus_mykiss_newGene_5573
Biological Process: DNA damage response, signal transduction by p53 class mediator (GO:0030330);	1	Oncorhynchus_mykiss_newGene_23212
Biological Process: DNA damage response, signal transduction by p53 class mediator resulting in cell cycle arrest (GO:0006977);	1	Oncorhynchus_mykiss_newGene_23212
Biological Process: DNA dealkylation (GO:0035510);	1	Oncorhynchus_mykiss_newGene_21205
Biological Process: DNA dealkylation involved in DNA repair (GO:0006307);	1	Oncorhynchus_mykiss_newGene_21205
Biological Process: DNA duplex unwinding (GO:0032508);	3	Oncorhynchus_mykiss_newGene_23356;Oncorhynchus_mykiss_newGene_9596;Oncorhynchus_mykiss_newGene_21205
Biological Process: DNA endoreduplication (GO:0042023);	1	Oncorhynchus_mykiss_newGene_6151
Biological Process: DNA geometric change (GO:0032392);	5	Oncorhynchus_mykiss_newGene_21205;Oncorhynchus_mykiss_newGene_8033;Oncorhynchus_mykiss_newGene_23356;Oncorhynchus_mykiss_newGene_29517;Oncorhynchus_mykiss_newGene_9596
Biological Process: DNA integration (GO:0015074);	668	Oncorhynchus_mykiss_newGene_1062;Oncorhynchus_mykiss_newGene_4778;Oncorhynchus_mykiss_newGene_7903;Oncorhynchus_mykiss_newGene_20041;Oncorhynchus_mykiss_newGene_8726;Oncorhynchus_mykiss_newGene_13319;Oncorhynchus_mykiss_newGene_957;Oncorhynchus_mykiss_newGene_17221;Oncorhynchus_mykiss_newGene_10516;Oncorhynchus_mykiss_newGene_12369;Oncorhynchus_mykiss_newGene_12570;Oncorhynchus_mykiss_newGene_141…
Biological Process: DNA integrity checkpoint (GO:0031570);	5	Oncorhynchus_mykiss_newGene_32158;Oncorhynchus_mykiss_newGene_3190;Oncorhynchus_mykiss_newGene_23212;Oncorhynchus_mykiss_newGene_910;Oncorhynchus_mykiss_newGene_3224
Biological Process: DNA ligation (GO:0006266);	2	Oncorhynchus_mykiss_newGene_8033;Oncorhynchus_mykiss_newGene_29517
Biological Process: DNA ligation involved in DNA repair (GO:0051103);	3	Oncorhynchus_mykiss_newGene_29517;Oncorhynchus_mykiss_newGene_8033;Oncorhynchus_mykiss_newGene_20022
Biological Process: DNA metabolic process (GO:0006259);	27	Oncorhynchus_mykiss_newGene_21615;Oncorhynchus_mykiss_newGene_25553;Oncorhynchus_mykiss_newGene_22643;Oncorhynchus_mykiss_newGene_910;Oncorhynchus_mykiss_newGene_11233;Oncorhynchus_mykiss_newGene_9596;Oncorhynchus_mykiss_newGene_9568;Oncorhynchus_mykiss_newGene_34283;Oncorhynchus_mykiss_newGene_27831;Oncorhynchus_mykiss_newGene_14706;Oncorhynchus_mykiss_newGene_3190;Oncorhynchus_mykiss_newGene_33…
Biological Process: DNA methylation (GO:0006306);	1	Oncorhynchus_mykiss_newGene_15344
Biological Process: DNA methylation involved in gamete generation (GO:0043046);	1	Oncorhynchus_mykiss_newGene_15344
Biological Process: DNA methylation or demethylation (GO:0044728);	1	Oncorhynchus_mykiss_newGene_15344
Biological Process: DNA modification (GO:0006304);	2	Oncorhynchus_mykiss_newGene_21205;Oncorhynchus_mykiss_newGene_15344
Biological Process: DNA packaging (GO:0006323);	10	Oncorhynchus_mykiss_newGene_2454;Oncorhynchus_mykiss_newGene_26457;Oncorhynchus_mykiss_newGene_12767;Oncorhynchus_mykiss_newGene_29517;Oncorhynchus_mykiss_newGene_11233;Oncorhynchus_mykiss_newGene_19536;Oncorhynchus_mykiss_newGene_855;Oncorhynchus_mykiss_newGene_33466;Oncorhynchus_mykiss_newGene_18871;Oncorhynchus_mykiss_newGene_8033
Biological Process: DNA recombination (GO:0006310);	13	Oncorhynchus_mykiss_newGene_25553;Oncorhynchus_mykiss_newGene_22643;Oncorhynchus_mykiss_newGene_8033;Oncorhynchus_mykiss_newGene_1884;Oncorhynchus_mykiss_newGene_33219;Oncorhynchus_mykiss_newGene_24906;Oncorhynchus_mykiss_newGene_23822;Oncorhynchus_mykiss_newGene_9596;Oncorhynchus_mykiss_newGene_18427;Oncorhynchus_mykiss_newGene_29517;Oncorhynchus_mykiss_newGene_5867;Oncorhynchus_mykiss_newGene_2…
Biological Process: DNA repair (GO:0006281);	46	Oncorhynchus_mykiss_newGene_2454;Oncorhynchus_mykiss_newGene_296;Oncorhynchus_mykiss_newGene_4061;Oncorhynchus_mykiss_newGene_32158;Oncorhynchus_mykiss_newGene_4573;Oncorhynchus_mykiss_newGene_15846;Oncorhynchus_mykiss_newGene_10688;Oncorhynchus_mykiss_newGene_12734;Oncorhynchus_mykiss_newGene_33238;Oncorhynchus_mykiss_newGene_456;Oncorhynchus_mykiss_newGene_11886;Oncorhynchus_mykiss_newGene_1470…
Biological Process: DNA replication (GO:0006260);	15	Oncorhynchus_mykiss_newGene_12210;Oncorhynchus_mykiss_newGene_23654;Oncorhynchus_mykiss_newGene_6151;Oncorhynchus_mykiss_newGene_23822;Oncorhynchus_mykiss_newGene_20812;Oncorhynchus_mykiss_newGene_23356;Oncorhynchus_mykiss_newGene_10302;Oncorhynchus_mykiss_newGene_5574;Oncorhynchus_mykiss_newGene_12767;Oncorhynchus_mykiss_newGene_20022;Oncorhynchus_mykiss_newGene_12211;Oncorhynchus_mykiss_newGene…
Biological Process: DNA replication initiation (GO:0006270);	2	Oncorhynchus_mykiss_newGene_11622;Oncorhynchus_mykiss_newGene_1865
Biological Process: DNA replication, synthesis of RNA primer (GO:0006269);	1	Oncorhynchus_mykiss_newGene_27473
Biological Process: DNA replication-dependent nucleosome assembly (GO:0006335);	1	Oncorhynchus_mykiss_newGene_12767
Biological Process: DNA replication-dependent nucleosome organization (GO:0034723);	1	Oncorhynchus_mykiss_newGene_12767
Biological Process: DNA replication-independent nucleosome assembly (GO:0006336);	1	Oncorhynchus_mykiss_newGene_12767
Biological Process: DNA replication-independent nucleosome organization (GO:0034724);	1	Oncorhynchus_mykiss_newGene_12767
Biological Process: DNA strand elongation (GO:0022616);	1	Oncorhynchus_mykiss_newGene_5573
Biological Process: DNA strand elongation involved in DNA replication (GO:0006271);	1	Oncorhynchus_mykiss_newGene_5573
Biological Process: DNA synthesis involved in DNA repair (GO:0000731);	1	Oncorhynchus_mykiss_newGene_5573
Biological Process: DNA topological change (GO:0006265);	4	Oncorhynchus_mykiss_newGene_8033;Oncorhynchus_mykiss_newGene_29517;Oncorhynchus_mykiss_newGene_11233;Oncorhynchus_mykiss_newGene_23822
Biological Process: DNA unwinding involved in DNA replication (GO:0006268);	1	Oncorhynchus_mykiss_newGene_23356
Biological Process: DNA-dependent DNA replication (GO:0006261);	4	Oncorhynchus_mykiss_newGene_6151;Oncorhynchus_mykiss_newGene_21430;Oncorhynchus_mykiss_newGene_23356;Oncorhynchus_mykiss_newGene_5573
Biological Process: DNA-templated transcription, elongation (GO:0006354);	1	Oncorhynchus_mykiss_newGene_27441
Biological Process: DNA-templated transcription, initiation (GO:0006352);	14	Oncorhynchus_mykiss_newGene_8438;Oncorhynchus_mykiss_newGene_25601;Oncorhynchus_mykiss_newGene_7307;Oncorhynchus_mykiss_newGene_9163;Oncorhynchus_mykiss_newGene_24174;Oncorhynchus_mykiss_newGene_28196;Oncorhynchus_mykiss_newGene_25809;Oncorhynchus_mykiss_newGene_3798;Oncorhynchus_mykiss_newGene_9160;Oncorhynchus_mykiss_newGene_8365;Oncorhynchus_mykiss_newGene_1085;Oncorhynchus_mykiss_newGene_8034…
Biological Process: DNA-templated transcription, termination (GO:0006353);	1	Oncorhynchus_mykiss_newGene_3798
Biological Process: ER-associated misfolded protein catabolic process (GO:0071712);	2	Oncorhynchus_mykiss_newGene_14971;Oncorhynchus_mykiss_newGene_19793
Biological Process: ER-nucleus signaling pathway (GO:0006984);	4	Oncorhynchus_mykiss_newGene_18421;Oncorhynchus_mykiss_newGene_3106;Oncorhynchus_mykiss_newGene_30447;Oncorhynchus_mykiss_newGene_3107
Biological Process: ERAD pathway (GO:0036503);	6	Oncorhynchus_mykiss_newGene_6546;Oncorhynchus_mykiss_newGene_32454;Oncorhynchus_mykiss_newGene_19793;Oncorhynchus_mykiss_newGene_25617;Oncorhynchus_mykiss_newGene_14971;Oncorhynchus_mykiss_newGene_11099
Biological Process: ERBB signaling pathway (GO:0038127);	7	Oncorhynchus_mykiss_newGene_5996;Oncorhynchus_mykiss_newGene_28666;Oncorhynchus_mykiss_newGene_12701;Oncorhynchus_mykiss_newGene_25528;Oncorhynchus_mykiss_newGene_33303;Oncorhynchus_mykiss_newGene_24110;Oncorhynchus_mykiss_newGene_23488
Biological Process: ERK1 and ERK2 cascade (GO:0070371);	1	Oncorhynchus_mykiss_newGene_34261
Biological Process: Fc receptor mediated stimulatory signaling pathway (GO:0002431);	3	Oncorhynchus_mykiss_newGene_26427;Oncorhynchus_mykiss_newGene_14410;Oncorhynchus_mykiss_newGene_15626
Biological Process: Fc receptor signaling pathway (GO:0038093);	5	Oncorhynchus_mykiss_newGene_26427;Oncorhynchus_mykiss_newGene_12592;Oncorhynchus_mykiss_newGene_15965;Oncorhynchus_mykiss_newGene_14410;Oncorhynchus_mykiss_newGene_15626
Biological Process: Fc-epsilon receptor signaling pathway (GO:0038095);	2	Oncorhynchus_mykiss_newGene_15965;Oncorhynchus_mykiss_newGene_12592
Biological Process: Fc-gamma receptor signaling pathway (GO:0038094);	3	Oncorhynchus_mykiss_newGene_14410;Oncorhynchus_mykiss_newGene_26427;Oncorhynchus_mykiss_newGene_15626
Biological Process: Fc-gamma receptor signaling pathway involved in phagocytosis (GO:0038096);	3	Oncorhynchus_mykiss_newGene_15626;Oncorhynchus_mykiss_newGene_14410;Oncorhynchus_mykiss_newGene_26427
Biological Process: G protein-coupled acetylcholine receptor signaling pathway (GO:0007213);	3	Oncorhynchus_mykiss_newGene_32624;Oncorhynchus_mykiss_newGene_28663;Oncorhynchus_mykiss_newGene_28662
Biological Process: G protein-coupled glutamate receptor signaling pathway (GO:0007216);	1	Oncorhynchus_mykiss_newGene_29174
Biological Process: G protein-coupled receptor signaling pathway (GO:0007186);	27	Oncorhynchus_mykiss_newGene_12887;Oncorhynchus_mykiss_newGene_28303;Oncorhynchus_mykiss_newGene_13564;Oncorhynchus_mykiss_newGene_33595;Oncorhynchus_mykiss_newGene_33293;Oncorhynchus_mykiss_newGene_6575;Oncorhynchus_mykiss_newGene_2963;Oncorhynchus_mykiss_newGene_29174;Oncorhynchus_mykiss_newGene_14314;Oncorhynchus_mykiss_newGene_8401;Oncorhynchus_mykiss_newGene_1290;Oncorhynchus_mykiss_newGene_1…
Biological Process: G protein-coupled receptor signaling pathway, coupled to cyclic nucleotide second messenger (GO:0007187);	1	Oncorhynchus_mykiss_newGene_28303
Biological Process: G1 DNA damage checkpoint (GO:0044783);	1	Oncorhynchus_mykiss_newGene_23212
Biological Process: G1/S transition of mitotic cell cycle (GO:0000082);	3	Oncorhynchus_mykiss_newGene_28753;Oncorhynchus_mykiss_newGene_23356;Oncorhynchus_mykiss_newGene_2454
Biological Process: G2 DNA damage checkpoint (GO:0031572);	1	Oncorhynchus_mykiss_newGene_910
Biological Process: G2/M transition of mitotic cell cycle (GO:0000086);	6	Oncorhynchus_mykiss_newGene_28655;Oncorhynchus_mykiss_newGene_21582;Oncorhynchus_mykiss_newGene_27459;Oncorhynchus_mykiss_newGene_34295;Oncorhynchus_mykiss_newGene_6697;Oncorhynchus_mykiss_newGene_31425
Biological Process: GABAergic neuron differentiation (GO:0097154);	1	Oncorhynchus_mykiss_newGene_4373
Biological Process: GDP metabolic process (GO:0046710);	4	Oncorhynchus_mykiss_newGene_3619;Oncorhynchus_mykiss_newGene_7748;Oncorhynchus_mykiss_newGene_3634;Oncorhynchus_mykiss_newGene_26528
Biological Process: GMP metabolic process (GO:0046037);	2	Oncorhynchus_mykiss_newGene_7748;Oncorhynchus_mykiss_newGene_26528
Biological Process: GPI anchor biosynthetic process (GO:0006506);	2	Oncorhynchus_mykiss_newGene_33472;Oncorhynchus_mykiss_newGene_1322
Biological Process: GPI anchor metabolic process (GO:0006505);	2	Oncorhynchus_mykiss_newGene_33472;Oncorhynchus_mykiss_newGene_1322
Biological Process: GTP metabolic process (GO:0046039);	1	Oncorhynchus_mykiss_newGene_8622
Biological Process: Golgi localization (GO:0051645);	1	Oncorhynchus_mykiss_newGene_29082
Biological Process: Golgi organization (GO:0007030);	13	Oncorhynchus_mykiss_newGene_33024;Oncorhynchus_mykiss_newGene_25069;Oncorhynchus_mykiss_newGene_15034;Oncorhynchus_mykiss_newGene_32549;Oncorhynchus_mykiss_newGene_23660;Oncorhynchus_mykiss_newGene_2919;Oncorhynchus_mykiss_newGene_26529;Oncorhynchus_mykiss_newGene_22226;Oncorhynchus_mykiss_newGene_15186;Oncorhynchus_mykiss_newGene_21549;Oncorhynchus_mykiss_newGene_16533;Oncorhynchus_mykiss_newGen…
Biological Process: Golgi ribbon formation (GO:0090161);	1	Oncorhynchus_mykiss_newGene_32220
Biological Process: Golgi to endosome transport (GO:0006895);	1	Oncorhynchus_mykiss_newGene_32610
Biological Process: Golgi to plasma membrane protein transport (GO:0043001);	4	Oncorhynchus_mykiss_newGene_26529;Oncorhynchus_mykiss_newGene_17428;Oncorhynchus_mykiss_newGene_32220;Oncorhynchus_mykiss_newGene_12907
Biological Process: Golgi to plasma membrane transport (GO:0006893);	4	Oncorhynchus_mykiss_newGene_12907;Oncorhynchus_mykiss_newGene_32220;Oncorhynchus_mykiss_newGene_17428;Oncorhynchus_mykiss_newGene_26529
Biological Process: Golgi vesicle budding (GO:0048194);	2	Oncorhynchus_mykiss_newGene_33934;Oncorhynchus_mykiss_newGene_32220
Biological Process: Golgi vesicle transport (GO:0048193);	20	Oncorhynchus_mykiss_newGene_15034;Oncorhynchus_mykiss_newGene_32083;Oncorhynchus_mykiss_newGene_10829;Oncorhynchus_mykiss_newGene_28368;Oncorhynchus_mykiss_newGene_27211;Oncorhynchus_mykiss_newGene_32549;Oncorhynchus_mykiss_newGene_32610;Oncorhynchus_mykiss_newGene_12907;Oncorhynchus_mykiss_newGene_33024;Oncorhynchus_mykiss_newGene_25069;Oncorhynchus_mykiss_newGene_26529;Oncorhynchus_mykiss_newGe…
Biological Process: I-kappaB kinase/NF-kappaB signaling (GO:0007249);	8	Oncorhynchus_mykiss_newGene_21062;Oncorhynchus_mykiss_newGene_26162;Oncorhynchus_mykiss_newGene_21619;Oncorhynchus_mykiss_newGene_21616;Oncorhynchus_mykiss_newGene_12592;Oncorhynchus_mykiss_newGene_32579;Oncorhynchus_mykiss_newGene_21452;Oncorhynchus_mykiss_newGene_28780
Biological Process: I-kappaB phosphorylation (GO:0007252);	7	Oncorhynchus_mykiss_newGene_21062;Oncorhynchus_mykiss_newGene_21616;Oncorhynchus_mykiss_newGene_21619;Oncorhynchus_mykiss_newGene_26162;Oncorhynchus_mykiss_newGene_32579;Oncorhynchus_mykiss_newGene_21452;Oncorhynchus_mykiss_newGene_28780
Biological Process: IMP salvage (GO:0032264);	6	Oncorhynchus_mykiss_newGene_11438;Oncorhynchus_mykiss_newGene_34801;Oncorhynchus_mykiss_newGene_16547;Oncorhynchus_mykiss_newGene_20437;Oncorhynchus_mykiss_newGene_26035;Oncorhynchus_mykiss_newGene_15145
Biological Process: ISG15-protein conjugation (GO:0032020);	2	Oncorhynchus_mykiss_newGene_25560;Oncorhynchus_mykiss_newGene_24709
Biological Process: JNK cascade (GO:0007254);	9	Oncorhynchus_mykiss_newGene_2919;Oncorhynchus_mykiss_newGene_15186;Oncorhynchus_mykiss_newGene_21062;Oncorhynchus_mykiss_newGene_19037;Oncorhynchus_mykiss_newGene_15187;Oncorhynchus_mykiss_newGene_19028;Oncorhynchus_mykiss_newGene_24890;Oncorhynchus_mykiss_newGene_12592;Oncorhynchus_mykiss_newGene_2921
Biological Process: JUN phosphorylation (GO:0007258);	2	Oncorhynchus_mykiss_newGene_19028;Oncorhynchus_mykiss_newGene_19037
Biological Process: Kupffer's vesicle development (GO:0070121);	2	Oncorhynchus_mykiss_newGene_12899;Oncorhynchus_mykiss_newGene_12907
Biological Process: L-alpha-amino acid transmembrane transport (GO:1902475);	2	Oncorhynchus_mykiss_newGene_31716;Oncorhynchus_mykiss_newGene_19231
Biological Process: L-amino acid transport (GO:0015807);	6	Oncorhynchus_mykiss_newGene_19231;Oncorhynchus_mykiss_newGene_32549;Oncorhynchus_mykiss_newGene_33024;Oncorhynchus_mykiss_newGene_21549;Oncorhynchus_mykiss_newGene_31716;Oncorhynchus_mykiss_newGene_25069
Biological Process: L-glutamate import (GO:0051938);	4	Oncorhynchus_mykiss_newGene_32549;Oncorhynchus_mykiss_newGene_33024;Oncorhynchus_mykiss_newGene_21549;Oncorhynchus_mykiss_newGene_25069
Biological Process: L-glutamate transmembrane transport (GO:0015813);	2	Oncorhynchus_mykiss_newGene_31716;Oncorhynchus_mykiss_newGene_19231
Biological Process: L-phenylalanine catabolic process (GO:0006559);	2	Oncorhynchus_mykiss_newGene_31551;Oncorhynchus_mykiss_newGene_12604
Biological Process: Leydig cell differentiation (GO:0033327);	1	Oncorhynchus_mykiss_newGene_3046
Biological Process: MAPK cascade (GO:0000165);	17	Oncorhynchus_mykiss_newGene_21062;Oncorhynchus_mykiss_newGene_19037;Oncorhynchus_mykiss_newGene_33303;Oncorhynchus_mykiss_newGene_19732;Oncorhynchus_mykiss_newGene_26528;Oncorhynchus_mykiss_newGene_25773;Oncorhynchus_mykiss_newGene_25528;Oncorhynchus_mykiss_newGene_15186;Oncorhynchus_mykiss_newGene_2919;Oncorhynchus_mykiss_newGene_27531;Oncorhynchus_mykiss_newGene_34261;Oncorhynchus_mykiss_newGen…
Biological Process: MAPK cascade involved in axon regeneration (GO:1903616);	1	Oncorhynchus_mykiss_newGene_2919
Biological Process: Malpighian tubule bud morphogenesis (GO:0061332);	1	Oncorhynchus_mykiss_newGene_3675
Biological Process: Malpighian tubule development (GO:0072002);	7	Oncorhynchus_mykiss_newGene_9163;Oncorhynchus_mykiss_newGene_11388;Oncorhynchus_mykiss_newGene_3675;Oncorhynchus_mykiss_newGene_8034;Oncorhynchus_mykiss_newGene_9160;Oncorhynchus_mykiss_newGene_22226;Oncorhynchus_mykiss_newGene_6575
Biological Process: Malpighian tubule morphogenesis (GO:0007443);	5	Oncorhynchus_mykiss_newGene_9163;Oncorhynchus_mykiss_newGene_3675;Oncorhynchus_mykiss_newGene_9160;Oncorhynchus_mykiss_newGene_22226;Oncorhynchus_mykiss_newGene_8034
Biological Process: Malpighian tubule tip cell differentiation (GO:0061382);	3	Oncorhynchus_mykiss_newGene_9163;Oncorhynchus_mykiss_newGene_9160;Oncorhynchus_mykiss_newGene_8034
Biological Process: MyD88-dependent toll-like receptor 4 signaling pathway (GO:0035660);	1	Oncorhynchus_mykiss_newGene_16976
Biological Process: MyD88-dependent toll-like receptor signaling pathway (GO:0002755);	3	Oncorhynchus_mykiss_newGene_16976;Oncorhynchus_mykiss_newGene_8033;Oncorhynchus_mykiss_newGene_29517
Biological Process: MyD88-independent toll-like receptor signaling pathway (GO:0002756);	2	Oncorhynchus_mykiss_newGene_16976;Oncorhynchus_mykiss_newGene_12592
Biological Process: N-acylethanolamine metabolic process (GO:0070291);	1	Oncorhynchus_mykiss_newGene_2521
Biological Process: N-acylphosphatidylethanolamine metabolic process (GO:0070292);	1	Oncorhynchus_mykiss_newGene_2521
Biological Process: N-terminal peptidyl-glycine N-myristoylation (GO:0018008);	1	Oncorhynchus_mykiss_newGene_6240
Biological Process: N-terminal peptidyl-lysine acetylation (GO:0018076);	1	Oncorhynchus_mykiss_newGene_25601
Biological Process: N-terminal protein amino acid acetylation (GO:0006474);	1	Oncorhynchus_mykiss_newGene_25601
Biological Process: N-terminal protein amino acid modification (GO:0031365);	2	Oncorhynchus_mykiss_newGene_6240;Oncorhynchus_mykiss_newGene_25601
Biological Process: N-terminal protein lipidation (GO:0006498);	1	Oncorhynchus_mykiss_newGene_6240
Biological Process: N-terminal protein myristoylation (GO:0006499);	2	Oncorhynchus_mykiss_newGene_6240;Oncorhynchus_mykiss_newGene_6232
Biological Process: NAD biosynthetic process (GO:0009435);	1	Oncorhynchus_mykiss_newGene_2750
Biological Process: NAD metabolic process (GO:0019674);	2	Oncorhynchus_mykiss_newGene_21079;Oncorhynchus_mykiss_newGene_21078
Biological Process: NADH dehydrogenase complex assembly (GO:0010257);	2	Oncorhynchus_mykiss_newGene_27407;Oncorhynchus_mykiss_newGene_2705
Biological Process: NADP biosynthetic process (GO:0006741);	2	Oncorhynchus_mykiss_newGene_21079;Oncorhynchus_mykiss_newGene_21078
Biological Process: NADP metabolic process (GO:0006739);	1	Oncorhynchus_mykiss_newGene_14751
Biological Process: NIK/NF-kappaB signaling (GO:0038061);	1	Oncorhynchus_mykiss_newGene_12592
Biological Process: Nebenkern assembly (GO:0007287);	2	Oncorhynchus_mykiss_newGene_26656;Oncorhynchus_mykiss_newGene_2594
Biological Process: Notch signaling pathway (GO:0007219);	12	Oncorhynchus_mykiss_newGene_25809;Oncorhynchus_mykiss_newGene_24307;Oncorhynchus_mykiss_newGene_3879;Oncorhynchus_mykiss_newGene_9160;Oncorhynchus_mykiss_newGene_26169;Oncorhynchus_mykiss_newGene_8034;Oncorhynchus_mykiss_newGene_25810;Oncorhynchus_mykiss_newGene_29727;Oncorhynchus_mykiss_newGene_3878;Oncorhynchus_mykiss_newGene_25601;Oncorhynchus_mykiss_newGene_9163;Oncorhynchus_mykiss_newGene_91…
Biological Process: O-glycan processing (GO:0016266);	1	Oncorhynchus_mykiss_newGene_11645
Biological Process: R1/R6 cell differentiation (GO:0048052);	3	Oncorhynchus_mykiss_newGene_9163;Oncorhynchus_mykiss_newGene_9160;Oncorhynchus_mykiss_newGene_8034
Biological Process: R3/R4 cell differentiation (GO:0048056);	3	Oncorhynchus_mykiss_newGene_9163;Oncorhynchus_mykiss_newGene_9160;Oncorhynchus_mykiss_newGene_8034
Biological Process: R3/R4 cell fate commitment (GO:0007464);	3	Oncorhynchus_mykiss_newGene_9160;Oncorhynchus_mykiss_newGene_8034;Oncorhynchus_mykiss_newGene_9163
Biological Process: R7 cell development (GO:0045467);	2	Oncorhynchus_mykiss_newGene_6349;Oncorhynchus_mykiss_newGene_6350
Biological Process: R7 cell differentiation (GO:0045466);	7	Oncorhynchus_mykiss_newGene_9160;Oncorhynchus_mykiss_newGene_8034;Oncorhynchus_mykiss_newGene_22583;Oncorhynchus_mykiss_newGene_9163;Oncorhynchus_mykiss_newGene_6349;Oncorhynchus_mykiss_newGene_6350;Oncorhynchus_mykiss_newGene_4643
Biological Process: R7 cell fate commitment (GO:0007465);	1	Oncorhynchus_mykiss_newGene_4643
Biological Process: R8 cell development (GO:0045463);	5	Oncorhynchus_mykiss_newGene_9160;Oncorhynchus_mykiss_newGene_8034;Oncorhynchus_mykiss_newGene_6349;Oncorhynchus_mykiss_newGene_9163;Oncorhynchus_mykiss_newGene_6350
Biological Process: R8 cell differentiation (GO:0045465);	5	Oncorhynchus_mykiss_newGene_6350;Oncorhynchus_mykiss_newGene_9160;Oncorhynchus_mykiss_newGene_8034;Oncorhynchus_mykiss_newGene_6349;Oncorhynchus_mykiss_newGene_9163
Biological Process: R8 cell fate commitment (GO:0007460);	3	Oncorhynchus_mykiss_newGene_9160;Oncorhynchus_mykiss_newGene_8034;Oncorhynchus_mykiss_newGene_9163
Biological Process: RNA 3'-end processing (GO:0031123);	7	Oncorhynchus_mykiss_newGene_23560;Oncorhynchus_mykiss_newGene_3295;Oncorhynchus_mykiss_newGene_6894;Oncorhynchus_mykiss_newGene_20038;Oncorhynchus_mykiss_newGene_312;Oncorhynchus_mykiss_newGene_19661;Oncorhynchus_mykiss_newGene_10342
Biological Process: RNA 5'-cap (guanine-N7)-methylation (GO:0106005);	1	Oncorhynchus_mykiss_newGene_21963
Biological Process: RNA biosynthetic process (GO:0032774);	39	Oncorhynchus_mykiss_newGene_21945;Oncorhynchus_mykiss_newGene_22226;Oncorhynchus_mykiss_newGene_24753;Oncorhynchus_mykiss_newGene_19661;Oncorhynchus_mykiss_newGene_3798;Oncorhynchus_mykiss_newGene_9160;Oncorhynchus_mykiss_newGene_29727;Oncorhynchus_mykiss_newGene_1085;Oncorhynchus_mykiss_newGene_4373;Oncorhynchus_mykiss_newGene_33015;Oncorhynchus_mykiss_newGene_9163;Oncorhynchus_mykiss_newGene_65…
Biological Process: RNA capping (GO:0036260);	1	Oncorhynchus_mykiss_newGene_4259
Biological Process: RNA catabolic process (GO:0006401);	13	Oncorhynchus_mykiss_newGene_15864;Oncorhynchus_mykiss_newGene_433;Oncorhynchus_mykiss_newGene_28368;Oncorhynchus_mykiss_newGene_28956;Oncorhynchus_mykiss_newGene_33238;Oncorhynchus_mykiss_newGene_27577;Oncorhynchus_mykiss_newGene_27441;Oncorhynchus_mykiss_newGene_23560;Oncorhynchus_mykiss_newGene_27831;Oncorhynchus_mykiss_newGene_7165;Oncorhynchus_mykiss_newGene_9568;Oncorhynchus_mykiss_newGene_1…
Biological Process: RNA destabilization (GO:0050779);	1	Oncorhynchus_mykiss_newGene_27577
Biological Process: RNA export from nucleus (GO:0006405);	8	Oncorhynchus_mykiss_newGene_27441;Oncorhynchus_mykiss_newGene_6894;Oncorhynchus_mykiss_newGene_11646;Oncorhynchus_mykiss_newGene_33238;Oncorhynchus_mykiss_newGene_3295;Oncorhynchus_mykiss_newGene_27831;Oncorhynchus_mykiss_newGene_9568;Oncorhynchus_mykiss_newGene_7165
Biological Process: RNA interference (GO:0016246);	1	Oncorhynchus_mykiss_newGene_27831
Biological Process: RNA localization (GO:0006403);	16	Oncorhynchus_mykiss_newGene_33238;Oncorhynchus_mykiss_newGene_25159;Oncorhynchus_mykiss_newGene_21549;Oncorhynchus_mykiss_newGene_6894;Oncorhynchus_mykiss_newGene_16794;Oncorhynchus_mykiss_newGene_7165;Oncorhynchus_mykiss_newGene_32549;Oncorhynchus_mykiss_newGene_33024;Oncorhynchus_mykiss_newGene_25069;Oncorhynchus_mykiss_newGene_11646;Oncorhynchus_mykiss_newGene_4446;Oncorhynchus_mykiss_newGene_…
Biological Process: RNA metabolic process (GO:0016070);	77	Oncorhynchus_mykiss_newGene_19661;Oncorhynchus_mykiss_newGene_27831;Oncorhynchus_mykiss_newGene_3295;Oncorhynchus_mykiss_newGene_21037;Oncorhynchus_mykiss_newGene_21945;Oncorhynchus_mykiss_newGene_22226;Oncorhynchus_mykiss_newGene_12055;Oncorhynchus_mykiss_newGene_24307;Oncorhynchus_mykiss_newGene_1085;Oncorhynchus_mykiss_newGene_29727;Oncorhynchus_mykiss_newGene_26457;Oncorhynchus_mykiss_newGene…
Biological Process: RNA methylation (GO:0001510);	2	Oncorhynchus_mykiss_newGene_4259;Oncorhynchus_mykiss_newGene_24848
Biological Process: RNA modification (GO:0009451);	2	Oncorhynchus_mykiss_newGene_24848;Oncorhynchus_mykiss_newGene_4259
Biological Process: RNA phosphodiester bond hydrolysis (GO:0090501);	3	Oncorhynchus_mykiss_newGene_23560;Oncorhynchus_mykiss_newGene_27831;Oncorhynchus_mykiss_newGene_14073
Biological Process: RNA phosphodiester bond hydrolysis, endonucleolytic (GO:0090502);	2	Oncorhynchus_mykiss_newGene_27831;Oncorhynchus_mykiss_newGene_14073
Biological Process: RNA phosphodiester bond hydrolysis, exonucleolytic (GO:0090503);	1	Oncorhynchus_mykiss_newGene_23560
Biological Process: RNA polyadenylation (GO:0043631);	3	Oncorhynchus_mykiss_newGene_312;Oncorhynchus_mykiss_newGene_26867;Oncorhynchus_mykiss_newGene_17237
Biological Process: RNA polymerase I preinitiation complex assembly (GO:0001188);	1	Oncorhynchus_mykiss_newGene_3798
Biological Process: RNA processing (GO:0006396);	29	Oncorhynchus_mykiss_newGene_19437;Oncorhynchus_mykiss_newGene_30075;Oncorhynchus_mykiss_newGene_4259;Oncorhynchus_mykiss_newGene_18807;Oncorhynchus_mykiss_newGene_23560;Oncorhynchus_mykiss_newGene_174;Oncorhynchus_mykiss_newGene_24307;Oncorhynchus_mykiss_newGene_12055;Oncorhynchus_mykiss_newGene_3295;Oncorhynchus_mykiss_newGene_24848;Oncorhynchus_mykiss_newGene_22226;Oncorhynchus_mykiss_newGene_2…
Biological Process: RNA secondary structure unwinding (GO:0010501);	3	Oncorhynchus_mykiss_newGene_21205;Oncorhynchus_mykiss_newGene_31470;Oncorhynchus_mykiss_newGene_18807
Biological Process: RNA splicing (GO:0008380);	12	Oncorhynchus_mykiss_newGene_989;Oncorhynchus_mykiss_newGene_27577;Oncorhynchus_mykiss_newGene_19437;Oncorhynchus_mykiss_newGene_4259;Oncorhynchus_mykiss_newGene_988;Oncorhynchus_mykiss_newGene_33974;Oncorhynchus_mykiss_newGene_21205;Oncorhynchus_mykiss_newGene_34383;Oncorhynchus_mykiss_newGene_27531;Oncorhynchus_mykiss_newGene_22226;Oncorhynchus_mykiss_newGene_2368;Oncorhynchus_mykiss_newGene_1834
Biological Process: RNA splicing, via transesterification reactions (GO:0000375);	9	Oncorhynchus_mykiss_newGene_34383;Oncorhynchus_mykiss_newGene_27531;Oncorhynchus_mykiss_newGene_22226;Oncorhynchus_mykiss_newGene_2368;Oncorhynchus_mykiss_newGene_33974;Oncorhynchus_mykiss_newGene_21205;Oncorhynchus_mykiss_newGene_19437;Oncorhynchus_mykiss_newGene_4259;Oncorhynchus_mykiss_newGene_27577
Biological Process: RNA splicing, via transesterification reactions with bulged adenosine as nucleophile (GO:0000377);	8	Oncorhynchus_mykiss_newGene_4259;Oncorhynchus_mykiss_newGene_19437;Oncorhynchus_mykiss_newGene_2368;Oncorhynchus_mykiss_newGene_22226;Oncorhynchus_mykiss_newGene_34383;Oncorhynchus_mykiss_newGene_27531;Oncorhynchus_mykiss_newGene_21205;Oncorhynchus_mykiss_newGene_33974
Biological Process: RNA surveillance (GO:0071025);	5	Oncorhynchus_mykiss_newGene_9568;Oncorhynchus_mykiss_newGene_7165;Oncorhynchus_mykiss_newGene_33238;Oncorhynchus_mykiss_newGene_27441;Oncorhynchus_mykiss_newGene_23560
Biological Process: RNA transport (GO:0050658);	12	Oncorhynchus_mykiss_newGene_27441;Oncorhynchus_mykiss_newGene_6894;Oncorhynchus_mykiss_newGene_21549;Oncorhynchus_mykiss_newGene_11646;Oncorhynchus_mykiss_newGene_33238;Oncorhynchus_mykiss_newGene_3295;Oncorhynchus_mykiss_newGene_33024;Oncorhynchus_mykiss_newGene_25069;Oncorhynchus_mykiss_newGene_27831;Oncorhynchus_mykiss_newGene_32549;Oncorhynchus_mykiss_newGene_7165;Oncorhynchus_mykiss_newGene_…
Biological Process: RNA-dependent DNA biosynthetic process (GO:0006278);	1	Oncorhynchus_mykiss_newGene_27831
Biological Process: Rab protein signal transduction (GO:0032482);	1	Oncorhynchus_mykiss_newGene_7296
Biological Process: Rac protein signal transduction (GO:0016601);	1	Oncorhynchus_mykiss_newGene_23488
Biological Process: Ras protein signal transduction (GO:0007265);	9	Oncorhynchus_mykiss_newGene_6713;Oncorhynchus_mykiss_newGene_25184;Oncorhynchus_mykiss_newGene_7296;Oncorhynchus_mykiss_newGene_16620;Oncorhynchus_mykiss_newGene_12902;Oncorhynchus_mykiss_newGene_15626;Oncorhynchus_mykiss_newGene_23488;Oncorhynchus_mykiss_newGene_3675;Oncorhynchus_mykiss_newGene_19732
Biological Process: Rho protein signal transduction (GO:0007266);	8	Oncorhynchus_mykiss_newGene_12902;Oncorhynchus_mykiss_newGene_4472;Oncorhynchus_mykiss_newGene_16620;Oncorhynchus_mykiss_newGene_25184;Oncorhynchus_mykiss_newGene_6713;Oncorhynchus_mykiss_newGene_3675;Oncorhynchus_mykiss_newGene_6714;Oncorhynchus_mykiss_newGene_15626
Biological Process: Roundabout signaling pathway (GO:0035385);	1	Oncorhynchus_mykiss_newGene_27681
Biological Process: SAGA complex assembly (GO:0036285);	1	Oncorhynchus_mykiss_newGene_11572
Biological Process: SCF complex assembly (GO:0010265);	3	Oncorhynchus_mykiss_newGene_25021;Oncorhynchus_mykiss_newGene_26788;Oncorhynchus_mykiss_newGene_26789
Biological Process: SCF-dependent proteasomal ubiquitin-dependent protein catabolic process (GO:0031146);	6	Oncorhynchus_mykiss_newGene_17047;Oncorhynchus_mykiss_newGene_15793;Oncorhynchus_mykiss_newGene_34846;Oncorhynchus_mykiss_newGene_14706;Oncorhynchus_mykiss_newGene_11809;Oncorhynchus_mykiss_newGene_855
Biological Process: SREBP signaling pathway (GO:0032933);	4	Oncorhynchus_mykiss_newGene_3106;Oncorhynchus_mykiss_newGene_30447;Oncorhynchus_mykiss_newGene_3107;Oncorhynchus_mykiss_newGene_18421
Biological Process: Schwann cell development (GO:0014044);	6	Oncorhynchus_mykiss_newGene_24174;Oncorhynchus_mykiss_newGene_19732;Oncorhynchus_mykiss_newGene_30990;Oncorhynchus_mykiss_newGene_10785;Oncorhynchus_mykiss_newGene_10784;Oncorhynchus_mykiss_newGene_6575
Biological Process: Schwann cell differentiation (GO:0014037);	6	Oncorhynchus_mykiss_newGene_6575;Oncorhynchus_mykiss_newGene_10784;Oncorhynchus_mykiss_newGene_10785;Oncorhynchus_mykiss_newGene_30990;Oncorhynchus_mykiss_newGene_19732;Oncorhynchus_mykiss_newGene_24174
Biological Process: Sertoli cell development (GO:0060009);	1	Oncorhynchus_mykiss_newGene_28303
Biological Process: Sertoli cell differentiation (GO:0060008);	1	Oncorhynchus_mykiss_newGene_28303
Biological Process: T cell activation (GO:0042110);	3	Oncorhynchus_mykiss_newGene_8033;Oncorhynchus_mykiss_newGene_34261;Oncorhynchus_mykiss_newGene_29517
Biological Process: T cell activation involved in immune response (GO:0002286);	2	Oncorhynchus_mykiss_newGene_29517;Oncorhynchus_mykiss_newGene_8033
Biological Process: T cell differentiation (GO:0030217);	2	Oncorhynchus_mykiss_newGene_8033;Oncorhynchus_mykiss_newGene_29517
Biological Process: T cell differentiation involved in immune response (GO:0002292);	2	Oncorhynchus_mykiss_newGene_29517;Oncorhynchus_mykiss_newGene_8033
Biological Process: T cell homeostasis (GO:0043029);	1	Oncorhynchus_mykiss_newGene_5444
Biological Process: T cell meandering migration (GO:0120117);	1	Oncorhynchus_mykiss_newGene_14410
Biological Process: T cell mediated immunity (GO:0002456);	1	Oncorhynchus_mykiss_newGene_14410
Biological Process: T cell migration (GO:0072678);	1	Oncorhynchus_mykiss_newGene_14410
Biological Process: T cell receptor signaling pathway (GO:0050852);	3	Oncorhynchus_mykiss_newGene_15965;Oncorhynchus_mykiss_newGene_12592;Oncorhynchus_mykiss_newGene_33128
Biological Process: T-helper 1 cell activation (GO:0035711);	2	Oncorhynchus_mykiss_newGene_8033;Oncorhynchus_mykiss_newGene_29517
Biological Process: T-helper 1 cell differentiation (GO:0045063);	2	Oncorhynchus_mykiss_newGene_29517;Oncorhynchus_mykiss_newGene_8033
Biological Process: T-helper 1 type immune response (GO:0042088);	2	Oncorhynchus_mykiss_newGene_29517;Oncorhynchus_mykiss_newGene_8033
Biological Process: T-helper cell differentiation (GO:0042093);	2	Oncorhynchus_mykiss_newGene_29517;Oncorhynchus_mykiss_newGene_8033
Biological Process: TOR signaling (GO:0031929);	4	Oncorhynchus_mykiss_newGene_25184;Oncorhynchus_mykiss_newGene_17317;Oncorhynchus_mykiss_newGene_15716;Oncorhynchus_mykiss_newGene_15717
Biological Process: TORC1 signaling (GO:0038202);	1	Oncorhynchus_mykiss_newGene_17317
Biological Process: TORC2 signaling (GO:0038203);	2	Oncorhynchus_mykiss_newGene_17317;Oncorhynchus_mykiss_newGene_25184
Biological Process: TRIF-dependent toll-like receptor signaling pathway (GO:0035666);	1	Oncorhynchus_mykiss_newGene_12592
Biological Process: U1 snRNA 3'-end processing (GO:0034473);	1	Oncorhynchus_mykiss_newGene_23560
Biological Process: U4 snRNA 3'-end processing (GO:0034475);	1	Oncorhynchus_mykiss_newGene_23560
Biological Process: U5 snRNA 3'-end processing (GO:0034476);	1	Oncorhynchus_mykiss_newGene_23560
Biological Process: UDP metabolic process (GO:0046048);	2	Oncorhynchus_mykiss_newGene_3634;Oncorhynchus_mykiss_newGene_3619
Biological Process: UMP salvage (GO:0044206);	1	Oncorhynchus_mykiss_newGene_4454
Biological Process: UV-damage excision repair (GO:0070914);	1	Oncorhynchus_mykiss_newGene_21615
Biological Process: V(D)J recombination (GO:0033151);	2	Oncorhynchus_mykiss_newGene_8033;Oncorhynchus_mykiss_newGene_29517
Biological Process: Wnt signaling pathway (GO:0016055);	24	Oncorhynchus_mykiss_newGene_15717;Oncorhynchus_mykiss_newGene_3452;Oncorhynchus_mykiss_newGene_24174;Oncorhynchus_mykiss_newGene_2257;Oncorhynchus_mykiss_newGene_10532;Oncorhynchus_mykiss_newGene_34320;Oncorhynchus_mykiss_newGene_19696;Oncorhynchus_mykiss_newGene_24890;Oncorhynchus_mykiss_newGene_15982;Oncorhynchus_mykiss_newGene_28487;Oncorhynchus_mykiss_newGene_16976;Oncorhynchus_mykiss_newGene…
Biological Process: Wnt signaling pathway, calcium modulating pathway (GO:0007223);	1	Oncorhynchus_mykiss_newGene_31627
Biological Process: Wnt signaling pathway, planar cell polarity pathway (GO:0060071);	1	Oncorhynchus_mykiss_newGene_24174
Biological Process: acetaldehyde metabolic process (GO:0006117);	1	Oncorhynchus_mykiss_newGene_7759
Biological Process: acetate ester biosynthetic process (GO:1900620);	1	Oncorhynchus_mykiss_newGene_23089
Biological Process: acetate ester metabolic process (GO:1900619);	1	Oncorhynchus_mykiss_newGene_23089
Biological Process: acetate ester transport (GO:1901374);	3	Oncorhynchus_mykiss_newGene_24236;Oncorhynchus_mykiss_newGene_23089;Oncorhynchus_mykiss_newGene_24235
Biological Process: acetylcholine biosynthetic process (GO:0008292);	1	Oncorhynchus_mykiss_newGene_23089
Biological Process: acetylcholine metabolic process (GO:0008291);	1	Oncorhynchus_mykiss_newGene_23089
Biological Process: acetylcholine receptor signaling pathway (GO:0095500);	3	Oncorhynchus_mykiss_newGene_28662;Oncorhynchus_mykiss_newGene_28663;Oncorhynchus_mykiss_newGene_32624
Biological Process: acetylcholine secretion (GO:0061526);	1	Oncorhynchus_mykiss_newGene_23089
Biological Process: acetylcholine transport (GO:0015870);	3	Oncorhynchus_mykiss_newGene_24235;Oncorhynchus_mykiss_newGene_24236;Oncorhynchus_mykiss_newGene_23089
Biological Process: acid secretion (GO:0046717);	3	Oncorhynchus_mykiss_newGene_1996;Oncorhynchus_mykiss_newGene_13917;Oncorhynchus_mykiss_newGene_19732
Biological Process: acidic amino acid transport (GO:0015800);	7	Oncorhynchus_mykiss_newGene_19231;Oncorhynchus_mykiss_newGene_19732;Oncorhynchus_mykiss_newGene_31716;Oncorhynchus_mykiss_newGene_33024;Oncorhynchus_mykiss_newGene_25069;Oncorhynchus_mykiss_newGene_21549;Oncorhynchus_mykiss_newGene_32549
Biological Process: acrosome assembly (GO:0001675);	1	Oncorhynchus_mykiss_newGene_3046
Biological Process: acrosome reaction (GO:0007340);	1	Oncorhynchus_mykiss_newGene_16620
Biological Process: actin crosslink formation (GO:0051764);	3	Oncorhynchus_mykiss_newGene_15626;Oncorhynchus_mykiss_newGene_23488;Oncorhynchus_mykiss_newGene_28303
Biological Process: actin cytoskeleton organization (GO:0030036);	43	Oncorhynchus_mykiss_newGene_33129;Oncorhynchus_mykiss_newGene_15626;Oncorhynchus_mykiss_newGene_23488;Oncorhynchus_mykiss_newGene_32509;Oncorhynchus_mykiss_newGene_1569;Oncorhynchus_mykiss_newGene_33303;Oncorhynchus_mykiss_newGene_27317;Oncorhynchus_mykiss_newGene_13408;Oncorhynchus_mykiss_newGene_24235;Oncorhynchus_mykiss_newGene_27421;Oncorhynchus_mykiss_newGene_9160;Oncorhynchus_mykiss_newGene…
Biological Process: actin cytoskeleton reorganization (GO:0031532);	5	Oncorhynchus_mykiss_newGene_23488;Oncorhynchus_mykiss_newGene_8033;Oncorhynchus_mykiss_newGene_26427;Oncorhynchus_mykiss_newGene_29517;Oncorhynchus_mykiss_newGene_28303
Biological Process: actin filament bundle assembly (GO:0051017);	5	Oncorhynchus_mykiss_newGene_15626;Oncorhynchus_mykiss_newGene_23488;Oncorhynchus_mykiss_newGene_33303;Oncorhynchus_mykiss_newGene_27317;Oncorhynchus_mykiss_newGene_25528
Biological Process: actin filament bundle organization (GO:0061572);	8	Oncorhynchus_mykiss_newGene_23488;Oncorhynchus_mykiss_newGene_15626;Oncorhynchus_mykiss_newGene_27317;Oncorhynchus_mykiss_newGene_25528;Oncorhynchus_mykiss_newGene_33303;Oncorhynchus_mykiss_newGene_4445;Oncorhynchus_mykiss_newGene_16794;Oncorhynchus_mykiss_newGene_4446
Biological Process: actin filament capping (GO:0051693);	8	Oncorhynchus_mykiss_newGene_23488;Oncorhynchus_mykiss_newGene_7683;Oncorhynchus_mykiss_newGene_8778;Oncorhynchus_mykiss_newGene_3460;Oncorhynchus_mykiss_newGene_16415;Oncorhynchus_mykiss_newGene_15747;Oncorhynchus_mykiss_newGene_8275;Oncorhynchus_mykiss_newGene_3199
Biological Process: actin filament organization (GO:0007015);	24	Oncorhynchus_mykiss_newGene_4446;Oncorhynchus_mykiss_newGene_9160;Oncorhynchus_mykiss_newGene_7186;Oncorhynchus_mykiss_newGene_13386;Oncorhynchus_mykiss_newGene_15626;Oncorhynchus_mykiss_newGene_23488;Oncorhynchus_mykiss_newGene_22911;Oncorhynchus_mykiss_newGene_4445;Oncorhynchus_mykiss_newGene_28303;Oncorhynchus_mykiss_newGene_17340;Oncorhynchus_mykiss_newGene_33303;Oncorhynchus_mykiss_newGene_2…
Biological Process: actin filament polymerization (GO:0030041);	4	Oncorhynchus_mykiss_newGene_22911;Oncorhynchus_mykiss_newGene_25446;Oncorhynchus_mykiss_newGene_9735;Oncorhynchus_mykiss_newGene_32645
Biological Process: actin filament reorganization (GO:0090527);	1	Oncorhynchus_mykiss_newGene_26427
Biological Process: actin filament reorganization involved in cell cycle (GO:0030037);	1	Oncorhynchus_mykiss_newGene_26427
Biological Process: actin filament severing (GO:0051014);	6	Oncorhynchus_mykiss_newGene_28370;Oncorhynchus_mykiss_newGene_24524;Oncorhynchus_mykiss_newGene_31157;Oncorhynchus_mykiss_newGene_1579;Oncorhynchus_mykiss_newGene_132;Oncorhynchus_mykiss_newGene_1580
Biological Process: actin filament-based movement (GO:0030048);	9	Oncorhynchus_mykiss_newGene_21389;Oncorhynchus_mykiss_newGene_19536;Oncorhynchus_mykiss_newGene_28662;Oncorhynchus_mykiss_newGene_9209;Oncorhynchus_mykiss_newGene_28663;Oncorhynchus_mykiss_newGene_6575;Oncorhynchus_mykiss_newGene_4472;Oncorhynchus_mykiss_newGene_30386;Oncorhynchus_mykiss_newGene_32624
Biological Process: actin filament-based process (GO:0030029);	43	Oncorhynchus_mykiss_newGene_3583;Oncorhynchus_mykiss_newGene_19536;Oncorhynchus_mykiss_newGene_29517;Oncorhynchus_mykiss_newGene_3675;Oncorhynchus_mykiss_newGene_21389;Oncorhynchus_mykiss_newGene_26427;Oncorhynchus_mykiss_newGene_29608;Oncorhynchus_mykiss_newGene_8033;Oncorhynchus_mykiss_newGene_32624;Oncorhynchus_mykiss_newGene_28663;Oncorhynchus_mykiss_newGene_32220;Oncorhynchus_mykiss_newGene_…
Biological Process: actin nucleation (GO:0045010);	1	Oncorhynchus_mykiss_newGene_26427
Biological Process: actin polymerization or depolymerization (GO:0008154);	7	Oncorhynchus_mykiss_newGene_25418;Oncorhynchus_mykiss_newGene_22911;Oncorhynchus_mykiss_newGene_34305;Oncorhynchus_mykiss_newGene_1173;Oncorhynchus_mykiss_newGene_32645;Oncorhynchus_mykiss_newGene_4959;Oncorhynchus_mykiss_newGene_9735
Biological Process: actin polymerization-dependent cell motility (GO:0070358);	1	Oncorhynchus_mykiss_newGene_23488
Biological Process: actin-mediated cell contraction (GO:0070252);	8	Oncorhynchus_mykiss_newGene_28662;Oncorhynchus_mykiss_newGene_19536;Oncorhynchus_mykiss_newGene_21389;Oncorhynchus_mykiss_newGene_32624;Oncorhynchus_mykiss_newGene_28663;Oncorhynchus_mykiss_newGene_30386;Oncorhynchus_mykiss_newGene_6575;Oncorhynchus_mykiss_newGene_9209
Biological Process: actin-myosin filament sliding (GO:0033275);	3	Oncorhynchus_mykiss_newGene_9209;Oncorhynchus_mykiss_newGene_30386;Oncorhynchus_mykiss_newGene_19536
Biological Process: action potential (GO:0001508);	4	Oncorhynchus_mykiss_newGene_21787;Oncorhynchus_mykiss_newGene_28662;Oncorhynchus_mykiss_newGene_28663;Oncorhynchus_mykiss_newGene_32624
Biological Process: activation of GTPase activity (GO:0090630);	5	Oncorhynchus_mykiss_newGene_22583;Oncorhynchus_mykiss_newGene_23660;Oncorhynchus_mykiss_newGene_23344;Oncorhynchus_mykiss_newGene_33303;Oncorhynchus_mykiss_newGene_25528
Biological Process: activation of JUN kinase activity (GO:0007257);	3	Oncorhynchus_mykiss_newGene_15187;Oncorhynchus_mykiss_newGene_15186;Oncorhynchus_mykiss_newGene_21062
Biological Process: activation of Janus kinase activity (GO:0042976);	2	Oncorhynchus_mykiss_newGene_25528;Oncorhynchus_mykiss_newGene_33303
Biological Process: activation of MAPK activity (GO:0000187);	6	Oncorhynchus_mykiss_newGene_21062;Oncorhynchus_mykiss_newGene_34570;Oncorhynchus_mykiss_newGene_12592;Oncorhynchus_mykiss_newGene_15187;Oncorhynchus_mykiss_newGene_2919;Oncorhynchus_mykiss_newGene_15186
Biological Process: activation of MAPKK activity (GO:0000186);	3	Oncorhynchus_mykiss_newGene_2919;Oncorhynchus_mykiss_newGene_25773;Oncorhynchus_mykiss_newGene_33547
Biological Process: activation of MAPKKK activity (GO:0000185);	3	Oncorhynchus_mykiss_newGene_21062;Oncorhynchus_mykiss_newGene_15187;Oncorhynchus_mykiss_newGene_15186
Biological Process: activation of NF-kappaB-inducing kinase activity (GO:0007250);	1	Oncorhynchus_mykiss_newGene_12592
Biological Process: activation of cysteine-type endopeptidase activity involved in apoptotic process (GO:0006919);	3	Oncorhynchus_mykiss_newGene_5085;Oncorhynchus_mykiss_newGene_27067;Oncorhynchus_mykiss_newGene_633
Biological Process: activation of immune response (GO:0002253);	10	Oncorhynchus_mykiss_newGene_8033;Oncorhynchus_mykiss_newGene_26427;Oncorhynchus_mykiss_newGene_12592;Oncorhynchus_mykiss_newGene_24636;Oncorhynchus_mykiss_newGene_15626;Oncorhynchus_mykiss_newGene_14410;Oncorhynchus_mykiss_newGene_16976;Oncorhynchus_mykiss_newGene_25601;Oncorhynchus_mykiss_newGene_15965;Oncorhynchus_mykiss_newGene_29517
Biological Process: activation of innate immune response (GO:0002218);	9	Oncorhynchus_mykiss_newGene_13001;Oncorhynchus_mykiss_newGene_29517;Oncorhynchus_mykiss_newGene_16976;Oncorhynchus_mykiss_newGene_25601;Oncorhynchus_mykiss_newGene_16578;Oncorhynchus_mykiss_newGene_30993;Oncorhynchus_mykiss_newGene_24636;Oncorhynchus_mykiss_newGene_8033;Oncorhynchus_mykiss_newGene_12592
Biological Process: activation of protein kinase B activity (GO:0032148);	3	Oncorhynchus_mykiss_newGene_25184;Oncorhynchus_mykiss_newGene_17317;Oncorhynchus_mykiss_newGene_32083
Biological Process: activation of protein kinase activity (GO:0032147);	16	Oncorhynchus_mykiss_newGene_29517;Oncorhynchus_mykiss_newGene_25773;Oncorhynchus_mykiss_newGene_25528;Oncorhynchus_mykiss_newGene_15186;Oncorhynchus_mykiss_newGene_2919;Oncorhynchus_mykiss_newGene_33547;Oncorhynchus_mykiss_newGene_12592;Oncorhynchus_mykiss_newGene_17317;Oncorhynchus_mykiss_newGene_8033;Oncorhynchus_mykiss_newGene_855;Oncorhynchus_mykiss_newGene_15187;Oncorhynchus_mykiss_newGene_2…
Biological Process: actomyosin contractile ring assembly (GO:0000915);	3	Oncorhynchus_mykiss_newGene_9735;Oncorhynchus_mykiss_newGene_32220;Oncorhynchus_mykiss_newGene_16778
Biological Process: actomyosin contractile ring organization (GO:0044837);	2	Oncorhynchus_mykiss_newGene_32220;Oncorhynchus_mykiss_newGene_9735
Biological Process: actomyosin structure organization (GO:0031032);	11	Oncorhynchus_mykiss_newGene_34261;Oncorhynchus_mykiss_newGene_24236;Oncorhynchus_mykiss_newGene_32220;Oncorhynchus_mykiss_newGene_24235;Oncorhynchus_mykiss_newGene_14971;Oncorhynchus_mykiss_newGene_9735;Oncorhynchus_mykiss_newGene_33303;Oncorhynchus_mykiss_newGene_27317;Oncorhynchus_mykiss_newGene_25528;Oncorhynchus_mykiss_newGene_13408;Oncorhynchus_mykiss_newGene_19536
Biological Process: acute inflammatory response (GO:0002526);	2	Oncorhynchus_mykiss_newGene_19943;Oncorhynchus_mykiss_newGene_19944
Biological Process: acyl-CoA metabolic process (GO:0006637);	4	Oncorhynchus_mykiss_newGene_8359;Oncorhynchus_mykiss_newGene_6316;Oncorhynchus_mykiss_newGene_11278;Oncorhynchus_mykiss_newGene_9442
Biological Process: acylglycerol catabolic process (GO:0046464);	1	Oncorhynchus_mykiss_newGene_11278
Biological Process: acylglycerol homeostasis (GO:0055090);	2	Oncorhynchus_mykiss_newGene_15186;Oncorhynchus_mykiss_newGene_15187
Biological Process: acylglycerol metabolic process (GO:0006639);	2	Oncorhynchus_mykiss_newGene_11278;Oncorhynchus_mykiss_newGene_18421
Biological Process: adaptive immune response (GO:0002250);	7	Oncorhynchus_mykiss_newGene_29517;Oncorhynchus_mykiss_newGene_21536;Oncorhynchus_mykiss_newGene_7837;Oncorhynchus_mykiss_newGene_8033;Oncorhynchus_mykiss_newGene_14410;Oncorhynchus_mykiss_newGene_9314;Oncorhynchus_mykiss_newGene_3675
Biological Process: adaptive immune response based on somatic recombination of immune receptors built from immunoglobulin superfamily domains (GO:0002460);	4	Oncorhynchus_mykiss_newGene_29517;Oncorhynchus_mykiss_newGene_8033;Oncorhynchus_mykiss_newGene_14410;Oncorhynchus_mykiss_newGene_3675
Biological Process: adenylate cyclase-inhibiting G protein-coupled receptor signaling pathway (GO:0007193);	1	Oncorhynchus_mykiss_newGene_28303
Biological Process: adenylate cyclase-inhibiting dopamine receptor signaling pathway (GO:0007195);	1	Oncorhynchus_mykiss_newGene_28303
Biological Process: adenylate cyclase-modulating G protein-coupled receptor signaling pathway (GO:0007188);	1	Oncorhynchus_mykiss_newGene_28303
Biological Process: adherens junction assembly (GO:0034333);	6	Oncorhynchus_mykiss_newGene_34261;Oncorhynchus_mykiss_newGene_6575;Oncorhynchus_mykiss_newGene_33303;Oncorhynchus_mykiss_newGene_7748;Oncorhynchus_mykiss_newGene_25528;Oncorhynchus_mykiss_newGene_11388
Biological Process: adherens junction maintenance (GO:0034334);	1	Oncorhynchus_mykiss_newGene_12713
Biological Process: adherens junction organization (GO:0034332);	8	Oncorhynchus_mykiss_newGene_33303;Oncorhynchus_mykiss_newGene_21205;Oncorhynchus_mykiss_newGene_25528;Oncorhynchus_mykiss_newGene_11388;Oncorhynchus_mykiss_newGene_7748;Oncorhynchus_mykiss_newGene_24384;Oncorhynchus_mykiss_newGene_34261;Oncorhynchus_mykiss_newGene_6575
Biological Process: adhesion of symbiont to host (GO:0044406);	1	Oncorhynchus_mykiss_newGene_32083
Biological Process: adhesion of symbiont to host cell (GO:0044650);	1	Oncorhynchus_mykiss_newGene_32083
Biological Process: adipose tissue development (GO:0060612);	1	Oncorhynchus_mykiss_newGene_8616
Biological Process: adrenal gland development (GO:0030325);	1	Oncorhynchus_mykiss_newGene_19732
Biological Process: adult behavior (GO:0030534);	13	Oncorhynchus_mykiss_newGene_21619;Oncorhynchus_mykiss_newGene_21616;Oncorhynchus_mykiss_newGene_32579;Oncorhynchus_mykiss_newGene_29174;Oncorhynchus_mykiss_newGene_15187;Oncorhynchus_mykiss_newGene_21452;Oncorhynchus_mykiss_newGene_18903;Oncorhynchus_mykiss_newGene_1290;Oncorhynchus_mykiss_newGene_12907;Oncorhynchus_mykiss_newGene_28210;Oncorhynchus_mykiss_newGene_19732;Oncorhynchus_mykiss_newGen…
Biological Process: adult heart development (GO:0007512);	1	Oncorhynchus_mykiss_newGene_19536
Biological Process: adult locomotory behavior (GO:0008344);	6	Oncorhynchus_mykiss_newGene_32579;Oncorhynchus_mykiss_newGene_21619;Oncorhynchus_mykiss_newGene_21616;Oncorhynchus_mykiss_newGene_23488;Oncorhynchus_mykiss_newGene_19732;Oncorhynchus_mykiss_newGene_21452
Biological Process: adult somatic muscle development (GO:0007527);	1	Oncorhynchus_mykiss_newGene_16976
Biological Process: aging (GO:0007568);	31	Oncorhynchus_mykiss_newGene_18910;Oncorhynchus_mykiss_newGene_20552;Oncorhynchus_mykiss_newGene_2521;Oncorhynchus_mykiss_newGene_9090;Oncorhynchus_mykiss_newGene_15429;Oncorhynchus_mykiss_newGene_9160;Oncorhynchus_mykiss_newGene_33841;Oncorhynchus_mykiss_newGene_1290;Oncorhynchus_mykiss_newGene_9596;Oncorhynchus_mykiss_newGene_17039;Oncorhynchus_mykiss_newGene_12499;Oncorhynchus_mykiss_newGene_19…
Biological Process: alcohol biosynthetic process (GO:0046165);	6	Oncorhynchus_mykiss_newGene_11278;Oncorhynchus_mykiss_newGene_12499;Oncorhynchus_mykiss_newGene_20360;Oncorhynchus_mykiss_newGene_356;Oncorhynchus_mykiss_newGene_1194;Oncorhynchus_mykiss_newGene_22226
Biological Process: alcohol metabolic process (GO:0006066);	8	Oncorhynchus_mykiss_newGene_22226;Oncorhynchus_mykiss_newGene_20360;Oncorhynchus_mykiss_newGene_1194;Oncorhynchus_mykiss_newGene_12499;Oncorhynchus_mykiss_newGene_11278;Oncorhynchus_mykiss_newGene_356;Oncorhynchus_mykiss_newGene_7759;Oncorhynchus_mykiss_newGene_2521
Biological Process: alkaloid catabolic process (GO:0009822);	1	Oncorhynchus_mykiss_newGene_12499
Biological Process: alkaloid metabolic process (GO:0009820);	1	Oncorhynchus_mykiss_newGene_12499
Biological Process: alpha-amino acid biosynthetic process (GO:1901607);	2	Oncorhynchus_mykiss_newGene_18710;Oncorhynchus_mykiss_newGene_18712
Biological Process: alpha-amino acid catabolic process (GO:1901606);	1	Oncorhynchus_mykiss_newGene_5081
Biological Process: alpha-amino acid metabolic process (GO:1901605);	7	Oncorhynchus_mykiss_newGene_18712;Oncorhynchus_mykiss_newGene_21549;Oncorhynchus_mykiss_newGene_33024;Oncorhynchus_mykiss_newGene_25069;Oncorhynchus_mykiss_newGene_5081;Oncorhynchus_mykiss_newGene_32549;Oncorhynchus_mykiss_newGene_18710
Biological Process: alpha-beta T cell activation (GO:0046631);	2	Oncorhynchus_mykiss_newGene_29517;Oncorhynchus_mykiss_newGene_8033
Biological Process: alpha-beta T cell activation involved in immune response (GO:0002287);	2	Oncorhynchus_mykiss_newGene_8033;Oncorhynchus_mykiss_newGene_29517
Biological Process: alpha-beta T cell differentiation (GO:0046632);	2	Oncorhynchus_mykiss_newGene_8033;Oncorhynchus_mykiss_newGene_29517
Biological Process: alpha-beta T cell differentiation involved in immune response (GO:0002293);	2	Oncorhynchus_mykiss_newGene_8033;Oncorhynchus_mykiss_newGene_29517
Biological Process: alpha-linolenic acid metabolic process (GO:0036109);	1	Oncorhynchus_mykiss_newGene_11004
Biological Process: ameboidal-type cell migration (GO:0001667);	19	Oncorhynchus_mykiss_newGene_22671;Oncorhynchus_mykiss_newGene_27681;Oncorhynchus_mykiss_newGene_33303;Oncorhynchus_mykiss_newGene_31680;Oncorhynchus_mykiss_newGene_11388;Oncorhynchus_mykiss_newGene_24681;Oncorhynchus_mykiss_newGene_9160;Oncorhynchus_mykiss_newGene_32690;Oncorhynchus_mykiss_newGene_9090;Oncorhynchus_mykiss_newGene_6575;Oncorhynchus_mykiss_newGene_27245;Oncorhynchus_mykiss_newGene_…
Biological Process: amelogenesis (GO:0097186);	2	Oncorhynchus_mykiss_newGene_20552;Oncorhynchus_mykiss_newGene_17319
Biological Process: amide biosynthetic process (GO:0043604);	17	Oncorhynchus_mykiss_newGene_22500;Oncorhynchus_mykiss_newGene_21549;Oncorhynchus_mykiss_newGene_15037;Oncorhynchus_mykiss_newGene_18712;Oncorhynchus_mykiss_newGene_33024;Oncorhynchus_mykiss_newGene_25069;Oncorhynchus_mykiss_newGene_32549;Oncorhynchus_mykiss_newGene_30932;Oncorhynchus_mykiss_newGene_18710;Oncorhynchus_mykiss_newGene_18421;Oncorhynchus_mykiss_newGene_5143;Oncorhynchus_mykiss_newGen…
Biological Process: amide transport (GO:0042886);	46	Oncorhynchus_mykiss_newGene_29988;Oncorhynchus_mykiss_newGene_5832;Oncorhynchus_mykiss_newGene_2594;Oncorhynchus_mykiss_newGene_23660;Oncorhynchus_mykiss_newGene_6575;Oncorhynchus_mykiss_newGene_11646;Oncorhynchus_mykiss_newGene_24158;Oncorhynchus_mykiss_newGene_27275;Oncorhynchus_mykiss_newGene_27441;Oncorhynchus_mykiss_newGene_7165;Oncorhynchus_mykiss_newGene_7570;Oncorhynchus_mykiss_newGene_29…
Biological Process: amine metabolic process (GO:0009308);	2	Oncorhynchus_mykiss_newGene_2521;Oncorhynchus_mykiss_newGene_2449
Biological Process: amine transport (GO:0015837);	1	Oncorhynchus_mykiss_newGene_2055
Biological Process: aminergic neurotransmitter loading into synaptic vesicle (GO:0015842);	1	Oncorhynchus_mykiss_newGene_2055
Biological Process: amino acid activation (GO:0043038);	3	Oncorhynchus_mykiss_newGene_15037;Oncorhynchus_mykiss_newGene_21037;Oncorhynchus_mykiss_newGene_6227
Biological Process: amino acid import (GO:0043090);	4	Oncorhynchus_mykiss_newGene_33024;Oncorhynchus_mykiss_newGene_25069;Oncorhynchus_mykiss_newGene_21549;Oncorhynchus_mykiss_newGene_32549
Biological Process: amino acid transmembrane transport (GO:0003333);	2	Oncorhynchus_mykiss_newGene_31716;Oncorhynchus_mykiss_newGene_19231
Biological Process: amino acid transport (GO:0006865);	7	Oncorhynchus_mykiss_newGene_31716;Oncorhynchus_mykiss_newGene_33024;Oncorhynchus_mykiss_newGene_25069;Oncorhynchus_mykiss_newGene_21549;Oncorhynchus_mykiss_newGene_32549;Oncorhynchus_mykiss_newGene_19231;Oncorhynchus_mykiss_newGene_19732
Biological Process: amino sugar metabolic process (GO:0006040);	1	Oncorhynchus_mykiss_newGene_34657
Biological Process: aminoglycan biosynthetic process (GO:0006023);	2	Oncorhynchus_mykiss_newGene_27725;Oncorhynchus_mykiss_newGene_27726
Biological Process: aminoglycan metabolic process (GO:0006022);	3	Oncorhynchus_mykiss_newGene_12520;Oncorhynchus_mykiss_newGene_27725;Oncorhynchus_mykiss_newGene_27726
Biological Process: ammon gyrus development (GO:0021541);	2	Oncorhynchus_mykiss_newGene_1330;Oncorhynchus_mykiss_newGene_1339
Biological Process: ammonium ion metabolic process (GO:0097164);	5	Oncorhynchus_mykiss_newGene_1996;Oncorhynchus_mykiss_newGene_23089;Oncorhynchus_mykiss_newGene_356;Oncorhynchus_mykiss_newGene_2055;Oncorhynchus_mykiss_newGene_8401
Biological Process: ammonium transmembrane transport (GO:0072488);	4	Oncorhynchus_mykiss_newGene_23089;Oncorhynchus_mykiss_newGene_24236;Oncorhynchus_mykiss_newGene_2055;Oncorhynchus_mykiss_newGene_24235
Biological Process: ammonium transport (GO:0015696);	5	Oncorhynchus_mykiss_newGene_24235;Oncorhynchus_mykiss_newGene_2055;Oncorhynchus_mykiss_newGene_1840;Oncorhynchus_mykiss_newGene_24236;Oncorhynchus_mykiss_newGene_23089
Biological Process: amygdala development (GO:0021764);	1	Oncorhynchus_mykiss_newGene_19732
Biological Process: amyloid-beta clearance (GO:0097242);	1	Oncorhynchus_mykiss_newGene_21628
Biological Process: amyloid-beta metabolic process (GO:0050435);	1	Oncorhynchus_mykiss_newGene_21628
Biological Process: anaphase-promoting complex-dependent catabolic process (GO:0031145);	2	Oncorhynchus_mykiss_newGene_27767;Oncorhynchus_mykiss_newGene_25258
Biological Process: anatomical structure arrangement (GO:0048532);	3	Oncorhynchus_mykiss_newGene_15760;Oncorhynchus_mykiss_newGene_15822;Oncorhynchus_mykiss_newGene_855
Biological Process: anatomical structure development (GO:0048856);	309	Oncorhynchus_mykiss_newGene_32624;Oncorhynchus_mykiss_newGene_14971;Oncorhynchus_mykiss_newGene_30721;Oncorhynchus_mykiss_newGene_19964;Oncorhynchus_mykiss_newGene_2387;Oncorhynchus_mykiss_newGene_30990;Oncorhynchus_mykiss_newGene_32765;Oncorhynchus_mykiss_newGene_22747;Oncorhynchus_mykiss_newGene_24174;Oncorhynchus_mykiss_newGene_24377;Oncorhynchus_mykiss_newGene_17806;Oncorhynchus_mykiss_newGen…
Biological Process: anatomical structure formation involved in morphogenesis (GO:0048646);	84	Oncorhynchus_mykiss_newGene_11554;Oncorhynchus_mykiss_newGene_14971;Oncorhynchus_mykiss_newGene_24906;Oncorhynchus_mykiss_newGene_1339;Oncorhynchus_mykiss_newGene_1330;Oncorhynchus_mykiss_newGene_24174;Oncorhynchus_mykiss_newGene_34320;Oncorhynchus_mykiss_newGene_19536;Oncorhynchus_mykiss_newGene_12317;Oncorhynchus_mykiss_newGene_633;Oncorhynchus_mykiss_newGene_17806;Oncorhynchus_mykiss_newGene_2…
Biological Process: anatomical structure homeostasis (GO:0060249);	24	Oncorhynchus_mykiss_newGene_5958;Oncorhynchus_mykiss_newGene_9163;Oncorhynchus_mykiss_newGene_2380;Oncorhynchus_mykiss_newGene_5573;Oncorhynchus_mykiss_newGene_2381;Oncorhynchus_mykiss_newGene_12907;Oncorhynchus_mykiss_newGene_25528;Oncorhynchus_mykiss_newGene_2387;Oncorhynchus_mykiss_newGene_8034;Oncorhynchus_mykiss_newGene_23275;Oncorhynchus_mykiss_newGene_34261;Oncorhynchus_mykiss_newGene_2379…
Biological Process: anatomical structure maturation (GO:0071695);	14	Oncorhynchus_mykiss_newGene_24636;Oncorhynchus_mykiss_newGene_7748;Oncorhynchus_mykiss_newGene_19964;Oncorhynchus_mykiss_newGene_28799;Oncorhynchus_mykiss_newGene_21539;Oncorhynchus_mykiss_newGene_29749;Oncorhynchus_mykiss_newGene_26528;Oncorhynchus_mykiss_newGene_14572;Oncorhynchus_mykiss_newGene_33303;Oncorhynchus_mykiss_newGene_25528;Oncorhynchus_mykiss_newGene_17319;Oncorhynchus_mykiss_newGen…
Biological Process: anatomical structure morphogenesis (GO:0009653);	180	Oncorhynchus_mykiss_newGene_2540;Oncorhynchus_mykiss_newGene_3452;Oncorhynchus_mykiss_newGene_26123;Oncorhynchus_mykiss_newGene_26656;Oncorhynchus_mykiss_newGene_15965;Oncorhynchus_mykiss_newGene_7031;Oncorhynchus_mykiss_newGene_32549;Oncorhynchus_mykiss_newGene_18710;Oncorhynchus_mykiss_newGene_3508;Oncorhynchus_mykiss_newGene_16794;Oncorhynchus_mykiss_newGene_16533;Oncorhynchus_mykiss_newGene_1…
Biological Process: anatomical structure regression (GO:0060033);	2	Oncorhynchus_mykiss_newGene_24636;Oncorhynchus_mykiss_newGene_24174
Biological Process: androgen metabolic process (GO:0008209);	1	Oncorhynchus_mykiss_newGene_12499
Biological Process: androgen receptor signaling pathway (GO:0030521);	3	Oncorhynchus_mykiss_newGene_24174;Oncorhynchus_mykiss_newGene_1085;Oncorhynchus_mykiss_newGene_2454
Biological Process: anesthesia-resistant memory (GO:0007615);	5	Oncorhynchus_mykiss_newGene_21452;Oncorhynchus_mykiss_newGene_1290;Oncorhynchus_mykiss_newGene_21616;Oncorhynchus_mykiss_newGene_21619;Oncorhynchus_mykiss_newGene_32579
Biological Process: angiogenesis (GO:0001525);	16	Oncorhynchus_mykiss_newGene_34261;Oncorhynchus_mykiss_newGene_19944;Oncorhynchus_mykiss_newGene_8034;Oncorhynchus_mykiss_newGene_18903;Oncorhynchus_mykiss_newGene_17824;Oncorhynchus_mykiss_newGene_17809;Oncorhynchus_mykiss_newGene_25528;Oncorhynchus_mykiss_newGene_9163;Oncorhynchus_mykiss_newGene_17806;Oncorhynchus_mykiss_newGene_19943;Oncorhynchus_mykiss_newGene_9160;Oncorhynchus_mykiss_newGene_…
Biological Process: angiogenesis involved in wound healing (GO:0060055);	2	Oncorhynchus_mykiss_newGene_19944;Oncorhynchus_mykiss_newGene_19943
Biological Process: angiotensin maturation (GO:0002003);	1	Oncorhynchus_mykiss_newGene_21628
Biological Process: animal organ development (GO:0048513);	184	Oncorhynchus_mykiss_newGene_25528;Oncorhynchus_mykiss_newGene_15760;Oncorhynchus_mykiss_newGene_28662;Oncorhynchus_mykiss_newGene_2381;Oncorhynchus_mykiss_newGene_1810;Oncorhynchus_mykiss_newGene_23903;Oncorhynchus_mykiss_newGene_15017;Oncorhynchus_mykiss_newGene_9901;Oncorhynchus_mykiss_newGene_21549;Oncorhynchus_mykiss_newGene_34261;Oncorhynchus_mykiss_newGene_21628;Oncorhynchus_mykiss_newGene_…
Biological Process: animal organ formation (GO:0048645);	5	Oncorhynchus_mykiss_newGene_8034;Oncorhynchus_mykiss_newGene_9160;Oncorhynchus_mykiss_newGene_27681;Oncorhynchus_mykiss_newGene_19500;Oncorhynchus_mykiss_newGene_9163
Biological Process: animal organ morphogenesis (GO:0009887);	79	Oncorhynchus_mykiss_newGene_23089;Oncorhynchus_mykiss_newGene_5832;Oncorhynchus_mykiss_newGene_33575;Oncorhynchus_mykiss_newGene_13814;Oncorhynchus_mykiss_newGene_4445;Oncorhynchus_mykiss_newGene_15429;Oncorhynchus_mykiss_newGene_27364;Oncorhynchus_mykiss_newGene_4643;Oncorhynchus_mykiss_newGene_24174;Oncorhynchus_mykiss_newGene_21389;Oncorhynchus_mykiss_newGene_19536;Oncorhynchus_mykiss_newGene_…
Biological Process: animal organ regeneration (GO:0031100);	4	Oncorhynchus_mykiss_newGene_3339;Oncorhynchus_mykiss_newGene_32083;Oncorhynchus_mykiss_newGene_25611;Oncorhynchus_mykiss_newGene_12520
Biological Process: anion homeostasis (GO:0055081);	1	Oncorhynchus_mykiss_newGene_5083
Biological Process: anion transmembrane transport (GO:0098656);	9	Oncorhynchus_mykiss_newGene_9548;Oncorhynchus_mykiss_newGene_10483;Oncorhynchus_mykiss_newGene_31160;Oncorhynchus_mykiss_newGene_8350;Oncorhynchus_mykiss_newGene_17302;Oncorhynchus_mykiss_newGene_19231;Oncorhynchus_mykiss_newGene_13917;Oncorhynchus_mykiss_newGene_31716;Oncorhynchus_mykiss_newGene_23089
Biological Process: anion transmembrane transport (GO:0099133);	1	Oncorhynchus_mykiss_newGene_13917
Biological Process: anion transport (GO:0006820);	18	Oncorhynchus_mykiss_newGene_32549;Oncorhynchus_mykiss_newGene_25069;Oncorhynchus_mykiss_newGene_33024;Oncorhynchus_mykiss_newGene_21549;Oncorhynchus_mykiss_newGene_1996;Oncorhynchus_mykiss_newGene_31160;Oncorhynchus_mykiss_newGene_9548;Oncorhynchus_mykiss_newGene_31680;Oncorhynchus_mykiss_newGene_31716;Oncorhynchus_mykiss_newGene_23089;Oncorhynchus_mykiss_newGene_19732;Oncorhynchus_mykiss_newGene…
Biological Process: anoikis (GO:0043276);	1	Oncorhynchus_mykiss_newGene_12592
Biological Process: antennal development (GO:0007469);	4	Oncorhynchus_mykiss_newGene_2387;Oncorhynchus_mykiss_newGene_2379;Oncorhynchus_mykiss_newGene_2380;Oncorhynchus_mykiss_newGene_2381
Biological Process: anterior commissure morphogenesis (GO:0021960);	1	Oncorhynchus_mykiss_newGene_15760
Biological Process: anterior/posterior axis specification (GO:0009948);	12	Oncorhynchus_mykiss_newGene_3675;Oncorhynchus_mykiss_newGene_9163;Oncorhynchus_mykiss_newGene_4445;Oncorhynchus_mykiss_newGene_28487;Oncorhynchus_mykiss_newGene_9160;Oncorhynchus_mykiss_newGene_8034;Oncorhynchus_mykiss_newGene_4446;Oncorhynchus_mykiss_newGene_16794;Oncorhynchus_mykiss_newGene_11388;Oncorhynchus_mykiss_newGene_4643;Oncorhynchus_mykiss_newGene_6575;Oncorhynchus_mykiss_newGene_25159
Biological Process: anterior/posterior axis specification, embryo (GO:0008595);	11	Oncorhynchus_mykiss_newGene_4445;Oncorhynchus_mykiss_newGene_3675;Oncorhynchus_mykiss_newGene_9163;Oncorhynchus_mykiss_newGene_6575;Oncorhynchus_mykiss_newGene_4643;Oncorhynchus_mykiss_newGene_25159;Oncorhynchus_mykiss_newGene_9160;Oncorhynchus_mykiss_newGene_8034;Oncorhynchus_mykiss_newGene_4446;Oncorhynchus_mykiss_newGene_11388;Oncorhynchus_mykiss_newGene_16794
Biological Process: anterior/posterior axon guidance (GO:0033564);	1	Oncorhynchus_mykiss_newGene_12902
Biological Process: anterior/posterior pattern specification (GO:0009952);	24	Oncorhynchus_mykiss_newGene_28487;Oncorhynchus_mykiss_newGene_4445;Oncorhynchus_mykiss_newGene_21945;Oncorhynchus_mykiss_newGene_10829;Oncorhynchus_mykiss_newGene_4643;Oncorhynchus_mykiss_newGene_6575;Oncorhynchus_mykiss_newGene_11388;Oncorhynchus_mykiss_newGene_12317;Oncorhynchus_mykiss_newGene_4446;Oncorhynchus_mykiss_newGene_9160;Oncorhynchus_mykiss_newGene_5252;Oncorhynchus_mykiss_newGene_250…
Biological Process: anterograde axonal protein transport (GO:0099641);	1	Oncorhynchus_mykiss_newGene_7748
Biological Process: anterograde axonal transport (GO:0008089);	12	Oncorhynchus_mykiss_newGene_4445;Oncorhynchus_mykiss_newGene_29988;Oncorhynchus_mykiss_newGene_19037;Oncorhynchus_mykiss_newGene_4446;Oncorhynchus_mykiss_newGene_22299;Oncorhynchus_mykiss_newGene_19028;Oncorhynchus_mykiss_newGene_23275;Oncorhynchus_mykiss_newGene_16794;Oncorhynchus_mykiss_newGene_21381;Oncorhynchus_mykiss_newGene_34177;Oncorhynchus_mykiss_newGene_7748;Oncorhynchus_mykiss_newGene_…
Biological Process: anterograde axonal transport of mitochondrion (GO:0098957);	3	Oncorhynchus_mykiss_newGene_16794;Oncorhynchus_mykiss_newGene_4446;Oncorhynchus_mykiss_newGene_4445
Biological Process: anterograde dendritic transport (GO:0098937);	3	Oncorhynchus_mykiss_newGene_4445;Oncorhynchus_mykiss_newGene_16794;Oncorhynchus_mykiss_newGene_4446
Biological Process: anterograde synaptic vesicle transport (GO:0048490);	3	Oncorhynchus_mykiss_newGene_19028;Oncorhynchus_mykiss_newGene_29988;Oncorhynchus_mykiss_newGene_19037
Biological Process: anterograde trans-synaptic signaling (GO:0098916);	21	Oncorhynchus_mykiss_newGene_34390;Oncorhynchus_mykiss_newGene_21452;Oncorhynchus_mykiss_newGene_18903;Oncorhynchus_mykiss_newGene_33238;Oncorhynchus_mykiss_newGene_21616;Oncorhynchus_mykiss_newGene_34547;Oncorhynchus_mykiss_newGene_7748;Oncorhynchus_mykiss_newGene_28753;Oncorhynchus_mykiss_newGene_1330;Oncorhynchus_mykiss_newGene_1339;Oncorhynchus_mykiss_newGene_5887;Oncorhynchus_mykiss_newGene_1…
Biological Process: antibiotic catabolic process (GO:0017001);	1	Oncorhynchus_mykiss_newGene_24769
Biological Process: antibiotic metabolic process (GO:0016999);	2	Oncorhynchus_mykiss_newGene_24769;Oncorhynchus_mykiss_newGene_7759
Biological Process: antigen processing and presentation (GO:0019882);	4	Oncorhynchus_mykiss_newGene_34261;Oncorhynchus_mykiss_newGene_10829;Oncorhynchus_mykiss_newGene_12592;Oncorhynchus_mykiss_newGene_34177
Biological Process: antigen processing and presentation of exogenous antigen (GO:0019884);	4	Oncorhynchus_mykiss_newGene_10829;Oncorhynchus_mykiss_newGene_12592;Oncorhynchus_mykiss_newGene_34177;Oncorhynchus_mykiss_newGene_34261
Biological Process: antigen processing and presentation of exogenous peptide antigen (GO:0002478);	4	Oncorhynchus_mykiss_newGene_34261;Oncorhynchus_mykiss_newGene_12592;Oncorhynchus_mykiss_newGene_34177;Oncorhynchus_mykiss_newGene_10829
Biological Process: antigen processing and presentation of exogenous peptide antigen via MHC class I (GO:0042590);	2	Oncorhynchus_mykiss_newGene_34261;Oncorhynchus_mykiss_newGene_12592
Biological Process: antigen processing and presentation of exogenous peptide antigen via MHC class I, TAP-dependent (GO:0002479);	2	Oncorhynchus_mykiss_newGene_12592;Oncorhynchus_mykiss_newGene_34261
Biological Process: antigen processing and presentation of exogenous peptide antigen via MHC class II (GO:0019886);	2	Oncorhynchus_mykiss_newGene_10829;Oncorhynchus_mykiss_newGene_34177
Biological Process: antigen processing and presentation of peptide antigen (GO:0048002);	4	Oncorhynchus_mykiss_newGene_34261;Oncorhynchus_mykiss_newGene_34177;Oncorhynchus_mykiss_newGene_12592;Oncorhynchus_mykiss_newGene_10829
Biological Process: antigen processing and presentation of peptide antigen via MHC class I (GO:0002474);	2	Oncorhynchus_mykiss_newGene_34261;Oncorhynchus_mykiss_newGene_12592
Biological Process: antigen processing and presentation of peptide antigen via MHC class II (GO:0002495);	2	Oncorhynchus_mykiss_newGene_34177;Oncorhynchus_mykiss_newGene_10829
Biological Process: antigen processing and presentation of peptide or polysaccharide antigen via MHC class II (GO:0002504);	2	Oncorhynchus_mykiss_newGene_10829;Oncorhynchus_mykiss_newGene_34177
Biological Process: antigen receptor-mediated signaling pathway (GO:0050851);	2	Oncorhynchus_mykiss_newGene_15965;Oncorhynchus_mykiss_newGene_12592
Biological Process: antigen sampling by M cells in mucosal-associated lymphoid tissue (GO:0002406);	1	Oncorhynchus_mykiss_newGene_8475
Biological Process: antigen sampling in mucosal-associated lymphoid tissue (GO:0002404);	1	Oncorhynchus_mykiss_newGene_8475
Biological Process: antigen transcytosis by M cells in mucosal-associated lymphoid tissue (GO:0002412);	1	Oncorhynchus_mykiss_newGene_8475
Biological Process: antimicrobial humoral response (GO:0019730);	2	Oncorhynchus_mykiss_newGene_27364;Oncorhynchus_mykiss_newGene_4643
Biological Process: aortic valve development (GO:0003176);	1	Oncorhynchus_mykiss_newGene_28537
Biological Process: aortic valve morphogenesis (GO:0003180);	1	Oncorhynchus_mykiss_newGene_28537
Biological Process: apical constriction (GO:0003383);	2	Oncorhynchus_mykiss_newGene_21389;Oncorhynchus_mykiss_newGene_6575
Biological Process: apical constriction involved in gastrulation (GO:0003384);	1	Oncorhynchus_mykiss_newGene_21389
Biological Process: apical junction assembly (GO:0043297);	8	Oncorhynchus_mykiss_newGene_11388;Oncorhynchus_mykiss_newGene_19964;Oncorhynchus_mykiss_newGene_24890;Oncorhynchus_mykiss_newGene_7748;Oncorhynchus_mykiss_newGene_6575;Oncorhynchus_mykiss_newGene_19963;Oncorhynchus_mykiss_newGene_8063;Oncorhynchus_mykiss_newGene_9735
Biological Process: apical protein localization (GO:0045176);	3	Oncorhynchus_mykiss_newGene_31831;Oncorhynchus_mykiss_newGene_6575;Oncorhynchus_mykiss_newGene_11388
Biological Process: apolipoprotein A-I-mediated signaling pathway (GO:0038027);	1	Oncorhynchus_mykiss_newGene_34261
Biological Process: apoptotic DNA fragmentation (GO:0006309);	2	Oncorhynchus_mykiss_newGene_29517;Oncorhynchus_mykiss_newGene_8033
Biological Process: apoptotic cell clearance (GO:0043277);	6	Oncorhynchus_mykiss_newGene_22583;Oncorhynchus_mykiss_newGene_32083;Oncorhynchus_mykiss_newGene_29517;Oncorhynchus_mykiss_newGene_3016;Oncorhynchus_mykiss_newGene_34261;Oncorhynchus_mykiss_newGene_8033
Biological Process: apoptotic mitochondrial changes (GO:0008637);	4	Oncorhynchus_mykiss_newGene_6316;Oncorhynchus_mykiss_newGene_11554;Oncorhynchus_mykiss_newGene_30932;Oncorhynchus_mykiss_newGene_27366
Biological Process: apoptotic nuclear changes (GO:0030262);	2	Oncorhynchus_mykiss_newGene_8033;Oncorhynchus_mykiss_newGene_29517
Biological Process: apoptotic process (GO:0006915);	32	Oncorhynchus_mykiss_newGene_27366;Oncorhynchus_mykiss_newGene_19732;Oncorhynchus_mykiss_newGene_27067;Oncorhynchus_mykiss_newGene_32083;Oncorhynchus_mykiss_newGene_19695;Oncorhynchus_mykiss_newGene_633;Oncorhynchus_mykiss_newGene_6316;Oncorhynchus_mykiss_newGene_29517;Oncorhynchus_mykiss_newGene_11533;Oncorhynchus_mykiss_newGene_15822;Oncorhynchus_mykiss_newGene_25069;Oncorhynchus_mykiss_newGene_…
Biological Process: apoptotic process involved in development (GO:1902742);	1	Oncorhynchus_mykiss_newGene_22583
Biological Process: apoptotic signaling pathway (GO:0097190);	7	Oncorhynchus_mykiss_newGene_34261;Oncorhynchus_mykiss_newGene_30932;Oncorhynchus_mykiss_newGene_21062;Oncorhynchus_mykiss_newGene_27366;Oncorhynchus_mykiss_newGene_5069;Oncorhynchus_mykiss_newGene_19732;Oncorhynchus_mykiss_newGene_11554
Biological Process: appendage development (GO:0048736);	32	Oncorhynchus_mykiss_newGene_12317;Oncorhynchus_mykiss_newGene_15429;Oncorhynchus_mykiss_newGene_27245;Oncorhynchus_mykiss_newGene_5832;Oncorhynchus_mykiss_newGene_28487;Oncorhynchus_mykiss_newGene_25601;Oncorhynchus_mykiss_newGene_33575;Oncorhynchus_mykiss_newGene_2387;Oncorhynchus_mykiss_newGene_5996;Oncorhynchus_mykiss_newGene_24174;Oncorhynchus_mykiss_newGene_5251;Oncorhynchus_mykiss_newGene_2…
Biological Process: appendage morphogenesis (GO:0035107);	30	Oncorhynchus_mykiss_newGene_2381;Oncorhynchus_mykiss_newGene_2380;Oncorhynchus_mykiss_newGene_23860;Oncorhynchus_mykiss_newGene_21389;Oncorhynchus_mykiss_newGene_15017;Oncorhynchus_mykiss_newGene_24174;Oncorhynchus_mykiss_newGene_9163;Oncorhynchus_mykiss_newGene_5251;Oncorhynchus_mykiss_newGene_5996;Oncorhynchus_mykiss_newGene_5038;Oncorhynchus_mykiss_newGene_34261;Oncorhynchus_mykiss_newGene_108…
Biological Process: appendage segmentation (GO:0035285);	5	Oncorhynchus_mykiss_newGene_8034;Oncorhynchus_mykiss_newGene_9160;Oncorhynchus_mykiss_newGene_24174;Oncorhynchus_mykiss_newGene_9163;Oncorhynchus_mykiss_newGene_21945
Biological Process: apposition of dorsal and ventral imaginal disc-derived wing surfaces (GO:0007475);	1	Oncorhynchus_mykiss_newGene_34261
Biological Process: arachidonate transport (GO:1903963);	1	Oncorhynchus_mykiss_newGene_1996
Biological Process: arachidonic acid metabolic process (GO:0019369);	1	Oncorhynchus_mykiss_newGene_1996
Biological Process: arachidonic acid secretion (GO:0050482);	3	Oncorhynchus_mykiss_newGene_14649;Oncorhynchus_mykiss_newGene_14645;Oncorhynchus_mykiss_newGene_1996
Biological Process: aromatic amino acid family metabolic process (GO:0009072);	4	Oncorhynchus_mykiss_newGene_8399;Oncorhynchus_mykiss_newGene_31525;Oncorhynchus_mykiss_newGene_17293;Oncorhynchus_mykiss_newGene_4424
Biological Process: aromatic compound biosynthetic process (GO:0019438);	59	Oncorhynchus_mykiss_newGene_9106;Oncorhynchus_mykiss_newGene_24174;Oncorhynchus_mykiss_newGene_31330;Oncorhynchus_mykiss_newGene_24431;Oncorhynchus_mykiss_newGene_916;Oncorhynchus_mykiss_newGene_5573;Oncorhynchus_mykiss_newGene_6151;Oncorhynchus_mykiss_newGene_13241;Oncorhynchus_mykiss_newGene_25810;Oncorhynchus_mykiss_newGene_10342;Oncorhynchus_mykiss_newGene_32164;Oncorhynchus_mykiss_newGene_26…
Biological Process: aromatic compound catabolic process (GO:0019439);	17	Oncorhynchus_mykiss_newGene_27577;Oncorhynchus_mykiss_newGene_33238;Oncorhynchus_mykiss_newGene_28956;Oncorhynchus_mykiss_newGene_433;Oncorhynchus_mykiss_newGene_8033;Oncorhynchus_mykiss_newGene_29517;Oncorhynchus_mykiss_newGene_7165;Oncorhynchus_mykiss_newGene_28954;Oncorhynchus_mykiss_newGene_2767;Oncorhynchus_mykiss_newGene_3619;Oncorhynchus_mykiss_newGene_28368;Oncorhynchus_mykiss_newGene_158…
Biological Process: artery development (GO:0060840);	5	Oncorhynchus_mykiss_newGene_9163;Oncorhynchus_mykiss_newGene_19732;Oncorhynchus_mykiss_newGene_8034;Oncorhynchus_mykiss_newGene_9160;Oncorhynchus_mykiss_newGene_15822
Biological Process: artery morphogenesis (GO:0048844);	5	Oncorhynchus_mykiss_newGene_15822;Oncorhynchus_mykiss_newGene_9163;Oncorhynchus_mykiss_newGene_9160;Oncorhynchus_mykiss_newGene_8034;Oncorhynchus_mykiss_newGene_19732
Biological Process: artery smooth muscle contraction (GO:0014824);	1	Oncorhynchus_mykiss_newGene_12907
Biological Process: ascending thin limb development (GO:0072021);	1	Oncorhynchus_mykiss_newGene_8475
Biological Process: aspartate family amino acid biosynthetic process (GO:0009067);	2	Oncorhynchus_mykiss_newGene_18712;Oncorhynchus_mykiss_newGene_18710
Biological Process: aspartate family amino acid metabolic process (GO:0009066);	2	Oncorhynchus_mykiss_newGene_18712;Oncorhynchus_mykiss_newGene_18710
Biological Process: assembly of actomyosin apparatus involved in cytokinesis (GO:0000912);	2	Oncorhynchus_mykiss_newGene_9735;Oncorhynchus_mykiss_newGene_32220
Biological Process: associative learning (GO:0008306);	12	Oncorhynchus_mykiss_newGene_21628;Oncorhynchus_mykiss_newGene_21549;Oncorhynchus_mykiss_newGene_19380;Oncorhynchus_mykiss_newGene_1290;Oncorhynchus_mykiss_newGene_20850;Oncorhynchus_mykiss_newGene_21062;Oncorhynchus_mykiss_newGene_32549;Oncorhynchus_mykiss_newGene_29843;Oncorhynchus_mykiss_newGene_25069;Oncorhynchus_mykiss_newGene_33024;Oncorhynchus_mykiss_newGene_2454;Oncorhynchus_mykiss_newGene…
Biological Process: astral microtubule nucleation (GO:0030954);	1	Oncorhynchus_mykiss_newGene_31425
Biological Process: astral microtubule organization (GO:0030953);	3	Oncorhynchus_mykiss_newGene_31425;Oncorhynchus_mykiss_newGene_32326;Oncorhynchus_mykiss_newGene_21053
Biological Process: astrocyte cell migration (GO:0043615);	1	Oncorhynchus_mykiss_newGene_16533
Biological Process: astrocyte development (GO:0014002);	2	Oncorhynchus_mykiss_newGene_19732;Oncorhynchus_mykiss_newGene_33128
Biological Process: astrocyte differentiation (GO:0048708);	3	Oncorhynchus_mykiss_newGene_34652;Oncorhynchus_mykiss_newGene_33128;Oncorhynchus_mykiss_newGene_19732
Biological Process: asymmetric Golgi ribbon formation (GO:0090164);	1	Oncorhynchus_mykiss_newGene_32220
Biological Process: asymmetric cell division (GO:0008356);	21	Oncorhynchus_mykiss_newGene_16288;Oncorhynchus_mykiss_newGene_9160;Oncorhynchus_mykiss_newGene_4077;Oncorhynchus_mykiss_newGene_11388;Oncorhynchus_mykiss_newGene_11338;Oncorhynchus_mykiss_newGene_6575;Oncorhynchus_mykiss_newGene_7014;Oncorhynchus_mykiss_newGene_9100;Oncorhynchus_mykiss_newGene_15450;Oncorhynchus_mykiss_newGene_2257;Oncorhynchus_mykiss_newGene_10532;Oncorhynchus_mykiss_newGene_253…
Biological Process: asymmetric neuroblast division (GO:0055059);	3	Oncorhynchus_mykiss_newGene_16424;Oncorhynchus_mykiss_newGene_6575;Oncorhynchus_mykiss_newGene_11388
Biological Process: asymmetric protein localization involved in cell fate determination (GO:0045167);	2	Oncorhynchus_mykiss_newGene_6575;Oncorhynchus_mykiss_newGene_11388
Biological Process: asymmetric stem cell division (GO:0098722);	4	Oncorhynchus_mykiss_newGene_16424;Oncorhynchus_mykiss_newGene_6575;Oncorhynchus_mykiss_newGene_9735;Oncorhynchus_mykiss_newGene_11388
Biological Process: atrial cardiac muscle cell action potential (GO:0086014);	3	Oncorhynchus_mykiss_newGene_28662;Oncorhynchus_mykiss_newGene_28663;Oncorhynchus_mykiss_newGene_32624
Biological Process: atrial cardiac muscle cell membrane repolarization (GO:0099624);	3	Oncorhynchus_mykiss_newGene_32624;Oncorhynchus_mykiss_newGene_28662;Oncorhynchus_mykiss_newGene_28663
Biological Process: atrial cardiac muscle cell to AV node cell communication (GO:0086066);	3	Oncorhynchus_mykiss_newGene_28662;Oncorhynchus_mykiss_newGene_28663;Oncorhynchus_mykiss_newGene_32624
Biological Process: atrial cardiac muscle cell to AV node cell signaling (GO:0086026);	3	Oncorhynchus_mykiss_newGene_32624;Oncorhynchus_mykiss_newGene_28663;Oncorhynchus_mykiss_newGene_28662
Biological Process: attachment of GPI anchor to protein (GO:0016255);	1	Oncorhynchus_mykiss_newGene_5113
Biological Process: attachment of spindle microtubules to kinetochore (GO:0008608);	2	Oncorhynchus_mykiss_newGene_25258;Oncorhynchus_mykiss_newGene_27767
Biological Process: auditory behavior (GO:0031223);	4	Oncorhynchus_mykiss_newGene_32549;Oncorhynchus_mykiss_newGene_21549;Oncorhynchus_mykiss_newGene_33024;Oncorhynchus_mykiss_newGene_25069
Biological Process: auditory receptor cell development (GO:0060117);	1	Oncorhynchus_mykiss_newGene_27245
Biological Process: auditory receptor cell morphogenesis (GO:0002093);	1	Oncorhynchus_mykiss_newGene_27245
Biological Process: autonomic nervous system development (GO:0048483);	3	Oncorhynchus_mykiss_newGene_19732;Oncorhynchus_mykiss_newGene_15822;Oncorhynchus_mykiss_newGene_15760
Biological Process: autophagic cell death (GO:0048102);	1	Oncorhynchus_mykiss_newGene_24174
Biological Process: autophagosome assembly (GO:0000045);	1	Oncorhynchus_mykiss_newGene_6885
Biological Process: autophagy (GO:0006914);	9	Oncorhynchus_mykiss_newGene_6364;Oncorhynchus_mykiss_newGene_14534;Oncorhynchus_mykiss_newGene_27122;Oncorhynchus_mykiss_newGene_27223;Oncorhynchus_mykiss_newGene_16645;Oncorhynchus_mykiss_newGene_22964;Oncorhynchus_mykiss_newGene_24636;Oncorhynchus_mykiss_newGene_2767;Oncorhynchus_mykiss_newGene_22584
Biological Process: autophagy of peroxisome (GO:0030242);	1	Oncorhynchus_mykiss_newGene_24636
Biological Process: axis elongation (GO:0003401);	4	Oncorhynchus_mykiss_newGene_11388;Oncorhynchus_mykiss_newGene_24174;Oncorhynchus_mykiss_newGene_1810;Oncorhynchus_mykiss_newGene_6575
Biological Process: axis elongation involved in somitogenesis (GO:0090245);	1	Oncorhynchus_mykiss_newGene_24174
Biological Process: axis specification (GO:0009798);	33	Oncorhynchus_mykiss_newGene_16794;Oncorhynchus_mykiss_newGene_8034;Oncorhynchus_mykiss_newGene_25159;Oncorhynchus_mykiss_newGene_26123;Oncorhynchus_mykiss_newGene_3452;Oncorhynchus_mykiss_newGene_9163;Oncorhynchus_mykiss_newGene_10532;Oncorhynchus_mykiss_newGene_26656;Oncorhynchus_mykiss_newGene_2257;Oncorhynchus_mykiss_newGene_33825;Oncorhynchus_mykiss_newGene_11338;Oncorhynchus_mykiss_newGene_1…
Biological Process: axo-dendritic protein transport (GO:0099640);	1	Oncorhynchus_mykiss_newGene_7748
Biological Process: axo-dendritic transport (GO:0008088);	16	Oncorhynchus_mykiss_newGene_10829;Oncorhynchus_mykiss_newGene_4446;Oncorhynchus_mykiss_newGene_2594;Oncorhynchus_mykiss_newGene_19037;Oncorhynchus_mykiss_newGene_29988;Oncorhynchus_mykiss_newGene_4445;Oncorhynchus_mykiss_newGene_21549;Oncorhynchus_mykiss_newGene_7748;Oncorhynchus_mykiss_newGene_34177;Oncorhynchus_mykiss_newGene_16794;Oncorhynchus_mykiss_newGene_23275;Oncorhynchus_mykiss_newGene_1…
Biological Process: axon choice point recognition (GO:0016198);	2	Oncorhynchus_mykiss_newGene_19500;Oncorhynchus_mykiss_newGene_27681
Biological Process: axon development (GO:0061564);	42	Oncorhynchus_mykiss_newGene_34261;Oncorhynchus_mykiss_newGene_16794;Oncorhynchus_mykiss_newGene_18903;Oncorhynchus_mykiss_newGene_8034;Oncorhynchus_mykiss_newGene_15965;Oncorhynchus_mykiss_newGene_15760;Oncorhynchus_mykiss_newGene_9163;Oncorhynchus_mykiss_newGene_17012;Oncorhynchus_mykiss_newGene_33481;Oncorhynchus_mykiss_newGene_6350;Oncorhynchus_mykiss_newGene_9160;Oncorhynchus_mykiss_newGene_4…
Biological Process: axon ensheathment (GO:0008366);	7	Oncorhynchus_mykiss_newGene_10785;Oncorhynchus_mykiss_newGene_6575;Oncorhynchus_mykiss_newGene_10784;Oncorhynchus_mykiss_newGene_19963;Oncorhynchus_mykiss_newGene_19732;Oncorhynchus_mykiss_newGene_19964;Oncorhynchus_mykiss_newGene_30990
Biological Process: axon extension (GO:0048675);	6	Oncorhynchus_mykiss_newGene_2919;Oncorhynchus_mykiss_newGene_27681;Oncorhynchus_mykiss_newGene_1290;Oncorhynchus_mykiss_newGene_15822;Oncorhynchus_mykiss_newGene_31680;Oncorhynchus_mykiss_newGene_21467
Biological Process: axon extension involved in axon guidance (GO:0048846);	2	Oncorhynchus_mykiss_newGene_27681;Oncorhynchus_mykiss_newGene_15822
Biological Process: axon extension involved in regeneration (GO:0048677);	1	Oncorhynchus_mykiss_newGene_2919
Biological Process: axon guidance (GO:0007411);	36	Oncorhynchus_mykiss_newGene_19489;Oncorhynchus_mykiss_newGene_14244;Oncorhynchus_mykiss_newGene_34261;Oncorhynchus_mykiss_newGene_18903;Oncorhynchus_mykiss_newGene_31644;Oncorhynchus_mykiss_newGene_16794;Oncorhynchus_mykiss_newGene_8034;Oncorhynchus_mykiss_newGene_15965;Oncorhynchus_mykiss_newGene_15760;Oncorhynchus_mykiss_newGene_17012;Oncorhynchus_mykiss_newGene_9163;Oncorhynchus_mykiss_newGene…
Biological Process: axon midline choice point recognition (GO:0016199);	2	Oncorhynchus_mykiss_newGene_27681;Oncorhynchus_mykiss_newGene_19500
Biological Process: axon regeneration (GO:0031103);	1	Oncorhynchus_mykiss_newGene_2919
Biological Process: axonal defasciculation (GO:0007414);	1	Oncorhynchus_mykiss_newGene_34261
Biological Process: axonal fasciculation (GO:0007413);	3	Oncorhynchus_mykiss_newGene_26560;Oncorhynchus_mykiss_newGene_15822;Oncorhynchus_mykiss_newGene_26427
Biological Process: axonal transport (GO:0098930);	12	Oncorhynchus_mykiss_newGene_34177;Oncorhynchus_mykiss_newGene_7748;Oncorhynchus_mykiss_newGene_10829;Oncorhynchus_mykiss_newGene_16794;Oncorhynchus_mykiss_newGene_23275;Oncorhynchus_mykiss_newGene_4446;Oncorhynchus_mykiss_newGene_19028;Oncorhynchus_mykiss_newGene_19037;Oncorhynchus_mykiss_newGene_2594;Oncorhynchus_mykiss_newGene_4445;Oncorhynchus_mykiss_newGene_29988;Oncorhynchus_mykiss_newGene_2…
Biological Process: axonal transport of mitochondrion (GO:0019896);	7	Oncorhynchus_mykiss_newGene_16794;Oncorhynchus_mykiss_newGene_4446;Oncorhynchus_mykiss_newGene_19028;Oncorhynchus_mykiss_newGene_26656;Oncorhynchus_mykiss_newGene_2594;Oncorhynchus_mykiss_newGene_19037;Oncorhynchus_mykiss_newGene_4445
Biological Process: axonemal central apparatus assembly (GO:1904158);	3	Oncorhynchus_mykiss_newGene_13777;Oncorhynchus_mykiss_newGene_13776;Oncorhynchus_mykiss_newGene_22181
Biological Process: axoneme assembly (GO:0035082);	6	Oncorhynchus_mykiss_newGene_13776;Oncorhynchus_mykiss_newGene_13777;Oncorhynchus_mykiss_newGene_12907;Oncorhynchus_mykiss_newGene_21931;Oncorhynchus_mykiss_newGene_11376;Oncorhynchus_mykiss_newGene_22181
Biological Process: axonogenesis (GO:0007409);	42	Oncorhynchus_mykiss_newGene_34261;Oncorhynchus_mykiss_newGene_8034;Oncorhynchus_mykiss_newGene_18903;Oncorhynchus_mykiss_newGene_16794;Oncorhynchus_mykiss_newGene_15760;Oncorhynchus_mykiss_newGene_15965;Oncorhynchus_mykiss_newGene_17012;Oncorhynchus_mykiss_newGene_9163;Oncorhynchus_mykiss_newGene_6350;Oncorhynchus_mykiss_newGene_33481;Oncorhynchus_mykiss_newGene_5252;Oncorhynchus_mykiss_newGene_4…
Biological Process: axonogenesis involved in innervation (GO:0060385);	1	Oncorhynchus_mykiss_newGene_15822
Biological Process: azole transmembrane transport (GO:0045117);	3	Oncorhynchus_mykiss_newGene_2055;Oncorhynchus_mykiss_newGene_1840;Oncorhynchus_mykiss_newGene_23089
Biological Process: barbed-end actin filament capping (GO:0051016);	1	Oncorhynchus_mykiss_newGene_23488
Biological Process: barbed-end actin filament uncapping (GO:0051638);	1	Oncorhynchus_mykiss_newGene_32380
Biological Process: basal dendrite arborization (GO:0150020);	1	Oncorhynchus_mykiss_newGene_15822
Biological Process: basal dendrite development (GO:0150018);	1	Oncorhynchus_mykiss_newGene_15822
Biological Process: basal dendrite morphogenesis (GO:0150019);	1	Oncorhynchus_mykiss_newGene_15822
Biological Process: basal protein localization (GO:0045175);	2	Oncorhynchus_mykiss_newGene_11388;Oncorhynchus_mykiss_newGene_6575
Biological Process: base-excision repair (GO:0006284);	3	Oncorhynchus_mykiss_newGene_29517;Oncorhynchus_mykiss_newGene_9152;Oncorhynchus_mykiss_newGene_8033
Biological Process: behavior (GO:0007610);	53	Oncorhynchus_mykiss_newGene_32579;Oncorhynchus_mykiss_newGene_25553;Oncorhynchus_mykiss_newGene_12880;Oncorhynchus_mykiss_newGene_26528;Oncorhynchus_mykiss_newGene_20850;Oncorhynchus_mykiss_newGene_9160;Oncorhynchus_mykiss_newGene_29174;Oncorhynchus_mykiss_newGene_4446;Oncorhynchus_mykiss_newGene_33841;Oncorhynchus_mykiss_newGene_28210;Oncorhynchus_mykiss_newGene_31680;Oncorhynchus_mykiss_newGene…
Biological Process: behavioral response to cocaine (GO:0048148);	1	Oncorhynchus_mykiss_newGene_29174
Biological Process: behavioral response to ethanol (GO:0048149);	6	Oncorhynchus_mykiss_newGene_28210;Oncorhynchus_mykiss_newGene_29174;Oncorhynchus_mykiss_newGene_15186;Oncorhynchus_mykiss_newGene_15187;Oncorhynchus_mykiss_newGene_23488;Oncorhynchus_mykiss_newGene_1290
Biological Process: behavioral response to starvation (GO:0042595);	1	Oncorhynchus_mykiss_newGene_19380
Biological Process: beta-catenin-TCF complex assembly (GO:1904837);	1	Oncorhynchus_mykiss_newGene_25601
Biological Process: bicarbonate transport (GO:0015701);	2	Oncorhynchus_mykiss_newGene_5231;Oncorhynchus_mykiss_newGene_10483
Biological Process: bicellular tight junction assembly (GO:0070830);	3	Oncorhynchus_mykiss_newGene_24890;Oncorhynchus_mykiss_newGene_6575;Oncorhynchus_mykiss_newGene_9735
Biological Process: bicoid mRNA localization (GO:0045450);	1	Oncorhynchus_mykiss_newGene_25159
Biological Process: bile acid and bile salt transport (GO:0015721);	1	Oncorhynchus_mykiss_newGene_31680
Biological Process: binding of sperm to zona pellucida (GO:0007339);	1	Oncorhynchus_mykiss_newGene_33825
Biological Process: biological adhesion (GO:0022610);	35	Oncorhynchus_mykiss_newGene_31716;Oncorhynchus_mykiss_newGene_21467;Oncorhynchus_mykiss_newGene_19226;Oncorhynchus_mykiss_newGene_27317;Oncorhynchus_mykiss_newGene_34652;Oncorhynchus_mykiss_newGene_33303;Oncorhynchus_mykiss_newGene_19500;Oncorhynchus_mykiss_newGene_25611;Oncorhynchus_mykiss_newGene_21341;Oncorhynchus_mykiss_newGene_11388;Oncorhynchus_mykiss_newGene_9160;Oncorhynchus_mykiss_newGen…
Biological Process: biological regulation (GO:0065007);	491	Oncorhynchus_mykiss_newGene_33174;Oncorhynchus_mykiss_newGene_26425;Oncorhynchus_mykiss_newGene_21628;Oncorhynchus_mykiss_newGene_21549;Oncorhynchus_mykiss_newGene_26100;Oncorhynchus_mykiss_newGene_12536;Oncorhynchus_mykiss_newGene_25094;Oncorhynchus_mykiss_newGene_12592;Oncorhynchus_mykiss_newGene_15604;Oncorhynchus_mykiss_newGene_34390;Oncorhynchus_mykiss_newGene_18903;Oncorhynchus_mykiss_newGe…
Biological Process: biological_process (GO:0008150);	631	Oncorhynchus_mykiss_newGene_28198;Oncorhynchus_mykiss_newGene_34390;Oncorhynchus_mykiss_newGene_15604;Oncorhynchus_mykiss_newGene_26100;Oncorhynchus_mykiss_newGene_26425;Oncorhynchus_mykiss_newGene_23515;Oncorhynchus_mykiss_newGene_5887;Oncorhynchus_mykiss_newGene_31558;Oncorhynchus_mykiss_newGene_12271;Oncorhynchus_mykiss_newGene_15017;Oncorhynchus_mykiss_newGene_31901;Oncorhynchus_mykiss_newGen…
Biological Process: biomineral tissue development (GO:0031214);	3	Oncorhynchus_mykiss_newGene_20552;Oncorhynchus_mykiss_newGene_7031;Oncorhynchus_mykiss_newGene_17319
Biological Process: biosynthetic process (GO:0009058);	106	Oncorhynchus_mykiss_newGene_18700;Oncorhynchus_mykiss_newGene_24636;Oncorhynchus_mykiss_newGene_33015;Oncorhynchus_mykiss_newGene_8750;Oncorhynchus_mykiss_newGene_4373;Oncorhynchus_mykiss_newGene_9160;Oncorhynchus_mykiss_newGene_11645;Oncorhynchus_mykiss_newGene_3798;Oncorhynchus_mykiss_newGene_12499;Oncorhynchus_mykiss_newGene_27725;Oncorhynchus_mykiss_newGene_24753;Oncorhynchus_mykiss_newGene_3…
Biological Process: blastocyst development (GO:0001824);	4	Oncorhynchus_mykiss_newGene_6350;Oncorhynchus_mykiss_newGene_24906;Oncorhynchus_mykiss_newGene_6894;Oncorhynchus_mykiss_newGene_6349
Biological Process: blastocyst formation (GO:0001825);	2	Oncorhynchus_mykiss_newGene_6349;Oncorhynchus_mykiss_newGene_6350
Biological Process: blastocyst growth (GO:0001832);	1	Oncorhynchus_mykiss_newGene_24906
Biological Process: blastoderm segmentation (GO:0007350);	15	Oncorhynchus_mykiss_newGene_8034;Oncorhynchus_mykiss_newGene_9160;Oncorhynchus_mykiss_newGene_4446;Oncorhynchus_mykiss_newGene_11388;Oncorhynchus_mykiss_newGene_16794;Oncorhynchus_mykiss_newGene_4643;Oncorhynchus_mykiss_newGene_6575;Oncorhynchus_mykiss_newGene_25159;Oncorhynchus_mykiss_newGene_16804;Oncorhynchus_mykiss_newGene_3675;Oncorhynchus_mykiss_newGene_9163;Oncorhynchus_mykiss_newGene_2194…
Biological Process: blood circulation (GO:0008015);	29	Oncorhynchus_mykiss_newGene_12825;Oncorhynchus_mykiss_newGene_4929;Oncorhynchus_mykiss_newGene_19943;Oncorhynchus_mykiss_newGene_5522;Oncorhynchus_mykiss_newGene_4852;Oncorhynchus_mykiss_newGene_8401;Oncorhynchus_mykiss_newGene_19254;Oncorhynchus_mykiss_newGene_32083;Oncorhynchus_mykiss_newGene_27230;Oncorhynchus_mykiss_newGene_16122;Oncorhynchus_mykiss_newGene_9899;Oncorhynchus_mykiss_newGene_27…
Biological Process: blood coagulation (GO:0007596);	11	Oncorhynchus_mykiss_newGene_28303;Oncorhynchus_mykiss_newGene_15965;Oncorhynchus_mykiss_newGene_31716;Oncorhynchus_mykiss_newGene_17111;Oncorhynchus_mykiss_newGene_32991;Oncorhynchus_mykiss_newGene_32083;Oncorhynchus_mykiss_newGene_19943;Oncorhynchus_mykiss_newGene_22469;Oncorhynchus_mykiss_newGene_19944;Oncorhynchus_mykiss_newGene_12536;Oncorhynchus_mykiss_newGene_877
Biological Process: blood coagulation, fibrin clot formation (GO:0072378);	3	Oncorhynchus_mykiss_newGene_19944;Oncorhynchus_mykiss_newGene_19943;Oncorhynchus_mykiss_newGene_6638
Biological Process: blood coagulation, intrinsic pathway (GO:0007597);	2	Oncorhynchus_mykiss_newGene_19944;Oncorhynchus_mykiss_newGene_19943
Biological Process: blood vessel development (GO:0001568);	21	Oncorhynchus_mykiss_newGene_19732;Oncorhynchus_mykiss_newGene_28303;Oncorhynchus_mykiss_newGene_15692;Oncorhynchus_mykiss_newGene_33303;Oncorhynchus_mykiss_newGene_34652;Oncorhynchus_mykiss_newGene_9160;Oncorhynchus_mykiss_newGene_32690;Oncorhynchus_mykiss_newGene_17806;Oncorhynchus_mykiss_newGene_19943;Oncorhynchus_mykiss_newGene_9163;Oncorhynchus_mykiss_newGene_17809;Oncorhynchus_mykiss_newGene…
Biological Process: blood vessel endothelial cell migration (GO:0043534);	3	Oncorhynchus_mykiss_newGene_32690;Oncorhynchus_mykiss_newGene_33303;Oncorhynchus_mykiss_newGene_25528
Biological Process: blood vessel endothelial cell migration involved in intussusceptive angiogenesis (GO:0002044);	1	Oncorhynchus_mykiss_newGene_32690
Biological Process: blood vessel morphogenesis (GO:0048514);	18	Oncorhynchus_mykiss_newGene_18903;Oncorhynchus_mykiss_newGene_17824;Oncorhynchus_mykiss_newGene_8034;Oncorhynchus_mykiss_newGene_19944;Oncorhynchus_mykiss_newGene_28786;Oncorhynchus_mykiss_newGene_34261;Oncorhynchus_mykiss_newGene_9163;Oncorhynchus_mykiss_newGene_25528;Oncorhynchus_mykiss_newGene_15822;Oncorhynchus_mykiss_newGene_17809;Oncorhynchus_mykiss_newGene_9160;Oncorhynchus_mykiss_newGene_…
Biological Process: blood vessel remodeling (GO:0001974);	1	Oncorhynchus_mykiss_newGene_28303
Biological Process: body fluid secretion (GO:0007589);	2	Oncorhynchus_mykiss_newGene_13151;Oncorhynchus_mykiss_newGene_8401
Biological Process: body morphogenesis (GO:0010171);	5	Oncorhynchus_mykiss_newGene_22747;Oncorhynchus_mykiss_newGene_33974;Oncorhynchus_mykiss_newGene_11571;Oncorhynchus_mykiss_newGene_5038;Oncorhynchus_mykiss_newGene_3016
Biological Process: bone cell development (GO:0098751);	2	Oncorhynchus_mykiss_newGene_17319;Oncorhynchus_mykiss_newGene_17111
Biological Process: bone development (GO:0060348);	9	Oncorhynchus_mykiss_newGene_17319;Oncorhynchus_mykiss_newGene_12520;Oncorhynchus_mykiss_newGene_15603;Oncorhynchus_mykiss_newGene_21945;Oncorhynchus_mykiss_newGene_17111;Oncorhynchus_mykiss_newGene_26978;Oncorhynchus_mykiss_newGene_3879;Oncorhynchus_mykiss_newGene_3878;Oncorhynchus_mykiss_newGene_15604
Biological Process: bone mineralization (GO:0030282);	1	Oncorhynchus_mykiss_newGene_7031
Biological Process: bone morphogenesis (GO:0060349);	2	Oncorhynchus_mykiss_newGene_26978;Oncorhynchus_mykiss_newGene_21945
Biological Process: bone remodeling (GO:0046849);	2	Oncorhynchus_mykiss_newGene_25528;Oncorhynchus_mykiss_newGene_33303
Biological Process: bone resorption (GO:0045453);	2	Oncorhynchus_mykiss_newGene_25528;Oncorhynchus_mykiss_newGene_33303
Biological Process: border follicle cell delamination (GO:0030709);	2	Oncorhynchus_mykiss_newGene_11388;Oncorhynchus_mykiss_newGene_6575
Biological Process: border follicle cell migration (GO:0007298);	7	Oncorhynchus_mykiss_newGene_6575;Oncorhynchus_mykiss_newGene_31680;Oncorhynchus_mykiss_newGene_34261;Oncorhynchus_mykiss_newGene_8034;Oncorhynchus_mykiss_newGene_9160;Oncorhynchus_mykiss_newGene_9163;Oncorhynchus_mykiss_newGene_11388
Biological Process: brain development (GO:0007420);	52	Oncorhynchus_mykiss_newGene_12317;Oncorhynchus_mykiss_newGene_24384;Oncorhynchus_mykiss_newGene_27364;Oncorhynchus_mykiss_newGene_10829;Oncorhynchus_mykiss_newGene_31165;Oncorhynchus_mykiss_newGene_19732;Oncorhynchus_mykiss_newGene_14673;Oncorhynchus_mykiss_newGene_28487;Oncorhynchus_mykiss_newGene_28303;Oncorhynchus_mykiss_newGene_855;Oncorhynchus_mykiss_newGene_2387;Oncorhynchus_mykiss_newGene_…
Biological Process: brain morphogenesis (GO:0048854);	4	Oncorhynchus_mykiss_newGene_27681;Oncorhynchus_mykiss_newGene_19732;Oncorhynchus_mykiss_newGene_12907;Oncorhynchus_mykiss_newGene_3190
Biological Process: branch elongation of an epithelium (GO:0060602);	1	Oncorhynchus_mykiss_newGene_1810
Biological Process: branching involved in mammary gland duct morphogenesis (GO:0060444);	1	Oncorhynchus_mykiss_newGene_25611
Biological Process: branching involved in open tracheal system development (GO:0060446);	6	Oncorhynchus_mykiss_newGene_11388;Oncorhynchus_mykiss_newGene_6349;Oncorhynchus_mykiss_newGene_6350;Oncorhynchus_mykiss_newGene_6575;Oncorhynchus_mykiss_newGene_33575;Oncorhynchus_mykiss_newGene_19226
Biological Process: branching involved in salivary gland morphogenesis (GO:0060445);	2	Oncorhynchus_mykiss_newGene_28786;Oncorhynchus_mykiss_newGene_15822
Biological Process: branching involved in ureteric bud morphogenesis (GO:0001658);	1	Oncorhynchus_mykiss_newGene_3224
Biological Process: branching morphogenesis of a nerve (GO:0048755);	2	Oncorhynchus_mykiss_newGene_4373;Oncorhynchus_mykiss_newGene_15822
Biological Process: branching morphogenesis of an epithelial tube (GO:0048754);	10	Oncorhynchus_mykiss_newGene_19226;Oncorhynchus_mykiss_newGene_33575;Oncorhynchus_mykiss_newGene_6349;Oncorhynchus_mykiss_newGene_25611;Oncorhynchus_mykiss_newGene_1810;Oncorhynchus_mykiss_newGene_6350;Oncorhynchus_mykiss_newGene_6575;Oncorhynchus_mykiss_newGene_28786;Oncorhynchus_mykiss_newGene_11388;Oncorhynchus_mykiss_newGene_3224
Biological Process: branchiomotor neuron axon guidance (GO:0021785);	5	Oncorhynchus_mykiss_newGene_15822;Oncorhynchus_mykiss_newGene_15760;Oncorhynchus_mykiss_newGene_5251;Oncorhynchus_mykiss_newGene_12317;Oncorhynchus_mykiss_newGene_5252
Biological Process: bud outgrowth involved in lung branching (GO:0060447);	1	Oncorhynchus_mykiss_newGene_1810
Biological Process: cAMP biosynthetic process (GO:0006171);	2	Oncorhynchus_mykiss_newGene_11369;Oncorhynchus_mykiss_newGene_1290
Biological Process: cAMP catabolic process (GO:0006198);	1	Oncorhynchus_mykiss_newGene_20361
Biological Process: cAMP metabolic process (GO:0046058);	1	Oncorhynchus_mykiss_newGene_1290
Biological Process: cAMP-mediated signaling (GO:0019933);	3	Oncorhynchus_mykiss_newGene_19732;Oncorhynchus_mykiss_newGene_1290;Oncorhynchus_mykiss_newGene_15819
Biological Process: cGMP biosynthetic process (GO:0006182);	2	Oncorhynchus_mykiss_newGene_8401;Oncorhynchus_mykiss_newGene_1290
Biological Process: cGMP metabolic process (GO:0046068);	2	Oncorhynchus_mykiss_newGene_8401;Oncorhynchus_mykiss_newGene_1290
Biological Process: calcineurin-NFAT signaling cascade (GO:0033173);	1	Oncorhynchus_mykiss_newGene_14314
Biological Process: calcineurin-mediated signaling (GO:0097720);	1	Oncorhynchus_mykiss_newGene_14314
Biological Process: calcitriol biosynthetic process from calciol (GO:0036378);	1	Oncorhynchus_mykiss_newGene_12499
Biological Process: calcium ion homeostasis (GO:0055074);	31	Oncorhynchus_mykiss_newGene_32549;Oncorhynchus_mykiss_newGene_30661;Oncorhynchus_mykiss_newGene_29517;Oncorhynchus_mykiss_newGene_19255;Oncorhynchus_mykiss_newGene_25069;Oncorhynchus_mykiss_newGene_33024;Oncorhynchus_mykiss_newGene_25528;Oncorhynchus_mykiss_newGene_17252;Oncorhynchus_mykiss_newGene_2001;Oncorhynchus_mykiss_newGene_3061;Oncorhynchus_mykiss_newGene_15717;Oncorhynchus_mykiss_newGene…
Biological Process: calcium ion transmembrane import into cytosol (GO:0097553);	18	Oncorhynchus_mykiss_newGene_6392;Oncorhynchus_mykiss_newGene_28935;Oncorhynchus_mykiss_newGene_9897;Oncorhynchus_mykiss_newGene_12536;Oncorhynchus_mykiss_newGene_34261;Oncorhynchus_mykiss_newGene_3061;Oncorhynchus_mykiss_newGene_1514;Oncorhynchus_mykiss_newGene_2001;Oncorhynchus_mykiss_newGene_17252;Oncorhynchus_mykiss_newGene_19255;Oncorhynchus_mykiss_newGene_4929;Oncorhynchus_mykiss_newGene_128…
Biological Process: calcium ion transmembrane transport (GO:0070588);	22	Oncorhynchus_mykiss_newGene_34261;Oncorhynchus_mykiss_newGene_12536;Oncorhynchus_mykiss_newGene_9897;Oncorhynchus_mykiss_newGene_28935;Oncorhynchus_mykiss_newGene_6392;Oncorhynchus_mykiss_newGene_30661;Oncorhynchus_mykiss_newGene_19255;Oncorhynchus_mykiss_newGene_17252;Oncorhynchus_mykiss_newGene_2001;Oncorhynchus_mykiss_newGene_3061;Oncorhynchus_mykiss_newGene_1514;Oncorhynchus_mykiss_newGene_48…
Biological Process: calcium ion transport (GO:0006816);	22	Oncorhynchus_mykiss_newGene_6392;Oncorhynchus_mykiss_newGene_28935;Oncorhynchus_mykiss_newGene_28753;Oncorhynchus_mykiss_newGene_9897;Oncorhynchus_mykiss_newGene_12536;Oncorhynchus_mykiss_newGene_34261;Oncorhynchus_mykiss_newGene_1514;Oncorhynchus_mykiss_newGene_3061;Oncorhynchus_mykiss_newGene_17252;Oncorhynchus_mykiss_newGene_2001;Oncorhynchus_mykiss_newGene_19255;Oncorhynchus_mykiss_newGene_30…
Biological Process: calcium ion transport into cytosol (GO:0060402);	18	Oncorhynchus_mykiss_newGene_6392;Oncorhynchus_mykiss_newGene_28935;Oncorhynchus_mykiss_newGene_12536;Oncorhynchus_mykiss_newGene_9897;Oncorhynchus_mykiss_newGene_34261;Oncorhynchus_mykiss_newGene_1514;Oncorhynchus_mykiss_newGene_3061;Oncorhynchus_mykiss_newGene_17252;Oncorhynchus_mykiss_newGene_2001;Oncorhynchus_mykiss_newGene_19255;Oncorhynchus_mykiss_newGene_12825;Oncorhynchus_mykiss_newGene_49…
Biological Process: calcium-ion regulated exocytosis (GO:0017156);	3	Oncorhynchus_mykiss_newGene_34390;Oncorhynchus_mykiss_newGene_7296;Oncorhynchus_mykiss_newGene_15819
Biological Process: calcium-mediated signaling (GO:0019722);	19	Oncorhynchus_mykiss_newGene_19254;Oncorhynchus_mykiss_newGene_16122;Oncorhynchus_mykiss_newGene_9899;Oncorhynchus_mykiss_newGene_27230;Oncorhynchus_mykiss_newGene_12825;Oncorhynchus_mykiss_newGene_4929;Oncorhynchus_mykiss_newGene_4852;Oncorhynchus_mykiss_newGene_5522;Oncorhynchus_mykiss_newGene_29174;Oncorhynchus_mykiss_newGene_14314;Oncorhynchus_mykiss_newGene_19255;Oncorhynchus_mykiss_newGene_1…
Biological Process: calcium-mediated signaling using intracellular calcium source (GO:0035584);	1	Oncorhynchus_mykiss_newGene_29174
Biological Process: camera-type eye development (GO:0043010);	14	Oncorhynchus_mykiss_newGene_27245;Oncorhynchus_mykiss_newGene_28786;Oncorhynchus_mykiss_newGene_3879;Oncorhynchus_mykiss_newGene_5038;Oncorhynchus_mykiss_newGene_9090;Oncorhynchus_mykiss_newGene_27364;Oncorhynchus_mykiss_newGene_15429;Oncorhynchus_mykiss_newGene_3878;Oncorhynchus_mykiss_newGene_33841;Oncorhynchus_mykiss_newGene_3168;Oncorhynchus_mykiss_newGene_19732;Oncorhynchus_mykiss_newGene_15…
Biological Process: camera-type eye morphogenesis (GO:0048593);	4	Oncorhynchus_mykiss_newGene_5038;Oncorhynchus_mykiss_newGene_27364;Oncorhynchus_mykiss_newGene_21341;Oncorhynchus_mykiss_newGene_19732
Biological Process: camera-type eye photoreceptor cell differentiation (GO:0060219);	1	Oncorhynchus_mykiss_newGene_21341
Biological Process: canonical Wnt signaling pathway (GO:0060070);	17	Oncorhynchus_mykiss_newGene_34652;Oncorhynchus_mykiss_newGene_16288;Oncorhynchus_mykiss_newGene_15716;Oncorhynchus_mykiss_newGene_11338;Oncorhynchus_mykiss_newGene_11687;Oncorhynchus_mykiss_newGene_4077;Oncorhynchus_mykiss_newGene_11685;Oncorhynchus_mykiss_newGene_15450;Oncorhynchus_mykiss_newGene_7014;Oncorhynchus_mykiss_newGene_31165;Oncorhynchus_mykiss_newGene_9100;Oncorhynchus_mykiss_newGene_…
Biological Process: canonical Wnt signaling pathway involved in positive regulation of cell-cell adhesion (GO:0044329);	1	Oncorhynchus_mykiss_newGene_34652
Biological Process: canonical Wnt signaling pathway involved in positive regulation of endothelial cell migration (GO:0044328);	1	Oncorhynchus_mykiss_newGene_34652
Biological Process: canonical Wnt signaling pathway involved in positive regulation of wound healing (GO:0044330);	1	Oncorhynchus_mykiss_newGene_34652
Biological Process: carbohydrate biosynthetic process (GO:0016051);	2	Oncorhynchus_mykiss_newGene_2767;Oncorhynchus_mykiss_newGene_12629
Biological Process: carbohydrate catabolic process (GO:0016052);	3	Oncorhynchus_mykiss_newGene_2767;Oncorhynchus_mykiss_newGene_25367;Oncorhynchus_mykiss_newGene_17604
Biological Process: carbohydrate derivative biosynthetic process (GO:1901137);	24	Oncorhynchus_mykiss_newGene_26656;Oncorhynchus_mykiss_newGene_16806;Oncorhynchus_mykiss_newGene_25617;Oncorhynchus_mykiss_newGene_9106;Oncorhynchus_mykiss_newGene_916;Oncorhynchus_mykiss_newGene_11278;Oncorhynchus_mykiss_newGene_32454;Oncorhynchus_mykiss_newGene_12520;Oncorhynchus_mykiss_newGene_14971;Oncorhynchus_mykiss_newGene_17326;Oncorhynchus_mykiss_newGene_32220;Oncorhynchus_mykiss_newGene_…
Biological Process: carbohydrate derivative catabolic process (GO:1901136);	3	Oncorhynchus_mykiss_newGene_25617;Oncorhynchus_mykiss_newGene_25367;Oncorhynchus_mykiss_newGene_32454
Biological Process: carbohydrate derivative metabolic process (GO:1901135);	39	Oncorhynchus_mykiss_newGene_3634;Oncorhynchus_mykiss_newGene_17607;Oncorhynchus_mykiss_newGene_27725;Oncorhynchus_mykiss_newGene_17319;Oncorhynchus_mykiss_newGene_14751;Oncorhynchus_mykiss_newGene_27726;Oncorhynchus_mykiss_newGene_26528;Oncorhynchus_mykiss_newGene_11645;Oncorhynchus_mykiss_newGene_10483;Oncorhynchus_mykiss_newGene_8401;Oncorhynchus_mykiss_newGene_8750;Oncorhynchus_mykiss_newGene_…
Biological Process: carbohydrate derivative transport (GO:1901264);	1	Oncorhynchus_mykiss_newGene_13151
Biological Process: carbohydrate homeostasis (GO:0033500);	5	Oncorhynchus_mykiss_newGene_32083;Oncorhynchus_mykiss_newGene_19943;Oncorhynchus_mykiss_newGene_19944;Oncorhynchus_mykiss_newGene_33299;Oncorhynchus_mykiss_newGene_13151
Biological Process: carbohydrate metabolic process (GO:0005975);	12	Oncorhynchus_mykiss_newGene_14751;Oncorhynchus_mykiss_newGene_6726;Oncorhynchus_mykiss_newGene_13785;Oncorhynchus_mykiss_newGene_23044;Oncorhynchus_mykiss_newGene_17604;Oncorhynchus_mykiss_newGene_1958;Oncorhynchus_mykiss_newGene_7759;Oncorhynchus_mykiss_newGene_2767;Oncorhynchus_mykiss_newGene_12464;Oncorhynchus_mykiss_newGene_25367;Oncorhynchus_mykiss_newGene_12467;Oncorhynchus_mykiss_newGene_1…
Biological Process: carbohydrate phosphorylation (GO:0046835);	1	Oncorhynchus_mykiss_newGene_14751
Biological Process: carboxylic acid biosynthetic process (GO:0046394);	13	Oncorhynchus_mykiss_newGene_27726;Oncorhynchus_mykiss_newGene_32549;Oncorhynchus_mykiss_newGene_18710;Oncorhynchus_mykiss_newGene_27725;Oncorhynchus_mykiss_newGene_33024;Oncorhynchus_mykiss_newGene_25069;Oncorhynchus_mykiss_newGene_12499;Oncorhynchus_mykiss_newGene_8359;Oncorhynchus_mykiss_newGene_18712;Oncorhynchus_mykiss_newGene_2767;Oncorhynchus_mykiss_newGene_9442;Oncorhynchus_mykiss_newGene_…
Biological Process: carboxylic acid catabolic process (GO:0046395);	4	Oncorhynchus_mykiss_newGene_11278;Oncorhynchus_mykiss_newGene_22138;Oncorhynchus_mykiss_newGene_20989;Oncorhynchus_mykiss_newGene_5081
Biological Process: carboxylic acid metabolic process (GO:0019752);	24	Oncorhynchus_mykiss_newGene_27725;Oncorhynchus_mykiss_newGene_22138;Oncorhynchus_mykiss_newGene_12499;Oncorhynchus_mykiss_newGene_27726;Oncorhynchus_mykiss_newGene_20989;Oncorhynchus_mykiss_newGene_5081;Oncorhynchus_mykiss_newGene_21037;Oncorhynchus_mykiss_newGene_17302;Oncorhynchus_mykiss_newGene_2767;Oncorhynchus_mykiss_newGene_6316;Oncorhynchus_mykiss_newGene_6227;Oncorhynchus_mykiss_newGene_8…
Biological Process: carboxylic acid transmembrane transport (GO:1905039);	5	Oncorhynchus_mykiss_newGene_17302;Oncorhynchus_mykiss_newGene_31716;Oncorhynchus_mykiss_newGene_10483;Oncorhynchus_mykiss_newGene_19231;Oncorhynchus_mykiss_newGene_9548
Biological Process: carboxylic acid transport (GO:0046942);	13	Oncorhynchus_mykiss_newGene_17302;Oncorhynchus_mykiss_newGene_21549;Oncorhynchus_mykiss_newGene_1996;Oncorhynchus_mykiss_newGene_10483;Oncorhynchus_mykiss_newGene_9548;Oncorhynchus_mykiss_newGene_32549;Oncorhynchus_mykiss_newGene_31680;Oncorhynchus_mykiss_newGene_33024;Oncorhynchus_mykiss_newGene_31716;Oncorhynchus_mykiss_newGene_25069;Oncorhynchus_mykiss_newGene_13917;Oncorhynchus_mykiss_newGene…
Biological Process: cardiac cell development (GO:0055006);	1	Oncorhynchus_mykiss_newGene_19536
Biological Process: cardiac chamber development (GO:0003205);	2	Oncorhynchus_mykiss_newGene_23903;Oncorhynchus_mykiss_newGene_32765
Biological Process: cardiac conduction (GO:0061337);	3	Oncorhynchus_mykiss_newGene_28663;Oncorhynchus_mykiss_newGene_28662;Oncorhynchus_mykiss_newGene_32624
Biological Process: cardiac muscle cell action potential (GO:0086001);	3	Oncorhynchus_mykiss_newGene_32624;Oncorhynchus_mykiss_newGene_28663;Oncorhynchus_mykiss_newGene_28662
Biological Process: cardiac muscle cell action potential involved in contraction (GO:0086002);	3	Oncorhynchus_mykiss_newGene_28663;Oncorhynchus_mykiss_newGene_28662;Oncorhynchus_mykiss_newGene_32624
Biological Process: cardiac muscle cell contraction (GO:0086003);	3	Oncorhynchus_mykiss_newGene_32624;Oncorhynchus_mykiss_newGene_28663;Oncorhynchus_mykiss_newGene_28662
Biological Process: cardiac muscle cell development (GO:0055013);	1	Oncorhynchus_mykiss_newGene_19536
Biological Process: cardiac muscle cell differentiation (GO:0055007);	1	Oncorhynchus_mykiss_newGene_19536
Biological Process: cardiac muscle cell membrane repolarization (GO:0099622);	3	Oncorhynchus_mykiss_newGene_32624;Oncorhynchus_mykiss_newGene_28662;Oncorhynchus_mykiss_newGene_28663
Biological Process: cardiac muscle cell proliferation (GO:0060038);	1	Oncorhynchus_mykiss_newGene_29843
Biological Process: cardiac muscle contraction (GO:0060048);	5	Oncorhynchus_mykiss_newGene_19536;Oncorhynchus_mykiss_newGene_32624;Oncorhynchus_mykiss_newGene_28662;Oncorhynchus_mykiss_newGene_28663;Oncorhynchus_mykiss_newGene_27407
Biological Process: cardiac muscle fiber development (GO:0048739);	1	Oncorhynchus_mykiss_newGene_19536
Biological Process: cardiac muscle hypertrophy (GO:0003300);	1	Oncorhynchus_mykiss_newGene_19536
Biological Process: cardiac muscle tissue development (GO:0048738);	3	Oncorhynchus_mykiss_newGene_27407;Oncorhynchus_mykiss_newGene_19536;Oncorhynchus_mykiss_newGene_29843
Biological Process: cardiac muscle tissue growth (GO:0055017);	1	Oncorhynchus_mykiss_newGene_29843
Biological Process: cardiac muscle tissue morphogenesis (GO:0055008);	1	Oncorhynchus_mykiss_newGene_19536
Biological Process: cardiac myofibril assembly (GO:0055003);	1	Oncorhynchus_mykiss_newGene_19536
Biological Process: cardiac ventricle development (GO:0003231);	2	Oncorhynchus_mykiss_newGene_23903;Oncorhynchus_mykiss_newGene_32765
Biological Process: cardiocyte differentiation (GO:0035051);	1	Oncorhynchus_mykiss_newGene_19536
Biological Process: cardiolipin acyl-chain remodeling (GO:0035965);	1	Oncorhynchus_mykiss_newGene_27407
Biological Process: cardiolipin biosynthetic process (GO:0032049);	1	Oncorhynchus_mykiss_newGene_27407
Biological Process: cardiolipin metabolic process (GO:0032048);	1	Oncorhynchus_mykiss_newGene_27407
Biological Process: cardiovascular system development (GO:0072358);	26	Oncorhynchus_mykiss_newGene_19944;Oncorhynchus_mykiss_newGene_28663;Oncorhynchus_mykiss_newGene_33547;Oncorhynchus_mykiss_newGene_34261;Oncorhynchus_mykiss_newGene_32624;Oncorhynchus_mykiss_newGene_28786;Oncorhynchus_mykiss_newGene_18903;Oncorhynchus_mykiss_newGene_17824;Oncorhynchus_mykiss_newGene_8034;Oncorhynchus_mykiss_newGene_25528;Oncorhynchus_mykiss_newGene_28662;Oncorhynchus_mykiss_newGen…
Biological Process: cartilage development (GO:0051216);	6	Oncorhynchus_mykiss_newGene_12520;Oncorhynchus_mykiss_newGene_12907;Oncorhynchus_mykiss_newGene_17047;Oncorhynchus_mykiss_newGene_27364;Oncorhynchus_mykiss_newGene_4373;Oncorhynchus_mykiss_newGene_21945
Biological Process: catabolic process (GO:0009056);	56	Oncorhynchus_mykiss_newGene_33238;Oncorhynchus_mykiss_newGene_14706;Oncorhynchus_mykiss_newGene_22584;Oncorhynchus_mykiss_newGene_27577;Oncorhynchus_mykiss_newGene_1996;Oncorhynchus_mykiss_newGene_28956;Oncorhynchus_mykiss_newGene_9735;Oncorhynchus_mykiss_newGene_11278;Oncorhynchus_mykiss_newGene_32454;Oncorhynchus_mykiss_newGene_7845;Oncorhynchus_mykiss_newGene_28954;Oncorhynchus_mykiss_newGene_…
Biological Process: catechol-containing compound biosynthetic process (GO:0009713);	1	Oncorhynchus_mykiss_newGene_2055
Biological Process: catechol-containing compound metabolic process (GO:0009712);	2	Oncorhynchus_mykiss_newGene_2055;Oncorhynchus_mykiss_newGene_8401
Biological Process: catecholamine biosynthetic process (GO:0042423);	1	Oncorhynchus_mykiss_newGene_2055
Biological Process: catecholamine metabolic process (GO:0006584);	2	Oncorhynchus_mykiss_newGene_8401;Oncorhynchus_mykiss_newGene_2055
Biological Process: catecholamine transport (GO:0051937);	1	Oncorhynchus_mykiss_newGene_2055
Biological Process: cation homeostasis (GO:0055080);	42	Oncorhynchus_mykiss_newGene_26788;Oncorhynchus_mykiss_newGene_4852;Oncorhynchus_mykiss_newGene_12825;Oncorhynchus_mykiss_newGene_4929;Oncorhynchus_mykiss_newGene_9899;Oncorhynchus_mykiss_newGene_26789;Oncorhynchus_mykiss_newGene_25021;Oncorhynchus_mykiss_newGene_14048;Oncorhynchus_mykiss_newGene_8033;Oncorhynchus_mykiss_newGene_17252;Oncorhynchus_mykiss_newGene_3061;Oncorhynchus_mykiss_newGene_29…
Biological Process: cation transmembrane transport (GO:0098655);	35	Oncorhynchus_mykiss_newGene_24236;Oncorhynchus_mykiss_newGene_5522;Oncorhynchus_mykiss_newGene_20552;Oncorhynchus_mykiss_newGene_11645;Oncorhynchus_mykiss_newGene_10483;Oncorhynchus_mykiss_newGene_24235;Oncorhynchus_mykiss_newGene_19254;Oncorhynchus_mykiss_newGene_27230;Oncorhynchus_mykiss_newGene_16122;Oncorhynchus_mykiss_newGene_9897;Oncorhynchus_mykiss_newGene_12536;Oncorhynchus_mykiss_newGene…
Biological Process: cation transmembrane transport (GO:0099132);	1	Oncorhynchus_mykiss_newGene_30661
Biological Process: cation transport (GO:0006812);	37	Oncorhynchus_mykiss_newGene_12825;Oncorhynchus_mykiss_newGene_4929;Oncorhynchus_mykiss_newGene_4852;Oncorhynchus_mykiss_newGene_2055;Oncorhynchus_mykiss_newGene_1840;Oncorhynchus_mykiss_newGene_23089;Oncorhynchus_mykiss_newGene_19231;Oncorhynchus_mykiss_newGene_9899;Oncorhynchus_mykiss_newGene_32083;Oncorhynchus_mykiss_newGene_28753;Oncorhynchus_mykiss_newGene_32624;Oncorhynchus_mykiss_newGene_14…
Biological Process: cell activation (GO:0001775);	30	Oncorhynchus_mykiss_newGene_32083;Oncorhynchus_mykiss_newGene_15936;Oncorhynchus_mykiss_newGene_31716;Oncorhynchus_mykiss_newGene_33303;Oncorhynchus_mykiss_newGene_7307;Oncorhynchus_mykiss_newGene_28303;Oncorhynchus_mykiss_newGene_26788;Oncorhynchus_mykiss_newGene_6107;Oncorhynchus_mykiss_newGene_9090;Oncorhynchus_mykiss_newGene_19943;Oncorhynchus_mykiss_newGene_7756;Oncorhynchus_mykiss_newGene_1…
Biological Process: cell activation involved in immune response (GO:0002263);	17	Oncorhynchus_mykiss_newGene_33303;Oncorhynchus_mykiss_newGene_15936;Oncorhynchus_mykiss_newGene_7756;Oncorhynchus_mykiss_newGene_19943;Oncorhynchus_mykiss_newGene_6107;Oncorhynchus_mykiss_newGene_26788;Oncorhynchus_mykiss_newGene_29517;Oncorhynchus_mykiss_newGene_25528;Oncorhynchus_mykiss_newGene_11072;Oncorhynchus_mykiss_newGene_17111;Oncorhynchus_mykiss_newGene_21628;Oncorhynchus_mykiss_newGene…
Biological Process: cell adhesion (GO:0007155);	66	Oncorhynchus_mykiss_newGene_11402;Oncorhynchus_mykiss_newGene_23344;Oncorhynchus_mykiss_newGene_25528;Oncorhynchus_mykiss_newGene_32572;Oncorhynchus_mykiss_newGene_8034;Oncorhynchus_mykiss_newGene_18903;Oncorhynchus_mykiss_newGene_34261;Oncorhynchus_mykiss_newGene_21341;Oncorhynchus_mykiss_newGene_30057;Oncorhynchus_mykiss_newGene_20760;Oncorhynchus_mykiss_newGene_17420;Oncorhynchus_mykiss_newGen…
Biological Process: cell adhesion involved in heart morphogenesis (GO:0061343);	2	Oncorhynchus_mykiss_newGene_19964;Oncorhynchus_mykiss_newGene_19963
Biological Process: cell adhesion mediated by integrin (GO:0033627);	4	Oncorhynchus_mykiss_newGene_34261;Oncorhynchus_mykiss_newGene_26560;Oncorhynchus_mykiss_newGene_23344;Oncorhynchus_mykiss_newGene_26427
Biological Process: cell adhesion molecule production (GO:0060352);	1	Oncorhynchus_mykiss_newGene_32220
Biological Process: cell aging (GO:0007569);	6	Oncorhynchus_mykiss_newGene_23275;Oncorhynchus_mykiss_newGene_33024;Oncorhynchus_mykiss_newGene_21549;Oncorhynchus_mykiss_newGene_25069;Oncorhynchus_mykiss_newGene_21628;Oncorhynchus_mykiss_newGene_32549
Biological Process: cell chemotaxis (GO:0060326);	5	Oncorhynchus_mykiss_newGene_32083;Oncorhynchus_mykiss_newGene_21467;Oncorhynchus_mykiss_newGene_8033;Oncorhynchus_mykiss_newGene_15965;Oncorhynchus_mykiss_newGene_29517
Biological Process: cell communication (GO:0007154);	210	Oncorhynchus_mykiss_newGene_33547;Oncorhynchus_mykiss_newGene_5996;Oncorhynchus_mykiss_newGene_28663;Oncorhynchus_mykiss_newGene_14127;Oncorhynchus_mykiss_newGene_3675;Oncorhynchus_mykiss_newGene_5958;Oncorhynchus_mykiss_newGene_12520;Oncorhynchus_mykiss_newGene_3107;Oncorhynchus_mykiss_newGene_14410;Oncorhynchus_mykiss_newGene_22155;Oncorhynchus_mykiss_newGene_7165;Oncorhynchus_mykiss_newGene_91…
Biological Process: cell communication involved in cardiac conduction (GO:0086065);	3	Oncorhynchus_mykiss_newGene_32624;Oncorhynchus_mykiss_newGene_28662;Oncorhynchus_mykiss_newGene_28663
Biological Process: cell competition in a multicellular organism (GO:0035212);	1	Oncorhynchus_mykiss_newGene_32326
Biological Process: cell cycle (GO:0007049);	72	Oncorhynchus_mykiss_newGene_28753;Oncorhynchus_mykiss_newGene_15062;Oncorhynchus_mykiss_newGene_3190;Oncorhynchus_mykiss_newGene_23212;Oncorhynchus_mykiss_newGene_6151;Oncorhynchus_mykiss_newGene_6894;Oncorhynchus_mykiss_newGene_855;Oncorhynchus_mykiss_newGene_9177;Oncorhynchus_mykiss_newGene_23822;Oncorhynchus_mykiss_newGene_15344;Oncorhynchus_mykiss_newGene_25069;Oncorhynchus_mykiss_newGene_557…
Biological Process: cell cycle DNA replication (GO:0044786);	2	Oncorhynchus_mykiss_newGene_5573;Oncorhynchus_mykiss_newGene_6151
Biological Process: cell cycle G1/S phase transition (GO:0044843);	3	Oncorhynchus_mykiss_newGene_2454;Oncorhynchus_mykiss_newGene_28753;Oncorhynchus_mykiss_newGene_23356
Biological Process: cell cycle G2/M phase transition (GO:0044839);	7	Oncorhynchus_mykiss_newGene_26457;Oncorhynchus_mykiss_newGene_21582;Oncorhynchus_mykiss_newGene_28655;Oncorhynchus_mykiss_newGene_34295;Oncorhynchus_mykiss_newGene_27459;Oncorhynchus_mykiss_newGene_6697;Oncorhynchus_mykiss_newGene_31425
Biological Process: cell cycle arrest (GO:0007050);	5	Oncorhynchus_mykiss_newGene_2767;Oncorhynchus_mykiss_newGene_15603;Oncorhynchus_mykiss_newGene_17317;Oncorhynchus_mykiss_newGene_15604;Oncorhynchus_mykiss_newGene_32083
Biological Process: cell cycle checkpoint (GO:0000075);	7	Oncorhynchus_mykiss_newGene_3190;Oncorhynchus_mykiss_newGene_32158;Oncorhynchus_mykiss_newGene_910;Oncorhynchus_mykiss_newGene_23212;Oncorhynchus_mykiss_newGene_27767;Oncorhynchus_mykiss_newGene_25258;Oncorhynchus_mykiss_newGene_3224
Biological Process: cell cycle comprising mitosis without cytokinesis (GO:0033301);	1	Oncorhynchus_mykiss_newGene_31425
Biological Process: cell cycle phase transition (GO:0044770);	12	Oncorhynchus_mykiss_newGene_31425;Oncorhynchus_mykiss_newGene_23488;Oncorhynchus_mykiss_newGene_26457;Oncorhynchus_mykiss_newGene_34295;Oncorhynchus_mykiss_newGene_2454;Oncorhynchus_mykiss_newGene_21582;Oncorhynchus_mykiss_newGene_6697;Oncorhynchus_mykiss_newGene_28753;Oncorhynchus_mykiss_newGene_23356;Oncorhynchus_mykiss_newGene_27459;Oncorhynchus_mykiss_newGene_3224;Oncorhynchus_mykiss_newGene_…
Biological Process: cell cycle process (GO:0022402);	66	Oncorhynchus_mykiss_newGene_26123;Oncorhynchus_mykiss_newGene_2454;Oncorhynchus_mykiss_newGene_21582;Oncorhynchus_mykiss_newGene_32326;Oncorhynchus_mykiss_newGene_33024;Oncorhynchus_mykiss_newGene_16424;Oncorhynchus_mykiss_newGene_32549;Oncorhynchus_mykiss_newGene_16794;Oncorhynchus_mykiss_newGene_15037;Oncorhynchus_mykiss_newGene_28655;Oncorhynchus_mykiss_newGene_28799;Oncorhynchus_mykiss_newGen…
Biological Process: cell death (GO:0008219);	34	Oncorhynchus_mykiss_newGene_27366;Oncorhynchus_mykiss_newGene_19732;Oncorhynchus_mykiss_newGene_32083;Oncorhynchus_mykiss_newGene_633;Oncorhynchus_mykiss_newGene_6316;Oncorhynchus_mykiss_newGene_29517;Oncorhynchus_mykiss_newGene_5898;Oncorhynchus_mykiss_newGene_15822;Oncorhynchus_mykiss_newGene_25069;Oncorhynchus_mykiss_newGene_24174;Oncorhynchus_mykiss_newGene_8033;Oncorhynchus_mykiss_newGene_59…
Biological Process: cell dedifferentiation (GO:0043697);	3	Oncorhynchus_mykiss_newGene_9163;Oncorhynchus_mykiss_newGene_9160;Oncorhynchus_mykiss_newGene_8034
Biological Process: cell development (GO:0048468);	127	Oncorhynchus_mykiss_newGene_12317;Oncorhynchus_mykiss_newGene_15429;Oncorhynchus_mykiss_newGene_633;Oncorhynchus_mykiss_newGene_16620;Oncorhynchus_mykiss_newGene_27364;Oncorhynchus_mykiss_newGene_4643;Oncorhynchus_mykiss_newGene_32164;Oncorhynchus_mykiss_newGene_32991;Oncorhynchus_mykiss_newGene_23089;Oncorhynchus_mykiss_newGene_4445;Oncorhynchus_mykiss_newGene_34283;Oncorhynchus_mykiss_newGene_2…
Biological Process: cell differentiation (GO:0030154);	207	Oncorhynchus_mykiss_newGene_10829;Oncorhynchus_mykiss_newGene_7186;Oncorhynchus_mykiss_newGene_4077;Oncorhynchus_mykiss_newGene_19320;Oncorhynchus_mykiss_newGene_29656;Oncorhynchus_mykiss_newGene_11233;Oncorhynchus_mykiss_newGene_16288;Oncorhynchus_mykiss_newGene_28303;Oncorhynchus_mykiss_newGene_29882;Oncorhynchus_mykiss_newGene_19963;Oncorhynchus_mykiss_newGene_23433;Oncorhynchus_mykiss_newGene…
Biological Process: cell differentiation in hindbrain (GO:0021533);	1	Oncorhynchus_mykiss_newGene_28487
Biological Process: cell differentiation in spinal cord (GO:0021515);	3	Oncorhynchus_mykiss_newGene_3879;Oncorhynchus_mykiss_newGene_3878;Oncorhynchus_mykiss_newGene_22747
Biological Process: cell differentiation involved in embryonic placenta development (GO:0060706);	1	Oncorhynchus_mykiss_newGene_34261
Biological Process: cell division (GO:0051301);	36	Oncorhynchus_mykiss_newGene_2257;Oncorhynchus_mykiss_newGene_10532;Oncorhynchus_mykiss_newGene_3452;Oncorhynchus_mykiss_newGene_9163;Oncorhynchus_mykiss_newGene_26123;Oncorhynchus_mykiss_newGene_9735;Oncorhynchus_mykiss_newGene_31425;Oncorhynchus_mykiss_newGene_16424;Oncorhynchus_mykiss_newGene_8034;Oncorhynchus_mykiss_newGene_16794;Oncorhynchus_mykiss_newGene_25159;Oncorhynchus_mykiss_newGene_32…
Biological Process: cell fate commitment (GO:0045165);	26	Oncorhynchus_mykiss_newGene_34320;Oncorhynchus_mykiss_newGene_16424;Oncorhynchus_mykiss_newGene_2257;Oncorhynchus_mykiss_newGene_3675;Oncorhynchus_mykiss_newGene_10532;Oncorhynchus_mykiss_newGene_3452;Oncorhynchus_mykiss_newGene_9163;Oncorhynchus_mykiss_newGene_6349;Oncorhynchus_mykiss_newGene_25317;Oncorhynchus_mykiss_newGene_26123;Oncorhynchus_mykiss_newGene_5996;Oncorhynchus_mykiss_newGene_342…
Biological Process: cell fate commitment involved in formation of primary germ layer (GO:0060795);	10	Oncorhynchus_mykiss_newGene_11338;Oncorhynchus_mykiss_newGene_4077;Oncorhynchus_mykiss_newGene_15450;Oncorhynchus_mykiss_newGene_7014;Oncorhynchus_mykiss_newGene_9100;Oncorhynchus_mykiss_newGene_3452;Oncorhynchus_mykiss_newGene_2257;Oncorhynchus_mykiss_newGene_10532;Oncorhynchus_mykiss_newGene_34320;Oncorhynchus_mykiss_newGene_16288
Biological Process: cell fate commitment involved in pattern specification (GO:0060581);	3	Oncorhynchus_mykiss_newGene_9160;Oncorhynchus_mykiss_newGene_8034;Oncorhynchus_mykiss_newGene_9163
Biological Process: cell fate determination (GO:0001709);	18	Oncorhynchus_mykiss_newGene_16288;Oncorhynchus_mykiss_newGene_9100;Oncorhynchus_mykiss_newGene_6575;Oncorhynchus_mykiss_newGene_7014;Oncorhynchus_mykiss_newGene_15450;Oncorhynchus_mykiss_newGene_4077;Oncorhynchus_mykiss_newGene_9160;Oncorhynchus_mykiss_newGene_11338;Oncorhynchus_mykiss_newGene_11388;Oncorhynchus_mykiss_newGene_34320;Oncorhynchus_mykiss_newGene_10532;Oncorhynchus_mykiss_newGene_36…
Biological Process: cell fate determination involved in pattern specification (GO:0060582);	3	Oncorhynchus_mykiss_newGene_8034;Oncorhynchus_mykiss_newGene_9160;Oncorhynchus_mykiss_newGene_9163
Biological Process: cell fate specification (GO:0001708);	16	Oncorhynchus_mykiss_newGene_3452;Oncorhynchus_mykiss_newGene_6349;Oncorhynchus_mykiss_newGene_9163;Oncorhynchus_mykiss_newGene_2257;Oncorhynchus_mykiss_newGene_10532;Oncorhynchus_mykiss_newGene_34320;Oncorhynchus_mykiss_newGene_8034;Oncorhynchus_mykiss_newGene_34261;Oncorhynchus_mykiss_newGene_16288;Oncorhynchus_mykiss_newGene_11338;Oncorhynchus_mykiss_newGene_9160;Oncorhynchus_mykiss_newGene_407…
Biological Process: cell gliding (GO:0071976);	1	Oncorhynchus_mykiss_newGene_14410
Biological Process: cell growth (GO:0016049);	9	Oncorhynchus_mykiss_newGene_1290;Oncorhynchus_mykiss_newGene_25611;Oncorhynchus_mykiss_newGene_27681;Oncorhynchus_mykiss_newGene_19732;Oncorhynchus_mykiss_newGene_2919;Oncorhynchus_mykiss_newGene_21467;Oncorhynchus_mykiss_newGene_31680;Oncorhynchus_mykiss_newGene_15822;Oncorhynchus_mykiss_newGene_29843
Biological Process: cell junction assembly (GO:0034329);	13	Oncorhynchus_mykiss_newGene_19963;Oncorhynchus_mykiss_newGene_8063;Oncorhynchus_mykiss_newGene_25528;Oncorhynchus_mykiss_newGene_33303;Oncorhynchus_mykiss_newGene_28303;Oncorhynchus_mykiss_newGene_9735;Oncorhynchus_mykiss_newGene_11388;Oncorhynchus_mykiss_newGene_19964;Oncorhynchus_mykiss_newGene_24890;Oncorhynchus_mykiss_newGene_7748;Oncorhynchus_mykiss_newGene_6575;Oncorhynchus_mykiss_newGene_3…
Biological Process: cell junction organization (GO:0034330);	16	Oncorhynchus_mykiss_newGene_28303;Oncorhynchus_mykiss_newGene_33303;Oncorhynchus_mykiss_newGene_21341;Oncorhynchus_mykiss_newGene_8063;Oncorhynchus_mykiss_newGene_19963;Oncorhynchus_mykiss_newGene_6575;Oncorhynchus_mykiss_newGene_24384;Oncorhynchus_mykiss_newGene_11388;Oncorhynchus_mykiss_newGene_9735;Oncorhynchus_mykiss_newGene_25528;Oncorhynchus_mykiss_newGene_21205;Oncorhynchus_mykiss_newGene_…
Biological Process: cell maturation (GO:0048469);	25	Oncorhynchus_mykiss_newGene_26656;Oncorhynchus_mykiss_newGene_26123;Oncorhynchus_mykiss_newGene_9163;Oncorhynchus_mykiss_newGene_25317;Oncorhynchus_mykiss_newGene_14572;Oncorhynchus_mykiss_newGene_25528;Oncorhynchus_mykiss_newGene_28799;Oncorhynchus_mykiss_newGene_8034;Oncorhynchus_mykiss_newGene_21539;Oncorhynchus_mykiss_newGene_16794;Oncorhynchus_mykiss_newGene_7748;Oncorhynchus_mykiss_newGene_…
Biological Process: cell migration (GO:0016477);	58	Oncorhynchus_mykiss_newGene_5252;Oncorhynchus_mykiss_newGene_8462;Oncorhynchus_mykiss_newGene_25817;Oncorhynchus_mykiss_newGene_32690;Oncorhynchus_mykiss_newGene_9160;Oncorhynchus_mykiss_newGene_24681;Oncorhynchus_mykiss_newGene_11388;Oncorhynchus_mykiss_newGene_9090;Oncorhynchus_mykiss_newGene_22583;Oncorhynchus_mykiss_newGene_22671;Oncorhynchus_mykiss_newGene_27681;Oncorhynchus_mykiss_newGene_5…
Biological Process: cell migration in hindbrain (GO:0021535);	4	Oncorhynchus_mykiss_newGene_28303;Oncorhynchus_mykiss_newGene_5251;Oncorhynchus_mykiss_newGene_12317;Oncorhynchus_mykiss_newGene_5252
Biological Process: cell migration involved in gastrulation (GO:0042074);	1	Oncorhynchus_mykiss_newGene_27681
Biological Process: cell migration involved in heart development (GO:0060973);	1	Oncorhynchus_mykiss_newGene_29843
Biological Process: cell migration involved in vasculogenesis (GO:0035441);	1	Oncorhynchus_mykiss_newGene_15822
Biological Process: cell morphogenesis (GO:0000902);	68	Oncorhynchus_mykiss_newGene_16424;Oncorhynchus_mykiss_newGene_15965;Oncorhynchus_mykiss_newGene_3508;Oncorhynchus_mykiss_newGene_543;Oncorhynchus_mykiss_newGene_9163;Oncorhynchus_mykiss_newGene_26656;Oncorhynchus_mykiss_newGene_22469;Oncorhynchus_mykiss_newGene_16794;Oncorhynchus_mykiss_newGene_21467;Oncorhynchus_mykiss_newGene_19239;Oncorhynchus_mykiss_newGene_31680;Oncorhynchus_mykiss_newGene_2…
Biological Process: cell morphogenesis involved in differentiation (GO:0000904);	60	Oncorhynchus_mykiss_newGene_6151;Oncorhynchus_mykiss_newGene_20940;Oncorhynchus_mykiss_newGene_21539;Oncorhynchus_mykiss_newGene_29906;Oncorhynchus_mykiss_newGene_30721;Oncorhynchus_mykiss_newGene_855;Oncorhynchus_mykiss_newGene_1330;Oncorhynchus_mykiss_newGene_1339;Oncorhynchus_mykiss_newGene_26427;Oncorhynchus_mykiss_newGene_12902;Oncorhynchus_mykiss_newGene_6349;Oncorhynchus_mykiss_newGene_223…
Biological Process: cell morphogenesis involved in neuron differentiation (GO:0048667);	54	Oncorhynchus_mykiss_newGene_34261;Oncorhynchus_mykiss_newGene_18903;Oncorhynchus_mykiss_newGene_16794;Oncorhynchus_mykiss_newGene_8034;Oncorhynchus_mykiss_newGene_15965;Oncorhynchus_mykiss_newGene_3508;Oncorhynchus_mykiss_newGene_15760;Oncorhynchus_mykiss_newGene_17012;Oncorhynchus_mykiss_newGene_6597;Oncorhynchus_mykiss_newGene_9163;Oncorhynchus_mykiss_newGene_26656;Oncorhynchus_mykiss_newGene_3…
Biological Process: cell motility (GO:0048870);	57	Oncorhynchus_mykiss_newGene_11388;Oncorhynchus_mykiss_newGene_24681;Oncorhynchus_mykiss_newGene_9160;Oncorhynchus_mykiss_newGene_32690;Oncorhynchus_mykiss_newGene_8462;Oncorhynchus_mykiss_newGene_5252;Oncorhynchus_mykiss_newGene_9090;Oncorhynchus_mykiss_newGene_19500;Oncorhynchus_mykiss_newGene_6402;Oncorhynchus_mykiss_newGene_25611;Oncorhynchus_mykiss_newGene_23488;Oncorhynchus_mykiss_newGene_59…
Biological Process: cell motility involved in cerebral cortex radial glia guided migration (GO:0021814);	1	Oncorhynchus_mykiss_newGene_21062
Biological Process: cell part morphogenesis (GO:0032990);	55	Oncorhynchus_mykiss_newGene_1290;Oncorhynchus_mykiss_newGene_12317;Oncorhynchus_mykiss_newGene_6575;Oncorhynchus_mykiss_newGene_27364;Oncorhynchus_mykiss_newGene_10829;Oncorhynchus_mykiss_newGene_23433;Oncorhynchus_mykiss_newGene_4445;Oncorhynchus_mykiss_newGene_31431;Oncorhynchus_mykiss_newGene_28487;Oncorhynchus_mykiss_newGene_2594;Oncorhynchus_mykiss_newGene_29906;Oncorhynchus_mykiss_newGene_3…
Biological Process: cell population proliferation (GO:0008283);	35	Oncorhynchus_mykiss_newGene_24110;Oncorhynchus_mykiss_newGene_21205;Oncorhynchus_mykiss_newGene_29517;Oncorhynchus_mykiss_newGene_25317;Oncorhynchus_mykiss_newGene_24906;Oncorhynchus_mykiss_newGene_8033;Oncorhynchus_mykiss_newGene_18112;Oncorhynchus_mykiss_newGene_32220;Oncorhynchus_mykiss_newGene_6894;Oncorhynchus_mykiss_newGene_855;Oncorhynchus_mykiss_newGene_25601;Oncorhynchus_mykiss_newGene_1…
Biological Process: cell projection assembly (GO:0030031);	38	Oncorhynchus_mykiss_newGene_12907;Oncorhynchus_mykiss_newGene_31425;Oncorhynchus_mykiss_newGene_14572;Oncorhynchus_mykiss_newGene_15717;Oncorhynchus_mykiss_newGene_15017;Oncorhynchus_mykiss_newGene_21582;Oncorhynchus_mykiss_newGene_34177;Oncorhynchus_mykiss_newGene_16533;Oncorhynchus_mykiss_newGene_5038;Oncorhynchus_mykiss_newGene_28655;Oncorhynchus_mykiss_newGene_27459;Oncorhynchus_mykiss_newGen…
Biological Process: cell projection morphogenesis (GO:0048858);	54	Oncorhynchus_mykiss_newGene_26528;Oncorhynchus_mykiss_newGene_9160;Oncorhynchus_mykiss_newGene_4446;Oncorhynchus_mykiss_newGene_5252;Oncorhynchus_mykiss_newGene_33481;Oncorhynchus_mykiss_newGene_6350;Oncorhynchus_mykiss_newGene_19500;Oncorhynchus_mykiss_newGene_25611;Oncorhynchus_mykiss_newGene_15626;Oncorhynchus_mykiss_newGene_5957;Oncorhynchus_mykiss_newGene_27681;Oncorhynchus_mykiss_newGene_21…
Biological Process: cell projection organization (GO:0030030);	101	Oncorhynchus_mykiss_newGene_12773;Oncorhynchus_mykiss_newGene_13777;Oncorhynchus_mykiss_newGene_6151;Oncorhynchus_mykiss_newGene_20940;Oncorhynchus_mykiss_newGene_29906;Oncorhynchus_mykiss_newGene_11619;Oncorhynchus_mykiss_newGene_11621;Oncorhynchus_mykiss_newGene_12520;Oncorhynchus_mykiss_newGene_26560;Oncorhynchus_mykiss_newGene_6349;Oncorhynchus_mykiss_newGene_22355;Oncorhynchus_mykiss_newGene…
Biological Process: cell proliferation in forebrain (GO:0021846);	5	Oncorhynchus_mykiss_newGene_855;Oncorhynchus_mykiss_newGene_21053;Oncorhynchus_mykiss_newGene_15717;Oncorhynchus_mykiss_newGene_15716;Oncorhynchus_mykiss_newGene_31165
Biological Process: cell recognition (GO:0008037);	11	Oncorhynchus_mykiss_newGene_26427;Oncorhynchus_mykiss_newGene_24384;Oncorhynchus_mykiss_newGene_34261;Oncorhynchus_mykiss_newGene_19500;Oncorhynchus_mykiss_newGene_27681;Oncorhynchus_mykiss_newGene_12520;Oncorhynchus_mykiss_newGene_29656;Oncorhynchus_mykiss_newGene_33825;Oncorhynchus_mykiss_newGene_15822;Oncorhynchus_mykiss_newGene_26560;Oncorhynchus_mykiss_newGene_22155
Biological Process: cell redox homeostasis (GO:0045454);	3	Oncorhynchus_mykiss_newGene_8967;Oncorhynchus_mykiss_newGene_8402;Oncorhynchus_mykiss_newGene_21184
Biological Process: cell surface receptor signaling pathway (GO:0007166);	103	Oncorhynchus_mykiss_newGene_25809;Oncorhynchus_mykiss_newGene_10829;Oncorhynchus_mykiss_newGene_6575;Oncorhynchus_mykiss_newGene_27245;Oncorhynchus_mykiss_newGene_28672;Oncorhynchus_mykiss_newGene_27275;Oncorhynchus_mykiss_newGene_4077;Oncorhynchus_mykiss_newGene_28487;Oncorhynchus_mykiss_newGene_29656;Oncorhynchus_mykiss_newGene_32752;Oncorhynchus_mykiss_newGene_28303;Oncorhynchus_mykiss_newGene…
Biological Process: cell surface receptor signaling pathway involved in cell-cell signaling (GO:1905114);	23	Oncorhynchus_mykiss_newGene_24890;Oncorhynchus_mykiss_newGene_10532;Oncorhynchus_mykiss_newGene_2257;Oncorhynchus_mykiss_newGene_5887;Oncorhynchus_mykiss_newGene_3452;Oncorhynchus_mykiss_newGene_24174;Oncorhynchus_mykiss_newGene_15717;Oncorhynchus_mykiss_newGene_13151;Oncorhynchus_mykiss_newGene_34320;Oncorhynchus_mykiss_newGene_4077;Oncorhynchus_mykiss_newGene_11687;Oncorhynchus_mykiss_newGene_1…
Biological Process: cell wall macromolecule catabolic process (GO:0016998);	2	Oncorhynchus_mykiss_newGene_18306;Oncorhynchus_mykiss_newGene_34484
Biological Process: cell-cell adhesion (GO:0098609);	21	Oncorhynchus_mykiss_newGene_32083;Oncorhynchus_mykiss_newGene_21341;Oncorhynchus_mykiss_newGene_31716;Oncorhynchus_mykiss_newGene_21467;Oncorhynchus_mykiss_newGene_34652;Oncorhynchus_mykiss_newGene_11388;Oncorhynchus_mykiss_newGene_9160;Oncorhynchus_mykiss_newGene_16620;Oncorhynchus_mykiss_newGene_24384;Oncorhynchus_mykiss_newGene_6575;Oncorhynchus_mykiss_newGene_9163;Oncorhynchus_mykiss_newGene_…
Biological Process: cell-cell adhesion involved in establishment of planar polarity (GO:0090250);	2	Oncorhynchus_mykiss_newGene_6575;Oncorhynchus_mykiss_newGene_11388
Biological Process: cell-cell adhesion via plasma-membrane adhesion molecules (GO:0098742);	10	Oncorhynchus_mykiss_newGene_11388;Oncorhynchus_mykiss_newGene_8034;Oncorhynchus_mykiss_newGene_9160;Oncorhynchus_mykiss_newGene_24384;Oncorhynchus_mykiss_newGene_34261;Oncorhynchus_mykiss_newGene_6575;Oncorhynchus_mykiss_newGene_9163;Oncorhynchus_mykiss_newGene_8475;Oncorhynchus_mykiss_newGene_21341;Oncorhynchus_mykiss_newGene_21467
Biological Process: cell-cell junction assembly (GO:0007043);	9	Oncorhynchus_mykiss_newGene_9735;Oncorhynchus_mykiss_newGene_9099;Oncorhynchus_mykiss_newGene_8063;Oncorhynchus_mykiss_newGene_19963;Oncorhynchus_mykiss_newGene_6575;Oncorhynchus_mykiss_newGene_7748;Oncorhynchus_mykiss_newGene_24890;Oncorhynchus_mykiss_newGene_19964;Oncorhynchus_mykiss_newGene_11388
Biological Process: cell-cell junction organization (GO:0045216);	15	Oncorhynchus_mykiss_newGene_19964;Oncorhynchus_mykiss_newGene_11388;Oncorhynchus_mykiss_newGene_34261;Oncorhynchus_mykiss_newGene_6575;Oncorhynchus_mykiss_newGene_7748;Oncorhynchus_mykiss_newGene_24890;Oncorhynchus_mykiss_newGene_24384;Oncorhynchus_mykiss_newGene_8063;Oncorhynchus_mykiss_newGene_21341;Oncorhynchus_mykiss_newGene_19963;Oncorhynchus_mykiss_newGene_9735;Oncorhynchus_mykiss_newGene_2…
Biological Process: cell-cell recognition (GO:0009988);	1	Oncorhynchus_mykiss_newGene_33825
Biological Process: cell-cell signaling (GO:0007267);	59	Oncorhynchus_mykiss_newGene_18903;Oncorhynchus_mykiss_newGene_3046;Oncorhynchus_mykiss_newGene_34390;Oncorhynchus_mykiss_newGene_8034;Oncorhynchus_mykiss_newGene_7748;Oncorhynchus_mykiss_newGene_34547;Oncorhynchus_mykiss_newGene_24890;Oncorhynchus_mykiss_newGene_21549;Oncorhynchus_mykiss_newGene_7571;Oncorhynchus_mykiss_newGene_33238;Oncorhynchus_mykiss_newGene_5887;Oncorhynchus_mykiss_newGene_91…
Biological Process: cell-cell signaling by wnt (GO:0198738);	21	Oncorhynchus_mykiss_newGene_34320;Oncorhynchus_mykiss_newGene_2257;Oncorhynchus_mykiss_newGene_10532;Oncorhynchus_mykiss_newGene_15717;Oncorhynchus_mykiss_newGene_3452;Oncorhynchus_mykiss_newGene_24174;Oncorhynchus_mykiss_newGene_24890;Oncorhynchus_mykiss_newGene_16288;Oncorhynchus_mykiss_newGene_15716;Oncorhynchus_mykiss_newGene_28487;Oncorhynchus_mykiss_newGene_16976;Oncorhynchus_mykiss_newGene…
Biological Process: cell-cell signaling involved in cardiac conduction (GO:0086019);	3	Oncorhynchus_mykiss_newGene_28663;Oncorhynchus_mykiss_newGene_28662;Oncorhynchus_mykiss_newGene_32624
Biological Process: cell-cell signaling involved in cell fate commitment (GO:0045168);	3	Oncorhynchus_mykiss_newGene_9163;Oncorhynchus_mykiss_newGene_9160;Oncorhynchus_mykiss_newGene_8034
Biological Process: cell-matrix adhesion (GO:0007160);	9	Oncorhynchus_mykiss_newGene_25528;Oncorhynchus_mykiss_newGene_27317;Oncorhynchus_mykiss_newGene_33303;Oncorhynchus_mykiss_newGene_25611;Oncorhynchus_mykiss_newGene_28537;Oncorhynchus_mykiss_newGene_3376;Oncorhynchus_mykiss_newGene_34261;Oncorhynchus_mykiss_newGene_32084;Oncorhynchus_mykiss_newGene_27045
Biological Process: cell-substrate adhesion (GO:0031589);	10	Oncorhynchus_mykiss_newGene_27045;Oncorhynchus_mykiss_newGene_855;Oncorhynchus_mykiss_newGene_34261;Oncorhynchus_mykiss_newGene_32083;Oncorhynchus_mykiss_newGene_28537;Oncorhynchus_mykiss_newGene_25611;Oncorhynchus_mykiss_newGene_27317;Oncorhynchus_mykiss_newGene_25528;Oncorhynchus_mykiss_newGene_14410;Oncorhynchus_mykiss_newGene_33303
Biological Process: cell-substrate junction assembly (GO:0007044);	3	Oncorhynchus_mykiss_newGene_34261;Oncorhynchus_mykiss_newGene_25528;Oncorhynchus_mykiss_newGene_33303
Biological Process: cell-substrate junction assembly (GO:0007045);	3	Oncorhynchus_mykiss_newGene_34261;Oncorhynchus_mykiss_newGene_33303;Oncorhynchus_mykiss_newGene_25528
Biological Process: cellular alcohol biosynthetic process (GO:0044108);	1	Oncorhynchus_mykiss_newGene_12499
Biological Process: cellular alcohol metabolic process (GO:0044107);	1	Oncorhynchus_mykiss_newGene_12499
Biological Process: cellular aldehyde metabolic process (GO:0006081);	3	Oncorhynchus_mykiss_newGene_7759;Oncorhynchus_mykiss_newGene_14751;Oncorhynchus_mykiss_newGene_3347
Biological Process: cellular amide metabolic process (GO:0043603);	24	Oncorhynchus_mykiss_newGene_21037;Oncorhynchus_mykiss_newGene_27366;Oncorhynchus_mykiss_newGene_26152;Oncorhynchus_mykiss_newGene_6227;Oncorhynchus_mykiss_newGene_8359;Oncorhynchus_mykiss_newGene_6316;Oncorhynchus_mykiss_newGene_356;Oncorhynchus_mykiss_newGene_2521;Oncorhynchus_mykiss_newGene_10598;Oncorhynchus_mykiss_newGene_32549;Oncorhynchus_mykiss_newGene_18710;Oncorhynchus_mykiss_newGene_309…
Biological Process: cellular amine metabolic process (GO:0044106);	2	Oncorhynchus_mykiss_newGene_2521;Oncorhynchus_mykiss_newGene_2449
Biological Process: cellular amino acid biosynthetic process (GO:0008652);	2	Oncorhynchus_mykiss_newGene_18710;Oncorhynchus_mykiss_newGene_18712
Biological Process: cellular amino acid catabolic process (GO:0009063);	1	Oncorhynchus_mykiss_newGene_5081
Biological Process: cellular amino acid metabolic process (GO:0006520);	13	Oncorhynchus_mykiss_newGene_6227;Oncorhynchus_mykiss_newGene_18712;Oncorhynchus_mykiss_newGene_15037;Oncorhynchus_mykiss_newGene_21549;Oncorhynchus_mykiss_newGene_3080;Oncorhynchus_mykiss_newGene_2026;Oncorhynchus_mykiss_newGene_21037;Oncorhynchus_mykiss_newGene_18710;Oncorhynchus_mykiss_newGene_32549;Oncorhynchus_mykiss_newGene_5143;Oncorhynchus_mykiss_newGene_5081;Oncorhynchus_mykiss_newGene_33…
Biological Process: cellular aromatic compound metabolic process (GO:0006725);	131	Oncorhynchus_mykiss_newGene_28954;Oncorhynchus_mykiss_newGene_16806;Oncorhynchus_mykiss_newGene_26457;Oncorhynchus_mykiss_newGene_28662;Oncorhynchus_mykiss_newGene_11278;Oncorhynchus_mykiss_newGene_7748;Oncorhynchus_mykiss_newGene_34547;Oncorhynchus_mykiss_newGene_14073;Oncorhynchus_mykiss_newGene_22226;Oncorhynchus_mykiss_newGene_17607;Oncorhynchus_mykiss_newGene_3634;Oncorhynchus_mykiss_newGene…
Biological Process: cellular biogenic amine metabolic process (GO:0006576);	2	Oncorhynchus_mykiss_newGene_2449;Oncorhynchus_mykiss_newGene_2521
Biological Process: cellular biosynthetic process (GO:0044249);	98	Oncorhynchus_mykiss_newGene_8750;Oncorhynchus_mykiss_newGene_18700;Oncorhynchus_mykiss_newGene_33015;Oncorhynchus_mykiss_newGene_24636;Oncorhynchus_mykiss_newGene_11645;Oncorhynchus_mykiss_newGene_3798;Oncorhynchus_mykiss_newGene_4373;Oncorhynchus_mykiss_newGene_9160;Oncorhynchus_mykiss_newGene_12499;Oncorhynchus_mykiss_newGene_27725;Oncorhynchus_mykiss_newGene_24753;Oncorhynchus_mykiss_newGene_3…
Biological Process: cellular calcium ion homeostasis (GO:0006874);	30	Oncorhynchus_mykiss_newGene_9899;Oncorhynchus_mykiss_newGene_16122;Oncorhynchus_mykiss_newGene_27230;Oncorhynchus_mykiss_newGene_15716;Oncorhynchus_mykiss_newGene_19254;Oncorhynchus_mykiss_newGene_33303;Oncorhynchus_mykiss_newGene_26528;Oncorhynchus_mykiss_newGene_4852;Oncorhynchus_mykiss_newGene_5522;Oncorhynchus_mykiss_newGene_4929;Oncorhynchus_mykiss_newGene_12825;Oncorhynchus_mykiss_newGene_1…
Biological Process: cellular carbohydrate biosynthetic process (GO:0034637);	1	Oncorhynchus_mykiss_newGene_2767
Biological Process: cellular carbohydrate metabolic process (GO:0044262);	3	Oncorhynchus_mykiss_newGene_14751;Oncorhynchus_mykiss_newGene_2767;Oncorhynchus_mykiss_newGene_17604
Biological Process: cellular catabolic process (GO:0044248);	54	Oncorhynchus_mykiss_newGene_3619;Oncorhynchus_mykiss_newGene_24636;Oncorhynchus_mykiss_newGene_19793;Oncorhynchus_mykiss_newGene_2767;Oncorhynchus_mykiss_newGene_2530;Oncorhynchus_mykiss_newGene_25258;Oncorhynchus_mykiss_newGene_24769;Oncorhynchus_mykiss_newGene_9568;Oncorhynchus_mykiss_newGene_5081;Oncorhynchus_mykiss_newGene_34846;Oncorhynchus_mykiss_newGene_21062;Oncorhynchus_mykiss_newGene_27…
Biological Process: cellular cation homeostasis (GO:0030003);	38	Oncorhynchus_mykiss_newGene_10483;Oncorhynchus_mykiss_newGene_26528;Oncorhynchus_mykiss_newGene_3016;Oncorhynchus_mykiss_newGene_5522;Oncorhynchus_mykiss_newGene_27230;Oncorhynchus_mykiss_newGene_16122;Oncorhynchus_mykiss_newGene_19254;Oncorhynchus_mykiss_newGene_15716;Oncorhynchus_mykiss_newGene_23395;Oncorhynchus_mykiss_newGene_33303;Oncorhynchus_mykiss_newGene_28935;Oncorhynchus_mykiss_newGene…
Biological Process: cellular chemical homeostasis (GO:0055082);	41	Oncorhynchus_mykiss_newGene_16122;Oncorhynchus_mykiss_newGene_27230;Oncorhynchus_mykiss_newGene_23395;Oncorhynchus_mykiss_newGene_33303;Oncorhynchus_mykiss_newGene_15716;Oncorhynchus_mykiss_newGene_19254;Oncorhynchus_mykiss_newGene_26528;Oncorhynchus_mykiss_newGene_10483;Oncorhynchus_mykiss_newGene_3016;Oncorhynchus_mykiss_newGene_5522;Oncorhynchus_mykiss_newGene_20552;Oncorhynchus_mykiss_newGene…
Biological Process: cellular component assembly (GO:0022607);	123	Oncorhynchus_mykiss_newGene_21615;Oncorhynchus_mykiss_newGene_24236;Oncorhynchus_mykiss_newGene_19793;Oncorhynchus_mykiss_newGene_9090;Oncorhynchus_mykiss_newGene_24235;Oncorhynchus_mykiss_newGene_26528;Oncorhynchus_mykiss_newGene_11388;Oncorhynchus_mykiss_newGene_15716;Oncorhynchus_mykiss_newGene_27317;Oncorhynchus_mykiss_newGene_33303;Oncorhynchus_mykiss_newGene_23395;Oncorhynchus_mykiss_newGen…
Biological Process: cellular component assembly involved in morphogenesis (GO:0010927);	14	Oncorhynchus_mykiss_newGene_9163;Oncorhynchus_mykiss_newGene_4445;Oncorhynchus_mykiss_newGene_19536;Oncorhynchus_mykiss_newGene_13408;Oncorhynchus_mykiss_newGene_4446;Oncorhynchus_mykiss_newGene_9160;Oncorhynchus_mykiss_newGene_8034;Oncorhynchus_mykiss_newGene_24235;Oncorhynchus_mykiss_newGene_3046;Oncorhynchus_mykiss_newGene_14971;Oncorhynchus_mykiss_newGene_16794;Oncorhynchus_mykiss_newGene_242…
Biological Process: cellular component biogenesis (GO:0044085);	134	Oncorhynchus_mykiss_newGene_33841;Oncorhynchus_mykiss_newGene_11572;Oncorhynchus_mykiss_newGene_24681;Oncorhynchus_mykiss_newGene_11571;Oncorhynchus_mykiss_newGene_13776;Oncorhynchus_mykiss_newGene_23488;Oncorhynchus_mykiss_newGene_15626;Oncorhynchus_mykiss_newGene_3046;Oncorhynchus_mykiss_newGene_28799;Oncorhynchus_mykiss_newGene_6392;Oncorhynchus_mykiss_newGene_2705;Oncorhynchus_mykiss_newGene_…
Biological Process: cellular component disassembly (GO:0022411);	9	Oncorhynchus_mykiss_newGene_4446;Oncorhynchus_mykiss_newGene_16794;Oncorhynchus_mykiss_newGene_8033;Oncorhynchus_mykiss_newGene_26457;Oncorhynchus_mykiss_newGene_4445;Oncorhynchus_mykiss_newGene_30932;Oncorhynchus_mykiss_newGene_29517;Oncorhynchus_mykiss_newGene_26152;Oncorhynchus_mykiss_newGene_27366
Biological Process: cellular component disassembly involved in execution phase of apoptosis (GO:0006921);	2	Oncorhynchus_mykiss_newGene_8033;Oncorhynchus_mykiss_newGene_29517
Biological Process: cellular component maintenance (GO:0043954);	8	Oncorhynchus_mykiss_newGene_19226;Oncorhynchus_mykiss_newGene_15819;Oncorhynchus_mykiss_newGene_33575;Oncorhynchus_mykiss_newGene_26528;Oncorhynchus_mykiss_newGene_21452;Oncorhynchus_mykiss_newGene_32579;Oncorhynchus_mykiss_newGene_21619;Oncorhynchus_mykiss_newGene_21616
Biological Process: cellular component morphogenesis (GO:0032989);	74	Oncorhynchus_mykiss_newGene_13408;Oncorhynchus_mykiss_newGene_21467;Oncorhynchus_mykiss_newGene_31680;Oncorhynchus_mykiss_newGene_19239;Oncorhynchus_mykiss_newGene_15626;Oncorhynchus_mykiss_newGene_25611;Oncorhynchus_mykiss_newGene_19500;Oncorhynchus_mykiss_newGene_27681;Oncorhynchus_mykiss_newGene_33481;Oncorhynchus_mykiss_newGene_6350;Oncorhynchus_mykiss_newGene_9160;Oncorhynchus_mykiss_newGene…
Biological Process: cellular component organization (GO:0016043);	279	Oncorhynchus_mykiss_newGene_8034;Oncorhynchus_mykiss_newGene_9735;Oncorhynchus_mykiss_newGene_17809;Oncorhynchus_mykiss_newGene_31425;Oncorhynchus_mykiss_newGene_10785;Oncorhynchus_mykiss_newGene_12907;Oncorhynchus_mykiss_newGene_15186;Oncorhynchus_mykiss_newGene_9090;Oncorhynchus_mykiss_newGene_32690;Oncorhynchus_mykiss_newGene_25258;Oncorhynchus_mykiss_newGene_27831;Oncorhynchus_mykiss_newGene_…
Biological Process: cellular component organization or biogenesis (GO:0071840);	289	Oncorhynchus_mykiss_newGene_30386;Oncorhynchus_mykiss_newGene_18112;Oncorhynchus_mykiss_newGene_29906;Oncorhynchus_mykiss_newGene_11619;Oncorhynchus_mykiss_newGene_26560;Oncorhynchus_mykiss_newGene_31852;Oncorhynchus_mykiss_newGene_25069;Oncorhynchus_mykiss_newGene_23860;Oncorhynchus_mykiss_newGene_25317;Oncorhynchus_mykiss_newGene_33934;Oncorhynchus_mykiss_newGene_22355;Oncorhynchus_mykiss_newGe…
Biological Process: cellular defense response (GO:0006968);	3	Oncorhynchus_mykiss_newGene_33303;Oncorhynchus_mykiss_newGene_25528;Oncorhynchus_mykiss_newGene_8475
Biological Process: cellular detoxification (GO:1990748);	2	Oncorhynchus_mykiss_newGene_24769;Oncorhynchus_mykiss_newGene_21184
Biological Process: cellular developmental process (GO:0048869);	208	Oncorhynchus_mykiss_newGene_15037;Oncorhynchus_mykiss_newGene_15930;Oncorhynchus_mykiss_newGene_28799;Oncorhynchus_mykiss_newGene_3046;Oncorhynchus_mykiss_newGene_25159;Oncorhynchus_mykiss_newGene_14706;Oncorhynchus_mykiss_newGene_23356;Oncorhynchus_mykiss_newGene_18349;Oncorhynchus_mykiss_newGene_9163;Oncorhynchus_mykiss_newGene_15717;Oncorhynchus_mykiss_newGene_3339;Oncorhynchus_mykiss_newGene_…
Biological Process: cellular divalent inorganic cation homeostasis (GO:0072503);	29	Oncorhynchus_mykiss_newGene_3061;Oncorhynchus_mykiss_newGene_1514;Oncorhynchus_mykiss_newGene_15717;Oncorhynchus_mykiss_newGene_17252;Oncorhynchus_mykiss_newGene_2001;Oncorhynchus_mykiss_newGene_19255;Oncorhynchus_mykiss_newGene_25528;Oncorhynchus_mykiss_newGene_33024;Oncorhynchus_mykiss_newGene_25069;Oncorhynchus_mykiss_newGene_32549;Oncorhynchus_mykiss_newGene_29517;Oncorhynchus_mykiss_newGene_…
Biological Process: cellular extravasation (GO:0045123);	1	Oncorhynchus_mykiss_newGene_32220
Biological Process: cellular glucan metabolic process (GO:0006073);	2	Oncorhynchus_mykiss_newGene_2767;Oncorhynchus_mykiss_newGene_17604
Biological Process: cellular glucose homeostasis (GO:0001678);	2	Oncorhynchus_mykiss_newGene_32083;Oncorhynchus_mykiss_newGene_13151
Biological Process: cellular homeostasis (GO:0019725);	47	Oncorhynchus_mykiss_newGene_26788;Oncorhynchus_mykiss_newGene_4929;Oncorhynchus_mykiss_newGene_12825;Oncorhynchus_mykiss_newGene_4852;Oncorhynchus_mykiss_newGene_9899;Oncorhynchus_mykiss_newGene_32083;Oncorhynchus_mykiss_newGene_25021;Oncorhynchus_mykiss_newGene_26789;Oncorhynchus_mykiss_newGene_8033;Oncorhynchus_mykiss_newGene_14048;Oncorhynchus_mykiss_newGene_3061;Oncorhynchus_mykiss_newGene_59…
Biological Process: cellular hormone metabolic process (GO:0034754);	2	Oncorhynchus_mykiss_newGene_22226;Oncorhynchus_mykiss_newGene_12499
Biological Process: cellular hyperosmotic response (GO:0071474);	1	Oncorhynchus_mykiss_newGene_16424
Biological Process: cellular ion homeostasis (GO:0006873);	39	Oncorhynchus_mykiss_newGene_19254;Oncorhynchus_mykiss_newGene_15716;Oncorhynchus_mykiss_newGene_23395;Oncorhynchus_mykiss_newGene_33303;Oncorhynchus_mykiss_newGene_16122;Oncorhynchus_mykiss_newGene_27230;Oncorhynchus_mykiss_newGene_20552;Oncorhynchus_mykiss_newGene_5522;Oncorhynchus_mykiss_newGene_3016;Oncorhynchus_mykiss_newGene_26528;Oncorhynchus_mykiss_newGene_10483;Oncorhynchus_mykiss_newGene…
Biological Process: cellular iron ion homeostasis (GO:0006879);	5	Oncorhynchus_mykiss_newGene_3016;Oncorhynchus_mykiss_newGene_25021;Oncorhynchus_mykiss_newGene_26788;Oncorhynchus_mykiss_newGene_23515;Oncorhynchus_mykiss_newGene_26789
Biological Process: cellular ketone metabolic process (GO:0042180);	2	Oncorhynchus_mykiss_newGene_22226;Oncorhynchus_mykiss_newGene_12499
Biological Process: cellular lactam metabolic process (GO:0072338);	1	Oncorhynchus_mykiss_newGene_21628
Biological Process: cellular lipid catabolic process (GO:0044242);	5	Oncorhynchus_mykiss_newGene_11278;Oncorhynchus_mykiss_newGene_22138;Oncorhynchus_mykiss_newGene_1996;Oncorhynchus_mykiss_newGene_20989;Oncorhynchus_mykiss_newGene_25367
Biological Process: cellular lipid metabolic process (GO:0044255);	30	Oncorhynchus_mykiss_newGene_25367;Oncorhynchus_mykiss_newGene_14971;Oncorhynchus_mykiss_newGene_33238;Oncorhynchus_mykiss_newGene_9442;Oncorhynchus_mykiss_newGene_1330;Oncorhynchus_mykiss_newGene_1339;Oncorhynchus_mykiss_newGene_1996;Oncorhynchus_mykiss_newGene_2649;Oncorhynchus_mykiss_newGene_7165;Oncorhynchus_mykiss_newGene_18421;Oncorhynchus_mykiss_newGene_11278;Oncorhynchus_mykiss_newGene_835…
Biological Process: cellular localization (GO:0051641);	149	Oncorhynchus_mykiss_newGene_29843;Oncorhynchus_mykiss_newGene_16861;Oncorhynchus_mykiss_newGene_19254;Oncorhynchus_mykiss_newGene_1245;Oncorhynchus_mykiss_newGene_22583;Oncorhynchus_mykiss_newGene_16122;Oncorhynchus_mykiss_newGene_3295;Oncorhynchus_mykiss_newGene_27230;Oncorhynchus_mykiss_newGene_19793;Oncorhynchus_mykiss_newGene_5522;Oncorhynchus_mykiss_newGene_28780;Oncorhynchus_mykiss_newGene_…
Biological Process: cellular macromolecule biosynthetic process (GO:0034645);	67	Oncorhynchus_mykiss_newGene_6151;Oncorhynchus_mykiss_newGene_23822;Oncorhynchus_mykiss_newGene_10342;Oncorhynchus_mykiss_newGene_31330;Oncorhynchus_mykiss_newGene_12520;Oncorhynchus_mykiss_newGene_24431;Oncorhynchus_mykiss_newGene_5573;Oncorhynchus_mykiss_newGene_24808;Oncorhynchus_mykiss_newGene_29749;Oncorhynchus_mykiss_newGene_27441;Oncorhynchus_mykiss_newGene_6227;Oncorhynchus_mykiss_newGene_…
Biological Process: cellular macromolecule catabolic process (GO:0044265);	39	Oncorhynchus_mykiss_newGene_27730;Oncorhynchus_mykiss_newGene_16804;Oncorhynchus_mykiss_newGene_27767;Oncorhynchus_mykiss_newGene_23560;Oncorhynchus_mykiss_newGene_27441;Oncorhynchus_mykiss_newGene_11809;Oncorhynchus_mykiss_newGene_23690;Oncorhynchus_mykiss_newGene_28368;Oncorhynchus_mykiss_newGene_15864;Oncorhynchus_mykiss_newGene_29517;Oncorhynchus_mykiss_newGene_7165;Oncorhynchus_mykiss_newGen…
Biological Process: cellular macromolecule localization (GO:0070727);	88	Oncorhynchus_mykiss_newGene_3061;Oncorhynchus_mykiss_newGene_19255;Oncorhynchus_mykiss_newGene_11554;Oncorhynchus_mykiss_newGene_26427;Oncorhynchus_mykiss_newGene_17317;Oncorhynchus_mykiss_newGene_32220;Oncorhynchus_mykiss_newGene_32083;Oncorhynchus_mykiss_newGene_5832;Oncorhynchus_mykiss_newGene_4445;Oncorhynchus_mykiss_newGene_29988;Oncorhynchus_mykiss_newGene_15429;Oncorhynchus_mykiss_newGene_…
Biological Process: cellular macromolecule metabolic process (GO:0044260);	205	Oncorhynchus_mykiss_newGene_27730;Oncorhynchus_mykiss_newGene_32083;Oncorhynchus_mykiss_newGene_14873;Oncorhynchus_mykiss_newGene_5832;Oncorhynchus_mykiss_newGene_25601;Oncorhynchus_mykiss_newGene_1322;Oncorhynchus_mykiss_newGene_23560;Oncorhynchus_mykiss_newGene_21177;Oncorhynchus_mykiss_newGene_11685;Oncorhynchus_mykiss_newGene_28368;Oncorhynchus_mykiss_newGene_2919;Oncorhynchus_mykiss_newGene_…
Biological Process: cellular metabolic process (GO:0044237);	284	Oncorhynchus_mykiss_newGene_15186;Oncorhynchus_mykiss_newGene_1834;Oncorhynchus_mykiss_newGene_17809;Oncorhynchus_mykiss_newGene_9735;Oncorhynchus_mykiss_newGene_8034;Oncorhynchus_mykiss_newGene_29051;Oncorhynchus_mykiss_newGene_27831;Oncorhynchus_mykiss_newGene_33303;Oncorhynchus_mykiss_newGene_34846;Oncorhynchus_mykiss_newGene_10483;Oncorhynchus_mykiss_newGene_25258;Oncorhynchus_mykiss_newGene_…
Biological Process: cellular metal ion homeostasis (GO:0006875);	34	Oncorhynchus_mykiss_newGene_9899;Oncorhynchus_mykiss_newGene_26788;Oncorhynchus_mykiss_newGene_4929;Oncorhynchus_mykiss_newGene_12825;Oncorhynchus_mykiss_newGene_4852;Oncorhynchus_mykiss_newGene_3061;Oncorhynchus_mykiss_newGene_17252;Oncorhynchus_mykiss_newGene_25069;Oncorhynchus_mykiss_newGene_19255;Oncorhynchus_mykiss_newGene_29517;Oncorhynchus_mykiss_newGene_25021;Oncorhynchus_mykiss_newGene_2…
Biological Process: cellular modified amino acid biosynthetic process (GO:0042398);	3	Oncorhynchus_mykiss_newGene_18712;Oncorhynchus_mykiss_newGene_18710;Oncorhynchus_mykiss_newGene_5143
Biological Process: cellular modified amino acid metabolic process (GO:0006575);	5	Oncorhynchus_mykiss_newGene_18710;Oncorhynchus_mykiss_newGene_5143;Oncorhynchus_mykiss_newGene_10139;Oncorhynchus_mykiss_newGene_24152;Oncorhynchus_mykiss_newGene_18712
Biological Process: cellular monovalent inorganic cation homeostasis (GO:0030004);	4	Oncorhynchus_mykiss_newGene_10483;Oncorhynchus_mykiss_newGene_23395;Oncorhynchus_mykiss_newGene_26100;Oncorhynchus_mykiss_newGene_14048
Biological Process: cellular nitrogen compound biosynthetic process (GO:0044271);	71	Oncorhynchus_mykiss_newGene_6597;Oncorhynchus_mykiss_newGene_16806;Oncorhynchus_mykiss_newGene_8034;Oncorhynchus_mykiss_newGene_21549;Oncorhynchus_mykiss_newGene_7748;Oncorhynchus_mykiss_newGene_21037;Oncorhynchus_mykiss_newGene_21945;Oncorhynchus_mykiss_newGene_22226;Oncorhynchus_mykiss_newGene_17607;Oncorhynchus_mykiss_newGene_19661;Oncorhynchus_mykiss_newGene_27831;Oncorhynchus_mykiss_newGene_…
Biological Process: cellular nitrogen compound catabolic process (GO:0044270);	18	Oncorhynchus_mykiss_newGene_33238;Oncorhynchus_mykiss_newGene_27577;Oncorhynchus_mykiss_newGene_433;Oncorhynchus_mykiss_newGene_8033;Oncorhynchus_mykiss_newGene_28956;Oncorhynchus_mykiss_newGene_28954;Oncorhynchus_mykiss_newGene_7165;Oncorhynchus_mykiss_newGene_29517;Oncorhynchus_mykiss_newGene_23560;Oncorhynchus_mykiss_newGene_27441;Oncorhynchus_mykiss_newGene_3619;Oncorhynchus_mykiss_newGene_27…
Biological Process: cellular nitrogen compound metabolic process (GO:0034641);	144	Oncorhynchus_mykiss_newGene_25601;Oncorhynchus_mykiss_newGene_21177;Oncorhynchus_mykiss_newGene_28368;Oncorhynchus_mykiss_newGene_18807;Oncorhynchus_mykiss_newGene_8359;Oncorhynchus_mykiss_newGene_23560;Oncorhynchus_mykiss_newGene_6316;Oncorhynchus_mykiss_newGene_18427;Oncorhynchus_mykiss_newGene_27721;Oncorhynchus_mykiss_newGene_10598;Oncorhynchus_mykiss_newGene_433;Oncorhynchus_mykiss_newGene_2…
Biological Process: cellular oxidant detoxification (GO:0098869);	2	Oncorhynchus_mykiss_newGene_21184;Oncorhynchus_mykiss_newGene_24769
Biological Process: cellular pigmentation (GO:0033059);	2	Oncorhynchus_mykiss_newGene_12907;Oncorhynchus_mykiss_newGene_7296
Biological Process: cellular polysaccharide biosynthetic process (GO:0033692);	1	Oncorhynchus_mykiss_newGene_2767
Biological Process: cellular polysaccharide metabolic process (GO:0044264);	2	Oncorhynchus_mykiss_newGene_17604;Oncorhynchus_mykiss_newGene_2767
Biological Process: cellular process (GO:0009987);	542	Oncorhynchus_mykiss_newGene_23822;Oncorhynchus_mykiss_newGene_32413;Oncorhynchus_mykiss_newGene_26789;Oncorhynchus_mykiss_newGene_33466;Oncorhynchus_mykiss_newGene_12773;Oncorhynchus_mykiss_newGene_13777;Oncorhynchus_mykiss_newGene_34383;Oncorhynchus_mykiss_newGene_22181;Oncorhynchus_mykiss_newGene_5573;Oncorhynchus_mykiss_newGene_16862;Oncorhynchus_mykiss_newGene_27122;Oncorhynchus_mykiss_newGen…
Biological Process: cellular process involved in reproduction in multicellular organism (GO:0022412);	49	Oncorhynchus_mykiss_newGene_11388;Oncorhynchus_mykiss_newGene_9160;Oncorhynchus_mykiss_newGene_4446;Oncorhynchus_mykiss_newGene_33303;Oncorhynchus_mykiss_newGene_34652;Oncorhynchus_mykiss_newGene_31680;Oncorhynchus_mykiss_newGene_15603;Oncorhynchus_mykiss_newGene_31470;Oncorhynchus_mykiss_newGene_22226;Oncorhynchus_mykiss_newGene_9901;Oncorhynchus_mykiss_newGene_25159;Oncorhynchus_mykiss_newGene_…
Biological Process: cellular protein catabolic process (GO:0044257);	25	Oncorhynchus_mykiss_newGene_2530;Oncorhynchus_mykiss_newGene_19793;Oncorhynchus_mykiss_newGene_11809;Oncorhynchus_mykiss_newGene_23690;Oncorhynchus_mykiss_newGene_27767;Oncorhynchus_mykiss_newGene_25258;Oncorhynchus_mykiss_newGene_6546;Oncorhynchus_mykiss_newGene_17047;Oncorhynchus_mykiss_newGene_28210;Oncorhynchus_mykiss_newGene_34846;Oncorhynchus_mykiss_newGene_21062;Oncorhynchus_mykiss_newGene…
Biological Process: cellular protein complex disassembly (GO:0043624);	3	Oncorhynchus_mykiss_newGene_27366;Oncorhynchus_mykiss_newGene_26152;Oncorhynchus_mykiss_newGene_30932
Biological Process: cellular protein localization (GO:0034613);	84	Oncorhynchus_mykiss_newGene_3061;Oncorhynchus_mykiss_newGene_19255;Oncorhynchus_mykiss_newGene_11554;Oncorhynchus_mykiss_newGene_17317;Oncorhynchus_mykiss_newGene_26427;Oncorhynchus_mykiss_newGene_32220;Oncorhynchus_mykiss_newGene_32083;Oncorhynchus_mykiss_newGene_5832;Oncorhynchus_mykiss_newGene_29988;Oncorhynchus_mykiss_newGene_15429;Oncorhynchus_mykiss_newGene_16620;Oncorhynchus_mykiss_newGene…
Biological Process: cellular protein metabolic process (GO:0044267);	137	Oncorhynchus_mykiss_newGene_21616;Oncorhynchus_mykiss_newGene_28786;Oncorhynchus_mykiss_newGene_29726;Oncorhynchus_mykiss_newGene_15793;Oncorhynchus_mykiss_newGene_27292;Oncorhynchus_mykiss_newGene_25773;Oncorhynchus_mykiss_newGene_19536;Oncorhynchus_mykiss_newGene_2919;Oncorhynchus_mykiss_newGene_21389;Oncorhynchus_mykiss_newGene_10598;Oncorhynchus_mykiss_newGene_1322;Oncorhynchus_mykiss_newGene…
Biological Process: cellular protein modification process (GO:0006464);	127	Oncorhynchus_mykiss_newGene_6349;Oncorhynchus_mykiss_newGene_7165;Oncorhynchus_mykiss_newGene_21452;Oncorhynchus_mykiss_newGene_32413;Oncorhynchus_mykiss_newGene_29906;Oncorhynchus_mykiss_newGene_26789;Oncorhynchus_mykiss_newGene_19028;Oncorhynchus_mykiss_newGene_15987;Oncorhynchus_mykiss_newGene_25021;Oncorhynchus_mykiss_newGene_17824;Oncorhynchus_mykiss_newGene_6151;Oncorhynchus_mykiss_newGene_…
Biological Process: cellular protein-containing complex assembly (GO:0034622);	31	Oncorhynchus_mykiss_newGene_31425;Oncorhynchus_mykiss_newGene_9735;Oncorhynchus_mykiss_newGene_29517;Oncorhynchus_mykiss_newGene_5193;Oncorhynchus_mykiss_newGene_25528;Oncorhynchus_mykiss_newGene_19536;Oncorhynchus_mykiss_newGene_2454;Oncorhynchus_mykiss_newGene_12767;Oncorhynchus_mykiss_newGene_18112;Oncorhynchus_mykiss_newGene_2705;Oncorhynchus_mykiss_newGene_25159;Oncorhynchus_mykiss_newGene_3…
Biological Process: cellular respiration (GO:0045333);	1	Oncorhynchus_mykiss_newGene_27407
Biological Process: cellular response to BMP stimulus (GO:0071773);	1	Oncorhynchus_mykiss_newGene_32752
Biological Process: cellular response to DNA damage stimulus (GO:0006974);	27	Oncorhynchus_mykiss_newGene_9596;Oncorhynchus_mykiss_newGene_34283;Oncorhynchus_mykiss_newGene_9568;Oncorhynchus_mykiss_newGene_910;Oncorhynchus_mykiss_newGene_3224;Oncorhynchus_mykiss_newGene_25553;Oncorhynchus_mykiss_newGene_21615;Oncorhynchus_mykiss_newGene_22643;Oncorhynchus_mykiss_newGene_2454;Oncorhynchus_mykiss_newGene_3675;Oncorhynchus_mykiss_newGene_21205;Oncorhynchus_mykiss_newGene_2951…
Biological Process: cellular response to L-glutamate (GO:1905232);	1	Oncorhynchus_mykiss_newGene_15626
Biological Process: cellular response to Thyroglobulin triiodothyronine (GO:1904017);	1	Oncorhynchus_mykiss_newGene_31680
Biological Process: cellular response to UV (GO:0034644);	3	Oncorhynchus_mykiss_newGene_25601;Oncorhynchus_mykiss_newGene_21628;Oncorhynchus_mykiss_newGene_21615
Biological Process: cellular response to UV-A (GO:0071492);	1	Oncorhynchus_mykiss_newGene_21628
Biological Process: cellular response to UV-B (GO:0071493);	1	Oncorhynchus_mykiss_newGene_21628
Biological Process: cellular response to abiotic stimulus (GO:0071214);	4	Oncorhynchus_mykiss_newGene_25601;Oncorhynchus_mykiss_newGene_16424;Oncorhynchus_mykiss_newGene_21628;Oncorhynchus_mykiss_newGene_21615
Biological Process: cellular response to acetylcholine (GO:1905145);	3	Oncorhynchus_mykiss_newGene_28662;Oncorhynchus_mykiss_newGene_28663;Oncorhynchus_mykiss_newGene_32624
Biological Process: cellular response to acid chemical (GO:0071229);	7	Oncorhynchus_mykiss_newGene_7759;Oncorhynchus_mykiss_newGene_27364;Oncorhynchus_mykiss_newGene_9090;Oncorhynchus_mykiss_newGene_25528;Oncorhynchus_mykiss_newGene_33303;Oncorhynchus_mykiss_newGene_25984;Oncorhynchus_mykiss_newGene_15626
Biological Process: cellular response to alkaloid (GO:0071312);	1	Oncorhynchus_mykiss_newGene_6392
Biological Process: cellular response to amino acid starvation (GO:0034198);	6	Oncorhynchus_mykiss_newGene_15936;Oncorhynchus_mykiss_newGene_15930;Oncorhynchus_mykiss_newGene_23732;Oncorhynchus_mykiss_newGene_1245;Oncorhynchus_mykiss_newGene_24636;Oncorhynchus_mykiss_newGene_23730
Biological Process: cellular response to amino acid stimulus (GO:0071230);	3	Oncorhynchus_mykiss_newGene_27364;Oncorhynchus_mykiss_newGene_25984;Oncorhynchus_mykiss_newGene_15626
Biological Process: cellular response to ammonium ion (GO:0071242);	3	Oncorhynchus_mykiss_newGene_32624;Oncorhynchus_mykiss_newGene_28662;Oncorhynchus_mykiss_newGene_28663
Biological Process: cellular response to antibiotic (GO:0071236);	1	Oncorhynchus_mykiss_newGene_3224
Biological Process: cellular response to biotic stimulus (GO:0071216);	3	Oncorhynchus_mykiss_newGene_11210;Oncorhynchus_mykiss_newGene_21062;Oncorhynchus_mykiss_newGene_9349
Biological Process: cellular response to bleomycin (GO:1904976);	1	Oncorhynchus_mykiss_newGene_3224
Biological Process: cellular response to cAMP (GO:0071320);	4	Oncorhynchus_mykiss_newGene_12536;Oncorhynchus_mykiss_newGene_28662;Oncorhynchus_mykiss_newGene_28663;Oncorhynchus_mykiss_newGene_32624
Biological Process: cellular response to caffeine (GO:0071313);	1	Oncorhynchus_mykiss_newGene_6392
Biological Process: cellular response to calcium ion (GO:0071277);	1	Oncorhynchus_mykiss_newGene_9090
Biological Process: cellular response to carbohydrate stimulus (GO:0071322);	2	Oncorhynchus_mykiss_newGene_32083;Oncorhynchus_mykiss_newGene_13151
Biological Process: cellular response to carbon dioxide (GO:0071244);	4	Oncorhynchus_mykiss_newGene_15633;Oncorhynchus_mykiss_newGene_6392;Oncorhynchus_mykiss_newGene_6269;Oncorhynchus_mykiss_newGene_15632
Biological Process: cellular response to catecholamine stimulus (GO:0071870);	3	Oncorhynchus_mykiss_newGene_28663;Oncorhynchus_mykiss_newGene_28662;Oncorhynchus_mykiss_newGene_32624
Biological Process: cellular response to chemical stimulus (GO:0070887);	75	Oncorhynchus_mykiss_newGene_9349;Oncorhynchus_mykiss_newGene_3869;Oncorhynchus_mykiss_newGene_3046;Oncorhynchus_mykiss_newGene_6248;Oncorhynchus_mykiss_newGene_6392;Oncorhynchus_mykiss_newGene_2454;Oncorhynchus_mykiss_newGene_15965;Oncorhynchus_mykiss_newGene_16142;Oncorhynchus_mykiss_newGene_16424;Oncorhynchus_mykiss_newGene_24769;Oncorhynchus_mykiss_newGene_21184;Oncorhynchus_mykiss_newGene_334…
Biological Process: cellular response to cisplatin (GO:0072719);	1	Oncorhynchus_mykiss_newGene_3224
Biological Process: cellular response to cold (GO:0070417);	1	Oncorhynchus_mykiss_newGene_6392
Biological Process: cellular response to corticosteroid stimulus (GO:0071384);	1	Oncorhynchus_mykiss_newGene_19732
Biological Process: cellular response to cytokine stimulus (GO:0071345);	22	Oncorhynchus_mykiss_newGene_27364;Oncorhynchus_mykiss_newGene_21062;Oncorhynchus_mykiss_newGene_33303;Oncorhynchus_mykiss_newGene_27317;Oncorhynchus_mykiss_newGene_32083;Oncorhynchus_mykiss_newGene_23488;Oncorhynchus_mykiss_newGene_33547;Oncorhynchus_mykiss_newGene_21628;Oncorhynchus_mykiss_newGene_27577;Oncorhynchus_mykiss_newGene_28753;Oncorhynchus_mykiss_newGene_12592;Oncorhynchus_mykiss_newGe…
Biological Process: cellular response to decreased oxygen levels (GO:0036294);	3	Oncorhynchus_mykiss_newGene_13151;Oncorhynchus_mykiss_newGene_25601;Oncorhynchus_mykiss_newGene_11554
Biological Process: cellular response to dexamethasone stimulus (GO:0071549);	1	Oncorhynchus_mykiss_newGene_19732
Biological Process: cellular response to drug (GO:0035690);	12	Oncorhynchus_mykiss_newGene_6269;Oncorhynchus_mykiss_newGene_6392;Oncorhynchus_mykiss_newGene_3224;Oncorhynchus_mykiss_newGene_15633;Oncorhynchus_mykiss_newGene_28663;Oncorhynchus_mykiss_newGene_32624;Oncorhynchus_mykiss_newGene_32083;Oncorhynchus_mykiss_newGene_15626;Oncorhynchus_mykiss_newGene_19732;Oncorhynchus_mykiss_newGene_16424;Oncorhynchus_mykiss_newGene_15632;Oncorhynchus_mykiss_newGene_…
Biological Process: cellular response to endogenous stimulus (GO:0071495);	29	Oncorhynchus_mykiss_newGene_6392;Oncorhynchus_mykiss_newGene_17824;Oncorhynchus_mykiss_newGene_12536;Oncorhynchus_mykiss_newGene_28663;Oncorhynchus_mykiss_newGene_7759;Oncorhynchus_mykiss_newGene_32624;Oncorhynchus_mykiss_newGene_24174;Oncorhynchus_mykiss_newGene_2454;Oncorhynchus_mykiss_newGene_25984;Oncorhynchus_mykiss_newGene_16424;Oncorhynchus_mykiss_newGene_12907;Oncorhynchus_mykiss_newGene_…
Biological Process: cellular response to environmental stimulus (GO:0104004);	4	Oncorhynchus_mykiss_newGene_25601;Oncorhynchus_mykiss_newGene_16424;Oncorhynchus_mykiss_newGene_21628;Oncorhynchus_mykiss_newGene_21615
Biological Process: cellular response to epidermal growth factor stimulus (GO:0071364);	2	Oncorhynchus_mykiss_newGene_15626;Oncorhynchus_mykiss_newGene_21062
Biological Process: cellular response to epinephrine stimulus (GO:0071872);	3	Oncorhynchus_mykiss_newGene_32624;Oncorhynchus_mykiss_newGene_28662;Oncorhynchus_mykiss_newGene_28663
Biological Process: cellular response to estrogen stimulus (GO:0071391);	1	Oncorhynchus_mykiss_newGene_16142
Biological Process: cellular response to external stimulus (GO:0071496);	11	Oncorhynchus_mykiss_newGene_13408;Oncorhynchus_mykiss_newGene_1245;Oncorhynchus_mykiss_newGene_23730;Oncorhynchus_mykiss_newGene_32083;Oncorhynchus_mykiss_newGene_15626;Oncorhynchus_mykiss_newGene_15936;Oncorhynchus_mykiss_newGene_23732;Oncorhynchus_mykiss_newGene_31627;Oncorhynchus_mykiss_newGene_24636;Oncorhynchus_mykiss_newGene_11554;Oncorhynchus_mykiss_newGene_15930
Biological Process: cellular response to extracellular stimulus (GO:0031668);	11	Oncorhynchus_mykiss_newGene_15626;Oncorhynchus_mykiss_newGene_15936;Oncorhynchus_mykiss_newGene_32083;Oncorhynchus_mykiss_newGene_23732;Oncorhynchus_mykiss_newGene_13408;Oncorhynchus_mykiss_newGene_23730;Oncorhynchus_mykiss_newGene_1245;Oncorhynchus_mykiss_newGene_11554;Oncorhynchus_mykiss_newGene_15930;Oncorhynchus_mykiss_newGene_31627;Oncorhynchus_mykiss_newGene_24636
Biological Process: cellular response to fatty acid (GO:0071398);	1	Oncorhynchus_mykiss_newGene_7759
Biological Process: cellular response to fluid shear stress (GO:0071498);	2	Oncorhynchus_mykiss_newGene_25528;Oncorhynchus_mykiss_newGene_33303
Biological Process: cellular response to glucocorticoid stimulus (GO:0071385);	1	Oncorhynchus_mykiss_newGene_19732
Biological Process: cellular response to glucose starvation (GO:0042149);	5	Oncorhynchus_mykiss_newGene_1245;Oncorhynchus_mykiss_newGene_24636;Oncorhynchus_mykiss_newGene_13408;Oncorhynchus_mykiss_newGene_15930;Oncorhynchus_mykiss_newGene_15936
Biological Process: cellular response to glucose stimulus (GO:0071333);	2	Oncorhynchus_mykiss_newGene_32083;Oncorhynchus_mykiss_newGene_13151
Biological Process: cellular response to gonadotropin-releasing hormone (GO:0097211);	1	Oncorhynchus_mykiss_newGene_30661
Biological Process: cellular response to growth factor stimulus (GO:0071363);	11	Oncorhynchus_mykiss_newGene_6575;Oncorhynchus_mykiss_newGene_27364;Oncorhynchus_mykiss_newGene_27275;Oncorhynchus_mykiss_newGene_32752;Oncorhynchus_mykiss_newGene_21062;Oncorhynchus_mykiss_newGene_25601;Oncorhynchus_mykiss_newGene_27317;Oncorhynchus_mykiss_newGene_19732;Oncorhynchus_mykiss_newGene_15626;Oncorhynchus_mykiss_newGene_32083;Oncorhynchus_mykiss_newGene_19500
Biological Process: cellular response to heat (GO:0034605);	3	Oncorhynchus_mykiss_newGene_19732;Oncorhynchus_mykiss_newGene_6392;Oncorhynchus_mykiss_newGene_6894
Biological Process: cellular response to hepatocyte growth factor stimulus (GO:0035729);	1	Oncorhynchus_mykiss_newGene_25601
Biological Process: cellular response to hexose stimulus (GO:0071331);	2	Oncorhynchus_mykiss_newGene_32083;Oncorhynchus_mykiss_newGene_13151
Biological Process: cellular response to hormone stimulus (GO:0032870);	17	Oncorhynchus_mykiss_newGene_15626;Oncorhynchus_mykiss_newGene_19732;Oncorhynchus_mykiss_newGene_13560;Oncorhynchus_mykiss_newGene_31680;Oncorhynchus_mykiss_newGene_1085;Oncorhynchus_mykiss_newGene_18807;Oncorhynchus_mykiss_newGene_17806;Oncorhynchus_mykiss_newGene_24174;Oncorhynchus_mykiss_newGene_2454;Oncorhynchus_mykiss_newGene_12907;Oncorhynchus_mykiss_newGene_30661;Oncorhynchus_mykiss_newGene…
Biological Process: cellular response to hydroxyurea (GO:0072711);	1	Oncorhynchus_mykiss_newGene_3224
Biological Process: cellular response to hypoxia (GO:0071456);	2	Oncorhynchus_mykiss_newGene_13151;Oncorhynchus_mykiss_newGene_25601
Biological Process: cellular response to inorganic substance (GO:0071241);	10	Oncorhynchus_mykiss_newGene_30661;Oncorhynchus_mykiss_newGene_15632;Oncorhynchus_mykiss_newGene_7748;Oncorhynchus_mykiss_newGene_9090;Oncorhynchus_mykiss_newGene_15633;Oncorhynchus_mykiss_newGene_3224;Oncorhynchus_mykiss_newGene_6392;Oncorhynchus_mykiss_newGene_2055;Oncorhynchus_mykiss_newGene_6269;Oncorhynchus_mykiss_newGene_26528
Biological Process: cellular response to insulin stimulus (GO:0032869);	5	Oncorhynchus_mykiss_newGene_15626;Oncorhynchus_mykiss_newGene_17824;Oncorhynchus_mykiss_newGene_17806;Oncorhynchus_mykiss_newGene_17809;Oncorhynchus_mykiss_newGene_13560
Biological Process: cellular response to interferon-alpha (GO:0035457);	1	Oncorhynchus_mykiss_newGene_32083
Biological Process: cellular response to interferon-gamma (GO:0071346);	2	Oncorhynchus_mykiss_newGene_28753;Oncorhynchus_mykiss_newGene_27317
Biological Process: cellular response to interleukin-1 (GO:0071347);	6	Oncorhynchus_mykiss_newGene_21062;Oncorhynchus_mykiss_newGene_29517;Oncorhynchus_mykiss_newGene_25773;Oncorhynchus_mykiss_newGene_33547;Oncorhynchus_mykiss_newGene_8033;Oncorhynchus_mykiss_newGene_12592
Biological Process: cellular response to interleukin-12 (GO:0071349);	1	Oncorhynchus_mykiss_newGene_14798
Biological Process: cellular response to interleukin-2 (GO:0071352);	2	Oncorhynchus_mykiss_newGene_25528;Oncorhynchus_mykiss_newGene_33303
Biological Process: cellular response to ketone (GO:1901655);	1	Oncorhynchus_mykiss_newGene_19732
Biological Process: cellular response to lead ion (GO:0071284);	1	Oncorhynchus_mykiss_newGene_30661
Biological Process: cellular response to leptin stimulus (GO:0044320);	1	Oncorhynchus_mykiss_newGene_12907
Biological Process: cellular response to leukemia inhibitory factor (GO:1990830);	1	Oncorhynchus_mykiss_newGene_23488
Biological Process: cellular response to light stimulus (GO:0071482);	3	Oncorhynchus_mykiss_newGene_21628;Oncorhynchus_mykiss_newGene_21615;Oncorhynchus_mykiss_newGene_25601
Biological Process: cellular response to lipid (GO:0071396);	13	Oncorhynchus_mykiss_newGene_24174;Oncorhynchus_mykiss_newGene_19732;Oncorhynchus_mykiss_newGene_2454;Oncorhynchus_mykiss_newGene_11210;Oncorhynchus_mykiss_newGene_33303;Oncorhynchus_mykiss_newGene_25528;Oncorhynchus_mykiss_newGene_21062;Oncorhynchus_mykiss_newGene_11554;Oncorhynchus_mykiss_newGene_9349;Oncorhynchus_mykiss_newGene_18807;Oncorhynchus_mykiss_newGene_1085;Oncorhynchus_mykiss_newGene_…
Biological Process: cellular response to lipopolysaccharide (GO:0071222);	3	Oncorhynchus_mykiss_newGene_9349;Oncorhynchus_mykiss_newGene_11210;Oncorhynchus_mykiss_newGene_21062
Biological Process: cellular response to lithium ion (GO:0071285);	1	Oncorhynchus_mykiss_newGene_2055
Biological Process: cellular response to metal ion (GO:0071248);	5	Oncorhynchus_mykiss_newGene_7748;Oncorhynchus_mykiss_newGene_9090;Oncorhynchus_mykiss_newGene_30661;Oncorhynchus_mykiss_newGene_2055;Oncorhynchus_mykiss_newGene_26528
Biological Process: cellular response to misfolded protein (GO:0071218);	3	Oncorhynchus_mykiss_newGene_14971;Oncorhynchus_mykiss_newGene_16804;Oncorhynchus_mykiss_newGene_19793
Biological Process: cellular response to molecule of bacterial origin (GO:0071219);	3	Oncorhynchus_mykiss_newGene_11210;Oncorhynchus_mykiss_newGene_21062;Oncorhynchus_mykiss_newGene_9349
Biological Process: cellular response to monoamine stimulus (GO:0071868);	3	Oncorhynchus_mykiss_newGene_28663;Oncorhynchus_mykiss_newGene_28662;Oncorhynchus_mykiss_newGene_32624
Biological Process: cellular response to monosaccharide stimulus (GO:0071326);	2	Oncorhynchus_mykiss_newGene_13151;Oncorhynchus_mykiss_newGene_32083
Biological Process: cellular response to muramyl dipeptide (GO:0071225);	1	Oncorhynchus_mykiss_newGene_16424
Biological Process: cellular response to nerve growth factor stimulus (GO:1990090);	1	Oncorhynchus_mykiss_newGene_19732
Biological Process: cellular response to nitrogen compound (GO:1901699);	15	Oncorhynchus_mykiss_newGene_3224;Oncorhynchus_mykiss_newGene_6392;Oncorhynchus_mykiss_newGene_17824;Oncorhynchus_mykiss_newGene_28663;Oncorhynchus_mykiss_newGene_32624;Oncorhynchus_mykiss_newGene_17806;Oncorhynchus_mykiss_newGene_27364;Oncorhynchus_mykiss_newGene_12536;Oncorhynchus_mykiss_newGene_25984;Oncorhynchus_mykiss_newGene_15626;Oncorhynchus_mykiss_newGene_30661;Oncorhynchus_mykiss_newGene…
Biological Process: cellular response to nutrient (GO:0031670);	2	Oncorhynchus_mykiss_newGene_32083;Oncorhynchus_mykiss_newGene_15626
Biological Process: cellular response to nutrient levels (GO:0031669);	11	Oncorhynchus_mykiss_newGene_11554;Oncorhynchus_mykiss_newGene_15930;Oncorhynchus_mykiss_newGene_31627;Oncorhynchus_mykiss_newGene_24636;Oncorhynchus_mykiss_newGene_15626;Oncorhynchus_mykiss_newGene_15936;Oncorhynchus_mykiss_newGene_32083;Oncorhynchus_mykiss_newGene_23732;Oncorhynchus_mykiss_newGene_13408;Oncorhynchus_mykiss_newGene_23730;Oncorhynchus_mykiss_newGene_1245
Biological Process: cellular response to organic cyclic compound (GO:0071407);	12	Oncorhynchus_mykiss_newGene_19732;Oncorhynchus_mykiss_newGene_2454;Oncorhynchus_mykiss_newGene_24174;Oncorhynchus_mykiss_newGene_28662;Oncorhynchus_mykiss_newGene_18807;Oncorhynchus_mykiss_newGene_3046;Oncorhynchus_mykiss_newGene_1085;Oncorhynchus_mykiss_newGene_6392;Oncorhynchus_mykiss_newGene_11554;Oncorhynchus_mykiss_newGene_32624;Oncorhynchus_mykiss_newGene_28663;Oncorhynchus_mykiss_newGene_1…
Biological Process: cellular response to organic substance (GO:0071310);	58	Oncorhynchus_mykiss_newGene_13151;Oncorhynchus_mykiss_newGene_30661;Oncorhynchus_mykiss_newGene_29517;Oncorhynchus_mykiss_newGene_25773;Oncorhynchus_mykiss_newGene_10307;Oncorhynchus_mykiss_newGene_3675;Oncorhynchus_mykiss_newGene_24174;Oncorhynchus_mykiss_newGene_7759;Oncorhynchus_mykiss_newGene_32624;Oncorhynchus_mykiss_newGene_33547;Oncorhynchus_mykiss_newGene_28663;Oncorhynchus_mykiss_newGene…
Biological Process: cellular response to organonitrogen compound (GO:0071417);	15	Oncorhynchus_mykiss_newGene_27364;Oncorhynchus_mykiss_newGene_12536;Oncorhynchus_mykiss_newGene_28663;Oncorhynchus_mykiss_newGene_17806;Oncorhynchus_mykiss_newGene_32624;Oncorhynchus_mykiss_newGene_17824;Oncorhynchus_mykiss_newGene_6392;Oncorhynchus_mykiss_newGene_3224;Oncorhynchus_mykiss_newGene_16424;Oncorhynchus_mykiss_newGene_13560;Oncorhynchus_mykiss_newGene_28662;Oncorhynchus_mykiss_newGene…
Biological Process: cellular response to osmotic stress (GO:0071470);	1	Oncorhynchus_mykiss_newGene_16424
Biological Process: cellular response to oxidative stress (GO:0034599);	4	Oncorhynchus_mykiss_newGene_3190;Oncorhynchus_mykiss_newGene_21184;Oncorhynchus_mykiss_newGene_24769;Oncorhynchus_mykiss_newGene_31348
Biological Process: cellular response to oxygen levels (GO:0071453);	3	Oncorhynchus_mykiss_newGene_11554;Oncorhynchus_mykiss_newGene_13151;Oncorhynchus_mykiss_newGene_25601
Biological Process: cellular response to oxygen-containing compound (GO:1901701);	30	Oncorhynchus_mykiss_newGene_33303;Oncorhynchus_mykiss_newGene_11210;Oncorhynchus_mykiss_newGene_13560;Oncorhynchus_mykiss_newGene_15632;Oncorhynchus_mykiss_newGene_21062;Oncorhynchus_mykiss_newGene_15626;Oncorhynchus_mykiss_newGene_32083;Oncorhynchus_mykiss_newGene_19732;Oncorhynchus_mykiss_newGene_9090;Oncorhynchus_mykiss_newGene_27364;Oncorhynchus_mykiss_newGene_17806;Oncorhynchus_mykiss_newGen…
Biological Process: cellular response to oxygen-glucose deprivation (GO:0090650);	1	Oncorhynchus_mykiss_newGene_11554
Biological Process: cellular response to peptide (GO:1901653);	8	Oncorhynchus_mykiss_newGene_15626;Oncorhynchus_mykiss_newGene_17809;Oncorhynchus_mykiss_newGene_30661;Oncorhynchus_mykiss_newGene_16424;Oncorhynchus_mykiss_newGene_13560;Oncorhynchus_mykiss_newGene_3224;Oncorhynchus_mykiss_newGene_17824;Oncorhynchus_mykiss_newGene_17806
Biological Process: cellular response to peptide hormone stimulus (GO:0071375);	6	Oncorhynchus_mykiss_newGene_13560;Oncorhynchus_mykiss_newGene_30661;Oncorhynchus_mykiss_newGene_17809;Oncorhynchus_mykiss_newGene_17806;Oncorhynchus_mykiss_newGene_15626;Oncorhynchus_mykiss_newGene_17824
Biological Process: cellular response to potassium ion (GO:0035865);	2	Oncorhynchus_mykiss_newGene_7748;Oncorhynchus_mykiss_newGene_26528
Biological Process: cellular response to purine-containing compound (GO:0071415);	1	Oncorhynchus_mykiss_newGene_6392
Biological Process: cellular response to radiation (GO:0071478);	3	Oncorhynchus_mykiss_newGene_25601;Oncorhynchus_mykiss_newGene_21615;Oncorhynchus_mykiss_newGene_21628
Biological Process: cellular response to reactive oxygen species (GO:0034614);	1	Oncorhynchus_mykiss_newGene_24769
Biological Process: cellular response to retinoic acid (GO:0071300);	3	Oncorhynchus_mykiss_newGene_25528;Oncorhynchus_mykiss_newGene_9090;Oncorhynchus_mykiss_newGene_33303
Biological Process: cellular response to starvation (GO:0009267);	9	Oncorhynchus_mykiss_newGene_13408;Oncorhynchus_mykiss_newGene_1245;Oncorhynchus_mykiss_newGene_23730;Oncorhynchus_mykiss_newGene_32083;Oncorhynchus_mykiss_newGene_15936;Oncorhynchus_mykiss_newGene_23732;Oncorhynchus_mykiss_newGene_31627;Oncorhynchus_mykiss_newGene_24636;Oncorhynchus_mykiss_newGene_15930
Biological Process: cellular response to steroid hormone stimulus (GO:0071383);	5	Oncorhynchus_mykiss_newGene_24174;Oncorhynchus_mykiss_newGene_1085;Oncorhynchus_mykiss_newGene_2454;Oncorhynchus_mykiss_newGene_19732;Oncorhynchus_mykiss_newGene_18807
Biological Process: cellular response to sterol depletion (GO:0071501);	4	Oncorhynchus_mykiss_newGene_3107;Oncorhynchus_mykiss_newGene_3106;Oncorhynchus_mykiss_newGene_30447;Oncorhynchus_mykiss_newGene_18421
Biological Process: cellular response to stimulus (GO:0051716);	243	Oncorhynchus_mykiss_newGene_11278;Oncorhynchus_mykiss_newGene_26162;Oncorhynchus_mykiss_newGene_25528;Oncorhynchus_mykiss_newGene_15760;Oncorhynchus_mykiss_newGene_28662;Oncorhynchus_mykiss_newGene_5887;Oncorhynchus_mykiss_newGene_1514;Oncorhynchus_mykiss_newGene_1810;Oncorhynchus_mykiss_newGene_2001;Oncorhynchus_mykiss_newGene_25984;Oncorhynchus_mykiss_newGene_9897;Oncorhynchus_mykiss_newGene_12…
Biological Process: cellular response to stress (GO:0033554);	71	Oncorhynchus_mykiss_newGene_25528;Oncorhynchus_mykiss_newGene_15186;Oncorhynchus_mykiss_newGene_1810;Oncorhynchus_mykiss_newGene_25617;Oncorhynchus_mykiss_newGene_12592;Oncorhynchus_mykiss_newGene_24890;Oncorhynchus_mykiss_newGene_1245;Oncorhynchus_mykiss_newGene_9596;Oncorhynchus_mykiss_newGene_21062;Oncorhynchus_mykiss_newGene_6546;Oncorhynchus_mykiss_newGene_3106;Oncorhynchus_mykiss_newGene_33…
Biological Process: cellular response to thapsigargin (GO:1904579);	1	Oncorhynchus_mykiss_newGene_11554
Biological Process: cellular response to topologically incorrect protein (GO:0035967);	6	Oncorhynchus_mykiss_newGene_7052;Oncorhynchus_mykiss_newGene_14971;Oncorhynchus_mykiss_newGene_16804;Oncorhynchus_mykiss_newGene_10307;Oncorhynchus_mykiss_newGene_21062;Oncorhynchus_mykiss_newGene_19793
Biological Process: cellular response to toxic substance (GO:0097237);	3	Oncorhynchus_mykiss_newGene_21184;Oncorhynchus_mykiss_newGene_3224;Oncorhynchus_mykiss_newGene_24769
Biological Process: cellular response to transforming growth factor beta stimulus (GO:0071560);	5	Oncorhynchus_mykiss_newGene_6575;Oncorhynchus_mykiss_newGene_27364;Oncorhynchus_mykiss_newGene_27317;Oncorhynchus_mykiss_newGene_27275;Oncorhynchus_mykiss_newGene_19500
Biological Process: cellular response to tumor necrosis factor (GO:0071356);	4	Oncorhynchus_mykiss_newGene_16424;Oncorhynchus_mykiss_newGene_25528;Oncorhynchus_mykiss_newGene_33303;Oncorhynchus_mykiss_newGene_21062
Biological Process: cellular response to unfolded protein (GO:0034620);	4	Oncorhynchus_mykiss_newGene_7052;Oncorhynchus_mykiss_newGene_21062;Oncorhynchus_mykiss_newGene_19793;Oncorhynchus_mykiss_newGene_10307
Biological Process: cellular response to vascular endothelial growth factor stimulus (GO:0035924);	1	Oncorhynchus_mykiss_newGene_21062
Biological Process: cellular response to virus (GO:0098586);	2	Oncorhynchus_mykiss_newGene_25601;Oncorhynchus_mykiss_newGene_23375
Biological Process: cellular response to vitamin (GO:0071295);	1	Oncorhynchus_mykiss_newGene_32083
Biological Process: cellular response to vitamin K (GO:0071307);	1	Oncorhynchus_mykiss_newGene_32083
Biological Process: cellular response to xenobiotic stimulus (GO:0071466);	7	Oncorhynchus_mykiss_newGene_12499;Oncorhynchus_mykiss_newGene_21667;Oncorhynchus_mykiss_newGene_11278;Oncorhynchus_mykiss_newGene_14798;Oncorhynchus_mykiss_newGene_19732;Oncorhynchus_mykiss_newGene_6392;Oncorhynchus_mykiss_newGene_6248
Biological Process: cellular senescence (GO:0090398);	1	Oncorhynchus_mykiss_newGene_23275
Biological Process: cellular transition metal ion homeostasis (GO:0046916);	5	Oncorhynchus_mykiss_newGene_25021;Oncorhynchus_mykiss_newGene_26788;Oncorhynchus_mykiss_newGene_23515;Oncorhynchus_mykiss_newGene_26789;Oncorhynchus_mykiss_newGene_3016
Biological Process: cellularization (GO:0007349);	5	Oncorhynchus_mykiss_newGene_27407;Oncorhynchus_mykiss_newGene_31470;Oncorhynchus_mykiss_newGene_633;Oncorhynchus_mykiss_newGene_15604;Oncorhynchus_mykiss_newGene_15603
Biological Process: central nervous system development (GO:0007417);	61	Oncorhynchus_mykiss_newGene_15717;Oncorhynchus_mykiss_newGene_9163;Oncorhynchus_mykiss_newGene_3339;Oncorhynchus_mykiss_newGene_15017;Oncorhynchus_mykiss_newGene_33024;Oncorhynchus_mykiss_newGene_13546;Oncorhynchus_mykiss_newGene_12907;Oncorhynchus_mykiss_newGene_32549;Oncorhynchus_mykiss_newGene_15760;Oncorhynchus_mykiss_newGene_2381;Oncorhynchus_mykiss_newGene_31644;Oncorhynchus_mykiss_newGene_…
Biological Process: central nervous system morphogenesis (GO:0021551);	1	Oncorhynchus_mykiss_newGene_34261
Biological Process: central nervous system neuron axonogenesis (GO:0021955);	2	Oncorhynchus_mykiss_newGene_15760;Oncorhynchus_mykiss_newGene_1245
Biological Process: central nervous system neuron development (GO:0021954);	7	Oncorhynchus_mykiss_newGene_14673;Oncorhynchus_mykiss_newGene_15717;Oncorhynchus_mykiss_newGene_24174;Oncorhynchus_mykiss_newGene_15716;Oncorhynchus_mykiss_newGene_15822;Oncorhynchus_mykiss_newGene_15760;Oncorhynchus_mykiss_newGene_1245
Biological Process: central nervous system neuron differentiation (GO:0021953);	13	Oncorhynchus_mykiss_newGene_3879;Oncorhynchus_mykiss_newGene_3878;Oncorhynchus_mykiss_newGene_4373;Oncorhynchus_mykiss_newGene_15716;Oncorhynchus_mykiss_newGene_15822;Oncorhynchus_mykiss_newGene_15760;Oncorhynchus_mykiss_newGene_1245;Oncorhynchus_mykiss_newGene_28487;Oncorhynchus_mykiss_newGene_14673;Oncorhynchus_mykiss_newGene_10527;Oncorhynchus_mykiss_newGene_22747;Oncorhynchus_mykiss_newGene_2…
Biological Process: central nervous system projection neuron axonogenesis (GO:0021952);	2	Oncorhynchus_mykiss_newGene_15760;Oncorhynchus_mykiss_newGene_1245
Biological Process: centriole assembly (GO:0098534);	1	Oncorhynchus_mykiss_newGene_31425
Biological Process: centriole elongation (GO:0061511);	1	Oncorhynchus_mykiss_newGene_31425
Biological Process: centriole replication (GO:0007099);	1	Oncorhynchus_mykiss_newGene_31425
Biological Process: centriole-centriole cohesion (GO:0010457);	2	Oncorhynchus_mykiss_newGene_10829;Oncorhynchus_mykiss_newGene_34295
Biological Process: centrosome cycle (GO:0007098);	11	Oncorhynchus_mykiss_newGene_4446;Oncorhynchus_mykiss_newGene_24681;Oncorhynchus_mykiss_newGene_16794;Oncorhynchus_mykiss_newGene_11571;Oncorhynchus_mykiss_newGene_25159;Oncorhynchus_mykiss_newGene_6697;Oncorhynchus_mykiss_newGene_10829;Oncorhynchus_mykiss_newGene_21582;Oncorhynchus_mykiss_newGene_34295;Oncorhynchus_mykiss_newGene_31425;Oncorhynchus_mykiss_newGene_4445
Biological Process: centrosome duplication (GO:0051298);	6	Oncorhynchus_mykiss_newGene_27460;Oncorhynchus_mykiss_newGene_28657;Oncorhynchus_mykiss_newGene_28656;Oncorhynchus_mykiss_newGene_25159;Oncorhynchus_mykiss_newGene_11571;Oncorhynchus_mykiss_newGene_31425
Biological Process: centrosome localization (GO:0051642);	9	Oncorhynchus_mykiss_newGene_6575;Oncorhynchus_mykiss_newGene_12317;Oncorhynchus_mykiss_newGene_11619;Oncorhynchus_mykiss_newGene_5252;Oncorhynchus_mykiss_newGene_11621;Oncorhynchus_mykiss_newGene_29082;Oncorhynchus_mykiss_newGene_21205;Oncorhynchus_mykiss_newGene_23515;Oncorhynchus_mykiss_newGene_5251
Biological Process: centrosome separation (GO:0051299);	4	Oncorhynchus_mykiss_newGene_31425;Oncorhynchus_mykiss_newGene_4445;Oncorhynchus_mykiss_newGene_16794;Oncorhynchus_mykiss_newGene_4446
Biological Process: centrosome-templated microtubule nucleation (GO:0090222);	5	Oncorhynchus_mykiss_newGene_28657;Oncorhynchus_mykiss_newGene_27460;Oncorhynchus_mykiss_newGene_28656;Oncorhynchus_mykiss_newGene_27459;Oncorhynchus_mykiss_newGene_28655
Biological Process: ceramide biosynthetic process (GO:0046513);	2	Oncorhynchus_mykiss_newGene_356;Oncorhynchus_mykiss_newGene_18421
Biological Process: ceramide catabolic process (GO:0046514);	1	Oncorhynchus_mykiss_newGene_25367
Biological Process: ceramide metabolic process (GO:0006672);	3	Oncorhynchus_mykiss_newGene_25367;Oncorhynchus_mykiss_newGene_356;Oncorhynchus_mykiss_newGene_18421
Biological Process: cerebellar Purkinje cell differentiation (GO:0021702);	1	Oncorhynchus_mykiss_newGene_28487
Biological Process: cerebellar Purkinje cell layer development (GO:0021680);	2	Oncorhynchus_mykiss_newGene_855;Oncorhynchus_mykiss_newGene_28487
Biological Process: cerebellar Purkinje cell layer formation (GO:0021694);	1	Oncorhynchus_mykiss_newGene_28487
Biological Process: cerebellar Purkinje cell layer morphogenesis (GO:0021692);	2	Oncorhynchus_mykiss_newGene_855;Oncorhynchus_mykiss_newGene_28487
Biological Process: cerebellar Purkinje cell layer structural organization (GO:0021693);	1	Oncorhynchus_mykiss_newGene_855
Biological Process: cerebellar cortex development (GO:0021695);	3	Oncorhynchus_mykiss_newGene_28487;Oncorhynchus_mykiss_newGene_31165;Oncorhynchus_mykiss_newGene_855
Biological Process: cerebellar cortex formation (GO:0021697);	1	Oncorhynchus_mykiss_newGene_28487
Biological Process: cerebellar cortex morphogenesis (GO:0021696);	2	Oncorhynchus_mykiss_newGene_855;Oncorhynchus_mykiss_newGene_28487
Biological Process: cerebellar cortex structural organization (GO:0021698);	1	Oncorhynchus_mykiss_newGene_855
Biological Process: cerebellar granular layer development (GO:0021681);	1	Oncorhynchus_mykiss_newGene_855
Biological Process: cerebellar granular layer morphogenesis (GO:0021683);	1	Oncorhynchus_mykiss_newGene_855
Biological Process: cerebellar granular layer structural organization (GO:0021685);	1	Oncorhynchus_mykiss_newGene_855
Biological Process: cerebellar granule cell precursor tangential migration (GO:0021935);	3	Oncorhynchus_mykiss_newGene_5251;Oncorhynchus_mykiss_newGene_12317;Oncorhynchus_mykiss_newGene_5252
Biological Process: cerebellum development (GO:0021549);	6	Oncorhynchus_mykiss_newGene_855;Oncorhynchus_mykiss_newGene_15017;Oncorhynchus_mykiss_newGene_19232;Oncorhynchus_mykiss_newGene_31680;Oncorhynchus_mykiss_newGene_31165;Oncorhynchus_mykiss_newGene_28487
Biological Process: cerebellum morphogenesis (GO:0021587);	2	Oncorhynchus_mykiss_newGene_28487;Oncorhynchus_mykiss_newGene_855
Biological Process: cerebral cortex GABAergic interneuron differentiation (GO:0021892);	1	Oncorhynchus_mykiss_newGene_4373
Biological Process: cerebral cortex GABAergic interneuron fate commitment (GO:0021893);	1	Oncorhynchus_mykiss_newGene_4373
Biological Process: cerebral cortex cell migration (GO:0021795);	7	Oncorhynchus_mykiss_newGene_1339;Oncorhynchus_mykiss_newGene_1330;Oncorhynchus_mykiss_newGene_15822;Oncorhynchus_mykiss_newGene_15716;Oncorhynchus_mykiss_newGene_21062;Oncorhynchus_mykiss_newGene_31165;Oncorhynchus_mykiss_newGene_15717
Biological Process: cerebral cortex development (GO:0021987);	13	Oncorhynchus_mykiss_newGene_15717;Oncorhynchus_mykiss_newGene_19732;Oncorhynchus_mykiss_newGene_12907;Oncorhynchus_mykiss_newGene_21062;Oncorhynchus_mykiss_newGene_15603;Oncorhynchus_mykiss_newGene_15822;Oncorhynchus_mykiss_newGene_15716;Oncorhynchus_mykiss_newGene_21053;Oncorhynchus_mykiss_newGene_855;Oncorhynchus_mykiss_newGene_15604;Oncorhynchus_mykiss_newGene_1339;Oncorhynchus_mykiss_newGene_…
Biological Process: cerebral cortex neuron differentiation (GO:0021895);	1	Oncorhynchus_mykiss_newGene_4373
Biological Process: cerebral cortex radial glia guided migration (GO:0021801);	5	Oncorhynchus_mykiss_newGene_15717;Oncorhynchus_mykiss_newGene_1339;Oncorhynchus_mykiss_newGene_1330;Oncorhynchus_mykiss_newGene_15716;Oncorhynchus_mykiss_newGene_21062
Biological Process: cerebral cortex radially oriented cell migration (GO:0021799);	6	Oncorhynchus_mykiss_newGene_15717;Oncorhynchus_mykiss_newGene_31165;Oncorhynchus_mykiss_newGene_21062;Oncorhynchus_mykiss_newGene_15716;Oncorhynchus_mykiss_newGene_1330;Oncorhynchus_mykiss_newGene_1339
Biological Process: cerebral cortex tangential migration (GO:0021800);	1	Oncorhynchus_mykiss_newGene_15822
Biological Process: cerebral cortex tangential migration using cell-axon interactions (GO:0021824);	1	Oncorhynchus_mykiss_newGene_15822
Biological Process: chaeta development (GO:0022416);	7	Oncorhynchus_mykiss_newGene_26427;Oncorhynchus_mykiss_newGene_28487;Oncorhynchus_mykiss_newGene_8034;Oncorhynchus_mykiss_newGene_9160;Oncorhynchus_mykiss_newGene_9163;Oncorhynchus_mykiss_newGene_6151;Oncorhynchus_mykiss_newGene_24174
Biological Process: chaeta morphogenesis (GO:0008407);	5	Oncorhynchus_mykiss_newGene_9163;Oncorhynchus_mykiss_newGene_9160;Oncorhynchus_mykiss_newGene_8034;Oncorhynchus_mykiss_newGene_28487;Oncorhynchus_mykiss_newGene_26427
Biological Process: chemical homeostasis (GO:0048878);	55	Oncorhynchus_mykiss_newGene_9090;Oncorhynchus_mykiss_newGene_19943;Oncorhynchus_mykiss_newGene_20552;Oncorhynchus_mykiss_newGene_5522;Oncorhynchus_mykiss_newGene_3016;Oncorhynchus_mykiss_newGene_10483;Oncorhynchus_mykiss_newGene_26528;Oncorhynchus_mykiss_newGene_29174;Oncorhynchus_mykiss_newGene_11921;Oncorhynchus_mykiss_newGene_33303;Oncorhynchus_mykiss_newGene_23395;Oncorhynchus_mykiss_newGene_…
Biological Process: chemical homeostasis within a tissue (GO:0048875);	1	Oncorhynchus_mykiss_newGene_29174
Biological Process: chemical synaptic transmission (GO:0007268);	21	Oncorhynchus_mykiss_newGene_1290;Oncorhynchus_mykiss_newGene_26528;Oncorhynchus_mykiss_newGene_21619;Oncorhynchus_mykiss_newGene_32579;Oncorhynchus_mykiss_newGene_19732;Oncorhynchus_mykiss_newGene_9568;Oncorhynchus_mykiss_newGene_27831;Oncorhynchus_mykiss_newGene_34390;Oncorhynchus_mykiss_newGene_21452;Oncorhynchus_mykiss_newGene_18903;Oncorhynchus_mykiss_newGene_33238;Oncorhynchus_mykiss_newGene…
Biological Process: chemical synaptic transmission, postsynaptic (GO:0099565);	2	Oncorhynchus_mykiss_newGene_5887;Oncorhynchus_mykiss_newGene_13151
Biological Process: chemokine-mediated signaling pathway (GO:0070098);	2	Oncorhynchus_mykiss_newGene_33303;Oncorhynchus_mykiss_newGene_25528
Biological Process: chemorepulsion of axon (GO:0061643);	2	Oncorhynchus_mykiss_newGene_33481;Oncorhynchus_mykiss_newGene_15760
Biological Process: chemorepulsion of branchiomotor axon (GO:0021793);	1	Oncorhynchus_mykiss_newGene_15760
Biological Process: chemosensory behavior (GO:0007635);	5	Oncorhynchus_mykiss_newGene_21628;Oncorhynchus_mykiss_newGene_18871;Oncorhynchus_mykiss_newGene_19732;Oncorhynchus_mykiss_newGene_23488;Oncorhynchus_mykiss_newGene_1290
Biological Process: chemotaxis (GO:0006935);	40	Oncorhynchus_mykiss_newGene_27681;Oncorhynchus_mykiss_newGene_19500;Oncorhynchus_mykiss_newGene_25611;Oncorhynchus_mykiss_newGene_19239;Oncorhynchus_mykiss_newGene_21467;Oncorhynchus_mykiss_newGene_4446;Oncorhynchus_mykiss_newGene_9160;Oncorhynchus_mykiss_newGene_5252;Oncorhynchus_mykiss_newGene_6350;Oncorhynchus_mykiss_newGene_33481;Oncorhynchus_mykiss_newGene_15017;Oncorhynchus_mykiss_newGene_9…
Biological Process: chiasma assembly (GO:0051026);	1	Oncorhynchus_mykiss_newGene_18427
Biological Process: chitin-based cuticle development (GO:0040003);	1	Oncorhynchus_mykiss_newGene_22226
Biological Process: chitin-based cuticle sclerotization (GO:0007593);	2	Oncorhynchus_mykiss_newGene_19226;Oncorhynchus_mykiss_newGene_33575
Biological Process: chitin-based embryonic cuticle biosynthetic process (GO:0008362);	1	Oncorhynchus_mykiss_newGene_22226
Biological Process: chloride transmembrane transport (GO:1902476);	3	Oncorhynchus_mykiss_newGene_31160;Oncorhynchus_mykiss_newGene_10483;Oncorhynchus_mykiss_newGene_8350
Biological Process: chloride transport (GO:0006821);	3	Oncorhynchus_mykiss_newGene_31160;Oncorhynchus_mykiss_newGene_10483;Oncorhynchus_mykiss_newGene_8350
Biological Process: cholesterol biosynthetic process (GO:0006695);	3	Oncorhynchus_mykiss_newGene_11278;Oncorhynchus_mykiss_newGene_20360;Oncorhynchus_mykiss_newGene_1194
Biological Process: cholesterol ester hydrolysis involved in cholesterol transport (GO:0090122);	1	Oncorhynchus_mykiss_newGene_11278
Biological Process: cholesterol homeostasis (GO:0042632);	1	Oncorhynchus_mykiss_newGene_21539
Biological Process: cholesterol metabolic process (GO:0008203);	3	Oncorhynchus_mykiss_newGene_1194;Oncorhynchus_mykiss_newGene_20360;Oncorhynchus_mykiss_newGene_11278
Biological Process: cholesterol transport (GO:0030301);	1	Oncorhynchus_mykiss_newGene_11278
Biological Process: choline transport (GO:0015871);	1	Oncorhynchus_mykiss_newGene_23089
Biological Process: chondrocyte development (GO:0002063);	1	Oncorhynchus_mykiss_newGene_12520
Biological Process: chondrocyte differentiation (GO:0002062);	2	Oncorhynchus_mykiss_newGene_21945;Oncorhynchus_mykiss_newGene_12520
Biological Process: chondroitin sulfate biosynthetic process (GO:0030206);	2	Oncorhynchus_mykiss_newGene_27726;Oncorhynchus_mykiss_newGene_27725
Biological Process: chondroitin sulfate metabolic process (GO:0030204);	2	Oncorhynchus_mykiss_newGene_27725;Oncorhynchus_mykiss_newGene_27726
Biological Process: chondroitin sulfate proteoglycan biosynthetic process (GO:0050650);	2	Oncorhynchus_mykiss_newGene_27725;Oncorhynchus_mykiss_newGene_27726
Biological Process: chondroitin sulfate proteoglycan metabolic process (GO:0050654);	2	Oncorhynchus_mykiss_newGene_27726;Oncorhynchus_mykiss_newGene_27725
Biological Process: chordate embryonic development (GO:0043009);	38	Oncorhynchus_mykiss_newGene_19732;Oncorhynchus_mykiss_newGene_12317;Oncorhynchus_mykiss_newGene_15429;Oncorhynchus_mykiss_newGene_27364;Oncorhynchus_mykiss_newGene_28368;Oncorhynchus_mykiss_newGene_10829;Oncorhynchus_mykiss_newGene_5251;Oncorhynchus_mykiss_newGene_24174;Oncorhynchus_mykiss_newGene_6349;Oncorhynchus_mykiss_newGene_12520;Oncorhynchus_mykiss_newGene_25069;Oncorhynchus_mykiss_newGene…
Biological Process: chorion-containing eggshell formation (GO:0007304);	7	Oncorhynchus_mykiss_newGene_16794;Oncorhynchus_mykiss_newGene_9163;Oncorhynchus_mykiss_newGene_9160;Oncorhynchus_mykiss_newGene_4446;Oncorhynchus_mykiss_newGene_8034;Oncorhynchus_mykiss_newGene_23356;Oncorhynchus_mykiss_newGene_4445
Biological Process: chromatin assembly (GO:0031497);	5	Oncorhynchus_mykiss_newGene_8033;Oncorhynchus_mykiss_newGene_29517;Oncorhynchus_mykiss_newGene_18871;Oncorhynchus_mykiss_newGene_12767;Oncorhynchus_mykiss_newGene_33466
Biological Process: chromatin assembly or disassembly (GO:0006333);	5	Oncorhynchus_mykiss_newGene_29517;Oncorhynchus_mykiss_newGene_18871;Oncorhynchus_mykiss_newGene_8033;Oncorhynchus_mykiss_newGene_33466;Oncorhynchus_mykiss_newGene_12767
Biological Process: chromatin organization (GO:0006325);	37	Oncorhynchus_mykiss_newGene_30721;Oncorhynchus_mykiss_newGene_33466;Oncorhynchus_mykiss_newGene_17824;Oncorhynchus_mykiss_newGene_8033;Oncorhynchus_mykiss_newGene_3675;Oncorhynchus_mykiss_newGene_2919;Oncorhynchus_mykiss_newGene_6349;Oncorhynchus_mykiss_newGene_24174;Oncorhynchus_mykiss_newGene_29517;Oncorhynchus_mykiss_newGene_26928;Oncorhynchus_mykiss_newGene_4438;Oncorhynchus_mykiss_newGene_17…
Biological Process: chromatin organization involved in negative regulation of transcription (GO:0097549);	3	Oncorhynchus_mykiss_newGene_4445;Oncorhynchus_mykiss_newGene_4446;Oncorhynchus_mykiss_newGene_16794
Biological Process: chromatin organization involved in regulation of transcription (GO:0034401);	3	Oncorhynchus_mykiss_newGene_4446;Oncorhynchus_mykiss_newGene_16794;Oncorhynchus_mykiss_newGene_4445
Biological Process: chromatin remodeling (GO:0006338);	8	Oncorhynchus_mykiss_newGene_3508;Oncorhynchus_mykiss_newGene_11233;Oncorhynchus_mykiss_newGene_29517;Oncorhynchus_mykiss_newGene_6597;Oncorhynchus_mykiss_newGene_8033;Oncorhynchus_mykiss_newGene_33466;Oncorhynchus_mykiss_newGene_4438;Oncorhynchus_mykiss_newGene_30721
Biological Process: chromatin silencing (GO:0006342);	5	Oncorhynchus_mykiss_newGene_3675;Oncorhynchus_mykiss_newGene_4446;Oncorhynchus_mykiss_newGene_33466;Oncorhynchus_mykiss_newGene_16794;Oncorhynchus_mykiss_newGene_4445
Biological Process: chromosome attachment to the nuclear envelope (GO:0097240);	1	Oncorhynchus_mykiss_newGene_32690
Biological Process: chromosome condensation (GO:0030261);	5	Oncorhynchus_mykiss_newGene_19536;Oncorhynchus_mykiss_newGene_11233;Oncorhynchus_mykiss_newGene_26457;Oncorhynchus_mykiss_newGene_855;Oncorhynchus_mykiss_newGene_2454
Biological Process: chromosome localization (GO:0050000);	5	Oncorhynchus_mykiss_newGene_32690;Oncorhynchus_mykiss_newGene_855;Oncorhynchus_mykiss_newGene_9177;Oncorhynchus_mykiss_newGene_18314;Oncorhynchus_mykiss_newGene_15034
Biological Process: chromosome localization to nuclear envelope involved in homologous chromosome segregation (GO:0090220);	2	Oncorhynchus_mykiss_newGene_32690;Oncorhynchus_mykiss_newGene_9177
Biological Process: chromosome organization (GO:0051276);	66	Oncorhynchus_mykiss_newGene_5573;Oncorhynchus_mykiss_newGene_3675;Oncorhynchus_mykiss_newGene_25317;Oncorhynchus_mykiss_newGene_6349;Oncorhynchus_mykiss_newGene_3190;Oncorhynchus_mykiss_newGene_9177;Oncorhynchus_mykiss_newGene_855;Oncorhynchus_mykiss_newGene_23822;Oncorhynchus_mykiss_newGene_17824;Oncorhynchus_mykiss_newGene_33466;Oncorhynchus_mykiss_newGene_23275;Oncorhynchus_mykiss_newGene_1123…
Biological Process: chromosome organization involved in meiotic cell cycle (GO:0070192);	12	Oncorhynchus_mykiss_newGene_3190;Oncorhynchus_mykiss_newGene_28799;Oncorhynchus_mykiss_newGene_9177;Oncorhynchus_mykiss_newGene_32690;Oncorhynchus_mykiss_newGene_3224;Oncorhynchus_mykiss_newGene_15037;Oncorhynchus_mykiss_newGene_29749;Oncorhynchus_mykiss_newGene_34283;Oncorhynchus_mykiss_newGene_18427;Oncorhynchus_mykiss_newGene_26123;Oncorhynchus_mykiss_newGene_32164;Oncorhynchus_mykiss_newGene_…
Biological Process: chromosome segregation (GO:0007059);	19	Oncorhynchus_mykiss_newGene_5573;Oncorhynchus_mykiss_newGene_18427;Oncorhynchus_mykiss_newGene_19536;Oncorhynchus_mykiss_newGene_26457;Oncorhynchus_mykiss_newGene_3190;Oncorhynchus_mykiss_newGene_855;Oncorhynchus_mykiss_newGene_9177;Oncorhynchus_mykiss_newGene_28799;Oncorhynchus_mykiss_newGene_15034;Oncorhynchus_mykiss_newGene_11233;Oncorhynchus_mykiss_newGene_34283;Oncorhynchus_mykiss_newGene_13…
Biological Process: chromosome separation (GO:0051304);	2	Oncorhynchus_mykiss_newGene_21760;Oncorhynchus_mykiss_newGene_18427
Biological Process: chylomicron assembly (GO:0034378);	1	Oncorhynchus_mykiss_newGene_11278
Biological Process: ciliary basal body-plasma membrane docking (GO:0097711);	12	Oncorhynchus_mykiss_newGene_11621;Oncorhynchus_mykiss_newGene_28655;Oncorhynchus_mykiss_newGene_33841;Oncorhynchus_mykiss_newGene_27459;Oncorhynchus_mykiss_newGene_11619;Oncorhynchus_mykiss_newGene_6697;Oncorhynchus_mykiss_newGene_8063;Oncorhynchus_mykiss_newGene_15017;Oncorhynchus_mykiss_newGene_21582;Oncorhynchus_mykiss_newGene_34295;Oncorhynchus_mykiss_newGene_31425;Oncorhynchus_mykiss_newGene…
Biological Process: ciliary neurotrophic factor-mediated signaling pathway (GO:0070120);	1	Oncorhynchus_mykiss_newGene_7034
Biological Process: ciliary receptor clustering involved in smoothened signaling pathway (GO:0060830);	1	Oncorhynchus_mykiss_newGene_5038
Biological Process: cilium assembly (GO:0060271);	36	Oncorhynchus_mykiss_newGene_33841;Oncorhynchus_mykiss_newGene_3878;Oncorhynchus_mykiss_newGene_3879;Oncorhynchus_mykiss_newGene_11571;Oncorhynchus_mykiss_newGene_13776;Oncorhynchus_mykiss_newGene_34295;Oncorhynchus_mykiss_newGene_13917;Oncorhynchus_mykiss_newGene_11376;Oncorhynchus_mykiss_newGene_15716;Oncorhynchus_mykiss_newGene_27459;Oncorhynchus_mykiss_newGene_28655;Oncorhynchus_mykiss_newGene…
Biological Process: cilium movement (GO:0003341);	4	Oncorhynchus_mykiss_newGene_12773;Oncorhynchus_mykiss_newGene_13777;Oncorhynchus_mykiss_newGene_13776;Oncorhynchus_mykiss_newGene_22181
Biological Process: cilium movement involved in cell motility (GO:0060294);	1	Oncorhynchus_mykiss_newGene_12773
Biological Process: cilium or flagellum-dependent cell motility (GO:0001539);	1	Oncorhynchus_mykiss_newGene_12773
Biological Process: cilium organization (GO:0044782);	37	Oncorhynchus_mykiss_newGene_6697;Oncorhynchus_mykiss_newGene_24158;Oncorhynchus_mykiss_newGene_10829;Oncorhynchus_mykiss_newGene_16620;Oncorhynchus_mykiss_newGene_20546;Oncorhynchus_mykiss_newGene_27245;Oncorhynchus_mykiss_newGene_15429;Oncorhynchus_mykiss_newGene_28303;Oncorhynchus_mykiss_newGene_22911;Oncorhynchus_mykiss_newGene_8063;Oncorhynchus_mykiss_newGene_12773;Oncorhynchus_mykiss_newGene…
Biological Process: cilium-dependent cell motility (GO:0060285);	1	Oncorhynchus_mykiss_newGene_12773
Biological Process: circadian behavior (GO:0048512);	7	Oncorhynchus_mykiss_newGene_16408;Oncorhynchus_mykiss_newGene_2379;Oncorhynchus_mykiss_newGene_2381;Oncorhynchus_mykiss_newGene_31680;Oncorhynchus_mykiss_newGene_2380;Oncorhynchus_mykiss_newGene_19732;Oncorhynchus_mykiss_newGene_2387
Biological Process: circadian regulation of gene expression (GO:0032922);	2	Oncorhynchus_mykiss_newGene_29496;Oncorhynchus_mykiss_newGene_31680
Biological Process: circadian rhythm (GO:0007623);	11	Oncorhynchus_mykiss_newGene_19732;Oncorhynchus_mykiss_newGene_2380;Oncorhynchus_mykiss_newGene_31680;Oncorhynchus_mykiss_newGene_2381;Oncorhynchus_mykiss_newGene_29517;Oncorhynchus_mykiss_newGene_16408;Oncorhynchus_mykiss_newGene_2387;Oncorhynchus_mykiss_newGene_3224;Oncorhynchus_mykiss_newGene_14048;Oncorhynchus_mykiss_newGene_2379;Oncorhynchus_mykiss_newGene_8033
Biological Process: circadian sleep/wake cycle (GO:0042745);	1	Oncorhynchus_mykiss_newGene_16408
Biological Process: circadian sleep/wake cycle process (GO:0022410);	1	Oncorhynchus_mykiss_newGene_16408
Biological Process: circadian sleep/wake cycle, sleep (GO:0050802);	1	Oncorhynchus_mykiss_newGene_16408
Biological Process: circulatory system development (GO:0072359);	51	Oncorhynchus_mykiss_newGene_15429;Oncorhynchus_mykiss_newGene_10829;Oncorhynchus_mykiss_newGene_27364;Oncorhynchus_mykiss_newGene_17806;Oncorhynchus_mykiss_newGene_27245;Oncorhynchus_mykiss_newGene_19963;Oncorhynchus_mykiss_newGene_22911;Oncorhynchus_mykiss_newGene_28537;Oncorhynchus_mykiss_newGene_19732;Oncorhynchus_mykiss_newGene_27407;Oncorhynchus_mykiss_newGene_28487;Oncorhynchus_mykiss_newGe…
Biological Process: circulatory system process (GO:0003013);	29	Oncorhynchus_mykiss_newGene_27407;Oncorhynchus_mykiss_newGene_16122;Oncorhynchus_mykiss_newGene_9899;Oncorhynchus_mykiss_newGene_27230;Oncorhynchus_mykiss_newGene_32083;Oncorhynchus_mykiss_newGene_19254;Oncorhynchus_mykiss_newGene_8401;Oncorhynchus_mykiss_newGene_4852;Oncorhynchus_mykiss_newGene_5522;Oncorhynchus_mykiss_newGene_4929;Oncorhynchus_mykiss_newGene_19943;Oncorhynchus_mykiss_newGene_12…
Biological Process: citrulline metabolic process (GO:0000052);	4	Oncorhynchus_mykiss_newGene_32549;Oncorhynchus_mykiss_newGene_33024;Oncorhynchus_mykiss_newGene_21549;Oncorhynchus_mykiss_newGene_25069
Biological Process: clathrin coat assembly (GO:0048268);	1	Oncorhynchus_mykiss_newGene_30725
Biological Process: cleavage furrow formation (GO:0036089);	1	Oncorhynchus_mykiss_newGene_32220
Biological Process: cleavage furrow ingression (GO:0036090);	1	Oncorhynchus_mykiss_newGene_15062
Biological Process: cleavage involved in rRNA processing (GO:0000469);	2	Oncorhynchus_mykiss_newGene_23560;Oncorhynchus_mykiss_newGene_14073
Biological Process: clustering of voltage-gated sodium channels (GO:0045162);	2	Oncorhynchus_mykiss_newGene_14572;Oncorhynchus_mykiss_newGene_19326
Biological Process: co-translational protein modification (GO:0043686);	2	Oncorhynchus_mykiss_newGene_32454;Oncorhynchus_mykiss_newGene_25617
Biological Process: coagulation (GO:0050817);	11	Oncorhynchus_mykiss_newGene_17111;Oncorhynchus_mykiss_newGene_32991;Oncorhynchus_mykiss_newGene_32083;Oncorhynchus_mykiss_newGene_28303;Oncorhynchus_mykiss_newGene_15965;Oncorhynchus_mykiss_newGene_31716;Oncorhynchus_mykiss_newGene_877;Oncorhynchus_mykiss_newGene_19943;Oncorhynchus_mykiss_newGene_22469;Oncorhynchus_mykiss_newGene_19944;Oncorhynchus_mykiss_newGene_12536
Biological Process: cobalamin metabolic process (GO:0009235);	1	Oncorhynchus_mykiss_newGene_25777
Biological Process: cobalamin transport (GO:0015889);	1	Oncorhynchus_mykiss_newGene_25777
Biological Process: cochlea development (GO:0090102);	2	Oncorhynchus_mykiss_newGene_27364;Oncorhynchus_mykiss_newGene_15017
Biological Process: cochlea morphogenesis (GO:0090103);	1	Oncorhynchus_mykiss_newGene_27364
Biological Process: coenzyme A biosynthetic process (GO:0015937);	7	Oncorhynchus_mykiss_newGene_5074;Oncorhynchus_mykiss_newGene_17441;Oncorhynchus_mykiss_newGene_21003;Oncorhynchus_mykiss_newGene_3305;Oncorhynchus_mykiss_newGene_29488;Oncorhynchus_mykiss_newGene_29487;Oncorhynchus_mykiss_newGene_4925
Biological Process: cognition (GO:0050890);	30	Oncorhynchus_mykiss_newGene_23488;Oncorhynchus_mykiss_newGene_31470;Oncorhynchus_mykiss_newGene_19732;Oncorhynchus_mykiss_newGene_28210;Oncorhynchus_mykiss_newGene_12887;Oncorhynchus_mykiss_newGene_21062;Oncorhynchus_mykiss_newGene_29843;Oncorhynchus_mykiss_newGene_26528;Oncorhynchus_mykiss_newGene_1290;Oncorhynchus_mykiss_newGene_20850;Oncorhynchus_mykiss_newGene_12880;Oncorhynchus_mykiss_newGen…
Biological Process: cohesin unloading (GO:0061774);	1	Oncorhynchus_mykiss_newGene_34283
Biological Process: collagen catabolic process (GO:0030574);	1	Oncorhynchus_mykiss_newGene_17669
Biological Process: collagen fibril organization (GO:0030199);	1	Oncorhynchus_mykiss_newGene_19732
Biological Process: collagen-activated signaling pathway (GO:0038065);	1	Oncorhynchus_mykiss_newGene_25611
Biological Process: collagen-activated tyrosine kinase receptor signaling pathway (GO:0038063);	1	Oncorhynchus_mykiss_newGene_25611
Biological Process: collateral sprouting (GO:0048668);	1	Oncorhynchus_mykiss_newGene_2919
Biological Process: collateral sprouting of injured axon (GO:0048674);	1	Oncorhynchus_mykiss_newGene_2919
Biological Process: columnar/cuboidal epithelial cell development (GO:0002066);	17	Oncorhynchus_mykiss_newGene_22355;Oncorhynchus_mykiss_newGene_9163;Oncorhynchus_mykiss_newGene_33825;Oncorhynchus_mykiss_newGene_8034;Oncorhynchus_mykiss_newGene_855;Oncorhynchus_mykiss_newGene_16794;Oncorhynchus_mykiss_newGene_23356;Oncorhynchus_mykiss_newGene_34261;Oncorhynchus_mykiss_newGene_31470;Oncorhynchus_mykiss_newGene_23433;Oncorhynchus_mykiss_newGene_4445;Oncorhynchus_mykiss_newGene_31…
Biological Process: columnar/cuboidal epithelial cell differentiation (GO:0002065);	20	Oncorhynchus_mykiss_newGene_22355;Oncorhynchus_mykiss_newGene_9163;Oncorhynchus_mykiss_newGene_33825;Oncorhynchus_mykiss_newGene_855;Oncorhynchus_mykiss_newGene_8034;Oncorhynchus_mykiss_newGene_16794;Oncorhynchus_mykiss_newGene_23356;Oncorhynchus_mykiss_newGene_34261;Oncorhynchus_mykiss_newGene_14706;Oncorhynchus_mykiss_newGene_23433;Oncorhynchus_mykiss_newGene_31470;Oncorhynchus_mykiss_newGene_4…
Biological Process: commitment of multipotent stem cells to neuronal lineage in forebrain (GO:0021898);	1	Oncorhynchus_mykiss_newGene_4373
Biological Process: compartment boundary maintenance (GO:0060289);	3	Oncorhynchus_mykiss_newGene_9163;Oncorhynchus_mykiss_newGene_8034;Oncorhynchus_mykiss_newGene_9160
Biological Process: compartment pattern specification (GO:0007386);	3	Oncorhynchus_mykiss_newGene_9163;Oncorhynchus_mykiss_newGene_8034;Oncorhynchus_mykiss_newGene_9160
Biological Process: compound eye cone cell differentiation (GO:0042675);	3	Oncorhynchus_mykiss_newGene_9163;Oncorhynchus_mykiss_newGene_9160;Oncorhynchus_mykiss_newGene_8034
Biological Process: compound eye cone cell fate commitment (GO:0042676);	3	Oncorhynchus_mykiss_newGene_9163;Oncorhynchus_mykiss_newGene_9160;Oncorhynchus_mykiss_newGene_8034
Biological Process: compound eye development (GO:0048749);	23	Oncorhynchus_mykiss_newGene_4643;Oncorhynchus_mykiss_newGene_6350;Oncorhynchus_mykiss_newGene_9160;Oncorhynchus_mykiss_newGene_28487;Oncorhynchus_mykiss_newGene_28666;Oncorhynchus_mykiss_newGene_19500;Oncorhynchus_mykiss_newGene_23433;Oncorhynchus_mykiss_newGene_22226;Oncorhynchus_mykiss_newGene_22583;Oncorhynchus_mykiss_newGene_16804;Oncorhynchus_mykiss_newGene_26427;Oncorhynchus_mykiss_newGene_…
Biological Process: compound eye morphogenesis (GO:0001745);	15	Oncorhynchus_mykiss_newGene_26427;Oncorhynchus_mykiss_newGene_5996;Oncorhynchus_mykiss_newGene_6350;Oncorhynchus_mykiss_newGene_4643;Oncorhynchus_mykiss_newGene_15062;Oncorhynchus_mykiss_newGene_6151;Oncorhynchus_mykiss_newGene_8034;Oncorhynchus_mykiss_newGene_9160;Oncorhynchus_mykiss_newGene_28666;Oncorhynchus_mykiss_newGene_6349;Oncorhynchus_mykiss_newGene_9163;Oncorhynchus_mykiss_newGene_22226…
Biological Process: compound eye photoreceptor cell differentiation (GO:0001751);	9	Oncorhynchus_mykiss_newGene_22583;Oncorhynchus_mykiss_newGene_6349;Oncorhynchus_mykiss_newGene_9163;Oncorhynchus_mykiss_newGene_28666;Oncorhynchus_mykiss_newGene_8034;Oncorhynchus_mykiss_newGene_9160;Oncorhynchus_mykiss_newGene_4643;Oncorhynchus_mykiss_newGene_6350;Oncorhynchus_mykiss_newGene_5996
Biological Process: compound eye photoreceptor development (GO:0042051);	5	Oncorhynchus_mykiss_newGene_6350;Oncorhynchus_mykiss_newGene_9163;Oncorhynchus_mykiss_newGene_6349;Oncorhynchus_mykiss_newGene_9160;Oncorhynchus_mykiss_newGene_8034
Biological Process: compound eye photoreceptor fate commitment (GO:0001752);	6	Oncorhynchus_mykiss_newGene_28666;Oncorhynchus_mykiss_newGene_5996;Oncorhynchus_mykiss_newGene_4643;Oncorhynchus_mykiss_newGene_9163;Oncorhynchus_mykiss_newGene_9160;Oncorhynchus_mykiss_newGene_8034
Biological Process: compound eye pigmentation (GO:0048072);	1	Oncorhynchus_mykiss_newGene_29988
Biological Process: compound eye retinal cell programmed cell death (GO:0046667);	3	Oncorhynchus_mykiss_newGene_9163;Oncorhynchus_mykiss_newGene_9160;Oncorhynchus_mykiss_newGene_8034
Biological Process: conditioned taste aversion (GO:0001661);	1	Oncorhynchus_mykiss_newGene_1290
Biological Process: connective tissue development (GO:0061448);	6	Oncorhynchus_mykiss_newGene_17047;Oncorhynchus_mykiss_newGene_27364;Oncorhynchus_mykiss_newGene_12907;Oncorhynchus_mykiss_newGene_12520;Oncorhynchus_mykiss_newGene_4373;Oncorhynchus_mykiss_newGene_21945
Biological Process: contractile actin filament bundle assembly (GO:0030038);	3	Oncorhynchus_mykiss_newGene_25528;Oncorhynchus_mykiss_newGene_27317;Oncorhynchus_mykiss_newGene_33303
Biological Process: copulation (GO:0007620);	1	Oncorhynchus_mykiss_newGene_33825
Biological Process: cornea development in camera-type eye (GO:0061303);	1	Oncorhynchus_mykiss_newGene_9090
Biological Process: cornification (GO:0070268);	1	Oncorhynchus_mykiss_newGene_9090
Biological Process: corpus callosum development (GO:0022038);	2	Oncorhynchus_mykiss_newGene_1245;Oncorhynchus_mykiss_newGene_15017
Biological Process: corpus callosum morphogenesis (GO:0021540);	1	Oncorhynchus_mykiss_newGene_1245
Biological Process: cortical actin cytoskeleton organization (GO:0030866);	3	Oncorhynchus_mykiss_newGene_9735;Oncorhynchus_mykiss_newGene_32220;Oncorhynchus_mykiss_newGene_9716
Biological Process: cortical cytoskeleton organization (GO:0030865);	6	Oncorhynchus_mykiss_newGene_21452;Oncorhynchus_mykiss_newGene_21616;Oncorhynchus_mykiss_newGene_32220;Oncorhynchus_mykiss_newGene_21619;Oncorhynchus_mykiss_newGene_9735;Oncorhynchus_mykiss_newGene_32579
Biological Process: courtship behavior (GO:0007619);	2	Oncorhynchus_mykiss_newGene_28753;Oncorhynchus_mykiss_newGene_1290
Biological Process: covalent chromatin modification (GO:0016569);	22	Oncorhynchus_mykiss_newGene_4438;Oncorhynchus_mykiss_newGene_17806;Oncorhynchus_mykiss_newGene_6350;Oncorhynchus_mykiss_newGene_21615;Oncorhynchus_mykiss_newGene_12925;Oncorhynchus_mykiss_newGene_3439;Oncorhynchus_mykiss_newGene_32991;Oncorhynchus_mykiss_newGene_13814;Oncorhynchus_mykiss_newGene_25601;Oncorhynchus_mykiss_newGene_28487;Oncorhynchus_mykiss_newGene_30721;Oncorhynchus_mykiss_newGene_…
Biological Process: cranial ganglion development (GO:0061550);	1	Oncorhynchus_mykiss_newGene_15822
Biological Process: cranial nerve development (GO:0021545);	2	Oncorhynchus_mykiss_newGene_15822;Oncorhynchus_mykiss_newGene_15760
Biological Process: cranial nerve morphogenesis (GO:0021602);	2	Oncorhynchus_mykiss_newGene_15760;Oncorhynchus_mykiss_newGene_15822
Biological Process: cranial nerve structural organization (GO:0021604);	2	Oncorhynchus_mykiss_newGene_15822;Oncorhynchus_mykiss_newGene_15760
Biological Process: cranial skeletal system development (GO:1904888);	6	Oncorhynchus_mykiss_newGene_4373;Oncorhynchus_mykiss_newGene_15429;Oncorhynchus_mykiss_newGene_18712;Oncorhynchus_mykiss_newGene_24174;Oncorhynchus_mykiss_newGene_33293;Oncorhynchus_mykiss_newGene_18710
Biological Process: creatinine metabolic process (GO:0046449);	1	Oncorhynchus_mykiss_newGene_21628
Biological Process: cristae formation (GO:0042407);	2	Oncorhynchus_mykiss_newGene_27407;Oncorhynchus_mykiss_newGene_20825
Biological Process: crystal cell differentiation (GO:0042688);	3	Oncorhynchus_mykiss_newGene_8034;Oncorhynchus_mykiss_newGene_9160;Oncorhynchus_mykiss_newGene_9163
Biological Process: cuticle development (GO:0042335);	1	Oncorhynchus_mykiss_newGene_22226
Biological Process: cyclic nucleotide biosynthetic process (GO:0009190);	3	Oncorhynchus_mykiss_newGene_1290;Oncorhynchus_mykiss_newGene_5117;Oncorhynchus_mykiss_newGene_8401
Biological Process: cyclic nucleotide metabolic process (GO:0009187);	2	Oncorhynchus_mykiss_newGene_8401;Oncorhynchus_mykiss_newGene_1290
Biological Process: cyclic purine nucleotide metabolic process (GO:0052652);	2	Oncorhynchus_mykiss_newGene_8401;Oncorhynchus_mykiss_newGene_1290
Biological Process: cyclic-nucleotide-mediated signaling (GO:0019935);	3	Oncorhynchus_mykiss_newGene_15819;Oncorhynchus_mykiss_newGene_19732;Oncorhynchus_mykiss_newGene_1290
Biological Process: cyclooxygenase pathway (GO:0019371);	1	Oncorhynchus_mykiss_newGene_13328
Biological Process: cysteine metabolic process (GO:0006534);	2	Oncorhynchus_mykiss_newGene_18710;Oncorhynchus_mykiss_newGene_18712
Biological Process: cysteinyl-tRNA aminoacylation (GO:0006423);	1	Oncorhynchus_mykiss_newGene_13988
Biological Process: cystoblast division (GO:0007282);	2	Oncorhynchus_mykiss_newGene_25317;Oncorhynchus_mykiss_newGene_26123
Biological Process: cytidine to uridine editing (GO:0016554);	1	Oncorhynchus_mykiss_newGene_32952
Biological Process: cytokine production (GO:0001816);	4	Oncorhynchus_mykiss_newGene_32083;Oncorhynchus_mykiss_newGene_8033;Oncorhynchus_mykiss_newGene_29517;Oncorhynchus_mykiss_newGene_34261
Biological Process: cytokine production involved in immune response (GO:0002367);	1	Oncorhynchus_mykiss_newGene_32083
Biological Process: cytokine secretion (GO:0050663);	3	Oncorhynchus_mykiss_newGene_8033;Oncorhynchus_mykiss_newGene_34261;Oncorhynchus_mykiss_newGene_29517
Biological Process: cytokine-mediated signaling pathway (GO:0019221);	14	Oncorhynchus_mykiss_newGene_33303;Oncorhynchus_mykiss_newGene_12907;Oncorhynchus_mykiss_newGene_25528;Oncorhynchus_mykiss_newGene_16424;Oncorhynchus_mykiss_newGene_25773;Oncorhynchus_mykiss_newGene_3675;Oncorhynchus_mykiss_newGene_28753;Oncorhynchus_mykiss_newGene_12592;Oncorhynchus_mykiss_newGene_27364;Oncorhynchus_mykiss_newGene_1330;Oncorhynchus_mykiss_newGene_1339;Oncorhynchus_mykiss_newGene_…
Biological Process: cytokinesis (GO:0000910);	11	Oncorhynchus_mykiss_newGene_25159;Oncorhynchus_mykiss_newGene_16620;Oncorhynchus_mykiss_newGene_15062;Oncorhynchus_mykiss_newGene_32220;Oncorhynchus_mykiss_newGene_21539;Oncorhynchus_mykiss_newGene_11554;Oncorhynchus_mykiss_newGene_16794;Oncorhynchus_mykiss_newGene_4446;Oncorhynchus_mykiss_newGene_32690;Oncorhynchus_mykiss_newGene_9735;Oncorhynchus_mykiss_newGene_4445
Biological Process: cytokinetic process (GO:0032506);	3	Oncorhynchus_mykiss_newGene_32220;Oncorhynchus_mykiss_newGene_15062;Oncorhynchus_mykiss_newGene_9735
Biological Process: cytoplasm organization (GO:0007028);	3	Oncorhynchus_mykiss_newGene_4446;Oncorhynchus_mykiss_newGene_16794;Oncorhynchus_mykiss_newGene_4445
Biological Process: cytoplasmic mRNA processing body assembly (GO:0033962);	1	Oncorhynchus_mykiss_newGene_31470
Biological Process: cytoplasmic microtubule organization (GO:0031122);	6	Oncorhynchus_mykiss_newGene_32326;Oncorhynchus_mykiss_newGene_25159;Oncorhynchus_mykiss_newGene_3879;Oncorhynchus_mykiss_newGene_31425;Oncorhynchus_mykiss_newGene_21053;Oncorhynchus_mykiss_newGene_3878
Biological Process: cytoplasmic pattern recognition receptor signaling pathway (GO:0002753);	1	Oncorhynchus_mykiss_newGene_12592
Biological Process: cytoplasmic sequestering of protein (GO:0051220);	1	Oncorhynchus_mykiss_newGene_28303
Biological Process: cytoplasmic transport, nurse cell to oocyte (GO:0007303);	3	Oncorhynchus_mykiss_newGene_16794;Oncorhynchus_mykiss_newGene_4446;Oncorhynchus_mykiss_newGene_4445
Biological Process: cytoskeletal matrix organization at active zone (GO:0048789);	4	Oncorhynchus_mykiss_newGene_32579;Oncorhynchus_mykiss_newGene_21616;Oncorhynchus_mykiss_newGene_21619;Oncorhynchus_mykiss_newGene_21452
Biological Process: cytoskeleton organization (GO:0007010);	83	Oncorhynchus_mykiss_newGene_13408;Oncorhynchus_mykiss_newGene_13560;Oncorhynchus_mykiss_newGene_15626;Oncorhynchus_mykiss_newGene_18800;Oncorhynchus_mykiss_newGene_23488;Oncorhynchus_mykiss_newGene_13776;Oncorhynchus_mykiss_newGene_11571;Oncorhynchus_mykiss_newGene_3879;Oncorhynchus_mykiss_newGene_18314;Oncorhynchus_mykiss_newGene_32579;Oncorhynchus_mykiss_newGene_27421;Oncorhynchus_mykiss_newGen…
Biological Process: cytoskeleton-dependent cytokinesis (GO:0061640);	11	Oncorhynchus_mykiss_newGene_15062;Oncorhynchus_mykiss_newGene_32220;Oncorhynchus_mykiss_newGene_25159;Oncorhynchus_mykiss_newGene_16620;Oncorhynchus_mykiss_newGene_4446;Oncorhynchus_mykiss_newGene_32690;Oncorhynchus_mykiss_newGene_21539;Oncorhynchus_mykiss_newGene_16794;Oncorhynchus_mykiss_newGene_11554;Oncorhynchus_mykiss_newGene_9735;Oncorhynchus_mykiss_newGene_4445
Biological Process: cytoskeleton-dependent intracellular transport (GO:0030705);	23	Oncorhynchus_mykiss_newGene_26656;Oncorhynchus_mykiss_newGene_6811;Oncorhynchus_mykiss_newGene_32549;Oncorhynchus_mykiss_newGene_33024;Oncorhynchus_mykiss_newGene_25069;Oncorhynchus_mykiss_newGene_19028;Oncorhynchus_mykiss_newGene_16794;Oncorhynchus_mykiss_newGene_23275;Oncorhynchus_mykiss_newGene_5038;Oncorhynchus_mykiss_newGene_21549;Oncorhynchus_mykiss_newGene_34177;Oncorhynchus_mykiss_newGene…
Biological Process: cytosolic calcium ion transport (GO:0060401);	18	Oncorhynchus_mykiss_newGene_5522;Oncorhynchus_mykiss_newGene_4852;Oncorhynchus_mykiss_newGene_4929;Oncorhynchus_mykiss_newGene_12825;Oncorhynchus_mykiss_newGene_27230;Oncorhynchus_mykiss_newGene_9899;Oncorhynchus_mykiss_newGene_16122;Oncorhynchus_mykiss_newGene_19254;Oncorhynchus_mykiss_newGene_28935;Oncorhynchus_mykiss_newGene_6392;Oncorhynchus_mykiss_newGene_34261;Oncorhynchus_mykiss_newGene_12…
Biological Process: cytosolic transport (GO:0016482);	17	Oncorhynchus_mykiss_newGene_11278;Oncorhynchus_mykiss_newGene_26162;Oncorhynchus_mykiss_newGene_16862;Oncorhynchus_mykiss_newGene_32610;Oncorhynchus_mykiss_newGene_31852;Oncorhynchus_mykiss_newGene_16864;Oncorhynchus_mykiss_newGene_21616;Oncorhynchus_mykiss_newGene_16794;Oncorhynchus_mykiss_newGene_21452;Oncorhynchus_mykiss_newGene_4445;Oncorhynchus_mykiss_newGene_28303;Oncorhynchus_mykiss_newGen…
Biological Process: dauer entry (GO:0043053);	3	Oncorhynchus_mykiss_newGene_3878;Oncorhynchus_mykiss_newGene_15429;Oncorhynchus_mykiss_newGene_3879
Biological Process: dauer larval development (GO:0040024);	6	Oncorhynchus_mykiss_newGene_3878;Oncorhynchus_mykiss_newGene_15429;Oncorhynchus_mykiss_newGene_15633;Oncorhynchus_mykiss_newGene_6269;Oncorhynchus_mykiss_newGene_15632;Oncorhynchus_mykiss_newGene_3879
Biological Process: dedifferentiation (GO:0043696);	3	Oncorhynchus_mykiss_newGene_9163;Oncorhynchus_mykiss_newGene_8034;Oncorhynchus_mykiss_newGene_9160
Biological Process: defecation (GO:0030421);	3	Oncorhynchus_mykiss_newGene_15632;Oncorhynchus_mykiss_newGene_6269;Oncorhynchus_mykiss_newGene_15633
Biological Process: defense response (GO:0006952);	36	Oncorhynchus_mykiss_newGene_11072;Oncorhynchus_mykiss_newGene_27122;Oncorhynchus_mykiss_newGene_29517;Oncorhynchus_mykiss_newGene_12348;Oncorhynchus_mykiss_newGene_21389;Oncorhynchus_mykiss_newGene_28753;Oncorhynchus_mykiss_newGene_8033;Oncorhynchus_mykiss_newGene_7922;Oncorhynchus_mykiss_newGene_17824;Oncorhynchus_mykiss_newGene_14534;Oncorhynchus_mykiss_newGene_22138;Oncorhynchus_mykiss_newGene…
Biological Process: defense response to Gram-negative bacterium (GO:0050829);	7	Oncorhynchus_mykiss_newGene_33595;Oncorhynchus_mykiss_newGene_12348;Oncorhynchus_mykiss_newGene_1840;Oncorhynchus_mykiss_newGene_633;Oncorhynchus_mykiss_newGene_22138;Oncorhynchus_mykiss_newGene_2307;Oncorhynchus_mykiss_newGene_33015
Biological Process: defense response to Gram-positive bacterium (GO:0050830);	2	Oncorhynchus_mykiss_newGene_33595;Oncorhynchus_mykiss_newGene_21389
Biological Process: defense response to bacterium (GO:0042742);	11	Oncorhynchus_mykiss_newGene_633;Oncorhynchus_mykiss_newGene_3046;Oncorhynchus_mykiss_newGene_1840;Oncorhynchus_mykiss_newGene_33015;Oncorhynchus_mykiss_newGene_2307;Oncorhynchus_mykiss_newGene_8033;Oncorhynchus_mykiss_newGene_21389;Oncorhynchus_mykiss_newGene_12348;Oncorhynchus_mykiss_newGene_33595;Oncorhynchus_mykiss_newGene_29517;Oncorhynchus_mykiss_newGene_22138
Biological Process: defense response to fungus (GO:0050832);	1	Oncorhynchus_mykiss_newGene_15965
Biological Process: defense response to insect (GO:0002213);	3	Oncorhynchus_mykiss_newGene_9163;Oncorhynchus_mykiss_newGene_8034;Oncorhynchus_mykiss_newGene_9160
Biological Process: defense response to other organism (GO:0098542);	15	Oncorhynchus_mykiss_newGene_33015;Oncorhynchus_mykiss_newGene_2307;Oncorhynchus_mykiss_newGene_8033;Oncorhynchus_mykiss_newGene_3046;Oncorhynchus_mykiss_newGene_633;Oncorhynchus_mykiss_newGene_1840;Oncorhynchus_mykiss_newGene_23375;Oncorhynchus_mykiss_newGene_29517;Oncorhynchus_mykiss_newGene_15965;Oncorhynchus_mykiss_newGene_14534;Oncorhynchus_mykiss_newGene_27122;Oncorhynchus_mykiss_newGene_221…
Biological Process: defense response to virus (GO:0051607);	1	Oncorhynchus_mykiss_newGene_23375
Biological Process: delamination (GO:0060232);	6	Oncorhynchus_mykiss_newGene_2379;Oncorhynchus_mykiss_newGene_2380;Oncorhynchus_mykiss_newGene_2381;Oncorhynchus_mykiss_newGene_6575;Oncorhynchus_mykiss_newGene_11388;Oncorhynchus_mykiss_newGene_2387
Biological Process: demethylation (GO:0070988);	8	Oncorhynchus_mykiss_newGene_32991;Oncorhynchus_mykiss_newGene_6349;Oncorhynchus_mykiss_newGene_26928;Oncorhynchus_mykiss_newGene_12499;Oncorhynchus_mykiss_newGene_33339;Oncorhynchus_mykiss_newGene_6350;Oncorhynchus_mykiss_newGene_14706;Oncorhynchus_mykiss_newGene_22469
Biological Process: dendrite arborization (GO:0140059);	1	Oncorhynchus_mykiss_newGene_15822
Biological Process: dendrite development (GO:0016358);	22	Oncorhynchus_mykiss_newGene_4445;Oncorhynchus_mykiss_newGene_31431;Oncorhynchus_mykiss_newGene_2594;Oncorhynchus_mykiss_newGene_28487;Oncorhynchus_mykiss_newGene_27681;Oncorhynchus_mykiss_newGene_19500;Oncorhynchus_mykiss_newGene_15626;Oncorhynchus_mykiss_newGene_6350;Oncorhynchus_mykiss_newGene_4446;Oncorhynchus_mykiss_newGene_26528;Oncorhynchus_mykiss_newGene_15822;Oncorhynchus_mykiss_newGene_3…
Biological Process: dendrite guidance (GO:0070983);	5	Oncorhynchus_mykiss_newGene_19500;Oncorhynchus_mykiss_newGene_6597;Oncorhynchus_mykiss_newGene_30721;Oncorhynchus_mykiss_newGene_28487;Oncorhynchus_mykiss_newGene_3508
Biological Process: dendrite morphogenesis (GO:0048813);	19	Oncorhynchus_mykiss_newGene_3508;Oncorhynchus_mykiss_newGene_15822;Oncorhynchus_mykiss_newGene_6597;Oncorhynchus_mykiss_newGene_6349;Oncorhynchus_mykiss_newGene_26656;Oncorhynchus_mykiss_newGene_1330;Oncorhynchus_mykiss_newGene_1339;Oncorhynchus_mykiss_newGene_6151;Oncorhynchus_mykiss_newGene_16794;Oncorhynchus_mykiss_newGene_30721;Oncorhynchus_mykiss_newGene_2594;Oncorhynchus_mykiss_newGene_2848…
Biological Process: dendrite regeneration (GO:0031104);	1	Oncorhynchus_mykiss_newGene_20940
Biological Process: dendritic cell chemotaxis (GO:0002407);	2	Oncorhynchus_mykiss_newGene_8033;Oncorhynchus_mykiss_newGene_29517
Biological Process: dendritic cell differentiation (GO:0097028);	1	Oncorhynchus_mykiss_newGene_32083
Biological Process: dendritic cell migration (GO:0036336);	3	Oncorhynchus_mykiss_newGene_23488;Oncorhynchus_mykiss_newGene_8033;Oncorhynchus_mykiss_newGene_29517
Biological Process: dendritic spine development (GO:0060996);	1	Oncorhynchus_mykiss_newGene_26528
Biological Process: dendritic spine morphogenesis (GO:0060997);	1	Oncorhynchus_mykiss_newGene_26528
Biological Process: dendritic spine organization (GO:0097061);	1	Oncorhynchus_mykiss_newGene_26528
Biological Process: dendritic transport (GO:0098935);	5	Oncorhynchus_mykiss_newGene_16794;Oncorhynchus_mykiss_newGene_4446;Oncorhynchus_mykiss_newGene_26656;Oncorhynchus_mykiss_newGene_2594;Oncorhynchus_mykiss_newGene_4445
Biological Process: dendritic transport of mitochondrion (GO:0098939);	2	Oncorhynchus_mykiss_newGene_2594;Oncorhynchus_mykiss_newGene_26656
Biological Process: dense core granule exocytosis (GO:1990504);	2	Oncorhynchus_mykiss_newGene_7296;Oncorhynchus_mykiss_newGene_1811
Biological Process: dentate gyrus development (GO:0021542);	1	Oncorhynchus_mykiss_newGene_10829
Biological Process: dentinogenesis (GO:0097187);	1	Oncorhynchus_mykiss_newGene_17319
Biological Process: deoxyribonucleotide biosynthetic process (GO:0009263);	1	Oncorhynchus_mykiss_newGene_3876
Biological Process: dephosphorylation (GO:0016311);	9	Oncorhynchus_mykiss_newGene_2649;Oncorhynchus_mykiss_newGene_18800;Oncorhynchus_mykiss_newGene_34657;Oncorhynchus_mykiss_newGene_34652;Oncorhynchus_mykiss_newGene_21360;Oncorhynchus_mykiss_newGene_1194;Oncorhynchus_mykiss_newGene_14873;Oncorhynchus_mykiss_newGene_9209;Oncorhynchus_mykiss_newGene_28753
Biological Process: dermatan sulfate biosynthetic process (GO:0030208);	2	Oncorhynchus_mykiss_newGene_27726;Oncorhynchus_mykiss_newGene_27725
Biological Process: dermatan sulfate metabolic process (GO:0030205);	2	Oncorhynchus_mykiss_newGene_27726;Oncorhynchus_mykiss_newGene_27725
Biological Process: dermatan sulfate proteoglycan biosynthetic process (GO:0050651);	2	Oncorhynchus_mykiss_newGene_27726;Oncorhynchus_mykiss_newGene_27725
Biological Process: dermatan sulfate proteoglycan metabolic process (GO:0050655);	2	Oncorhynchus_mykiss_newGene_27726;Oncorhynchus_mykiss_newGene_27725
Biological Process: desmosome assembly (GO:0002159);	1	Oncorhynchus_mykiss_newGene_32614
Biological Process: detection of abiotic stimulus (GO:0009582);	5	Oncorhynchus_mykiss_newGene_1840;Oncorhynchus_mykiss_newGene_6392;Oncorhynchus_mykiss_newGene_3224;Oncorhynchus_mykiss_newGene_19536;Oncorhynchus_mykiss_newGene_34652
Biological Process: detection of biotic stimulus (GO:0009595);	1	Oncorhynchus_mykiss_newGene_34261
Biological Process: detection of chemical stimulus (GO:0009593);	2	Oncorhynchus_mykiss_newGene_6392;Oncorhynchus_mykiss_newGene_34261
Biological Process: detection of chemical stimulus involved in sensory perception (GO:0050907);	1	Oncorhynchus_mykiss_newGene_6392
Biological Process: detection of chemical stimulus involved in sensory perception of bitter taste (GO:0001580);	1	Oncorhynchus_mykiss_newGene_6392
Biological Process: detection of chemical stimulus involved in sensory perception of pain (GO:0050968);	1	Oncorhynchus_mykiss_newGene_6392
Biological Process: detection of chemical stimulus involved in sensory perception of taste (GO:0050912);	1	Oncorhynchus_mykiss_newGene_6392
Biological Process: detection of external biotic stimulus (GO:0098581);	1	Oncorhynchus_mykiss_newGene_34261
Biological Process: detection of external stimulus (GO:0009581);	4	Oncorhynchus_mykiss_newGene_19536;Oncorhynchus_mykiss_newGene_34652;Oncorhynchus_mykiss_newGene_6392;Oncorhynchus_mykiss_newGene_1840
Biological Process: detection of light stimulus (GO:0009583);	3	Oncorhynchus_mykiss_newGene_34652;Oncorhynchus_mykiss_newGene_6392;Oncorhynchus_mykiss_newGene_1840
Biological Process: detection of light stimulus involved in sensory perception (GO:0050962);	1	Oncorhynchus_mykiss_newGene_1840
Biological Process: detection of light stimulus involved in visual perception (GO:0050908);	1	Oncorhynchus_mykiss_newGene_1840
Biological Process: detection of mechanical stimulus (GO:0050982);	2	Oncorhynchus_mykiss_newGene_6392;Oncorhynchus_mykiss_newGene_19536
Biological Process: detection of mechanical stimulus involved in sensory perception (GO:0050974);	1	Oncorhynchus_mykiss_newGene_6392
Biological Process: detection of mechanical stimulus involved in sensory perception of pain (GO:0050966);	1	Oncorhynchus_mykiss_newGene_6392
Biological Process: detection of molecule of bacterial origin (GO:0032490);	1	Oncorhynchus_mykiss_newGene_34261
Biological Process: detection of muscle stretch (GO:0035995);	1	Oncorhynchus_mykiss_newGene_19536
Biological Process: detection of stimulus (GO:0051606);	8	Oncorhynchus_mykiss_newGene_6811;Oncorhynchus_mykiss_newGene_19536;Oncorhynchus_mykiss_newGene_34652;Oncorhynchus_mykiss_newGene_5573;Oncorhynchus_mykiss_newGene_6392;Oncorhynchus_mykiss_newGene_1840;Oncorhynchus_mykiss_newGene_3224;Oncorhynchus_mykiss_newGene_34261
Biological Process: detection of stimulus involved in sensory perception (GO:0050906);	3	Oncorhynchus_mykiss_newGene_1840;Oncorhynchus_mykiss_newGene_6392;Oncorhynchus_mykiss_newGene_6811
Biological Process: detection of temperature stimulus (GO:0016048);	1	Oncorhynchus_mykiss_newGene_6392
Biological Process: detection of temperature stimulus involved in sensory perception (GO:0050961);	1	Oncorhynchus_mykiss_newGene_6392
Biological Process: detection of temperature stimulus involved in sensory perception of pain (GO:0050965);	1	Oncorhynchus_mykiss_newGene_6392
Biological Process: detection of temperature stimulus involved in thermoception (GO:0050960);	1	Oncorhynchus_mykiss_newGene_6392
Biological Process: detection of visible light (GO:0009584);	1	Oncorhynchus_mykiss_newGene_1840
Biological Process: determination of adult lifespan (GO:0008340);	20	Oncorhynchus_mykiss_newGene_15429;Oncorhynchus_mykiss_newGene_33841;Oncorhynchus_mykiss_newGene_9160;Oncorhynchus_mykiss_newGene_1290;Oncorhynchus_mykiss_newGene_18910;Oncorhynchus_mykiss_newGene_20552;Oncorhynchus_mykiss_newGene_19732;Oncorhynchus_mykiss_newGene_31470;Oncorhynchus_mykiss_newGene_33595;Oncorhynchus_mykiss_newGene_17039;Oncorhynchus_mykiss_newGene_9596;Oncorhynchus_mykiss_newGene_…
Biological Process: determination of bilateral symmetry (GO:0009855);	14	Oncorhynchus_mykiss_newGene_15017;Oncorhynchus_mykiss_newGene_19500;Oncorhynchus_mykiss_newGene_22911;Oncorhynchus_mykiss_newGene_29843;Oncorhynchus_mykiss_newGene_13814;Oncorhynchus_mykiss_newGene_12907;Oncorhynchus_mykiss_newGene_3878;Oncorhynchus_mykiss_newGene_15429;Oncorhynchus_mykiss_newGene_3879;Oncorhynchus_mykiss_newGene_11571;Oncorhynchus_mykiss_newGene_14706;Oncorhynchus_mykiss_newGene…
Biological Process: determination of heart left/right asymmetry (GO:0061371);	9	Oncorhynchus_mykiss_newGene_13814;Oncorhynchus_mykiss_newGene_29843;Oncorhynchus_mykiss_newGene_22911;Oncorhynchus_mykiss_newGene_10829;Oncorhynchus_mykiss_newGene_32645;Oncorhynchus_mykiss_newGene_11571;Oncorhynchus_mykiss_newGene_3879;Oncorhynchus_mykiss_newGene_14706;Oncorhynchus_mykiss_newGene_3878
Biological Process: determination of left/right asymmetry in nervous system (GO:0035545);	1	Oncorhynchus_mykiss_newGene_19500
Biological Process: determination of left/right symmetry (GO:0007368);	15	Oncorhynchus_mykiss_newGene_15017;Oncorhynchus_mykiss_newGene_19500;Oncorhynchus_mykiss_newGene_22911;Oncorhynchus_mykiss_newGene_29843;Oncorhynchus_mykiss_newGene_13814;Oncorhynchus_mykiss_newGene_12907;Oncorhynchus_mykiss_newGene_3878;Oncorhynchus_mykiss_newGene_15429;Oncorhynchus_mykiss_newGene_3879;Oncorhynchus_mykiss_newGene_14706;Oncorhynchus_mykiss_newGene_11571;Oncorhynchus_mykiss_newGene…
Biological Process: detoxification (GO:0098754);	3	Oncorhynchus_mykiss_newGene_5143;Oncorhynchus_mykiss_newGene_21184;Oncorhynchus_mykiss_newGene_24769
Biological Process: detoxification of arsenic-containing substance (GO:0071722);	1	Oncorhynchus_mykiss_newGene_5143
Biological Process: development of primary male sexual characteristics (GO:0046546);	11	Oncorhynchus_mykiss_newGene_22469;Oncorhynchus_mykiss_newGene_9901;Oncorhynchus_mykiss_newGene_9900;Oncorhynchus_mykiss_newGene_28663;Oncorhynchus_mykiss_newGene_32624;Oncorhynchus_mykiss_newGene_3046;Oncorhynchus_mykiss_newGene_18427;Oncorhynchus_mykiss_newGene_28662;Oncorhynchus_mykiss_newGene_31680;Oncorhynchus_mykiss_newGene_28303;Oncorhynchus_mykiss_newGene_32991
Biological Process: development of primary sexual characteristics (GO:0045137);	25	Oncorhynchus_mykiss_newGene_28303;Oncorhynchus_mykiss_newGene_9568;Oncorhynchus_mykiss_newGene_31680;Oncorhynchus_mykiss_newGene_19500;Oncorhynchus_mykiss_newGene_32991;Oncorhynchus_mykiss_newGene_27681;Oncorhynchus_mykiss_newGene_27364;Oncorhynchus_mykiss_newGene_20552;Oncorhynchus_mykiss_newGene_6575;Oncorhynchus_mykiss_newGene_11388;Oncorhynchus_mykiss_newGene_18427;Oncorhynchus_mykiss_newGene…
Biological Process: developmental cell growth (GO:0048588);	8	Oncorhynchus_mykiss_newGene_21467;Oncorhynchus_mykiss_newGene_31680;Oncorhynchus_mykiss_newGene_15822;Oncorhynchus_mykiss_newGene_25611;Oncorhynchus_mykiss_newGene_2919;Oncorhynchus_mykiss_newGene_19732;Oncorhynchus_mykiss_newGene_27681;Oncorhynchus_mykiss_newGene_1290
Biological Process: developmental growth (GO:0048589);	36	Oncorhynchus_mykiss_newGene_33974;Oncorhynchus_mykiss_newGene_33575;Oncorhynchus_mykiss_newGene_32083;Oncorhynchus_mykiss_newGene_29882;Oncorhynchus_mykiss_newGene_19732;Oncorhynchus_mykiss_newGene_6575;Oncorhynchus_mykiss_newGene_1290;Oncorhynchus_mykiss_newGene_877;Oncorhynchus_mykiss_newGene_19536;Oncorhynchus_mykiss_newGene_2380;Oncorhynchus_mykiss_newGene_15822;Oncorhynchus_mykiss_newGene_24…
Biological Process: developmental growth involved in morphogenesis (GO:0060560);	17	Oncorhynchus_mykiss_newGene_21467;Oncorhynchus_mykiss_newGene_19226;Oncorhynchus_mykiss_newGene_33575;Oncorhynchus_mykiss_newGene_31680;Oncorhynchus_mykiss_newGene_25611;Oncorhynchus_mykiss_newGene_27681;Oncorhynchus_mykiss_newGene_6575;Oncorhynchus_mykiss_newGene_11388;Oncorhynchus_mykiss_newGene_1290;Oncorhynchus_mykiss_newGene_2381;Oncorhynchus_mykiss_newGene_15822;Oncorhynchus_mykiss_newGene_…
Biological Process: developmental maturation (GO:0021700);	30	Oncorhynchus_mykiss_newGene_4446;Oncorhynchus_mykiss_newGene_9160;Oncorhynchus_mykiss_newGene_29749;Oncorhynchus_mykiss_newGene_26528;Oncorhynchus_mykiss_newGene_11388;Oncorhynchus_mykiss_newGene_24636;Oncorhynchus_mykiss_newGene_6575;Oncorhynchus_mykiss_newGene_16620;Oncorhynchus_mykiss_newGene_19732;Oncorhynchus_mykiss_newGene_19963;Oncorhynchus_mykiss_newGene_32164;Oncorhynchus_mykiss_newGene_…
Biological Process: developmental pigmentation (GO:0048066);	2	Oncorhynchus_mykiss_newGene_24174;Oncorhynchus_mykiss_newGene_29988
Biological Process: developmental process (GO:0032502);	320	Oncorhynchus_mykiss_newGene_3452;Oncorhynchus_mykiss_newGene_26123;Oncorhynchus_mykiss_newGene_8475;Oncorhynchus_mykiss_newGene_15965;Oncorhynchus_mykiss_newGene_7031;Oncorhynchus_mykiss_newGene_18863;Oncorhynchus_mykiss_newGene_14572;Oncorhynchus_mykiss_newGene_32549;Oncorhynchus_mykiss_newGene_3508;Oncorhynchus_mykiss_newGene_5143;Oncorhynchus_mykiss_newGene_10856;Oncorhynchus_mykiss_newGene_30…
Biological Process: developmental process involved in reproduction (GO:0003006);	64	Oncorhynchus_mykiss_newGene_9568;Oncorhynchus_mykiss_newGene_31680;Oncorhynchus_mykiss_newGene_31470;Oncorhynchus_mykiss_newGene_27681;Oncorhynchus_mykiss_newGene_19500;Oncorhynchus_mykiss_newGene_33015;Oncorhynchus_mykiss_newGene_9160;Oncorhynchus_mykiss_newGene_4446;Oncorhynchus_mykiss_newGene_33825;Oncorhynchus_mykiss_newGene_26656;Oncorhynchus_mykiss_newGene_2540;Oncorhynchus_mykiss_newGene_9…
Biological Process: dicarboxylic acid biosynthetic process (GO:0043650);	6	Oncorhynchus_mykiss_newGene_18712;Oncorhynchus_mykiss_newGene_18710;Oncorhynchus_mykiss_newGene_32549;Oncorhynchus_mykiss_newGene_33024;Oncorhynchus_mykiss_newGene_21549;Oncorhynchus_mykiss_newGene_25069
Biological Process: dicarboxylic acid metabolic process (GO:0043648);	6	Oncorhynchus_mykiss_newGene_18712;Oncorhynchus_mykiss_newGene_33024;Oncorhynchus_mykiss_newGene_21549;Oncorhynchus_mykiss_newGene_25069;Oncorhynchus_mykiss_newGene_32549;Oncorhynchus_mykiss_newGene_18710
Biological Process: dicarboxylic acid transport (GO:0006835);	8	Oncorhynchus_mykiss_newGene_21549;Oncorhynchus_mykiss_newGene_10483;Oncorhynchus_mykiss_newGene_32549;Oncorhynchus_mykiss_newGene_31716;Oncorhynchus_mykiss_newGene_33024;Oncorhynchus_mykiss_newGene_25069;Oncorhynchus_mykiss_newGene_19732;Oncorhynchus_mykiss_newGene_19231
Biological Process: dichotomous subdivision of an epithelial terminal unit (GO:0060600);	1	Oncorhynchus_mykiss_newGene_15822
Biological Process: dichotomous subdivision of terminal units involved in salivary gland branching (GO:0060666);	1	Oncorhynchus_mykiss_newGene_15822
Biological Process: diencephalon development (GO:0021536);	2	Oncorhynchus_mykiss_newGene_15822;Oncorhynchus_mykiss_newGene_24174
Biological Process: digestion (GO:0007586);	4	Oncorhynchus_mykiss_newGene_31330;Oncorhynchus_mykiss_newGene_32624;Oncorhynchus_mykiss_newGene_28663;Oncorhynchus_mykiss_newGene_28662
Biological Process: digestive system development (GO:0055123);	23	Oncorhynchus_mykiss_newGene_28786;Oncorhynchus_mykiss_newGene_34261;Oncorhynchus_mykiss_newGene_8034;Oncorhynchus_mykiss_newGene_34320;Oncorhynchus_mykiss_newGene_10532;Oncorhynchus_mykiss_newGene_3675;Oncorhynchus_mykiss_newGene_2257;Oncorhynchus_mykiss_newGene_3452;Oncorhynchus_mykiss_newGene_9163;Oncorhynchus_mykiss_newGene_27245;Oncorhynchus_mykiss_newGene_9100;Oncorhynchus_mykiss_newGene_387…
Biological Process: digestive system process (GO:0022600);	3	Oncorhynchus_mykiss_newGene_28663;Oncorhynchus_mykiss_newGene_28662;Oncorhynchus_mykiss_newGene_32624
Biological Process: digestive tract development (GO:0048565);	22	Oncorhynchus_mykiss_newGene_28786;Oncorhynchus_mykiss_newGene_34261;Oncorhynchus_mykiss_newGene_8034;Oncorhynchus_mykiss_newGene_34320;Oncorhynchus_mykiss_newGene_9163;Oncorhynchus_mykiss_newGene_3452;Oncorhynchus_mykiss_newGene_2257;Oncorhynchus_mykiss_newGene_3675;Oncorhynchus_mykiss_newGene_10532;Oncorhynchus_mykiss_newGene_15450;Oncorhynchus_mykiss_newGene_3879;Oncorhynchus_mykiss_newGene_701…
Biological Process: digestive tract mesoderm development (GO:0007502);	2	Oncorhynchus_mykiss_newGene_27681;Oncorhynchus_mykiss_newGene_28786
Biological Process: digestive tract morphogenesis (GO:0048546);	6	Oncorhynchus_mykiss_newGene_22226;Oncorhynchus_mykiss_newGene_9160;Oncorhynchus_mykiss_newGene_8034;Oncorhynchus_mykiss_newGene_3675;Oncorhynchus_mykiss_newGene_9163;Oncorhynchus_mykiss_newGene_23488
Biological Process: diol biosynthetic process (GO:0034312);	1	Oncorhynchus_mykiss_newGene_356
Biological Process: diol metabolic process (GO:0034311);	1	Oncorhynchus_mykiss_newGene_356
Biological Process: directional locomotion (GO:0033058);	1	Oncorhynchus_mykiss_newGene_19536
Biological Process: distal convoluted tubule development (GO:0072025);	1	Oncorhynchus_mykiss_newGene_8475
Biological Process: distal tubule development (GO:0072017);	1	Oncorhynchus_mykiss_newGene_8475
Biological Process: diterpenoid metabolic process (GO:0016101);	3	Oncorhynchus_mykiss_newGene_1339;Oncorhynchus_mykiss_newGene_1330;Oncorhynchus_mykiss_newGene_2521
Biological Process: divalent inorganic cation homeostasis (GO:0072507);	31	Oncorhynchus_mykiss_newGene_12536;Oncorhynchus_mykiss_newGene_9897;Oncorhynchus_mykiss_newGene_8033;Oncorhynchus_mykiss_newGene_21549;Oncorhynchus_mykiss_newGene_34261;Oncorhynchus_mykiss_newGene_6392;Oncorhynchus_mykiss_newGene_28935;Oncorhynchus_mykiss_newGene_25069;Oncorhynchus_mykiss_newGene_33024;Oncorhynchus_mykiss_newGene_25528;Oncorhynchus_mykiss_newGene_19255;Oncorhynchus_mykiss_newGene_…
Biological Process: divalent inorganic cation transport (GO:0072511);	23	Oncorhynchus_mykiss_newGene_2001;Oncorhynchus_mykiss_newGene_17252;Oncorhynchus_mykiss_newGene_3061;Oncorhynchus_mykiss_newGene_1514;Oncorhynchus_mykiss_newGene_30661;Oncorhynchus_mykiss_newGene_19255;Oncorhynchus_mykiss_newGene_28935;Oncorhynchus_mykiss_newGene_6392;Oncorhynchus_mykiss_newGene_34261;Oncorhynchus_mykiss_newGene_28753;Oncorhynchus_mykiss_newGene_9897;Oncorhynchus_mykiss_newGene_12…
Biological Process: divalent metal ion transport (GO:0070838);	23	Oncorhynchus_mykiss_newGene_20552;Oncorhynchus_mykiss_newGene_5522;Oncorhynchus_mykiss_newGene_4852;Oncorhynchus_mykiss_newGene_12825;Oncorhynchus_mykiss_newGene_4929;Oncorhynchus_mykiss_newGene_10483;Oncorhynchus_mykiss_newGene_19254;Oncorhynchus_mykiss_newGene_32083;Oncorhynchus_mykiss_newGene_27230;Oncorhynchus_mykiss_newGene_16122;Oncorhynchus_mykiss_newGene_9899;Oncorhynchus_mykiss_newGene_3…
Biological Process: dopamine biosynthetic process (GO:0042416);	1	Oncorhynchus_mykiss_newGene_2055
Biological Process: dopamine metabolic process (GO:0042417);	2	Oncorhynchus_mykiss_newGene_8401;Oncorhynchus_mykiss_newGene_2055
Biological Process: dopamine receptor signaling pathway (GO:0007212);	6	Oncorhynchus_mykiss_newGene_27012;Oncorhynchus_mykiss_newGene_21549;Oncorhynchus_mykiss_newGene_33024;Oncorhynchus_mykiss_newGene_25069;Oncorhynchus_mykiss_newGene_28303;Oncorhynchus_mykiss_newGene_32549
Biological Process: dopamine transport (GO:0015872);	1	Oncorhynchus_mykiss_newGene_2055
Biological Process: dormancy process (GO:0022611);	3	Oncorhynchus_mykiss_newGene_3879;Oncorhynchus_mykiss_newGene_3878;Oncorhynchus_mykiss_newGene_15429
Biological Process: dorsal appendage formation (GO:0046843);	6	Oncorhynchus_mykiss_newGene_9163;Oncorhynchus_mykiss_newGene_16794;Oncorhynchus_mykiss_newGene_4446;Oncorhynchus_mykiss_newGene_9160;Oncorhynchus_mykiss_newGene_8034;Oncorhynchus_mykiss_newGene_4445
Biological Process: dorsal closure (GO:0007391);	5	Oncorhynchus_mykiss_newGene_8034;Oncorhynchus_mykiss_newGene_9160;Oncorhynchus_mykiss_newGene_9163;Oncorhynchus_mykiss_newGene_6240;Oncorhynchus_mykiss_newGene_24890
Biological Process: dorsal/ventral axis specification (GO:0009950);	13	Oncorhynchus_mykiss_newGene_26123;Oncorhynchus_mykiss_newGene_25317;Oncorhynchus_mykiss_newGene_9163;Oncorhynchus_mykiss_newGene_26656;Oncorhynchus_mykiss_newGene_33825;Oncorhynchus_mykiss_newGene_2594;Oncorhynchus_mykiss_newGene_16976;Oncorhynchus_mykiss_newGene_4445;Oncorhynchus_mykiss_newGene_16794;Oncorhynchus_mykiss_newGene_8034;Oncorhynchus_mykiss_newGene_9160;Oncorhynchus_mykiss_newGene_44…
Biological Process: dorsal/ventral axis specification, ovarian follicular epithelium (GO:0008069);	1	Oncorhynchus_mykiss_newGene_33825
Biological Process: dorsal/ventral axon guidance (GO:0033563);	4	Oncorhynchus_mykiss_newGene_19500;Oncorhynchus_mykiss_newGene_27681;Oncorhynchus_mykiss_newGene_12902;Oncorhynchus_mykiss_newGene_26560
Biological Process: dorsal/ventral lineage restriction, imaginal disc (GO:0007451);	3	Oncorhynchus_mykiss_newGene_9160;Oncorhynchus_mykiss_newGene_8034;Oncorhynchus_mykiss_newGene_9163
Biological Process: dorsal/ventral neural tube patterning (GO:0021904);	2	Oncorhynchus_mykiss_newGene_10829;Oncorhynchus_mykiss_newGene_5038
Biological Process: dorsal/ventral pattern formation (GO:0009953);	17	Oncorhynchus_mykiss_newGene_25317;Oncorhynchus_mykiss_newGene_9163;Oncorhynchus_mykiss_newGene_26123;Oncorhynchus_mykiss_newGene_26656;Oncorhynchus_mykiss_newGene_33825;Oncorhynchus_mykiss_newGene_12520;Oncorhynchus_mykiss_newGene_16794;Oncorhynchus_mykiss_newGene_8034;Oncorhynchus_mykiss_newGene_5038;Oncorhynchus_mykiss_newGene_2594;Oncorhynchus_mykiss_newGene_16976;Oncorhynchus_mykiss_newGene_4…
Biological Process: dorsal/ventral pattern formation, imaginal disc (GO:0007450);	4	Oncorhynchus_mykiss_newGene_12520;Oncorhynchus_mykiss_newGene_9163;Oncorhynchus_mykiss_newGene_8034;Oncorhynchus_mykiss_newGene_9160
Biological Process: double-strand break repair (GO:0006302);	9	Oncorhynchus_mykiss_newGene_24906;Oncorhynchus_mykiss_newGene_22643;Oncorhynchus_mykiss_newGene_14706;Oncorhynchus_mykiss_newGene_25553;Oncorhynchus_mykiss_newGene_910;Oncorhynchus_mykiss_newGene_23822;Oncorhynchus_mykiss_newGene_9596;Oncorhynchus_mykiss_newGene_32158;Oncorhynchus_mykiss_newGene_2454
Biological Process: double-strand break repair via homologous recombination (GO:0000724);	11	Oncorhynchus_mykiss_newGene_24906;Oncorhynchus_mykiss_newGene_12726;Oncorhynchus_mykiss_newGene_20677;Oncorhynchus_mykiss_newGene_25553;Oncorhynchus_mykiss_newGene_12724;Oncorhynchus_mykiss_newGene_22643;Oncorhynchus_mykiss_newGene_23822;Oncorhynchus_mykiss_newGene_9596;Oncorhynchus_mykiss_newGene_12728;Oncorhynchus_mykiss_newGene_20678;Oncorhynchus_mykiss_newGene_2454
Biological Process: double-strand break repair via nonhomologous end joining (GO:0006303);	3	Oncorhynchus_mykiss_newGene_910;Oncorhynchus_mykiss_newGene_14706;Oncorhynchus_mykiss_newGene_32158
Biological Process: drug catabolic process (GO:0042737);	3	Oncorhynchus_mykiss_newGene_5081;Oncorhynchus_mykiss_newGene_12499;Oncorhynchus_mykiss_newGene_24769
Biological Process: drug metabolic process (GO:0017144);	28	Oncorhynchus_mykiss_newGene_32549;Oncorhynchus_mykiss_newGene_916;Oncorhynchus_mykiss_newGene_18710;Oncorhynchus_mykiss_newGene_25069;Oncorhynchus_mykiss_newGene_33024;Oncorhynchus_mykiss_newGene_16806;Oncorhynchus_mykiss_newGene_16595;Oncorhynchus_mykiss_newGene_9106;Oncorhynchus_mykiss_newGene_25777;Oncorhynchus_mykiss_newGene_7759;Oncorhynchus_mykiss_newGene_21549;Oncorhynchus_mykiss_newGene_1…
Biological Process: drug transmembrane transport (GO:0006855);	7	Oncorhynchus_mykiss_newGene_24235;Oncorhynchus_mykiss_newGene_2055;Oncorhynchus_mykiss_newGene_25777;Oncorhynchus_mykiss_newGene_19231;Oncorhynchus_mykiss_newGene_10483;Oncorhynchus_mykiss_newGene_24236;Oncorhynchus_mykiss_newGene_31716
Biological Process: drug transport (GO:0015893);	12	Oncorhynchus_mykiss_newGene_25777;Oncorhynchus_mykiss_newGene_19231;Oncorhynchus_mykiss_newGene_32549;Oncorhynchus_mykiss_newGene_31716;Oncorhynchus_mykiss_newGene_33024;Oncorhynchus_mykiss_newGene_25069;Oncorhynchus_mykiss_newGene_23089;Oncorhynchus_mykiss_newGene_24235;Oncorhynchus_mykiss_newGene_10483;Oncorhynchus_mykiss_newGene_2055;Oncorhynchus_mykiss_newGene_24236;Oncorhynchus_mykiss_newGen…
Biological Process: dsDNA loop formation (GO:0090579);	1	Oncorhynchus_mykiss_newGene_24174
Biological Process: dynamin family protein polymerization involved in membrane fission (GO:0003373);	1	Oncorhynchus_mykiss_newGene_11554
Biological Process: dynamin family protein polymerization involved in mitochondrial fission (GO:0003374);	1	Oncorhynchus_mykiss_newGene_11554
Biological Process: ear development (GO:0043583);	12	Oncorhynchus_mykiss_newGene_28662;Oncorhynchus_mykiss_newGene_23089;Oncorhynchus_mykiss_newGene_15017;Oncorhynchus_mykiss_newGene_24174;Oncorhynchus_mykiss_newGene_25611;Oncorhynchus_mykiss_newGene_21945;Oncorhynchus_mykiss_newGene_12902;Oncorhynchus_mykiss_newGene_28663;Oncorhynchus_mykiss_newGene_32624;Oncorhynchus_mykiss_newGene_27245;Oncorhynchus_mykiss_newGene_10829;Oncorhynchus_mykiss_newGe…
Biological Process: ear morphogenesis (GO:0042471);	6	Oncorhynchus_mykiss_newGene_23089;Oncorhynchus_mykiss_newGene_27364;Oncorhynchus_mykiss_newGene_27245;Oncorhynchus_mykiss_newGene_27296;Oncorhynchus_mykiss_newGene_12902;Oncorhynchus_mykiss_newGene_21945
Biological Process: early endosome to late endosome transport (GO:0045022);	6	Oncorhynchus_mykiss_newGene_16864;Oncorhynchus_mykiss_newGene_16862;Oncorhynchus_mykiss_newGene_3016;Oncorhynchus_mykiss_newGene_31852;Oncorhynchus_mykiss_newGene_16861;Oncorhynchus_mykiss_newGene_28303
Biological Process: ecdysone biosynthetic process (GO:0006697);	1	Oncorhynchus_mykiss_newGene_22226
Biological Process: ecdysone metabolic process (GO:0008205);	1	Oncorhynchus_mykiss_newGene_22226
Biological Process: ecdysone-mediated induction of salivary gland cell autophagic cell death (GO:0035072);	1	Oncorhynchus_mykiss_newGene_24174
Biological Process: ecdysteroid biosynthetic process (GO:0045456);	1	Oncorhynchus_mykiss_newGene_22226
Biological Process: ecdysteroid metabolic process (GO:0045455);	1	Oncorhynchus_mykiss_newGene_22226
Biological Process: eclosion (GO:0007562);	4	Oncorhynchus_mykiss_newGene_2387;Oncorhynchus_mykiss_newGene_2379;Oncorhynchus_mykiss_newGene_2381;Oncorhynchus_mykiss_newGene_2380
Biological Process: eclosion rhythm (GO:0008062);	4	Oncorhynchus_mykiss_newGene_2380;Oncorhynchus_mykiss_newGene_2381;Oncorhynchus_mykiss_newGene_2379;Oncorhynchus_mykiss_newGene_2387
Biological Process: ectoderm development (GO:0007398);	3	Oncorhynchus_mykiss_newGene_9163;Oncorhynchus_mykiss_newGene_8034;Oncorhynchus_mykiss_newGene_9160
Biological Process: egg activation (GO:0007343);	1	Oncorhynchus_mykiss_newGene_3339
Biological Process: eggshell chorion assembly (GO:0007306);	7	Oncorhynchus_mykiss_newGene_9160;Oncorhynchus_mykiss_newGene_4446;Oncorhynchus_mykiss_newGene_8034;Oncorhynchus_mykiss_newGene_16794;Oncorhynchus_mykiss_newGene_9163;Oncorhynchus_mykiss_newGene_4445;Oncorhynchus_mykiss_newGene_23356
Biological Process: eggshell chorion gene amplification (GO:0007307);	1	Oncorhynchus_mykiss_newGene_23356
Biological Process: eggshell formation (GO:0030703);	7	Oncorhynchus_mykiss_newGene_23356;Oncorhynchus_mykiss_newGene_4445;Oncorhynchus_mykiss_newGene_9163;Oncorhynchus_mykiss_newGene_16794;Oncorhynchus_mykiss_newGene_9160;Oncorhynchus_mykiss_newGene_8034;Oncorhynchus_mykiss_newGene_4446
Biological Process: elastic fiber assembly (GO:0048251);	1	Oncorhynchus_mykiss_newGene_28537
Biological Process: electron transport chain (GO:0022900);	2	Oncorhynchus_mykiss_newGene_7759;Oncorhynchus_mykiss_newGene_27407
Biological Process: embryo development (GO:0009790);	99	Oncorhynchus_mykiss_newGene_19732;Oncorhynchus_mykiss_newGene_16804;Oncorhynchus_mykiss_newGene_16288;Oncorhynchus_mykiss_newGene_28487;Oncorhynchus_mykiss_newGene_33974;Oncorhynchus_mykiss_newGene_4077;Oncorhynchus_mykiss_newGene_3224;Oncorhynchus_mykiss_newGene_27245;Oncorhynchus_mykiss_newGene_6575;Oncorhynchus_mykiss_newGene_10829;Oncorhynchus_mykiss_newGene_3675;Oncorhynchus_mykiss_newGene_5…
Biological Process: embryo development ending in birth or egg hatching (GO:0009792);	54	Oncorhynchus_mykiss_newGene_31680;Oncorhynchus_mykiss_newGene_21945;Oncorhynchus_mykiss_newGene_22226;Oncorhynchus_mykiss_newGene_33015;Oncorhynchus_mykiss_newGene_33293;Oncorhynchus_mykiss_newGene_6350;Oncorhynchus_mykiss_newGene_3879;Oncorhynchus_mykiss_newGene_11571;Oncorhynchus_mykiss_newGene_3016;Oncorhynchus_mykiss_newGene_5252;Oncorhynchus_mykiss_newGene_9160;Oncorhynchus_mykiss_newGene_43…
Biological Process: embryo implantation (GO:0007566);	1	Oncorhynchus_mykiss_newGene_25611
Biological Process: embryonic appendage morphogenesis (GO:0035113);	9	Oncorhynchus_mykiss_newGene_5038;Oncorhynchus_mykiss_newGene_27245;Oncorhynchus_mykiss_newGene_33841;Oncorhynchus_mykiss_newGene_15429;Oncorhynchus_mykiss_newGene_17047;Oncorhynchus_mykiss_newGene_25601;Oncorhynchus_mykiss_newGene_24174;Oncorhynchus_mykiss_newGene_21945;Oncorhynchus_mykiss_newGene_15017
Biological Process: embryonic axis specification (GO:0000578);	12	Oncorhynchus_mykiss_newGene_4445;Oncorhynchus_mykiss_newGene_3675;Oncorhynchus_mykiss_newGene_9163;Oncorhynchus_mykiss_newGene_6575;Oncorhynchus_mykiss_newGene_11571;Oncorhynchus_mykiss_newGene_4643;Oncorhynchus_mykiss_newGene_25159;Oncorhynchus_mykiss_newGene_9160;Oncorhynchus_mykiss_newGene_4446;Oncorhynchus_mykiss_newGene_8034;Oncorhynchus_mykiss_newGene_11388;Oncorhynchus_mykiss_newGene_16794
Biological Process: embryonic body morphogenesis (GO:0010172);	3	Oncorhynchus_mykiss_newGene_33974;Oncorhynchus_mykiss_newGene_5038;Oncorhynchus_mykiss_newGene_22747
Biological Process: embryonic brain development (GO:1990403);	2	Oncorhynchus_mykiss_newGene_24174;Oncorhynchus_mykiss_newGene_15429
Biological Process: embryonic camera-type eye development (GO:0031076);	2	Oncorhynchus_mykiss_newGene_15429;Oncorhynchus_mykiss_newGene_27364
Biological Process: embryonic camera-type eye morphogenesis (GO:0048596);	1	Oncorhynchus_mykiss_newGene_27364
Biological Process: embryonic cranial skeleton morphogenesis (GO:0048701);	6	Oncorhynchus_mykiss_newGene_33160;Oncorhynchus_mykiss_newGene_18710;Oncorhynchus_mykiss_newGene_24174;Oncorhynchus_mykiss_newGene_4373;Oncorhynchus_mykiss_newGene_15429;Oncorhynchus_mykiss_newGene_18712
Biological Process: embryonic crystal cell differentiation (GO:0035165);	3	Oncorhynchus_mykiss_newGene_9160;Oncorhynchus_mykiss_newGene_8034;Oncorhynchus_mykiss_newGene_9163
Biological Process: embryonic development via the syncytial blastoderm (GO:0001700);	8	Oncorhynchus_mykiss_newGene_26427;Oncorhynchus_mykiss_newGene_24890;Oncorhynchus_mykiss_newGene_27364;Oncorhynchus_mykiss_newGene_9160;Oncorhynchus_mykiss_newGene_8034;Oncorhynchus_mykiss_newGene_6240;Oncorhynchus_mykiss_newGene_9163;Oncorhynchus_mykiss_newGene_22226
Biological Process: embryonic digit morphogenesis (GO:0042733);	7	Oncorhynchus_mykiss_newGene_21945;Oncorhynchus_mykiss_newGene_33841;Oncorhynchus_mykiss_newGene_15429;Oncorhynchus_mykiss_newGene_17047;Oncorhynchus_mykiss_newGene_25601;Oncorhynchus_mykiss_newGene_5038;Oncorhynchus_mykiss_newGene_27245
Biological Process: embryonic epithelial tube formation (GO:0001838);	8	Oncorhynchus_mykiss_newGene_24174;Oncorhynchus_mykiss_newGene_18710;Oncorhynchus_mykiss_newGene_3878;Oncorhynchus_mykiss_newGene_18712;Oncorhynchus_mykiss_newGene_3879;Oncorhynchus_mykiss_newGene_11571;Oncorhynchus_mykiss_newGene_5038;Oncorhynchus_mykiss_newGene_14706
Biological Process: embryonic eye morphogenesis (GO:0048048);	1	Oncorhynchus_mykiss_newGene_27364
Biological Process: embryonic forelimb morphogenesis (GO:0035115);	3	Oncorhynchus_mykiss_newGene_15017;Oncorhynchus_mykiss_newGene_21945;Oncorhynchus_mykiss_newGene_5038
Biological Process: embryonic genitalia morphogenesis (GO:0030538);	1	Oncorhynchus_mykiss_newGene_27831
Biological Process: embryonic heart tube development (GO:0035050);	10	Oncorhynchus_mykiss_newGene_13814;Oncorhynchus_mykiss_newGene_29843;Oncorhynchus_mykiss_newGene_28487;Oncorhynchus_mykiss_newGene_27681;Oncorhynchus_mykiss_newGene_3879;Oncorhynchus_mykiss_newGene_5038;Oncorhynchus_mykiss_newGene_11571;Oncorhynchus_mykiss_newGene_14706;Oncorhynchus_mykiss_newGene_10829;Oncorhynchus_mykiss_newGene_3878
Biological Process: embryonic heart tube left/right pattern formation (GO:0060971);	1	Oncorhynchus_mykiss_newGene_5038
Biological Process: embryonic heart tube morphogenesis (GO:0003143);	7	Oncorhynchus_mykiss_newGene_10829;Oncorhynchus_mykiss_newGene_13814;Oncorhynchus_mykiss_newGene_29843;Oncorhynchus_mykiss_newGene_3879;Oncorhynchus_mykiss_newGene_11571;Oncorhynchus_mykiss_newGene_14706;Oncorhynchus_mykiss_newGene_3878
Biological Process: embryonic hemocyte differentiation (GO:0035163);	3	Oncorhynchus_mykiss_newGene_9163;Oncorhynchus_mykiss_newGene_8034;Oncorhynchus_mykiss_newGene_9160
Biological Process: embryonic hemopoiesis (GO:0035162);	10	Oncorhynchus_mykiss_newGene_28487;Oncorhynchus_mykiss_newGene_31680;Oncorhynchus_mykiss_newGene_17809;Oncorhynchus_mykiss_newGene_9163;Oncorhynchus_mykiss_newGene_17806;Oncorhynchus_mykiss_newGene_34261;Oncorhynchus_mykiss_newGene_17824;Oncorhynchus_mykiss_newGene_6894;Oncorhynchus_mykiss_newGene_8034;Oncorhynchus_mykiss_newGene_9160
Biological Process: embryonic hindgut morphogenesis (GO:0048619);	5	Oncorhynchus_mykiss_newGene_9160;Oncorhynchus_mykiss_newGene_8034;Oncorhynchus_mykiss_newGene_22226;Oncorhynchus_mykiss_newGene_3675;Oncorhynchus_mykiss_newGene_9163
Biological Process: embryonic hindlimb morphogenesis (GO:0035116);	2	Oncorhynchus_mykiss_newGene_15017;Oncorhynchus_mykiss_newGene_21945
Biological Process: embryonic limb morphogenesis (GO:0030326);	8	Oncorhynchus_mykiss_newGene_21945;Oncorhynchus_mykiss_newGene_15017;Oncorhynchus_mykiss_newGene_17047;Oncorhynchus_mykiss_newGene_25601;Oncorhynchus_mykiss_newGene_33841;Oncorhynchus_mykiss_newGene_15429;Oncorhynchus_mykiss_newGene_5038;Oncorhynchus_mykiss_newGene_27245
Biological Process: embryonic morphogenesis (GO:0048598);	64	Oncorhynchus_mykiss_newGene_23089;Oncorhynchus_mykiss_newGene_25601;Oncorhynchus_mykiss_newGene_13814;Oncorhynchus_mykiss_newGene_27364;Oncorhynchus_mykiss_newGene_15429;Oncorhynchus_mykiss_newGene_34320;Oncorhynchus_mykiss_newGene_24174;Oncorhynchus_mykiss_newGene_22747;Oncorhynchus_mykiss_newGene_21389;Oncorhynchus_mykiss_newGene_12902;Oncorhynchus_mykiss_newGene_11554;Oncorhynchus_mykiss_newGe…
Biological Process: embryonic neurocranium morphogenesis (GO:0048702);	3	Oncorhynchus_mykiss_newGene_18710;Oncorhynchus_mykiss_newGene_24174;Oncorhynchus_mykiss_newGene_18712
Biological Process: embryonic organ development (GO:0048568);	32	Oncorhynchus_mykiss_newGene_24174;Oncorhynchus_mykiss_newGene_12902;Oncorhynchus_mykiss_newGene_24906;Oncorhynchus_mykiss_newGene_6894;Oncorhynchus_mykiss_newGene_17824;Oncorhynchus_mykiss_newGene_13814;Oncorhynchus_mykiss_newGene_28487;Oncorhynchus_mykiss_newGene_23089;Oncorhynchus_mykiss_newGene_27245;Oncorhynchus_mykiss_newGene_17806;Oncorhynchus_mykiss_newGene_27364;Oncorhynchus_mykiss_newGen…
Biological Process: embryonic organ morphogenesis (GO:0048562);	18	Oncorhynchus_mykiss_newGene_14706;Oncorhynchus_mykiss_newGene_12902;Oncorhynchus_mykiss_newGene_18712;Oncorhynchus_mykiss_newGene_18710;Oncorhynchus_mykiss_newGene_24174;Oncorhynchus_mykiss_newGene_27364;Oncorhynchus_mykiss_newGene_10829;Oncorhynchus_mykiss_newGene_3879;Oncorhynchus_mykiss_newGene_11571;Oncorhynchus_mykiss_newGene_27245;Oncorhynchus_mykiss_newGene_3878;Oncorhynchus_mykiss_newGene…
Biological Process: embryonic pattern specification (GO:0009880);	26	Oncorhynchus_mykiss_newGene_2257;Oncorhynchus_mykiss_newGene_10532;Oncorhynchus_mykiss_newGene_3675;Oncorhynchus_mykiss_newGene_3452;Oncorhynchus_mykiss_newGene_9163;Oncorhynchus_mykiss_newGene_15822;Oncorhynchus_mykiss_newGene_34320;Oncorhynchus_mykiss_newGene_8034;Oncorhynchus_mykiss_newGene_16794;Oncorhynchus_mykiss_newGene_25159;Oncorhynchus_mykiss_newGene_16804;Oncorhynchus_mykiss_newGene_21…
Biological Process: embryonic pectoral fin morphogenesis (GO:0035118);	1	Oncorhynchus_mykiss_newGene_24174
Biological Process: embryonic placenta development (GO:0001892);	2	Oncorhynchus_mykiss_newGene_34261;Oncorhynchus_mykiss_newGene_33015
Biological Process: embryonic skeletal joint development (GO:0072498);	1	Oncorhynchus_mykiss_newGene_21945
Biological Process: embryonic skeletal joint morphogenesis (GO:0060272);	1	Oncorhynchus_mykiss_newGene_21945
Biological Process: embryonic skeletal limb joint morphogenesis (GO:0036023);	1	Oncorhynchus_mykiss_newGene_21945
Biological Process: embryonic skeletal system development (GO:0048706);	9	Oncorhynchus_mykiss_newGene_24174;Oncorhynchus_mykiss_newGene_21945;Oncorhynchus_mykiss_newGene_18710;Oncorhynchus_mykiss_newGene_12520;Oncorhynchus_mykiss_newGene_4373;Oncorhynchus_mykiss_newGene_18712;Oncorhynchus_mykiss_newGene_15429;Oncorhynchus_mykiss_newGene_33293;Oncorhynchus_mykiss_newGene_27364
Biological Process: embryonic skeletal system morphogenesis (GO:0048704);	7	Oncorhynchus_mykiss_newGene_18712;Oncorhynchus_mykiss_newGene_15429;Oncorhynchus_mykiss_newGene_4373;Oncorhynchus_mykiss_newGene_21945;Oncorhynchus_mykiss_newGene_24174;Oncorhynchus_mykiss_newGene_18710;Oncorhynchus_mykiss_newGene_27364
Biological Process: embryonic viscerocranium morphogenesis (GO:0048703);	3	Oncorhynchus_mykiss_newGene_24174;Oncorhynchus_mykiss_newGene_18712;Oncorhynchus_mykiss_newGene_18710
Biological Process: enamel mineralization (GO:0070166);	2	Oncorhynchus_mykiss_newGene_20552;Oncorhynchus_mykiss_newGene_17319
Biological Process: endocrine hormone secretion (GO:0060986);	1	Oncorhynchus_mykiss_newGene_3046
Biological Process: endocrine process (GO:0050886);	2	Oncorhynchus_mykiss_newGene_21628;Oncorhynchus_mykiss_newGene_3046
Biological Process: endocrine system development (GO:0035270);	2	Oncorhynchus_mykiss_newGene_19732;Oncorhynchus_mykiss_newGene_24174
Biological Process: endocytic recycling (GO:0032456);	3	Oncorhynchus_mykiss_newGene_14348;Oncorhynchus_mykiss_newGene_9735;Oncorhynchus_mykiss_newGene_6107
Biological Process: endocytosis (GO:0006897);	21	Oncorhynchus_mykiss_newGene_22583;Oncorhynchus_mykiss_newGene_32083;Oncorhynchus_mykiss_newGene_29882;Oncorhynchus_mykiss_newGene_15626;Oncorhynchus_mykiss_newGene_3016;Oncorhynchus_mykiss_newGene_22529;Oncorhynchus_mykiss_newGene_19793;Oncorhynchus_mykiss_newGene_11685;Oncorhynchus_mykiss_newGene_11687;Oncorhynchus_mykiss_newGene_5070;Oncorhynchus_mykiss_newGene_29517;Oncorhynchus_mykiss_newGene…
Biological Process: endoderm development (GO:0007492);	3	Oncorhynchus_mykiss_newGene_34261;Oncorhynchus_mykiss_newGene_25984;Oncorhynchus_mykiss_newGene_24174
Biological Process: endoderm formation (GO:0001706);	2	Oncorhynchus_mykiss_newGene_25984;Oncorhynchus_mykiss_newGene_34261
Biological Process: endodermal cell differentiation (GO:0035987);	2	Oncorhynchus_mykiss_newGene_34261;Oncorhynchus_mykiss_newGene_25984
Biological Process: endomembrane system organization (GO:0010256);	27	Oncorhynchus_mykiss_newGene_32690;Oncorhynchus_mykiss_newGene_25553;Oncorhynchus_mykiss_newGene_23660;Oncorhynchus_mykiss_newGene_22226;Oncorhynchus_mykiss_newGene_15034;Oncorhynchus_mykiss_newGene_16861;Oncorhynchus_mykiss_newGene_15187;Oncorhynchus_mykiss_newGene_30990;Oncorhynchus_mykiss_newGene_3046;Oncorhynchus_mykiss_newGene_21549;Oncorhynchus_mykiss_newGene_16533;Oncorhynchus_mykiss_newGen…
Biological Process: endonucleolytic cleavage in 5'-ETS of tricistronic rRNA transcript (SSU-rRNA, 5.8S rRNA, LSU-rRNA) (GO:0000480);	1	Oncorhynchus_mykiss_newGene_14073
Biological Process: endonucleolytic cleavage involved in rRNA processing (GO:0000478);	1	Oncorhynchus_mykiss_newGene_14073
Biological Process: endonucleolytic cleavage of tricistronic rRNA transcript (SSU-rRNA, 5.8S rRNA, LSU-rRNA) (GO:0000479);	1	Oncorhynchus_mykiss_newGene_14073
Biological Process: endoplasmic reticulum organization (GO:0007029);	4	Oncorhynchus_mykiss_newGene_32549;Oncorhynchus_mykiss_newGene_33024;Oncorhynchus_mykiss_newGene_25069;Oncorhynchus_mykiss_newGene_21549
Biological Process: endoplasmic reticulum to Golgi vesicle-mediated transport (GO:0006888);	23	Oncorhynchus_mykiss_newGene_29413;Oncorhynchus_mykiss_newGene_3328;Oncorhynchus_mykiss_newGene_15034;Oncorhynchus_mykiss_newGene_32083;Oncorhynchus_mykiss_newGene_4696;Oncorhynchus_mykiss_newGene_19048;Oncorhynchus_mykiss_newGene_18367;Oncorhynchus_mykiss_newGene_16042;Oncorhynchus_mykiss_newGene_15927;Oncorhynchus_mykiss_newGene_11356;Oncorhynchus_mykiss_newGene_7075;Oncorhynchus_mykiss_newGene_…
Biological Process: endoplasmic reticulum to cytosol transport (GO:1903513);	1	Oncorhynchus_mykiss_newGene_19793
Biological Process: endoplasmic reticulum unfolded protein response (GO:0030968);	5	Oncorhynchus_mykiss_newGene_10307;Oncorhynchus_mykiss_newGene_18297;Oncorhynchus_mykiss_newGene_19793;Oncorhynchus_mykiss_newGene_7052;Oncorhynchus_mykiss_newGene_5840
Biological Process: endosomal transport (GO:0016197);	16	Oncorhynchus_mykiss_newGene_32579;Oncorhynchus_mykiss_newGene_3016;Oncorhynchus_mykiss_newGene_22643;Oncorhynchus_mykiss_newGene_21619;Oncorhynchus_mykiss_newGene_28780;Oncorhynchus_mykiss_newGene_6107;Oncorhynchus_mykiss_newGene_21549;Oncorhynchus_mykiss_newGene_22584;Oncorhynchus_mykiss_newGene_21616;Oncorhynchus_mykiss_newGene_21539;Oncorhynchus_mykiss_newGene_21452;Oncorhynchus_mykiss_newGene…
Biological Process: endosomal vesicle fusion (GO:0034058);	3	Oncorhynchus_mykiss_newGene_33400;Oncorhynchus_mykiss_newGene_22584;Oncorhynchus_mykiss_newGene_5832
Biological Process: endosome organization (GO:0007032);	5	Oncorhynchus_mykiss_newGene_16861;Oncorhynchus_mykiss_newGene_9735;Oncorhynchus_mykiss_newGene_31852;Oncorhynchus_mykiss_newGene_16862;Oncorhynchus_mykiss_newGene_16864
Biological Process: endosome to lysosome transport (GO:0008333);	10	Oncorhynchus_mykiss_newGene_16864;Oncorhynchus_mykiss_newGene_26656;Oncorhynchus_mykiss_newGene_31852;Oncorhynchus_mykiss_newGene_16861;Oncorhynchus_mykiss_newGene_16862;Oncorhynchus_mykiss_newGene_2594;Oncorhynchus_mykiss_newGene_11687;Oncorhynchus_mykiss_newGene_3016;Oncorhynchus_mykiss_newGene_22584;Oncorhynchus_mykiss_newGene_11685
Biological Process: endosome to lysosome transport via multivesicular body sorting pathway (GO:0032510);	1	Oncorhynchus_mykiss_newGene_3016
Biological Process: endosome transport via multivesicular body sorting pathway (GO:0032509);	1	Oncorhynchus_mykiss_newGene_3016
Biological Process: endothelial cell activation (GO:0042118);	1	Oncorhynchus_mykiss_newGene_7307
Biological Process: endothelial cell apoptotic process (GO:0072577);	1	Oncorhynchus_mykiss_newGene_21062
Biological Process: endothelial cell chemotaxis (GO:0035767);	2	Oncorhynchus_mykiss_newGene_8033;Oncorhynchus_mykiss_newGene_29517
Biological Process: endothelial cell migration (GO:0043542);	7	Oncorhynchus_mykiss_newGene_29517;Oncorhynchus_mykiss_newGene_34261;Oncorhynchus_mykiss_newGene_8033;Oncorhynchus_mykiss_newGene_25528;Oncorhynchus_mykiss_newGene_33303;Oncorhynchus_mykiss_newGene_32690;Oncorhynchus_mykiss_newGene_22671
Biological Process: endothelial cell proliferation (GO:0001935);	2	Oncorhynchus_mykiss_newGene_8033;Oncorhynchus_mykiss_newGene_29517
Biological Process: energy derivation by oxidation of organic compounds (GO:0015980);	3	Oncorhynchus_mykiss_newGene_2767;Oncorhynchus_mykiss_newGene_17604;Oncorhynchus_mykiss_newGene_27407
Biological Process: energy homeostasis (GO:0097009);	3	Oncorhynchus_mykiss_newGene_19943;Oncorhynchus_mykiss_newGene_19944;Oncorhynchus_mykiss_newGene_28198
Biological Process: energy reserve metabolic process (GO:0006112);	2	Oncorhynchus_mykiss_newGene_2767;Oncorhynchus_mykiss_newGene_17604
Biological Process: energy taxis (GO:0009453);	1	Oncorhynchus_mykiss_newGene_6392
Biological Process: engulfment of apoptotic cell (GO:0043652);	1	Oncorhynchus_mykiss_newGene_22583
Biological Process: ensheathment of neurons (GO:0007272);	7	Oncorhynchus_mykiss_newGene_10785;Oncorhynchus_mykiss_newGene_10784;Oncorhynchus_mykiss_newGene_6575;Oncorhynchus_mykiss_newGene_19963;Oncorhynchus_mykiss_newGene_30990;Oncorhynchus_mykiss_newGene_19964;Oncorhynchus_mykiss_newGene_19732
Biological Process: entrainment of circadian clock (GO:0009649);	2	Oncorhynchus_mykiss_newGene_25720;Oncorhynchus_mykiss_newGene_3224
Biological Process: entry into diapause (GO:0055115);	3	Oncorhynchus_mykiss_newGene_3879;Oncorhynchus_mykiss_newGene_15429;Oncorhynchus_mykiss_newGene_3878
Biological Process: entry into host (GO:0030260);	2	Oncorhynchus_mykiss_newGene_32083;Oncorhynchus_mykiss_newGene_34261
Biological Process: entry into host (GO:0044409);	2	Oncorhynchus_mykiss_newGene_34261;Oncorhynchus_mykiss_newGene_32083
Biological Process: entry into host (GO:0051806);	2	Oncorhynchus_mykiss_newGene_32083;Oncorhynchus_mykiss_newGene_34261
Biological Process: entry into host (GO:0051828);	2	Oncorhynchus_mykiss_newGene_34261;Oncorhynchus_mykiss_newGene_32083
Biological Process: entry into host cell by a symbiont-containing vacuole (GO:0052370);	1	Oncorhynchus_mykiss_newGene_34261
Biological Process: enzyme linked receptor protein signaling pathway (GO:0007167);	25	Oncorhynchus_mykiss_newGene_4643;Oncorhynchus_mykiss_newGene_6575;Oncorhynchus_mykiss_newGene_8401;Oncorhynchus_mykiss_newGene_27275;Oncorhynchus_mykiss_newGene_12701;Oncorhynchus_mykiss_newGene_21062;Oncorhynchus_mykiss_newGene_32752;Oncorhynchus_mykiss_newGene_28666;Oncorhynchus_mykiss_newGene_11210;Oncorhynchus_mykiss_newGene_33303;Oncorhynchus_mykiss_newGene_27317;Oncorhynchus_mykiss_newGene_…
Biological Process: enzyme-directed rRNA 2'-O-methylation (GO:0000453);	1	Oncorhynchus_mykiss_newGene_24848
Biological Process: ephrin receptor signaling pathway (GO:0048013);	2	Oncorhynchus_mykiss_newGene_26427;Oncorhynchus_mykiss_newGene_16533
Biological Process: epiboly (GO:0090504);	3	Oncorhynchus_mykiss_newGene_28303;Oncorhynchus_mykiss_newGene_6575;Oncorhynchus_mykiss_newGene_25611
Biological Process: epiboly involved in wound healing (GO:0090505);	3	Oncorhynchus_mykiss_newGene_25611;Oncorhynchus_mykiss_newGene_6575;Oncorhynchus_mykiss_newGene_28303
Biological Process: epidermal cell differentiation (GO:0009913);	3	Oncorhynchus_mykiss_newGene_23089;Oncorhynchus_mykiss_newGene_9090;Oncorhynchus_mykiss_newGene_27245
Biological Process: epidermal growth factor receptor signaling pathway (GO:0007173);	7	Oncorhynchus_mykiss_newGene_23488;Oncorhynchus_mykiss_newGene_12701;Oncorhynchus_mykiss_newGene_5996;Oncorhynchus_mykiss_newGene_28666;Oncorhynchus_mykiss_newGene_24110;Oncorhynchus_mykiss_newGene_33303;Oncorhynchus_mykiss_newGene_25528
Biological Process: epidermal stem cell homeostasis (GO:0036334);	1	Oncorhynchus_mykiss_newGene_10829
Biological Process: epidermis development (GO:0008544);	14	Oncorhynchus_mykiss_newGene_3878;Oncorhynchus_mykiss_newGene_2387;Oncorhynchus_mykiss_newGene_9090;Oncorhynchus_mykiss_newGene_10829;Oncorhynchus_mykiss_newGene_2379;Oncorhynchus_mykiss_newGene_3879;Oncorhynchus_mykiss_newGene_27245;Oncorhynchus_mykiss_newGene_23488;Oncorhynchus_mykiss_newGene_22747;Oncorhynchus_mykiss_newGene_19732;Oncorhynchus_mykiss_newGene_23089;Oncorhynchus_mykiss_newGene_28…
Biological Process: epidermis morphogenesis (GO:0048730);	3	Oncorhynchus_mykiss_newGene_9090;Oncorhynchus_mykiss_newGene_22747;Oncorhynchus_mykiss_newGene_23488
Biological Process: epithalamus development (GO:0021538);	1	Oncorhynchus_mykiss_newGene_24174
Biological Process: epithelial cell apoptotic process (GO:1904019);	1	Oncorhynchus_mykiss_newGene_21062
Biological Process: epithelial cell development (GO:0002064);	23	Oncorhynchus_mykiss_newGene_11388;Oncorhynchus_mykiss_newGene_4446;Oncorhynchus_mykiss_newGene_9160;Oncorhynchus_mykiss_newGene_9090;Oncorhynchus_mykiss_newGene_6575;Oncorhynchus_mykiss_newGene_27245;Oncorhynchus_mykiss_newGene_32991;Oncorhynchus_mykiss_newGene_31470;Oncorhynchus_mykiss_newGene_23433;Oncorhynchus_mykiss_newGene_28303;Oncorhynchus_mykiss_newGene_4445;Oncorhynchus_mykiss_newGene_31…
Biological Process: epithelial cell differentiation (GO:0030855);	29	Oncorhynchus_mykiss_newGene_28303;Oncorhynchus_mykiss_newGene_4445;Oncorhynchus_mykiss_newGene_31680;Oncorhynchus_mykiss_newGene_23089;Oncorhynchus_mykiss_newGene_17319;Oncorhynchus_mykiss_newGene_23433;Oncorhynchus_mykiss_newGene_31470;Oncorhynchus_mykiss_newGene_32991;Oncorhynchus_mykiss_newGene_27245;Oncorhynchus_mykiss_newGene_6575;Oncorhynchus_mykiss_newGene_9090;Oncorhynchus_mykiss_newGene_…
Biological Process: epithelial cell migration (GO:0010631);	17	Oncorhynchus_mykiss_newGene_29517;Oncorhynchus_mykiss_newGene_25528;Oncorhynchus_mykiss_newGene_9163;Oncorhynchus_mykiss_newGene_34261;Oncorhynchus_mykiss_newGene_8033;Oncorhynchus_mykiss_newGene_8034;Oncorhynchus_mykiss_newGene_31680;Oncorhynchus_mykiss_newGene_33303;Oncorhynchus_mykiss_newGene_22671;Oncorhynchus_mykiss_newGene_27681;Oncorhynchus_mykiss_newGene_27245;Oncorhynchus_mykiss_newGene_…
Biological Process: epithelial cell migration, open tracheal system (GO:0007427);	3	Oncorhynchus_mykiss_newGene_34261;Oncorhynchus_mykiss_newGene_24681;Oncorhynchus_mykiss_newGene_27681
Biological Process: epithelial cell morphogenesis (GO:0003382);	4	Oncorhynchus_mykiss_newGene_32991;Oncorhynchus_mykiss_newGene_21389;Oncorhynchus_mykiss_newGene_22469;Oncorhynchus_mykiss_newGene_6575
Biological Process: epithelial cell morphogenesis involved in gastrulation (GO:0003381);	1	Oncorhynchus_mykiss_newGene_21389
Biological Process: epithelial cell proliferation (GO:0050673);	6	Oncorhynchus_mykiss_newGene_9090;Oncorhynchus_mykiss_newGene_8033;Oncorhynchus_mykiss_newGene_29517;Oncorhynchus_mykiss_newGene_9163;Oncorhynchus_mykiss_newGene_8034;Oncorhynchus_mykiss_newGene_9160
Biological Process: epithelial cell proliferation involved in Malpighian tubule morphogenesis (GO:0061331);	3	Oncorhynchus_mykiss_newGene_9163;Oncorhynchus_mykiss_newGene_9160;Oncorhynchus_mykiss_newGene_8034
Biological Process: epithelial cell proliferation involved in renal tubule morphogenesis (GO:2001013);	3	Oncorhynchus_mykiss_newGene_9160;Oncorhynchus_mykiss_newGene_8034;Oncorhynchus_mykiss_newGene_9163
Biological Process: epithelial cell type specification, open tracheal system (GO:0035153);	5	Oncorhynchus_mykiss_newGene_8034;Oncorhynchus_mykiss_newGene_9160;Oncorhynchus_mykiss_newGene_6349;Oncorhynchus_mykiss_newGene_9163;Oncorhynchus_mykiss_newGene_6350
Biological Process: epithelial cell-cell adhesion (GO:0090136);	2	Oncorhynchus_mykiss_newGene_6575;Oncorhynchus_mykiss_newGene_11388
Biological Process: epithelial cilium movement involved in extracellular fluid movement (GO:0003351);	3	Oncorhynchus_mykiss_newGene_22181;Oncorhynchus_mykiss_newGene_13777;Oncorhynchus_mykiss_newGene_13776
Biological Process: epithelial fluid transport (GO:0042045);	2	Oncorhynchus_mykiss_newGene_19226;Oncorhynchus_mykiss_newGene_33575
Biological Process: epithelial structure maintenance (GO:0010669);	3	Oncorhynchus_mykiss_newGene_34261;Oncorhynchus_mykiss_newGene_24636;Oncorhynchus_mykiss_newGene_28487
Biological Process: epithelial to mesenchymal transition (GO:0001837);	6	Oncorhynchus_mykiss_newGene_22671;Oncorhynchus_mykiss_newGene_2387;Oncorhynchus_mykiss_newGene_2379;Oncorhynchus_mykiss_newGene_2381;Oncorhynchus_mykiss_newGene_2380;Oncorhynchus_mykiss_newGene_28303
Biological Process: epithelial tube branching involved in lung morphogenesis (GO:0060441);	2	Oncorhynchus_mykiss_newGene_1810;Oncorhynchus_mykiss_newGene_28786
Biological Process: epithelial tube formation (GO:0072175);	9	Oncorhynchus_mykiss_newGene_18710;Oncorhynchus_mykiss_newGene_3675;Oncorhynchus_mykiss_newGene_24174;Oncorhynchus_mykiss_newGene_14706;Oncorhynchus_mykiss_newGene_5038;Oncorhynchus_mykiss_newGene_11571;Oncorhynchus_mykiss_newGene_3879;Oncorhynchus_mykiss_newGene_3878;Oncorhynchus_mykiss_newGene_18712
Biological Process: epithelial tube morphogenesis (GO:0060562);	45	Oncorhynchus_mykiss_newGene_13814;Oncorhynchus_mykiss_newGene_33575;Oncorhynchus_mykiss_newGene_5832;Oncorhynchus_mykiss_newGene_28487;Oncorhynchus_mykiss_newGene_27245;Oncorhynchus_mykiss_newGene_6575;Oncorhynchus_mykiss_newGene_10829;Oncorhynchus_mykiss_newGene_3224;Oncorhynchus_mykiss_newGene_2380;Oncorhynchus_mykiss_newGene_23860;Oncorhynchus_mykiss_newGene_3675;Oncorhynchus_mykiss_newGene_21…
Biological Process: epithelium development (GO:0060429);	90	Oncorhynchus_mykiss_newGene_2380;Oncorhynchus_mykiss_newGene_15822;Oncorhynchus_mykiss_newGene_19536;Oncorhynchus_mykiss_newGene_21389;Oncorhynchus_mykiss_newGene_22747;Oncorhynchus_mykiss_newGene_24174;Oncorhynchus_mykiss_newGene_28786;Oncorhynchus_mykiss_newGene_12902;Oncorhynchus_mykiss_newGene_24906;Oncorhynchus_mykiss_newGene_2387;Oncorhynchus_mykiss_newGene_4445;Oncorhynchus_mykiss_newGene_…
Biological Process: epithelium migration (GO:0090132);	17	Oncorhynchus_mykiss_newGene_9160;Oncorhynchus_mykiss_newGene_32690;Oncorhynchus_mykiss_newGene_11388;Oncorhynchus_mykiss_newGene_24681;Oncorhynchus_mykiss_newGene_6575;Oncorhynchus_mykiss_newGene_27245;Oncorhynchus_mykiss_newGene_9090;Oncorhynchus_mykiss_newGene_27681;Oncorhynchus_mykiss_newGene_22671;Oncorhynchus_mykiss_newGene_31680;Oncorhynchus_mykiss_newGene_33303;Oncorhynchus_mykiss_newGene_…
Biological Process: error-free translesion synthesis (GO:0070987);	1	Oncorhynchus_mykiss_newGene_5573
Biological Process: error-prone translesion synthesis (GO:0042276);	1	Oncorhynchus_mykiss_newGene_5573
Biological Process: erythrocyte development (GO:0048821);	1	Oncorhynchus_mykiss_newGene_3675
Biological Process: erythrocyte differentiation (GO:0030218);	5	Oncorhynchus_mykiss_newGene_17809;Oncorhynchus_mykiss_newGene_17806;Oncorhynchus_mykiss_newGene_28487;Oncorhynchus_mykiss_newGene_3675;Oncorhynchus_mykiss_newGene_17824
Biological Process: erythrocyte homeostasis (GO:0034101);	5	Oncorhynchus_mykiss_newGene_28487;Oncorhynchus_mykiss_newGene_17809;Oncorhynchus_mykiss_newGene_17806;Oncorhynchus_mykiss_newGene_17824;Oncorhynchus_mykiss_newGene_3675
Biological Process: esophagus smooth muscle contraction (GO:0014846);	1	Oncorhynchus_mykiss_newGene_12520
Biological Process: establishment of RNA localization (GO:0051236);	12	Oncorhynchus_mykiss_newGene_27441;Oncorhynchus_mykiss_newGene_6894;Oncorhynchus_mykiss_newGene_21549;Oncorhynchus_mykiss_newGene_11646;Oncorhynchus_mykiss_newGene_33238;Oncorhynchus_mykiss_newGene_3295;Oncorhynchus_mykiss_newGene_25069;Oncorhynchus_mykiss_newGene_33024;Oncorhynchus_mykiss_newGene_27831;Oncorhynchus_mykiss_newGene_32549;Oncorhynchus_mykiss_newGene_9568;Oncorhynchus_mykiss_newGene_…
Biological Process: establishment of Sertoli cell barrier (GO:0097368);	1	Oncorhynchus_mykiss_newGene_28303
Biological Process: establishment of apical/basal cell polarity (GO:0035089);	4	Oncorhynchus_mykiss_newGene_11388;Oncorhynchus_mykiss_newGene_30386;Oncorhynchus_mykiss_newGene_6575;Oncorhynchus_mykiss_newGene_28786
Biological Process: establishment of blood-brain barrier (GO:0060856);	2	Oncorhynchus_mykiss_newGene_19964;Oncorhynchus_mykiss_newGene_19963
Biological Process: establishment of cell polarity (GO:0030010);	19	Oncorhynchus_mykiss_newGene_4445;Oncorhynchus_mykiss_newGene_15603;Oncorhynchus_mykiss_newGene_22583;Oncorhynchus_mykiss_newGene_8063;Oncorhynchus_mykiss_newGene_18314;Oncorhynchus_mykiss_newGene_6575;Oncorhynchus_mykiss_newGene_27245;Oncorhynchus_mykiss_newGene_4446;Oncorhynchus_mykiss_newGene_11388;Oncorhynchus_mykiss_newGene_32549;Oncorhynchus_mykiss_newGene_16424;Oncorhynchus_mykiss_newGene_2…
Biological Process: establishment of centrosome localization (GO:0051660);	2	Oncorhynchus_mykiss_newGene_11621;Oncorhynchus_mykiss_newGene_11619
Biological Process: establishment of chromosome localization (GO:0051303);	5	Oncorhynchus_mykiss_newGene_18314;Oncorhynchus_mykiss_newGene_15034;Oncorhynchus_mykiss_newGene_32690;Oncorhynchus_mykiss_newGene_855;Oncorhynchus_mykiss_newGene_9177
Biological Process: establishment of epithelial cell apical/basal polarity (GO:0045198);	2	Oncorhynchus_mykiss_newGene_30386;Oncorhynchus_mykiss_newGene_28786
Biological Process: establishment of epithelial cell polarity (GO:0090162);	6	Oncorhynchus_mykiss_newGene_30386;Oncorhynchus_mykiss_newGene_6575;Oncorhynchus_mykiss_newGene_32220;Oncorhynchus_mykiss_newGene_28786;Oncorhynchus_mykiss_newGene_8065;Oncorhynchus_mykiss_newGene_8063
Biological Process: establishment of glial blood-brain barrier (GO:0060857);	2	Oncorhynchus_mykiss_newGene_19964;Oncorhynchus_mykiss_newGene_19963
Biological Process: establishment of imaginal disc-derived wing hair orientation (GO:0001737);	1	Oncorhynchus_mykiss_newGene_27245
Biological Process: establishment of localization (GO:0051234);	187	Oncorhynchus_mykiss_newGene_21539;Oncorhynchus_mykiss_newGene_11554;Oncorhynchus_mykiss_newGene_31160;Oncorhynchus_mykiss_newGene_1339;Oncorhynchus_mykiss_newGene_433;Oncorhynchus_mykiss_newGene_1330;Oncorhynchus_mykiss_newGene_21616;Oncorhynchus_mykiss_newGene_6811;Oncorhynchus_mykiss_newGene_11072;Oncorhynchus_mykiss_newGene_19536;Oncorhynchus_mykiss_newGene_9021;Oncorhynchus_mykiss_newGene_757…
Biological Process: establishment of localization in cell (GO:0051649);	116	Oncorhynchus_mykiss_newGene_28303;Oncorhynchus_mykiss_newGene_15034;Oncorhynchus_mykiss_newGene_2594;Oncorhynchus_mykiss_newGene_19732;Oncorhynchus_mykiss_newGene_14673;Oncorhynchus_mykiss_newGene_9899;Oncorhynchus_mykiss_newGene_23660;Oncorhynchus_mykiss_newGene_29882;Oncorhynchus_mykiss_newGene_4852;Oncorhynchus_mykiss_newGene_21619;Oncorhynchus_mykiss_newGene_6575;Oncorhynchus_mykiss_newGene_2…
Biological Process: establishment of meiotic spindle localization (GO:0051295);	3	Oncorhynchus_mykiss_newGene_4446;Oncorhynchus_mykiss_newGene_16794;Oncorhynchus_mykiss_newGene_4445
Biological Process: establishment of meiotic spindle orientation (GO:0051296);	3	Oncorhynchus_mykiss_newGene_4446;Oncorhynchus_mykiss_newGene_16794;Oncorhynchus_mykiss_newGene_4445
Biological Process: establishment of melanosome localization (GO:0032401);	2	Oncorhynchus_mykiss_newGene_7296;Oncorhynchus_mykiss_newGene_12907
Biological Process: establishment of mitochondrion localization (GO:0051654);	7	Oncorhynchus_mykiss_newGene_4445;Oncorhynchus_mykiss_newGene_19037;Oncorhynchus_mykiss_newGene_2594;Oncorhynchus_mykiss_newGene_26656;Oncorhynchus_mykiss_newGene_4446;Oncorhynchus_mykiss_newGene_19028;Oncorhynchus_mykiss_newGene_16794
Biological Process: establishment of mitochondrion localization, microtubule-mediated (GO:0034643);	7	Oncorhynchus_mykiss_newGene_4445;Oncorhynchus_mykiss_newGene_2594;Oncorhynchus_mykiss_newGene_19037;Oncorhynchus_mykiss_newGene_19028;Oncorhynchus_mykiss_newGene_4446;Oncorhynchus_mykiss_newGene_26656;Oncorhynchus_mykiss_newGene_16794
Biological Process: establishment of mitotic spindle localization (GO:0040001);	13	Oncorhynchus_mykiss_newGene_21549;Oncorhynchus_mykiss_newGene_18314;Oncorhynchus_mykiss_newGene_6575;Oncorhynchus_mykiss_newGene_11388;Oncorhynchus_mykiss_newGene_15604;Oncorhynchus_mykiss_newGene_33024;Oncorhynchus_mykiss_newGene_32326;Oncorhynchus_mykiss_newGene_25069;Oncorhynchus_mykiss_newGene_16424;Oncorhynchus_mykiss_newGene_15603;Oncorhynchus_mykiss_newGene_32549;Oncorhynchus_mykiss_newGen…
Biological Process: establishment of mitotic spindle orientation (GO:0000132);	11	Oncorhynchus_mykiss_newGene_15604;Oncorhynchus_mykiss_newGene_11388;Oncorhynchus_mykiss_newGene_6575;Oncorhynchus_mykiss_newGene_18314;Oncorhynchus_mykiss_newGene_21549;Oncorhynchus_mykiss_newGene_22583;Oncorhynchus_mykiss_newGene_15603;Oncorhynchus_mykiss_newGene_32549;Oncorhynchus_mykiss_newGene_33024;Oncorhynchus_mykiss_newGene_25069;Oncorhynchus_mykiss_newGene_16424
Biological Process: establishment of monopolar cell polarity (GO:0061162);	5	Oncorhynchus_mykiss_newGene_11388;Oncorhynchus_mykiss_newGene_6575;Oncorhynchus_mykiss_newGene_30386;Oncorhynchus_mykiss_newGene_28786;Oncorhynchus_mykiss_newGene_27245
Biological Process: establishment of ommatidial planar polarity (GO:0042067);	4	Oncorhynchus_mykiss_newGene_16804;Oncorhynchus_mykiss_newGene_8034;Oncorhynchus_mykiss_newGene_9160;Oncorhynchus_mykiss_newGene_9163
Biological Process: establishment of organelle localization (GO:0051656);	44	Oncorhynchus_mykiss_newGene_11388;Oncorhynchus_mykiss_newGene_21053;Oncorhynchus_mykiss_newGene_4446;Oncorhynchus_mykiss_newGene_32690;Oncorhynchus_mykiss_newGene_18314;Oncorhynchus_mykiss_newGene_25553;Oncorhynchus_mykiss_newGene_27681;Oncorhynchus_mykiss_newGene_22583;Oncorhynchus_mykiss_newGene_19037;Oncorhynchus_mykiss_newGene_15603;Oncorhynchus_mykiss_newGene_9568;Oncorhynchus_mykiss_newGene…
Biological Process: establishment of pigment granule localization (GO:0051905);	2	Oncorhynchus_mykiss_newGene_12907;Oncorhynchus_mykiss_newGene_7296
Biological Process: establishment of planar polarity (GO:0001736);	9	Oncorhynchus_mykiss_newGene_9163;Oncorhynchus_mykiss_newGene_16804;Oncorhynchus_mykiss_newGene_15017;Oncorhynchus_mykiss_newGene_24158;Oncorhynchus_mykiss_newGene_27245;Oncorhynchus_mykiss_newGene_6575;Oncorhynchus_mykiss_newGene_11388;Oncorhynchus_mykiss_newGene_8034;Oncorhynchus_mykiss_newGene_9160
Biological Process: establishment of protein localization (GO:0045184);	51	Oncorhynchus_mykiss_newGene_26656;Oncorhynchus_mykiss_newGene_26529;Oncorhynchus_mykiss_newGene_23344;Oncorhynchus_mykiss_newGene_32549;Oncorhynchus_mykiss_newGene_12907;Oncorhynchus_mykiss_newGene_33024;Oncorhynchus_mykiss_newGene_16424;Oncorhynchus_mykiss_newGene_14798;Oncorhynchus_mykiss_newGene_33238;Oncorhynchus_mykiss_newGene_7571;Oncorhynchus_mykiss_newGene_34261;Oncorhynchus_mykiss_newGen…
Biological Process: establishment of protein localization to membrane (GO:0090150);	6	Oncorhynchus_mykiss_newGene_6575;Oncorhynchus_mykiss_newGene_32220;Oncorhynchus_mykiss_newGene_5832;Oncorhynchus_mykiss_newGene_12907;Oncorhynchus_mykiss_newGene_26529;Oncorhynchus_mykiss_newGene_17428
Biological Process: establishment of protein localization to mitochondrion (GO:0072655);	1	Oncorhynchus_mykiss_newGene_14798
Biological Process: establishment of protein localization to organelle (GO:0072594);	5	Oncorhynchus_mykiss_newGene_3675;Oncorhynchus_mykiss_newGene_14798;Oncorhynchus_mykiss_newGene_5038;Oncorhynchus_mykiss_newGene_24636;Oncorhynchus_mykiss_newGene_13560
Biological Process: establishment of protein localization to plasma membrane (GO:0061951);	4	Oncorhynchus_mykiss_newGene_26529;Oncorhynchus_mykiss_newGene_17428;Oncorhynchus_mykiss_newGene_32220;Oncorhynchus_mykiss_newGene_12907
Biological Process: establishment of protein localization to vacuole (GO:0072666);	1	Oncorhynchus_mykiss_newGene_24636
Biological Process: establishment of proximal/distal cell polarity (GO:0022606);	1	Oncorhynchus_mykiss_newGene_27245
Biological Process: establishment of skin barrier (GO:0061436);	1	Oncorhynchus_mykiss_newGene_9090
Biological Process: establishment of spindle localization (GO:0051293);	16	Oncorhynchus_mykiss_newGene_16794;Oncorhynchus_mykiss_newGene_15604;Oncorhynchus_mykiss_newGene_21549;Oncorhynchus_mykiss_newGene_25069;Oncorhynchus_mykiss_newGene_16424;Oncorhynchus_mykiss_newGene_32326;Oncorhynchus_mykiss_newGene_33024;Oncorhynchus_mykiss_newGene_32549;Oncorhynchus_mykiss_newGene_11388;Oncorhynchus_mykiss_newGene_4446;Oncorhynchus_mykiss_newGene_18314;Oncorhynchus_mykiss_newGen…
Biological Process: establishment of spindle orientation (GO:0051294);	14	Oncorhynchus_mykiss_newGene_21549;Oncorhynchus_mykiss_newGene_6575;Oncorhynchus_mykiss_newGene_18314;Oncorhynchus_mykiss_newGene_11388;Oncorhynchus_mykiss_newGene_16794;Oncorhynchus_mykiss_newGene_15604;Oncorhynchus_mykiss_newGene_4446;Oncorhynchus_mykiss_newGene_25069;Oncorhynchus_mykiss_newGene_33024;Oncorhynchus_mykiss_newGene_16424;Oncorhynchus_mykiss_newGene_4445;Oncorhynchus_mykiss_newGene_…
Biological Process: establishment of synaptic vesicle localization (GO:0097480);	16	Oncorhynchus_mykiss_newGene_11554;Oncorhynchus_mykiss_newGene_16794;Oncorhynchus_mykiss_newGene_34390;Oncorhynchus_mykiss_newGene_19028;Oncorhynchus_mykiss_newGene_21549;Oncorhynchus_mykiss_newGene_33238;Oncorhynchus_mykiss_newGene_33024;Oncorhynchus_mykiss_newGene_15819;Oncorhynchus_mykiss_newGene_25069;Oncorhynchus_mykiss_newGene_7165;Oncorhynchus_mykiss_newGene_32549;Oncorhynchus_mykiss_newGen…
Biological Process: establishment of tissue polarity (GO:0007164);	9	Oncorhynchus_mykiss_newGene_16804;Oncorhynchus_mykiss_newGene_15017;Oncorhynchus_mykiss_newGene_9163;Oncorhynchus_mykiss_newGene_8034;Oncorhynchus_mykiss_newGene_9160;Oncorhynchus_mykiss_newGene_11388;Oncorhynchus_mykiss_newGene_6575;Oncorhynchus_mykiss_newGene_27245;Oncorhynchus_mykiss_newGene_24158
Biological Process: establishment of vesicle localization (GO:0051650);	22	Oncorhynchus_mykiss_newGene_12907;Oncorhynchus_mykiss_newGene_25069;Oncorhynchus_mykiss_newGene_15819;Oncorhynchus_mykiss_newGene_33024;Oncorhynchus_mykiss_newGene_7165;Oncorhynchus_mykiss_newGene_32549;Oncorhynchus_mykiss_newGene_33934;Oncorhynchus_mykiss_newGene_34177;Oncorhynchus_mykiss_newGene_12592;Oncorhynchus_mykiss_newGene_7296;Oncorhynchus_mykiss_newGene_21549;Oncorhynchus_mykiss_newGene…
Biological Process: establishment or maintenance of apical/basal cell polarity (GO:0035088);	9	Oncorhynchus_mykiss_newGene_19963;Oncorhynchus_mykiss_newGene_33709;Oncorhynchus_mykiss_newGene_9735;Oncorhynchus_mykiss_newGene_19964;Oncorhynchus_mykiss_newGene_26528;Oncorhynchus_mykiss_newGene_11388;Oncorhynchus_mykiss_newGene_6575;Oncorhynchus_mykiss_newGene_30386;Oncorhynchus_mykiss_newGene_28786
Biological Process: establishment or maintenance of bipolar cell polarity (GO:0061245);	9	Oncorhynchus_mykiss_newGene_33709;Oncorhynchus_mykiss_newGene_9735;Oncorhynchus_mykiss_newGene_19963;Oncorhynchus_mykiss_newGene_6575;Oncorhynchus_mykiss_newGene_30386;Oncorhynchus_mykiss_newGene_28786;Oncorhynchus_mykiss_newGene_19964;Oncorhynchus_mykiss_newGene_26528;Oncorhynchus_mykiss_newGene_11388
Biological Process: establishment or maintenance of cell polarity (GO:0007163);	35	Oncorhynchus_mykiss_newGene_10829;Oncorhynchus_mykiss_newGene_27245;Oncorhynchus_mykiss_newGene_6575;Oncorhynchus_mykiss_newGene_19963;Oncorhynchus_mykiss_newGene_8063;Oncorhynchus_mykiss_newGene_16804;Oncorhynchus_mykiss_newGene_4445;Oncorhynchus_mykiss_newGene_19964;Oncorhynchus_mykiss_newGene_28786;Oncorhynchus_mykiss_newGene_30386;Oncorhynchus_mykiss_newGene_32220;Oncorhynchus_mykiss_newGene_…
Biological Process: establishment or maintenance of cytoskeleton polarity (GO:0030952);	7	Oncorhynchus_mykiss_newGene_11388;Oncorhynchus_mykiss_newGene_16794;Oncorhynchus_mykiss_newGene_4446;Oncorhynchus_mykiss_newGene_10829;Oncorhynchus_mykiss_newGene_34177;Oncorhynchus_mykiss_newGene_6575;Oncorhynchus_mykiss_newGene_4445
Biological Process: establishment or maintenance of epithelial cell apical/basal polarity (GO:0045197);	9	Oncorhynchus_mykiss_newGene_9735;Oncorhynchus_mykiss_newGene_33709;Oncorhynchus_mykiss_newGene_19963;Oncorhynchus_mykiss_newGene_28786;Oncorhynchus_mykiss_newGene_30386;Oncorhynchus_mykiss_newGene_6575;Oncorhynchus_mykiss_newGene_11388;Oncorhynchus_mykiss_newGene_26528;Oncorhynchus_mykiss_newGene_19964
Biological Process: establishment or maintenance of microtubule cytoskeleton polarity (GO:0030951);	7	Oncorhynchus_mykiss_newGene_6575;Oncorhynchus_mykiss_newGene_4445;Oncorhynchus_mykiss_newGene_10829;Oncorhynchus_mykiss_newGene_34177;Oncorhynchus_mykiss_newGene_4446;Oncorhynchus_mykiss_newGene_11388;Oncorhynchus_mykiss_newGene_16794
Biological Process: establishment or maintenance of monopolar cell polarity (GO:0061339);	5	Oncorhynchus_mykiss_newGene_11388;Oncorhynchus_mykiss_newGene_28786;Oncorhynchus_mykiss_newGene_27245;Oncorhynchus_mykiss_newGene_6575;Oncorhynchus_mykiss_newGene_30386
Biological Process: establishment or maintenance of neuroblast polarity (GO:0045196);	2	Oncorhynchus_mykiss_newGene_11388;Oncorhynchus_mykiss_newGene_6575
Biological Process: establishment or maintenance of polarity of embryonic epithelium (GO:0016332);	2	Oncorhynchus_mykiss_newGene_11388;Oncorhynchus_mykiss_newGene_6575
Biological Process: establishment or maintenance of polarity of follicular epithelium (GO:0016334);	2	Oncorhynchus_mykiss_newGene_33825;Oncorhynchus_mykiss_newGene_24681
Biological Process: ethanol metabolic process (GO:0006067);	1	Oncorhynchus_mykiss_newGene_7759
Biological Process: ethanol oxidation (GO:0006069);	1	Oncorhynchus_mykiss_newGene_7759
Biological Process: ethanolamine-containing compound metabolic process (GO:0042439);	1	Oncorhynchus_mykiss_newGene_2521
Biological Process: excitatory postsynaptic potential (GO:0060079);	2	Oncorhynchus_mykiss_newGene_13151;Oncorhynchus_mykiss_newGene_5887
Biological Process: excretion (GO:0007588);	4	Oncorhynchus_mykiss_newGene_15633;Oncorhynchus_mykiss_newGene_8475;Oncorhynchus_mykiss_newGene_6269;Oncorhynchus_mykiss_newGene_15632
Biological Process: execution phase of apoptosis (GO:0097194);	4	Oncorhynchus_mykiss_newGene_633;Oncorhynchus_mykiss_newGene_11554;Oncorhynchus_mykiss_newGene_29517;Oncorhynchus_mykiss_newGene_8033
Biological Process: exit from mitosis (GO:0010458);	1	Oncorhynchus_mykiss_newGene_23488
Biological Process: exocrine system development (GO:0035272);	6	Oncorhynchus_mykiss_newGene_27681;Oncorhynchus_mykiss_newGene_24174;Oncorhynchus_mykiss_newGene_19500;Oncorhynchus_mykiss_newGene_28786;Oncorhynchus_mykiss_newGene_34261;Oncorhynchus_mykiss_newGene_15822
Biological Process: exocytic process (GO:0140029);	3	Oncorhynchus_mykiss_newGene_15819;Oncorhynchus_mykiss_newGene_7296;Oncorhynchus_mykiss_newGene_34390
Biological Process: exocytosis (GO:0006887);	28	Oncorhynchus_mykiss_newGene_6107;Oncorhynchus_mykiss_newGene_26788;Oncorhynchus_mykiss_newGene_7756;Oncorhynchus_mykiss_newGene_19943;Oncorhynchus_mykiss_newGene_13917;Oncorhynchus_mykiss_newGene_32083;Oncorhynchus_mykiss_newGene_28303;Oncorhynchus_mykiss_newGene_34390;Oncorhynchus_mykiss_newGene_26789;Oncorhynchus_mykiss_newGene_25021;Oncorhynchus_mykiss_newGene_21628;Oncorhynchus_mykiss_newGene…
Biological Process: exogenous drug catabolic process (GO:0042738);	1	Oncorhynchus_mykiss_newGene_12499
Biological Process: exonucleolytic catabolism of deadenylated mRNA (GO:0043928);	1	Oncorhynchus_mykiss_newGene_23560
Biological Process: exonucleolytic trimming involved in rRNA processing (GO:0000459);	1	Oncorhynchus_mykiss_newGene_23560
Biological Process: exonucleolytic trimming to generate mature 3'-end of 5.8S rRNA from tricistronic rRNA transcript (SSU-rRNA, 5.8S rRNA, LSU-rRNA) (GO:0000467);	1	Oncorhynchus_mykiss_newGene_23560
Biological Process: exosomal secretion (GO:1990182);	2	Oncorhynchus_mykiss_newGene_7296;Oncorhynchus_mykiss_newGene_9735
Biological Process: exploration behavior (GO:0035640);	1	Oncorhynchus_mykiss_newGene_26528
Biological Process: export across plasma membrane (GO:0140115);	3	Oncorhynchus_mykiss_newGene_28662;Oncorhynchus_mykiss_newGene_28663;Oncorhynchus_mykiss_newGene_32624
Biological Process: extracellular exosome biogenesis (GO:0097734);	2	Oncorhynchus_mykiss_newGene_7296;Oncorhynchus_mykiss_newGene_9735
Biological Process: extracellular matrix assembly (GO:0085029);	2	Oncorhynchus_mykiss_newGene_32083;Oncorhynchus_mykiss_newGene_28537
Biological Process: extracellular matrix organization (GO:0030198);	12	Oncorhynchus_mykiss_newGene_28786;Oncorhynchus_mykiss_newGene_34261;Oncorhynchus_mykiss_newGene_33778;Oncorhynchus_mykiss_newGene_24377;Oncorhynchus_mykiss_newGene_29279;Oncorhynchus_mykiss_newGene_19732;Oncorhynchus_mykiss_newGene_25984;Oncorhynchus_mykiss_newGene_25611;Oncorhynchus_mykiss_newGene_32083;Oncorhynchus_mykiss_newGene_28537;Oncorhynchus_mykiss_newGene_17451;Oncorhynchus_mykiss_newGe…
Biological Process: extracellular structure organization (GO:0043062);	12	Oncorhynchus_mykiss_newGene_32083;Oncorhynchus_mykiss_newGene_25611;Oncorhynchus_mykiss_newGene_28537;Oncorhynchus_mykiss_newGene_25984;Oncorhynchus_mykiss_newGene_19732;Oncorhynchus_mykiss_newGene_11278;Oncorhynchus_mykiss_newGene_12520;Oncorhynchus_mykiss_newGene_24377;Oncorhynchus_mykiss_newGene_29279;Oncorhynchus_mykiss_newGene_33778;Oncorhynchus_mykiss_newGene_28786;Oncorhynchus_mykiss_newGe…
Biological Process: extracellular vesicle biogenesis (GO:0140112);	2	Oncorhynchus_mykiss_newGene_7296;Oncorhynchus_mykiss_newGene_9735
Biological Process: extrinsic apoptotic signaling pathway (GO:0097191);	3	Oncorhynchus_mykiss_newGene_19732;Oncorhynchus_mykiss_newGene_21062;Oncorhynchus_mykiss_newGene_34261
Biological Process: extrinsic apoptotic signaling pathway in absence of ligand (GO:0097192);	1	Oncorhynchus_mykiss_newGene_34261
Biological Process: extrinsic apoptotic signaling pathway via death domain receptors (GO:0008625);	2	Oncorhynchus_mykiss_newGene_19732;Oncorhynchus_mykiss_newGene_21062
Biological Process: eye development (GO:0001654);	42	Oncorhynchus_mykiss_newGene_9160;Oncorhynchus_mykiss_newGene_3878;Oncorhynchus_mykiss_newGene_4446;Oncorhynchus_mykiss_newGene_33841;Oncorhynchus_mykiss_newGene_6350;Oncorhynchus_mykiss_newGene_3879;Oncorhynchus_mykiss_newGene_9090;Oncorhynchus_mykiss_newGene_22583;Oncorhynchus_mykiss_newGene_22226;Oncorhynchus_mykiss_newGene_21341;Oncorhynchus_mykiss_newGene_21945;Oncorhynchus_mykiss_newGene_195…
Biological Process: eye morphogenesis (GO:0048592);	22	Oncorhynchus_mykiss_newGene_9163;Oncorhynchus_mykiss_newGene_6349;Oncorhynchus_mykiss_newGene_24114;Oncorhynchus_mykiss_newGene_6151;Oncorhynchus_mykiss_newGene_16794;Oncorhynchus_mykiss_newGene_8034;Oncorhynchus_mykiss_newGene_26427;Oncorhynchus_mykiss_newGene_5038;Oncorhynchus_mykiss_newGene_5996;Oncorhynchus_mykiss_newGene_15062;Oncorhynchus_mykiss_newGene_21341;Oncorhynchus_mykiss_newGene_222…
Biological Process: eye photoreceptor cell development (GO:0042462);	5	Oncorhynchus_mykiss_newGene_9160;Oncorhynchus_mykiss_newGene_8034;Oncorhynchus_mykiss_newGene_6349;Oncorhynchus_mykiss_newGene_9163;Oncorhynchus_mykiss_newGene_6350
Biological Process: eye photoreceptor cell differentiation (GO:0001754);	13	Oncorhynchus_mykiss_newGene_4445;Oncorhynchus_mykiss_newGene_28666;Oncorhynchus_mykiss_newGene_22583;Oncorhynchus_mykiss_newGene_21341;Oncorhynchus_mykiss_newGene_6349;Oncorhynchus_mykiss_newGene_9163;Oncorhynchus_mykiss_newGene_5996;Oncorhynchus_mykiss_newGene_6350;Oncorhynchus_mykiss_newGene_4643;Oncorhynchus_mykiss_newGene_8034;Oncorhynchus_mykiss_newGene_9160;Oncorhynchus_mykiss_newGene_4446;…
Biological Process: eye photoreceptor cell fate commitment (GO:0042706);	6	Oncorhynchus_mykiss_newGene_28666;Oncorhynchus_mykiss_newGene_5996;Oncorhynchus_mykiss_newGene_4643;Oncorhynchus_mykiss_newGene_9160;Oncorhynchus_mykiss_newGene_8034;Oncorhynchus_mykiss_newGene_9163
Biological Process: eye pigment biosynthetic process (GO:0006726);	1	Oncorhynchus_mykiss_newGene_29988
Biological Process: eye pigment metabolic process (GO:0042441);	1	Oncorhynchus_mykiss_newGene_29988
Biological Process: eye pigmentation (GO:0048069);	1	Oncorhynchus_mykiss_newGene_29988
Biological Process: eye-antennal disc development (GO:0035214);	8	Oncorhynchus_mykiss_newGene_5832;Oncorhynchus_mykiss_newGene_2381;Oncorhynchus_mykiss_newGene_2380;Oncorhynchus_mykiss_newGene_9163;Oncorhynchus_mykiss_newGene_2379;Oncorhynchus_mykiss_newGene_9160;Oncorhynchus_mykiss_newGene_8034;Oncorhynchus_mykiss_newGene_2387
Biological Process: eye-antennal disc morphogenesis (GO:0007455);	3	Oncorhynchus_mykiss_newGene_9163;Oncorhynchus_mykiss_newGene_8034;Oncorhynchus_mykiss_newGene_9160
Biological Process: eyelid development in camera-type eye (GO:0061029);	1	Oncorhynchus_mykiss_newGene_21945
Biological Process: facial nerve development (GO:0021561);	2	Oncorhynchus_mykiss_newGene_15760;Oncorhynchus_mykiss_newGene_15822
Biological Process: facial nerve morphogenesis (GO:0021610);	2	Oncorhynchus_mykiss_newGene_15760;Oncorhynchus_mykiss_newGene_15822
Biological Process: facial nerve structural organization (GO:0021612);	2	Oncorhynchus_mykiss_newGene_15822;Oncorhynchus_mykiss_newGene_15760
Biological Process: facioacoustic ganglion development (GO:1903375);	1	Oncorhynchus_mykiss_newGene_15822
Biological Process: fasciculation of motor neuron axon (GO:0097156);	1	Oncorhynchus_mykiss_newGene_15822
Biological Process: fat cell differentiation (GO:0045444);	2	Oncorhynchus_mykiss_newGene_12907;Oncorhynchus_mykiss_newGene_2454
Biological Process: fat-soluble vitamin biosynthetic process (GO:0042362);	1	Oncorhynchus_mykiss_newGene_12499
Biological Process: fat-soluble vitamin metabolic process (GO:0006775);	1	Oncorhynchus_mykiss_newGene_12499
Biological Process: fatty acid beta-oxidation (GO:0006635);	3	Oncorhynchus_mykiss_newGene_20989;Oncorhynchus_mykiss_newGene_22138;Oncorhynchus_mykiss_newGene_33734
Biological Process: fatty acid biosynthetic process (GO:0006633);	5	Oncorhynchus_mykiss_newGene_8359;Oncorhynchus_mykiss_newGene_25048;Oncorhynchus_mykiss_newGene_9442;Oncorhynchus_mykiss_newGene_12499;Oncorhynchus_mykiss_newGene_1996
Biological Process: fatty acid catabolic process (GO:0009062);	3	Oncorhynchus_mykiss_newGene_20989;Oncorhynchus_mykiss_newGene_22138;Oncorhynchus_mykiss_newGene_11278
Biological Process: fatty acid derivative biosynthetic process (GO:1901570);	1	Oncorhynchus_mykiss_newGene_1996
Biological Process: fatty acid derivative metabolic process (GO:1901568);	2	Oncorhynchus_mykiss_newGene_1996;Oncorhynchus_mykiss_newGene_11278
Biological Process: fatty acid derivative transport (GO:1901571);	2	Oncorhynchus_mykiss_newGene_13917;Oncorhynchus_mykiss_newGene_1996
Biological Process: fatty acid elongation, monounsaturated fatty acid (GO:0034625);	1	Oncorhynchus_mykiss_newGene_20216
Biological Process: fatty acid elongation, saturated fatty acid (GO:0019367);	1	Oncorhynchus_mykiss_newGene_20216
Biological Process: fatty acid metabolic process (GO:0006631);	8	Oncorhynchus_mykiss_newGene_20989;Oncorhynchus_mykiss_newGene_12499;Oncorhynchus_mykiss_newGene_22138;Oncorhynchus_mykiss_newGene_11278;Oncorhynchus_mykiss_newGene_1996;Oncorhynchus_mykiss_newGene_9442;Oncorhynchus_mykiss_newGene_8359;Oncorhynchus_mykiss_newGene_6316
Biological Process: fatty acid oxidation (GO:0019395);	2	Oncorhynchus_mykiss_newGene_20989;Oncorhynchus_mykiss_newGene_22138
Biological Process: fatty acid transport (GO:0015908);	4	Oncorhynchus_mykiss_newGene_1996;Oncorhynchus_mykiss_newGene_7377;Oncorhynchus_mykiss_newGene_13917;Oncorhynchus_mykiss_newGene_7376
Biological Process: feeding behavior (GO:0007631);	2	Oncorhynchus_mykiss_newGene_1290;Oncorhynchus_mykiss_newGene_2055
Biological Process: female gamete generation (GO:0007292);	32	Oncorhynchus_mykiss_newGene_22355;Oncorhynchus_mykiss_newGene_25317;Oncorhynchus_mykiss_newGene_21389;Oncorhynchus_mykiss_newGene_21539;Oncorhynchus_mykiss_newGene_855;Oncorhynchus_mykiss_newGene_23433;Oncorhynchus_mykiss_newGene_33974;Oncorhynchus_mykiss_newGene_2594;Oncorhynchus_mykiss_newGene_4445;Oncorhynchus_mykiss_newGene_34283;Oncorhynchus_mykiss_newGene_11233;Oncorhynchus_mykiss_newGene_6…
Biological Process: female germ-line cyst encapsulation (GO:0048139);	5	Oncorhynchus_mykiss_newGene_23433;Oncorhynchus_mykiss_newGene_9160;Oncorhynchus_mykiss_newGene_8034;Oncorhynchus_mykiss_newGene_9163;Oncorhynchus_mykiss_newGene_22355
Biological Process: female germ-line stem cell asymmetric division (GO:0048132);	1	Oncorhynchus_mykiss_newGene_9735
Biological Process: female germ-line stem cell population maintenance (GO:0036099);	3	Oncorhynchus_mykiss_newGene_9163;Oncorhynchus_mykiss_newGene_8034;Oncorhynchus_mykiss_newGene_9160
Biological Process: female mating behavior (GO:0060180);	1	Oncorhynchus_mykiss_newGene_31680
Biological Process: female meiosis II (GO:0007147);	1	Oncorhynchus_mykiss_newGene_25159
Biological Process: female meiotic nuclear division (GO:0007143);	5	Oncorhynchus_mykiss_newGene_25159;Oncorhynchus_mykiss_newGene_4445;Oncorhynchus_mykiss_newGene_16794;Oncorhynchus_mykiss_newGene_21539;Oncorhynchus_mykiss_newGene_4446
Biological Process: female pregnancy (GO:0007565);	2	Oncorhynchus_mykiss_newGene_25611;Oncorhynchus_mykiss_newGene_20360
Biological Process: feminization of hermaphroditic germ-line (GO:0040022);	1	Oncorhynchus_mykiss_newGene_33974
Biological Process: fertilization (GO:0009566);	8	Oncorhynchus_mykiss_newGene_3339;Oncorhynchus_mykiss_newGene_18427;Oncorhynchus_mykiss_newGene_33825;Oncorhynchus_mykiss_newGene_15344;Oncorhynchus_mykiss_newGene_34261;Oncorhynchus_mykiss_newGene_9900;Oncorhynchus_mykiss_newGene_9901;Oncorhynchus_mykiss_newGene_16620
Biological Process: fibroblast growth factor receptor signaling pathway (GO:0008543);	6	Oncorhynchus_mykiss_newGene_32296;Oncorhynchus_mykiss_newGene_32295;Oncorhynchus_mykiss_newGene_815;Oncorhynchus_mykiss_newGene_6578;Oncorhynchus_mykiss_newGene_3969;Oncorhynchus_mykiss_newGene_11643
Biological Process: filopodium assembly (GO:0046847);	1	Oncorhynchus_mykiss_newGene_33129
Biological Process: fin development (GO:0033333);	2	Oncorhynchus_mykiss_newGene_24174;Oncorhynchus_mykiss_newGene_21945
Biological Process: fin morphogenesis (GO:0033334);	1	Oncorhynchus_mykiss_newGene_24174
Biological Process: flagellated sperm motility (GO:0030317);	5	Oncorhynchus_mykiss_newGene_3046;Oncorhynchus_mykiss_newGene_16620;Oncorhynchus_mykiss_newGene_12907;Oncorhynchus_mykiss_newGene_12773;Oncorhynchus_mykiss_newGene_11585
Biological Process: floor plate development (GO:0033504);	1	Oncorhynchus_mykiss_newGene_11571
Biological Process: fluid transport (GO:0042044);	2	Oncorhynchus_mykiss_newGene_33575;Oncorhynchus_mykiss_newGene_19226
Biological Process: focal adhesion assembly (GO:0048041);	3	Oncorhynchus_mykiss_newGene_34261;Oncorhynchus_mykiss_newGene_25528;Oncorhynchus_mykiss_newGene_33303
Biological Process: folic acid metabolic process (GO:0046655);	2	Oncorhynchus_mykiss_newGene_18712;Oncorhynchus_mykiss_newGene_18710
Biological Process: folic acid-containing compound biosynthetic process (GO:0009396);	2	Oncorhynchus_mykiss_newGene_18712;Oncorhynchus_mykiss_newGene_18710
Biological Process: folic acid-containing compound metabolic process (GO:0006760);	2	Oncorhynchus_mykiss_newGene_18710;Oncorhynchus_mykiss_newGene_18712
Biological Process: foraging behavior (GO:0060756);	1	Oncorhynchus_mykiss_newGene_33841
Biological Process: forebrain astrocyte development (GO:0021897);	1	Oncorhynchus_mykiss_newGene_19732
Biological Process: forebrain astrocyte differentiation (GO:0021896);	1	Oncorhynchus_mykiss_newGene_19732
Biological Process: forebrain cell migration (GO:0021885);	8	Oncorhynchus_mykiss_newGene_15716;Oncorhynchus_mykiss_newGene_15822;Oncorhynchus_mykiss_newGene_21062;Oncorhynchus_mykiss_newGene_27681;Oncorhynchus_mykiss_newGene_15717;Oncorhynchus_mykiss_newGene_31165;Oncorhynchus_mykiss_newGene_1339;Oncorhynchus_mykiss_newGene_1330
Biological Process: forebrain development (GO:0030900);	31	Oncorhynchus_mykiss_newGene_25069;Oncorhynchus_mykiss_newGene_33024;Oncorhynchus_mykiss_newGene_12907;Oncorhynchus_mykiss_newGene_32549;Oncorhynchus_mykiss_newGene_15760;Oncorhynchus_mykiss_newGene_20360;Oncorhynchus_mykiss_newGene_15822;Oncorhynchus_mykiss_newGene_9163;Oncorhynchus_mykiss_newGene_24174;Oncorhynchus_mykiss_newGene_15717;Oncorhynchus_mykiss_newGene_15017;Oncorhynchus_mykiss_newGen…
Biological Process: forebrain generation of neurons (GO:0021872);	5	Oncorhynchus_mykiss_newGene_15822;Oncorhynchus_mykiss_newGene_15716;Oncorhynchus_mykiss_newGene_14673;Oncorhynchus_mykiss_newGene_4373;Oncorhynchus_mykiss_newGene_15717
Biological Process: forebrain morphogenesis (GO:0048853);	2	Oncorhynchus_mykiss_newGene_27681;Oncorhynchus_mykiss_newGene_19732
Biological Process: forebrain neuron development (GO:0021884);	4	Oncorhynchus_mykiss_newGene_15716;Oncorhynchus_mykiss_newGene_15822;Oncorhynchus_mykiss_newGene_14673;Oncorhynchus_mykiss_newGene_15717
Biological Process: forebrain neuron differentiation (GO:0021879);	5	Oncorhynchus_mykiss_newGene_14673;Oncorhynchus_mykiss_newGene_4373;Oncorhynchus_mykiss_newGene_15717;Oncorhynchus_mykiss_newGene_15716;Oncorhynchus_mykiss_newGene_15822
Biological Process: forebrain neuron fate commitment (GO:0021877);	1	Oncorhynchus_mykiss_newGene_4373
Biological Process: forebrain ventricular zone progenitor cell division (GO:0021869);	1	Oncorhynchus_mykiss_newGene_31165
Biological Process: foregut morphogenesis (GO:0007440);	3	Oncorhynchus_mykiss_newGene_9163;Oncorhynchus_mykiss_newGene_9160;Oncorhynchus_mykiss_newGene_8034
Biological Process: forelimb morphogenesis (GO:0035136);	3	Oncorhynchus_mykiss_newGene_21945;Oncorhynchus_mykiss_newGene_15017;Oncorhynchus_mykiss_newGene_5038
Biological Process: formate transport (GO:0015724);	1	Oncorhynchus_mykiss_newGene_10483
Biological Process: formation of a compartment boundary (GO:0060288);	3	Oncorhynchus_mykiss_newGene_8034;Oncorhynchus_mykiss_newGene_9160;Oncorhynchus_mykiss_newGene_9163
Biological Process: formation of anatomical boundary (GO:0048859);	6	Oncorhynchus_mykiss_newGene_9160;Oncorhynchus_mykiss_newGene_8034;Oncorhynchus_mykiss_newGene_27681;Oncorhynchus_mykiss_newGene_19500;Oncorhynchus_mykiss_newGene_9163;Oncorhynchus_mykiss_newGene_24174
Biological Process: formation of animal organ boundary (GO:0010160);	5	Oncorhynchus_mykiss_newGene_9163;Oncorhynchus_mykiss_newGene_19500;Oncorhynchus_mykiss_newGene_9160;Oncorhynchus_mykiss_newGene_8034;Oncorhynchus_mykiss_newGene_27681
Biological Process: formation of cytoplasmic translation initiation complex (GO:0001732);	1	Oncorhynchus_mykiss_newGene_23308
Biological Process: formation of growth cone in injured axon (GO:0048689);	1	Oncorhynchus_mykiss_newGene_2919
Biological Process: formation of primary germ layer (GO:0001704);	17	Oncorhynchus_mykiss_newGene_15450;Oncorhynchus_mykiss_newGene_9100;Oncorhynchus_mykiss_newGene_7014;Oncorhynchus_mykiss_newGene_11338;Oncorhynchus_mykiss_newGene_4077;Oncorhynchus_mykiss_newGene_16288;Oncorhynchus_mykiss_newGene_27681;Oncorhynchus_mykiss_newGene_21549;Oncorhynchus_mykiss_newGene_34261;Oncorhynchus_mykiss_newGene_25069;Oncorhynchus_mykiss_newGene_34320;Oncorhynchus_mykiss_newGene_…
Biological Process: formation of radial glial scaffolds (GO:0021943);	1	Oncorhynchus_mykiss_newGene_28303
Biological Process: forward locomotion (GO:0043056);	1	Oncorhynchus_mykiss_newGene_19536
Biological Process: fructosamine metabolic process (GO:0030389);	1	Oncorhynchus_mykiss_newGene_34657
Biological Process: fusion of sperm to egg plasma membrane involved in single fertilization (GO:0007342);	1	Oncorhynchus_mykiss_newGene_16620
Biological Process: fusion of virus membrane with host plasma membrane (GO:0019064);	1	Oncorhynchus_mykiss_newGene_32083
Biological Process: gamete generation (GO:0007276);	61	Oncorhynchus_mykiss_newGene_2594;Oncorhynchus_mykiss_newGene_33974;Oncorhynchus_mykiss_newGene_11233;Oncorhynchus_mykiss_newGene_4445;Oncorhynchus_mykiss_newGene_34283;Oncorhynchus_mykiss_newGene_23433;Oncorhynchus_mykiss_newGene_27407;Oncorhynchus_mykiss_newGene_27364;Oncorhynchus_mykiss_newGene_16620;Oncorhynchus_mykiss_newGene_15864;Oncorhynchus_mykiss_newGene_6575;Oncorhynchus_mykiss_newGene_…
Biological Process: gamma-aminobutyric acid secretion (GO:0014051);	1	Oncorhynchus_mykiss_newGene_19732
Biological Process: gamma-aminobutyric acid secretion, neurotransmission (GO:0061534);	1	Oncorhynchus_mykiss_newGene_19732
Biological Process: gamma-aminobutyric acid transport (GO:0015812);	1	Oncorhynchus_mykiss_newGene_19732
Biological Process: ganglion development (GO:0061548);	1	Oncorhynchus_mykiss_newGene_15822
Biological Process: ganglion mother cell fate determination (GO:0007402);	1	Oncorhynchus_mykiss_newGene_3675
Biological Process: garland nephrocyte differentiation (GO:0061321);	1	Oncorhynchus_mykiss_newGene_27364
Biological Process: gastro-intestinal system smooth muscle contraction (GO:0014831);	1	Oncorhynchus_mykiss_newGene_12520
Biological Process: gastrulation (GO:0007369);	28	Oncorhynchus_mykiss_newGene_9100;Oncorhynchus_mykiss_newGene_6575;Oncorhynchus_mykiss_newGene_7014;Oncorhynchus_mykiss_newGene_25184;Oncorhynchus_mykiss_newGene_15450;Oncorhynchus_mykiss_newGene_4077;Oncorhynchus_mykiss_newGene_11338;Oncorhynchus_mykiss_newGene_11388;Oncorhynchus_mykiss_newGene_16288;Oncorhynchus_mykiss_newGene_34652;Oncorhynchus_mykiss_newGene_28487;Oncorhynchus_mykiss_newGene_2…
Biological Process: gastrulation involving germ band extension (GO:0010004);	4	Oncorhynchus_mykiss_newGene_11388;Oncorhynchus_mykiss_newGene_11554;Oncorhynchus_mykiss_newGene_6575;Oncorhynchus_mykiss_newGene_25184
Biological Process: gastrulation with mouth forming first (GO:0001703);	4	Oncorhynchus_mykiss_newGene_6575;Oncorhynchus_mykiss_newGene_25184;Oncorhynchus_mykiss_newGene_11554;Oncorhynchus_mykiss_newGene_11388
Biological Process: gastrulation with mouth forming second (GO:0001702);	3	Oncorhynchus_mykiss_newGene_23697;Oncorhynchus_mykiss_newGene_28487;Oncorhynchus_mykiss_newGene_34652
Biological Process: gene conversion (GO:0035822);	1	Oncorhynchus_mykiss_newGene_18427
Biological Process: gene expression (GO:0010467);	78	Oncorhynchus_mykiss_newGene_21177;Oncorhynchus_mykiss_newGene_11646;Oncorhynchus_mykiss_newGene_23560;Oncorhynchus_mykiss_newGene_633;Oncorhynchus_mykiss_newGene_18807;Oncorhynchus_mykiss_newGene_25601;Oncorhynchus_mykiss_newGene_8438;Oncorhynchus_mykiss_newGene_312;Oncorhynchus_mykiss_newGene_15692;Oncorhynchus_mykiss_newGene_32164;Oncorhynchus_mykiss_newGene_32220;Oncorhynchus_mykiss_newGene_13…
Biological Process: gene looping (GO:0090202);	1	Oncorhynchus_mykiss_newGene_24174
Biological Process: gene silencing (GO:0016458);	16	Oncorhynchus_mykiss_newGene_30244;Oncorhynchus_mykiss_newGene_28663;Oncorhynchus_mykiss_newGene_32624;Oncorhynchus_mykiss_newGene_16794;Oncorhynchus_mykiss_newGene_33466;Oncorhynchus_mykiss_newGene_28662;Oncorhynchus_mykiss_newGene_22355;Oncorhynchus_mykiss_newGene_3675;Oncorhynchus_mykiss_newGene_31627;Oncorhynchus_mykiss_newGene_12925;Oncorhynchus_mykiss_newGene_15864;Oncorhynchus_mykiss_newGen…
Biological Process: gene silencing by RNA (GO:0031047);	5	Oncorhynchus_mykiss_newGene_15864;Oncorhynchus_mykiss_newGene_27831;Oncorhynchus_mykiss_newGene_23915;Oncorhynchus_mykiss_newGene_31627;Oncorhynchus_mykiss_newGene_31470
Biological Process: gene silencing by miRNA (GO:0035195);	3	Oncorhynchus_mykiss_newGene_31627;Oncorhynchus_mykiss_newGene_15864;Oncorhynchus_mykiss_newGene_31470
Biological Process: generation of neurons (GO:0048699);	119	Oncorhynchus_mykiss_newGene_21539;Oncorhynchus_mykiss_newGene_11554;Oncorhynchus_mykiss_newGene_30721;Oncorhynchus_mykiss_newGene_26427;Oncorhynchus_mykiss_newGene_1339;Oncorhynchus_mykiss_newGene_8033;Oncorhynchus_mykiss_newGene_1330;Oncorhynchus_mykiss_newGene_28786;Oncorhynchus_mykiss_newGene_12902;Oncorhynchus_mykiss_newGene_22747;Oncorhynchus_mykiss_newGene_24174;Oncorhynchus_mykiss_newGene_…
Biological Process: generation of precursor metabolites and energy (GO:0006091);	6	Oncorhynchus_mykiss_newGene_13785;Oncorhynchus_mykiss_newGene_27407;Oncorhynchus_mykiss_newGene_13788;Oncorhynchus_mykiss_newGene_17604;Oncorhynchus_mykiss_newGene_7759;Oncorhynchus_mykiss_newGene_2767
Biological Process: genetic imprinting (GO:0071514);	3	Oncorhynchus_mykiss_newGene_32624;Oncorhynchus_mykiss_newGene_28662;Oncorhynchus_mykiss_newGene_28663
Biological Process: genital disc development (GO:0035215);	3	Oncorhynchus_mykiss_newGene_9163;Oncorhynchus_mykiss_newGene_8034;Oncorhynchus_mykiss_newGene_9160
Biological Process: genital disc morphogenesis (GO:0007483);	3	Oncorhynchus_mykiss_newGene_9163;Oncorhynchus_mykiss_newGene_8034;Oncorhynchus_mykiss_newGene_9160
Biological Process: genitalia development (GO:0048806);	7	Oncorhynchus_mykiss_newGene_9160;Oncorhynchus_mykiss_newGene_8034;Oncorhynchus_mykiss_newGene_9163;Oncorhynchus_mykiss_newGene_9568;Oncorhynchus_mykiss_newGene_7165;Oncorhynchus_mykiss_newGene_33238;Oncorhynchus_mykiss_newGene_27831
Biological Process: genitalia morphogenesis (GO:0035112);	4	Oncorhynchus_mykiss_newGene_8034;Oncorhynchus_mykiss_newGene_9160;Oncorhynchus_mykiss_newGene_9163;Oncorhynchus_mykiss_newGene_27831
Biological Process: germ cell development (GO:0007281);	40	Oncorhynchus_mykiss_newGene_31470;Oncorhynchus_mykiss_newGene_22226;Oncorhynchus_mykiss_newGene_31680;Oncorhynchus_mykiss_newGene_33303;Oncorhynchus_mykiss_newGene_9160;Oncorhynchus_mykiss_newGene_4446;Oncorhynchus_mykiss_newGene_11388;Oncorhynchus_mykiss_newGene_26656;Oncorhynchus_mykiss_newGene_26123;Oncorhynchus_mykiss_newGene_12767;Oncorhynchus_mykiss_newGene_9163;Oncorhynchus_mykiss_newGene_…
Biological Process: germ cell migration (GO:0008354);	2	Oncorhynchus_mykiss_newGene_27364;Oncorhynchus_mykiss_newGene_34652
Biological Process: germ-band extension (GO:0007377);	2	Oncorhynchus_mykiss_newGene_6575;Oncorhynchus_mykiss_newGene_11388
Biological Process: germ-band shortening (GO:0007390);	1	Oncorhynchus_mykiss_newGene_22226
Biological Process: germ-line cyst encapsulation (GO:0048138);	5	Oncorhynchus_mykiss_newGene_9160;Oncorhynchus_mykiss_newGene_8034;Oncorhynchus_mykiss_newGene_23433;Oncorhynchus_mykiss_newGene_9163;Oncorhynchus_mykiss_newGene_22355
Biological Process: germ-line cyst formation (GO:0048134);	2	Oncorhynchus_mykiss_newGene_26123;Oncorhynchus_mykiss_newGene_25317
Biological Process: germ-line sex determination (GO:0018992);	1	Oncorhynchus_mykiss_newGene_33974
Biological Process: germ-line stem cell division (GO:0042078);	1	Oncorhynchus_mykiss_newGene_9735
Biological Process: germ-line stem cell population maintenance (GO:0030718);	6	Oncorhynchus_mykiss_newGene_9163;Oncorhynchus_mykiss_newGene_32991;Oncorhynchus_mykiss_newGene_8034;Oncorhynchus_mykiss_newGene_9160;Oncorhynchus_mykiss_newGene_22469;Oncorhynchus_mykiss_newGene_25601
Biological Process: germ-line stem-cell niche homeostasis (GO:0060250);	4	Oncorhynchus_mykiss_newGene_9163;Oncorhynchus_mykiss_newGene_9160;Oncorhynchus_mykiss_newGene_8034;Oncorhynchus_mykiss_newGene_31680
Biological Process: germarium-derived egg chamber formation (GO:0007293);	9	Oncorhynchus_mykiss_newGene_23433;Oncorhynchus_mykiss_newGene_9163;Oncorhynchus_mykiss_newGene_22355;Oncorhynchus_mykiss_newGene_25317;Oncorhynchus_mykiss_newGene_26123;Oncorhynchus_mykiss_newGene_9160;Oncorhynchus_mykiss_newGene_8034;Oncorhynchus_mykiss_newGene_11388;Oncorhynchus_mykiss_newGene_6575
Biological Process: germarium-derived female germ-line cyst encapsulation (GO:0030708);	5	Oncorhynchus_mykiss_newGene_9163;Oncorhynchus_mykiss_newGene_22355;Oncorhynchus_mykiss_newGene_8034;Oncorhynchus_mykiss_newGene_9160;Oncorhynchus_mykiss_newGene_23433
Biological Process: germarium-derived oocyte differentiation (GO:0030706);	4	Oncorhynchus_mykiss_newGene_26123;Oncorhynchus_mykiss_newGene_11388;Oncorhynchus_mykiss_newGene_25317;Oncorhynchus_mykiss_newGene_6575
Biological Process: germarium-derived oocyte fate determination (GO:0007294);	4	Oncorhynchus_mykiss_newGene_26123;Oncorhynchus_mykiss_newGene_25317;Oncorhynchus_mykiss_newGene_11388;Oncorhynchus_mykiss_newGene_6575
Biological Process: germinal center B cell differentiation (GO:0002314);	2	Oncorhynchus_mykiss_newGene_15936;Oncorhynchus_mykiss_newGene_15930
Biological Process: germinal center formation (GO:0002467);	1	Oncorhynchus_mykiss_newGene_3675
Biological Process: germline stem cell asymmetric division (GO:0098728);	1	Oncorhynchus_mykiss_newGene_9735
Biological Process: gland development (GO:0048732);	19	Oncorhynchus_mykiss_newGene_8034;Oncorhynchus_mykiss_newGene_12902;Oncorhynchus_mykiss_newGene_34261;Oncorhynchus_mykiss_newGene_7759;Oncorhynchus_mykiss_newGene_28786;Oncorhynchus_mykiss_newGene_15017;Oncorhynchus_mykiss_newGene_24174;Oncorhynchus_mykiss_newGene_9163;Oncorhynchus_mykiss_newGene_3339;Oncorhynchus_mykiss_newGene_15822;Oncorhynchus_mykiss_newGene_13151;Oncorhynchus_mykiss_newGene_1…
Biological Process: gland morphogenesis (GO:0022612);	6	Oncorhynchus_mykiss_newGene_25611;Oncorhynchus_mykiss_newGene_24174;Oncorhynchus_mykiss_newGene_28786;Oncorhynchus_mykiss_newGene_34261;Oncorhynchus_mykiss_newGene_15822;Oncorhynchus_mykiss_newGene_12902
Biological Process: glial cell development (GO:0021782);	9	Oncorhynchus_mykiss_newGene_19963;Oncorhynchus_mykiss_newGene_24174;Oncorhynchus_mykiss_newGene_19732;Oncorhynchus_mykiss_newGene_10785;Oncorhynchus_mykiss_newGene_19964;Oncorhynchus_mykiss_newGene_30990;Oncorhynchus_mykiss_newGene_33160;Oncorhynchus_mykiss_newGene_10784;Oncorhynchus_mykiss_newGene_6575
Biological Process: glial cell differentiation (GO:0010001);	12	Oncorhynchus_mykiss_newGene_19963;Oncorhynchus_mykiss_newGene_9163;Oncorhynchus_mykiss_newGene_24174;Oncorhynchus_mykiss_newGene_19732;Oncorhynchus_mykiss_newGene_34652;Oncorhynchus_mykiss_newGene_10785;Oncorhynchus_mykiss_newGene_19964;Oncorhynchus_mykiss_newGene_9160;Oncorhynchus_mykiss_newGene_8034;Oncorhynchus_mykiss_newGene_30990;Oncorhynchus_mykiss_newGene_6575;Oncorhynchus_mykiss_newGene_1…
Biological Process: glial cell fate commitment (GO:0021781);	3	Oncorhynchus_mykiss_newGene_9163;Oncorhynchus_mykiss_newGene_9160;Oncorhynchus_mykiss_newGene_8034
Biological Process: glial cell fate determination (GO:0007403);	3	Oncorhynchus_mykiss_newGene_9163;Oncorhynchus_mykiss_newGene_9160;Oncorhynchus_mykiss_newGene_8034
Biological Process: glial cell growth (GO:0042065);	1	Oncorhynchus_mykiss_newGene_19732
Biological Process: glial cell migration (GO:0008347);	12	Oncorhynchus_mykiss_newGene_20940;Oncorhynchus_mykiss_newGene_8034;Oncorhynchus_mykiss_newGene_9160;Oncorhynchus_mykiss_newGene_1330;Oncorhynchus_mykiss_newGene_1339;Oncorhynchus_mykiss_newGene_16533;Oncorhynchus_mykiss_newGene_19500;Oncorhynchus_mykiss_newGene_9163;Oncorhynchus_mykiss_newGene_15717;Oncorhynchus_mykiss_newGene_27681;Oncorhynchus_mykiss_newGene_15716;Oncorhynchus_mykiss_newGene_21…
Biological Process: glial cell proliferation (GO:0014009);	2	Oncorhynchus_mykiss_newGene_33303;Oncorhynchus_mykiss_newGene_25528
Biological Process: glial cell-derived neurotrophic factor receptor signaling pathway (GO:0035860);	1	Oncorhynchus_mykiss_newGene_12520
Biological Process: gliogenesis (GO:0042063);	23	Oncorhynchus_mykiss_newGene_15716;Oncorhynchus_mykiss_newGene_21062;Oncorhynchus_mykiss_newGene_33303;Oncorhynchus_mykiss_newGene_34652;Oncorhynchus_mykiss_newGene_19732;Oncorhynchus_mykiss_newGene_27681;Oncorhynchus_mykiss_newGene_19963;Oncorhynchus_mykiss_newGene_19500;Oncorhynchus_mykiss_newGene_6575;Oncorhynchus_mykiss_newGene_9160;Oncorhynchus_mykiss_newGene_25528;Oncorhynchus_mykiss_newGene…
Biological Process: global genome nucleotide-excision repair (GO:0070911);	1	Oncorhynchus_mykiss_newGene_21615
Biological Process: glomerular basement membrane development (GO:0032836);	1	Oncorhynchus_mykiss_newGene_12520
Biological Process: glomerular capillary formation (GO:0072104);	3	Oncorhynchus_mykiss_newGene_9163;Oncorhynchus_mykiss_newGene_9160;Oncorhynchus_mykiss_newGene_8034
Biological Process: glomerular filtration (GO:0003094);	1	Oncorhynchus_mykiss_newGene_12520
Biological Process: glomerular visceral epithelial cell migration (GO:0090521);	1	Oncorhynchus_mykiss_newGene_27245
Biological Process: glomerulus development (GO:0032835);	4	Oncorhynchus_mykiss_newGene_8034;Oncorhynchus_mykiss_newGene_9160;Oncorhynchus_mykiss_newGene_9163;Oncorhynchus_mykiss_newGene_12520
Biological Process: glomerulus morphogenesis (GO:0072102);	3	Oncorhynchus_mykiss_newGene_8034;Oncorhynchus_mykiss_newGene_9160;Oncorhynchus_mykiss_newGene_9163
Biological Process: glomerulus vasculature development (GO:0072012);	3	Oncorhynchus_mykiss_newGene_9163;Oncorhynchus_mykiss_newGene_9160;Oncorhynchus_mykiss_newGene_8034
Biological Process: glomerulus vasculature morphogenesis (GO:0072103);	3	Oncorhynchus_mykiss_newGene_9160;Oncorhynchus_mykiss_newGene_8034;Oncorhynchus_mykiss_newGene_9163
Biological Process: glossopharyngeal nerve development (GO:0021563);	1	Oncorhynchus_mykiss_newGene_15760
Biological Process: glossopharyngeal nerve morphogenesis (GO:0021615);	1	Oncorhynchus_mykiss_newGene_15760
Biological Process: glucan biosynthetic process (GO:0009250);	1	Oncorhynchus_mykiss_newGene_2767
Biological Process: glucan metabolic process (GO:0044042);	2	Oncorhynchus_mykiss_newGene_17604;Oncorhynchus_mykiss_newGene_2767
Biological Process: glucose 6-phosphate metabolic process (GO:0051156);	1	Oncorhynchus_mykiss_newGene_14751
Biological Process: glucose catabolic process (GO:0006007);	1	Oncorhynchus_mykiss_newGene_17604
Biological Process: glucose homeostasis (GO:0042593);	5	Oncorhynchus_mykiss_newGene_32083;Oncorhynchus_mykiss_newGene_13151;Oncorhynchus_mykiss_newGene_19943;Oncorhynchus_mykiss_newGene_19944;Oncorhynchus_mykiss_newGene_33299
Biological Process: glucose metabolic process (GO:0006006);	1	Oncorhynchus_mykiss_newGene_17604
Biological Process: glutamate receptor clustering (GO:0097688);	1	Oncorhynchus_mykiss_newGene_26528
Biological Process: glutamate receptor signaling pathway (GO:0007215);	3	Oncorhynchus_mykiss_newGene_33303;Oncorhynchus_mykiss_newGene_25528;Oncorhynchus_mykiss_newGene_29174
Biological Process: glutamate secretion (GO:0014047);	1	Oncorhynchus_mykiss_newGene_19732
Biological Process: glutamate secretion, neurotransmission (GO:0061535);	1	Oncorhynchus_mykiss_newGene_19732
Biological Process: glutaminyl-tRNA aminoacylation (GO:0006425);	1	Oncorhynchus_mykiss_newGene_6227
Biological Process: glutaminyl-tRNAGln biosynthesis via transamidation (GO:0070681);	2	Oncorhynchus_mykiss_newGene_15037;Oncorhynchus_mykiss_newGene_6227
Biological Process: glutathione biosynthetic process (GO:0006750);	1	Oncorhynchus_mykiss_newGene_5143
Biological Process: glutathione catabolic process (GO:0006751);	2	Oncorhynchus_mykiss_newGene_5240;Oncorhynchus_mykiss_newGene_6818
Biological Process: glutathione metabolic process (GO:0006749);	1	Oncorhynchus_mykiss_newGene_5143
Biological Process: glyceraldehyde-3-phosphate metabolic process (GO:0019682);	1	Oncorhynchus_mykiss_newGene_14751
Biological Process: glycerol metabolic process (GO:0006071);	1	Oncorhynchus_mykiss_newGene_22124
Biological Process: glycerolipid biosynthetic process (GO:0045017);	5	Oncorhynchus_mykiss_newGene_24636;Oncorhynchus_mykiss_newGene_33472;Oncorhynchus_mykiss_newGene_23089;Oncorhynchus_mykiss_newGene_1322;Oncorhynchus_mykiss_newGene_27407
Biological Process: glycerolipid catabolic process (GO:0046503);	2	Oncorhynchus_mykiss_newGene_1996;Oncorhynchus_mykiss_newGene_11278
Biological Process: glycerolipid metabolic process (GO:0046486);	14	Oncorhynchus_mykiss_newGene_27407;Oncorhynchus_mykiss_newGene_23089;Oncorhynchus_mykiss_newGene_11278;Oncorhynchus_mykiss_newGene_18421;Oncorhynchus_mykiss_newGene_9568;Oncorhynchus_mykiss_newGene_7165;Oncorhynchus_mykiss_newGene_10139;Oncorhynchus_mykiss_newGene_24152;Oncorhynchus_mykiss_newGene_1322;Oncorhynchus_mykiss_newGene_1996;Oncorhynchus_mykiss_newGene_2521;Oncorhynchus_mykiss_newGene_33…
Biological Process: glycerophospholipid biosynthetic process (GO:0046474);	5	Oncorhynchus_mykiss_newGene_27407;Oncorhynchus_mykiss_newGene_1322;Oncorhynchus_mykiss_newGene_23089;Oncorhynchus_mykiss_newGene_33472;Oncorhynchus_mykiss_newGene_24636
Biological Process: glycerophospholipid catabolic process (GO:0046475);	1	Oncorhynchus_mykiss_newGene_1996
Biological Process: glycerophospholipid metabolic process (GO:0006650);	12	Oncorhynchus_mykiss_newGene_24636;Oncorhynchus_mykiss_newGene_33238;Oncorhynchus_mykiss_newGene_33472;Oncorhynchus_mykiss_newGene_2521;Oncorhynchus_mykiss_newGene_1996;Oncorhynchus_mykiss_newGene_1322;Oncorhynchus_mykiss_newGene_10139;Oncorhynchus_mykiss_newGene_24152;Oncorhynchus_mykiss_newGene_9568;Oncorhynchus_mykiss_newGene_7165;Oncorhynchus_mykiss_newGene_23089;Oncorhynchus_mykiss_newGene_27…
Biological Process: glycine catabolic process (GO:0006546);	1	Oncorhynchus_mykiss_newGene_5081
Biological Process: glycine decarboxylation via glycine cleavage system (GO:0019464);	1	Oncorhynchus_mykiss_newGene_5081
Biological Process: glycine metabolic process (GO:0006544);	1	Oncorhynchus_mykiss_newGene_5081
Biological Process: glycogen biosynthetic process (GO:0005978);	1	Oncorhynchus_mykiss_newGene_2767
Biological Process: glycogen metabolic process (GO:0005977);	5	Oncorhynchus_mykiss_newGene_2767;Oncorhynchus_mykiss_newGene_13786;Oncorhynchus_mykiss_newGene_13782;Oncorhynchus_mykiss_newGene_17604;Oncorhynchus_mykiss_newGene_13787
Biological Process: glycolipid biosynthetic process (GO:0009247);	2	Oncorhynchus_mykiss_newGene_1322;Oncorhynchus_mykiss_newGene_33472
Biological Process: glycolipid catabolic process (GO:0019377);	1	Oncorhynchus_mykiss_newGene_25367
Biological Process: glycolipid metabolic process (GO:0006664);	3	Oncorhynchus_mykiss_newGene_33472;Oncorhynchus_mykiss_newGene_1322;Oncorhynchus_mykiss_newGene_25367
Biological Process: glycolytic process (GO:0006096);	2	Oncorhynchus_mykiss_newGene_3279;Oncorhynchus_mykiss_newGene_2767
Biological Process: glycoprotein biosynthetic process (GO:0009101);	11	Oncorhynchus_mykiss_newGene_12520;Oncorhynchus_mykiss_newGene_11278;Oncorhynchus_mykiss_newGene_32454;Oncorhynchus_mykiss_newGene_27725;Oncorhynchus_mykiss_newGene_2594;Oncorhynchus_mykiss_newGene_27726;Oncorhynchus_mykiss_newGene_25617;Oncorhynchus_mykiss_newGene_26656;Oncorhynchus_mykiss_newGene_32220;Oncorhynchus_mykiss_newGene_11645;Oncorhynchus_mykiss_newGene_14971
Biological Process: glycoprotein catabolic process (GO:0006516);	2	Oncorhynchus_mykiss_newGene_32454;Oncorhynchus_mykiss_newGene_25617
Biological Process: glycoprotein metabolic process (GO:0009100);	11	Oncorhynchus_mykiss_newGene_12520;Oncorhynchus_mykiss_newGene_32454;Oncorhynchus_mykiss_newGene_2594;Oncorhynchus_mykiss_newGene_27725;Oncorhynchus_mykiss_newGene_11278;Oncorhynchus_mykiss_newGene_27726;Oncorhynchus_mykiss_newGene_25617;Oncorhynchus_mykiss_newGene_26656;Oncorhynchus_mykiss_newGene_32220;Oncorhynchus_mykiss_newGene_11645;Oncorhynchus_mykiss_newGene_14971
Biological Process: glycosaminoglycan biosynthetic process (GO:0006024);	3	Oncorhynchus_mykiss_newGene_8670;Oncorhynchus_mykiss_newGene_27726;Oncorhynchus_mykiss_newGene_27725
Biological Process: glycosaminoglycan metabolic process (GO:0030203);	3	Oncorhynchus_mykiss_newGene_27726;Oncorhynchus_mykiss_newGene_27725;Oncorhynchus_mykiss_newGene_12520
Biological Process: glycoside catabolic process (GO:0016139);	1	Oncorhynchus_mykiss_newGene_25367
Biological Process: glycoside metabolic process (GO:0016137);	1	Oncorhynchus_mykiss_newGene_25367
Biological Process: glycosphingolipid catabolic process (GO:0046479);	1	Oncorhynchus_mykiss_newGene_25367
Biological Process: glycosphingolipid metabolic process (GO:0006687);	1	Oncorhynchus_mykiss_newGene_25367
Biological Process: glycosyl compound catabolic process (GO:1901658);	1	Oncorhynchus_mykiss_newGene_25367
Biological Process: glycosyl compound metabolic process (GO:1901657);	6	Oncorhynchus_mykiss_newGene_26528;Oncorhynchus_mykiss_newGene_3634;Oncorhynchus_mykiss_newGene_25367;Oncorhynchus_mykiss_newGene_7748;Oncorhynchus_mykiss_newGene_8622;Oncorhynchus_mykiss_newGene_3619
Biological Process: glycosylation (GO:0070085);	7	Oncorhynchus_mykiss_newGene_25617;Oncorhynchus_mykiss_newGene_11645;Oncorhynchus_mykiss_newGene_14971;Oncorhynchus_mykiss_newGene_26656;Oncorhynchus_mykiss_newGene_32454;Oncorhynchus_mykiss_newGene_2594;Oncorhynchus_mykiss_newGene_11278
Biological Process: glycosylceramide catabolic process (GO:0046477);	1	Oncorhynchus_mykiss_newGene_25367
Biological Process: glycosylceramide metabolic process (GO:0006677);	1	Oncorhynchus_mykiss_newGene_25367
Biological Process: gonad development (GO:0008406);	25	Oncorhynchus_mykiss_newGene_2540;Oncorhynchus_mykiss_newGene_28662;Oncorhynchus_mykiss_newGene_18427;Oncorhynchus_mykiss_newGene_7165;Oncorhynchus_mykiss_newGene_3046;Oncorhynchus_mykiss_newGene_28663;Oncorhynchus_mykiss_newGene_12902;Oncorhynchus_mykiss_newGene_33238;Oncorhynchus_mykiss_newGene_34261;Oncorhynchus_mykiss_newGene_28786;Oncorhynchus_mykiss_newGene_32624;Oncorhynchus_mykiss_newGene_…
Biological Process: gonad morphogenesis (GO:0035262);	6	Oncorhynchus_mykiss_newGene_34261;Oncorhynchus_mykiss_newGene_12902;Oncorhynchus_mykiss_newGene_20552;Oncorhynchus_mykiss_newGene_16533;Oncorhynchus_mykiss_newGene_2540;Oncorhynchus_mykiss_newGene_19500
Biological Process: gonadotrophin-releasing hormone neuronal migration to the hypothalamus (GO:0021828);	2	Oncorhynchus_mykiss_newGene_15822;Oncorhynchus_mykiss_newGene_13988
Biological Process: gonadotropin secretion (GO:0032274);	1	Oncorhynchus_mykiss_newGene_3046
Biological Process: granulocyte activation (GO:0036230);	13	Oncorhynchus_mykiss_newGene_25021;Oncorhynchus_mykiss_newGene_26788;Oncorhynchus_mykiss_newGene_6107;Oncorhynchus_mykiss_newGene_26789;Oncorhynchus_mykiss_newGene_19944;Oncorhynchus_mykiss_newGene_19943;Oncorhynchus_mykiss_newGene_8033;Oncorhynchus_mykiss_newGene_21628;Oncorhynchus_mykiss_newGene_34261;Oncorhynchus_mykiss_newGene_7756;Oncorhynchus_mykiss_newGene_17111;Oncorhynchus_mykiss_newGene_…
Biological Process: granulocyte differentiation (GO:0030851);	1	Oncorhynchus_mykiss_newGene_31680
Biological Process: granulocyte migration (GO:0097530);	1	Oncorhynchus_mykiss_newGene_8475
Biological Process: gravitaxis (GO:0042332);	1	Oncorhynchus_mykiss_newGene_24890
Biological Process: grooming behavior (GO:0007625);	5	Oncorhynchus_mykiss_newGene_1290;Oncorhynchus_mykiss_newGene_33024;Oncorhynchus_mykiss_newGene_21549;Oncorhynchus_mykiss_newGene_25069;Oncorhynchus_mykiss_newGene_32549
Biological Process: growth (GO:0040007);	36	Oncorhynchus_mykiss_newGene_8034;Oncorhynchus_mykiss_newGene_14706;Oncorhynchus_mykiss_newGene_2379;Oncorhynchus_mykiss_newGene_2454;Oncorhynchus_mykiss_newGene_9163;Oncorhynchus_mykiss_newGene_1810;Oncorhynchus_mykiss_newGene_2381;Oncorhynchus_mykiss_newGene_15965;Oncorhynchus_mykiss_newGene_9160;Oncorhynchus_mykiss_newGene_11388;Oncorhynchus_mykiss_newGene_11571;Oncorhynchus_mykiss_newGene_1109…
Biological Process: growth hormone receptor signaling pathway via JAK-STAT (GO:0060397);	1	Oncorhynchus_mykiss_newGene_3086
Biological Process: guanosine-containing compound metabolic process (GO:1901068);	5	Oncorhynchus_mykiss_newGene_3619;Oncorhynchus_mykiss_newGene_8622;Oncorhynchus_mykiss_newGene_7748;Oncorhynchus_mykiss_newGene_3634;Oncorhynchus_mykiss_newGene_26528
Biological Process: habenula development (GO:0021986);	1	Oncorhynchus_mykiss_newGene_24174
Biological Process: habituation (GO:0046959);	1	Oncorhynchus_mykiss_newGene_31470
Biological Process: hair cell differentiation (GO:0035315);	2	Oncorhynchus_mykiss_newGene_27245;Oncorhynchus_mykiss_newGene_23089
Biological Process: hair cycle (GO:0042633);	3	Oncorhynchus_mykiss_newGene_28487;Oncorhynchus_mykiss_newGene_9090;Oncorhynchus_mykiss_newGene_19732
Biological Process: hair cycle process (GO:0022405);	3	Oncorhynchus_mykiss_newGene_19732;Oncorhynchus_mykiss_newGene_9090;Oncorhynchus_mykiss_newGene_28487
Biological Process: hair follicle development (GO:0001942);	3	Oncorhynchus_mykiss_newGene_28487;Oncorhynchus_mykiss_newGene_9090;Oncorhynchus_mykiss_newGene_19732
Biological Process: hair follicle maturation (GO:0048820);	1	Oncorhynchus_mykiss_newGene_19732
Biological Process: hair follicle morphogenesis (GO:0031069);	1	Oncorhynchus_mykiss_newGene_9090
Biological Process: head development (GO:0060322);	54	Oncorhynchus_mykiss_newGene_31680;Oncorhynchus_mykiss_newGene_29843;Oncorhynchus_mykiss_newGene_15603;Oncorhynchus_mykiss_newGene_15716;Oncorhynchus_mykiss_newGene_21062;Oncorhynchus_mykiss_newGene_1245;Oncorhynchus_mykiss_newGene_21945;Oncorhynchus_mykiss_newGene_15626;Oncorhynchus_mykiss_newGene_27681;Oncorhynchus_mykiss_newGene_22226;Oncorhynchus_mykiss_newGene_11571;Oncorhynchus_mykiss_newGen…
Biological Process: head involution (GO:0008258);	1	Oncorhynchus_mykiss_newGene_22226
Biological Process: heart contraction (GO:0060047);	22	Oncorhynchus_mykiss_newGene_4929;Oncorhynchus_mykiss_newGene_12825;Oncorhynchus_mykiss_newGene_4852;Oncorhynchus_mykiss_newGene_5522;Oncorhynchus_mykiss_newGene_9899;Oncorhynchus_mykiss_newGene_16122;Oncorhynchus_mykiss_newGene_27230;Oncorhynchus_mykiss_newGene_27407;Oncorhynchus_mykiss_newGene_19254;Oncorhynchus_mykiss_newGene_21539;Oncorhynchus_mykiss_newGene_11554;Oncorhynchus_mykiss_newGene_2…
Biological Process: heart development (GO:0007507);	32	Oncorhynchus_mykiss_newGene_32765;Oncorhynchus_mykiss_newGene_19536;Oncorhynchus_mykiss_newGene_24174;Oncorhynchus_mykiss_newGene_19964;Oncorhynchus_mykiss_newGene_17824;Oncorhynchus_mykiss_newGene_9099;Oncorhynchus_mykiss_newGene_28303;Oncorhynchus_mykiss_newGene_13814;Oncorhynchus_mykiss_newGene_28487;Oncorhynchus_mykiss_newGene_27407;Oncorhynchus_mykiss_newGene_19732;Oncorhynchus_mykiss_newGen…
Biological Process: heart growth (GO:0060419);	2	Oncorhynchus_mykiss_newGene_29843;Oncorhynchus_mykiss_newGene_19536
Biological Process: heart looping (GO:0001947);	7	Oncorhynchus_mykiss_newGene_3878;Oncorhynchus_mykiss_newGene_10829;Oncorhynchus_mykiss_newGene_13814;Oncorhynchus_mykiss_newGene_29843;Oncorhynchus_mykiss_newGene_11571;Oncorhynchus_mykiss_newGene_3879;Oncorhynchus_mykiss_newGene_14706
Biological Process: heart morphogenesis (GO:0003007);	12	Oncorhynchus_mykiss_newGene_19963;Oncorhynchus_mykiss_newGene_27681;Oncorhynchus_mykiss_newGene_19536;Oncorhynchus_mykiss_newGene_29843;Oncorhynchus_mykiss_newGene_28303;Oncorhynchus_mykiss_newGene_13814;Oncorhynchus_mykiss_newGene_3878;Oncorhynchus_mykiss_newGene_19964;Oncorhynchus_mykiss_newGene_10829;Oncorhynchus_mykiss_newGene_11571;Oncorhynchus_mykiss_newGene_3879;Oncorhynchus_mykiss_newGene…
Biological Process: heart process (GO:0003015);	22	Oncorhynchus_mykiss_newGene_4929;Oncorhynchus_mykiss_newGene_12825;Oncorhynchus_mykiss_newGene_4852;Oncorhynchus_mykiss_newGene_5522;Oncorhynchus_mykiss_newGene_19254;Oncorhynchus_mykiss_newGene_9899;Oncorhynchus_mykiss_newGene_16122;Oncorhynchus_mykiss_newGene_27230;Oncorhynchus_mykiss_newGene_27407;Oncorhynchus_mykiss_newGene_9897;Oncorhynchus_mykiss_newGene_32624;Oncorhynchus_mykiss_newGene_28…
Biological Process: heart valve development (GO:0003170);	1	Oncorhynchus_mykiss_newGene_28537
Biological Process: heart valve morphogenesis (GO:0003179);	1	Oncorhynchus_mykiss_newGene_28537
Biological Process: hematopoietic or lymphoid organ development (GO:0048534);	32	Oncorhynchus_mykiss_newGene_24709;Oncorhynchus_mykiss_newGene_27441;Oncorhynchus_mykiss_newGene_17806;Oncorhynchus_mykiss_newGene_27364;Oncorhynchus_mykiss_newGene_27407;Oncorhynchus_mykiss_newGene_32083;Oncorhynchus_mykiss_newGene_15936;Oncorhynchus_mykiss_newGene_28487;Oncorhynchus_mykiss_newGene_6894;Oncorhynchus_mykiss_newGene_17824;Oncorhynchus_mykiss_newGene_25560;Oncorhynchus_mykiss_newGen…
Biological Process: hematopoietic progenitor cell differentiation (GO:0002244);	3	Oncorhynchus_mykiss_newGene_24709;Oncorhynchus_mykiss_newGene_25560;Oncorhynchus_mykiss_newGene_16533
Biological Process: hematopoietic stem cell homeostasis (GO:0061484);	1	Oncorhynchus_mykiss_newGene_33825
Biological Process: hematopoietic stem cell migration (GO:0035701);	1	Oncorhynchus_mykiss_newGene_32083
Biological Process: hematopoietic stem cell migration to bone marrow (GO:0097241);	1	Oncorhynchus_mykiss_newGene_32083
Biological Process: heme oxidation (GO:0006788);	1	Oncorhynchus_mykiss_newGene_9381
Biological Process: hemocyte development (GO:0007516);	1	Oncorhynchus_mykiss_newGene_27364
Biological Process: hemocyte differentiation (GO:0042386);	4	Oncorhynchus_mykiss_newGene_8034;Oncorhynchus_mykiss_newGene_9160;Oncorhynchus_mykiss_newGene_9163;Oncorhynchus_mykiss_newGene_27364
Biological Process: hemocyte migration (GO:0035099);	1	Oncorhynchus_mykiss_newGene_34261
Biological Process: hemocyte proliferation (GO:0035172);	3	Oncorhynchus_mykiss_newGene_9163;Oncorhynchus_mykiss_newGene_9160;Oncorhynchus_mykiss_newGene_8034
Biological Process: hemopoiesis (GO:0030097);	30	Oncorhynchus_mykiss_newGene_25528;Oncorhynchus_mykiss_newGene_29517;Oncorhynchus_mykiss_newGene_17809;Oncorhynchus_mykiss_newGene_18349;Oncorhynchus_mykiss_newGene_9163;Oncorhynchus_mykiss_newGene_31330;Oncorhynchus_mykiss_newGene_2454;Oncorhynchus_mykiss_newGene_17111;Oncorhynchus_mykiss_newGene_3675;Oncorhynchus_mykiss_newGene_8033;Oncorhynchus_mykiss_newGene_16533;Oncorhynchus_mykiss_newGene_2…
Biological Process: hemostasis (GO:0007599);	11	Oncorhynchus_mykiss_newGene_28303;Oncorhynchus_mykiss_newGene_15965;Oncorhynchus_mykiss_newGene_31716;Oncorhynchus_mykiss_newGene_17111;Oncorhynchus_mykiss_newGene_32991;Oncorhynchus_mykiss_newGene_32083;Oncorhynchus_mykiss_newGene_22469;Oncorhynchus_mykiss_newGene_19943;Oncorhynchus_mykiss_newGene_19944;Oncorhynchus_mykiss_newGene_12536;Oncorhynchus_mykiss_newGene_877
Biological Process: heparan sulfate proteoglycan biosynthetic process (GO:0015012);	3	Oncorhynchus_mykiss_newGene_30644;Oncorhynchus_mykiss_newGene_12520;Oncorhynchus_mykiss_newGene_10086
Biological Process: heparan sulfate proteoglycan biosynthetic process, enzymatic modification (GO:0015015);	1	Oncorhynchus_mykiss_newGene_12520
Biological Process: heparan sulfate proteoglycan metabolic process (GO:0030201);	1	Oncorhynchus_mykiss_newGene_12520
Biological Process: heparin metabolic process (GO:0030202);	1	Oncorhynchus_mykiss_newGene_12520
Biological Process: hepaticobiliary system development (GO:0061008);	5	Oncorhynchus_mykiss_newGene_7759;Oncorhynchus_mykiss_newGene_12520;Oncorhynchus_mykiss_newGene_15017;Oncorhynchus_mykiss_newGene_19732;Oncorhynchus_mykiss_newGene_3339
Biological Process: hermaphrodite genitalia development (GO:0040035);	3	Oncorhynchus_mykiss_newGene_7165;Oncorhynchus_mykiss_newGene_9568;Oncorhynchus_mykiss_newGene_33238
Biological Process: hermaphrodite germ-line sex determination (GO:0040021);	1	Oncorhynchus_mykiss_newGene_33974
Biological Process: heterochromatin assembly (GO:0031507);	1	Oncorhynchus_mykiss_newGene_33466
Biological Process: heterochromatin organization (GO:0070828);	4	Oncorhynchus_mykiss_newGene_4445;Oncorhynchus_mykiss_newGene_16794;Oncorhynchus_mykiss_newGene_33466;Oncorhynchus_mykiss_newGene_4446
Biological Process: heterochromatin organization involved in chromatin silencing (GO:0070868);	3	Oncorhynchus_mykiss_newGene_4445;Oncorhynchus_mykiss_newGene_16794;Oncorhynchus_mykiss_newGene_4446
Biological Process: heterocycle biosynthetic process (GO:0018130);	62	Oncorhynchus_mykiss_newGene_5573;Oncorhynchus_mykiss_newGene_916;Oncorhynchus_mykiss_newGene_25069;Oncorhynchus_mykiss_newGene_24431;Oncorhynchus_mykiss_newGene_31330;Oncorhynchus_mykiss_newGene_24174;Oncorhynchus_mykiss_newGene_9106;Oncorhynchus_mykiss_newGene_10342;Oncorhynchus_mykiss_newGene_25810;Oncorhynchus_mykiss_newGene_13241;Oncorhynchus_mykiss_newGene_6151;Oncorhynchus_mykiss_newGene_73…
Biological Process: heterocycle catabolic process (GO:0046700);	17	Oncorhynchus_mykiss_newGene_28954;Oncorhynchus_mykiss_newGene_7165;Oncorhynchus_mykiss_newGene_29517;Oncorhynchus_mykiss_newGene_28956;Oncorhynchus_mykiss_newGene_433;Oncorhynchus_mykiss_newGene_8033;Oncorhynchus_mykiss_newGene_33238;Oncorhynchus_mykiss_newGene_27577;Oncorhynchus_mykiss_newGene_3634;Oncorhynchus_mykiss_newGene_27831;Oncorhynchus_mykiss_newGene_9568;Oncorhynchus_mykiss_newGene_274…
Biological Process: heterocycle metabolic process (GO:0046483);	136	Oncorhynchus_mykiss_newGene_23356;Oncorhynchus_mykiss_newGene_14706;Oncorhynchus_mykiss_newGene_9442;Oncorhynchus_mykiss_newGene_28956;Oncorhynchus_mykiss_newGene_3046;Oncorhynchus_mykiss_newGene_28799;Oncorhynchus_mykiss_newGene_18712;Oncorhynchus_mykiss_newGene_17326;Oncorhynchus_mykiss_newGene_15037;Oncorhynchus_mykiss_newGene_13546;Oncorhynchus_mykiss_newGene_33024;Oncorhynchus_mykiss_newGene…
Biological Process: heterophilic cell-cell adhesion via plasma membrane cell adhesion molecules (GO:0007157);	6	Oncorhynchus_mykiss_newGene_34261;Oncorhynchus_mykiss_newGene_24384;Oncorhynchus_mykiss_newGene_8034;Oncorhynchus_mykiss_newGene_9160;Oncorhynchus_mykiss_newGene_8475;Oncorhynchus_mykiss_newGene_9163
Biological Process: heterotypic cell-cell adhesion (GO:0034113);	1	Oncorhynchus_mykiss_newGene_34261
Biological Process: hexose catabolic process (GO:0019320);	1	Oncorhynchus_mykiss_newGene_17604
Biological Process: hexose metabolic process (GO:0019318);	1	Oncorhynchus_mykiss_newGene_17604
Biological Process: hindbrain development (GO:0030902);	10	Oncorhynchus_mykiss_newGene_28487;Oncorhynchus_mykiss_newGene_31680;Oncorhynchus_mykiss_newGene_28303;Oncorhynchus_mykiss_newGene_5251;Oncorhynchus_mykiss_newGene_24174;Oncorhynchus_mykiss_newGene_15017;Oncorhynchus_mykiss_newGene_31165;Oncorhynchus_mykiss_newGene_12317;Oncorhynchus_mykiss_newGene_5252;Oncorhynchus_mykiss_newGene_855
Biological Process: hindbrain morphogenesis (GO:0021575);	2	Oncorhynchus_mykiss_newGene_28487;Oncorhynchus_mykiss_newGene_855
Biological Process: hindbrain radial glia guided cell migration (GO:0021932);	1	Oncorhynchus_mykiss_newGene_28303
Biological Process: hindbrain tangential cell migration (GO:0021934);	3	Oncorhynchus_mykiss_newGene_12317;Oncorhynchus_mykiss_newGene_5251;Oncorhynchus_mykiss_newGene_5252
Biological Process: hindgut development (GO:0061525);	7	Oncorhynchus_mykiss_newGene_9163;Oncorhynchus_mykiss_newGene_3675;Oncorhynchus_mykiss_newGene_3878;Oncorhynchus_mykiss_newGene_9160;Oncorhynchus_mykiss_newGene_8034;Oncorhynchus_mykiss_newGene_22226;Oncorhynchus_mykiss_newGene_3879
Biological Process: hindgut morphogenesis (GO:0007442);	5	Oncorhynchus_mykiss_newGene_9163;Oncorhynchus_mykiss_newGene_3675;Oncorhynchus_mykiss_newGene_9160;Oncorhynchus_mykiss_newGene_22226;Oncorhynchus_mykiss_newGene_8034
Biological Process: hindlimb morphogenesis (GO:0035137);	2	Oncorhynchus_mykiss_newGene_15017;Oncorhynchus_mykiss_newGene_21945
Biological Process: hippocampus development (GO:0021766);	8	Oncorhynchus_mykiss_newGene_14673;Oncorhynchus_mykiss_newGene_12907;Oncorhynchus_mykiss_newGene_20360;Oncorhynchus_mykiss_newGene_4373;Oncorhynchus_mykiss_newGene_855;Oncorhynchus_mykiss_newGene_10829;Oncorhynchus_mykiss_newGene_1339;Oncorhynchus_mykiss_newGene_1330
Biological Process: histamine transport (GO:0051608);	2	Oncorhynchus_mykiss_newGene_1840;Oncorhynchus_mykiss_newGene_2055
Biological Process: histidyl-tRNA aminoacylation (GO:0006427);	1	Oncorhynchus_mykiss_newGene_10557
Biological Process: histone H2A acetylation (GO:0043968);	1	Oncorhynchus_mykiss_newGene_6597
Biological Process: histone H2A monoubiquitination (GO:0035518);	1	Oncorhynchus_mykiss_newGene_21615
Biological Process: histone H2A ubiquitination (GO:0033522);	2	Oncorhynchus_mykiss_newGene_14706;Oncorhynchus_mykiss_newGene_21615
Biological Process: histone H2A-K119 monoubiquitination (GO:0036353);	1	Oncorhynchus_mykiss_newGene_23988
Biological Process: histone H3 acetylation (GO:0043966);	3	Oncorhynchus_mykiss_newGene_28487;Oncorhynchus_mykiss_newGene_3439;Oncorhynchus_mykiss_newGene_4438
Biological Process: histone H3 deacetylation (GO:0070932);	3	Oncorhynchus_mykiss_newGene_17806;Oncorhynchus_mykiss_newGene_17809;Oncorhynchus_mykiss_newGene_17824
Biological Process: histone H3-K27 methylation (GO:0070734);	2	Oncorhynchus_mykiss_newGene_30244;Oncorhynchus_mykiss_newGene_12925
Biological Process: histone H3-K27 trimethylation (GO:0098532);	2	Oncorhynchus_mykiss_newGene_30244;Oncorhynchus_mykiss_newGene_12925
Biological Process: histone H3-K36 demethylation (GO:0070544);	3	Oncorhynchus_mykiss_newGene_14706;Oncorhynchus_mykiss_newGene_6350;Oncorhynchus_mykiss_newGene_6349
Biological Process: histone H3-K4 acetylation (GO:0043973);	1	Oncorhynchus_mykiss_newGene_28487
Biological Process: histone H3-K4 demethylation (GO:0034720);	1	Oncorhynchus_mykiss_newGene_14706
Biological Process: histone H3-K4 demethylation, trimethyl-H3-K4-specific (GO:0034721);	1	Oncorhynchus_mykiss_newGene_14706
Biological Process: histone H3-K9 demethylation (GO:0033169);	6	Oncorhynchus_mykiss_newGene_33339;Oncorhynchus_mykiss_newGene_6350;Oncorhynchus_mykiss_newGene_22469;Oncorhynchus_mykiss_newGene_26928;Oncorhynchus_mykiss_newGene_32991;Oncorhynchus_mykiss_newGene_6349
Biological Process: histone H3-K9 methylation (GO:0051567);	1	Oncorhynchus_mykiss_newGene_13814
Biological Process: histone H3-K9 modification (GO:0061647);	1	Oncorhynchus_mykiss_newGene_13814
Biological Process: histone H4 acetylation (GO:0043967);	2	Oncorhynchus_mykiss_newGene_6597;Oncorhynchus_mykiss_newGene_3439
Biological Process: histone H4 deacetylation (GO:0070933);	3	Oncorhynchus_mykiss_newGene_17809;Oncorhynchus_mykiss_newGene_17806;Oncorhynchus_mykiss_newGene_17824
Biological Process: histone H4-K12 acetylation (GO:0043983);	1	Oncorhynchus_mykiss_newGene_3439
Biological Process: histone H4-K20 trimethylation (GO:0034773);	8	Oncorhynchus_mykiss_newGene_27888;Oncorhynchus_mykiss_newGene_14448;Oncorhynchus_mykiss_newGene_581;Oncorhynchus_mykiss_newGene_20687;Oncorhynchus_mykiss_newGene_13726;Oncorhynchus_mykiss_newGene_13725;Oncorhynchus_mykiss_newGene_3150;Oncorhynchus_mykiss_newGene_27889
Biological Process: histone H4-K5 acetylation (GO:0043981);	1	Oncorhynchus_mykiss_newGene_3439
Biological Process: histone H4-K8 acetylation (GO:0043982);	1	Oncorhynchus_mykiss_newGene_3439
Biological Process: histone acetylation (GO:0016573);	7	Oncorhynchus_mykiss_newGene_3439;Oncorhynchus_mykiss_newGene_6597;Oncorhynchus_mykiss_newGene_4438;Oncorhynchus_mykiss_newGene_30721;Oncorhynchus_mykiss_newGene_28487;Oncorhynchus_mykiss_newGene_25601;Oncorhynchus_mykiss_newGene_3508
Biological Process: histone deacetylation (GO:0016575);	3	Oncorhynchus_mykiss_newGene_17824;Oncorhynchus_mykiss_newGene_17806;Oncorhynchus_mykiss_newGene_17809
Biological Process: histone demethylation (GO:0016577);	7	Oncorhynchus_mykiss_newGene_32991;Oncorhynchus_mykiss_newGene_6349;Oncorhynchus_mykiss_newGene_33339;Oncorhynchus_mykiss_newGene_6350;Oncorhynchus_mykiss_newGene_14706;Oncorhynchus_mykiss_newGene_22469;Oncorhynchus_mykiss_newGene_26928
Biological Process: histone exchange (GO:0043486);	3	Oncorhynchus_mykiss_newGene_6597;Oncorhynchus_mykiss_newGene_30721;Oncorhynchus_mykiss_newGene_3508
Biological Process: histone lysine demethylation (GO:0070076);	7	Oncorhynchus_mykiss_newGene_32991;Oncorhynchus_mykiss_newGene_6349;Oncorhynchus_mykiss_newGene_26928;Oncorhynchus_mykiss_newGene_22469;Oncorhynchus_mykiss_newGene_14706;Oncorhynchus_mykiss_newGene_6350;Oncorhynchus_mykiss_newGene_33339
Biological Process: histone lysine methylation (GO:0034968);	3	Oncorhynchus_mykiss_newGene_12925;Oncorhynchus_mykiss_newGene_13814;Oncorhynchus_mykiss_newGene_30244
Biological Process: histone methylation (GO:0016571);	3	Oncorhynchus_mykiss_newGene_13814;Oncorhynchus_mykiss_newGene_30244;Oncorhynchus_mykiss_newGene_12925
Biological Process: histone modification (GO:0016570);	23	Oncorhynchus_mykiss_newGene_13814;Oncorhynchus_mykiss_newGene_28487;Oncorhynchus_mykiss_newGene_25601;Oncorhynchus_mykiss_newGene_32991;Oncorhynchus_mykiss_newGene_3439;Oncorhynchus_mykiss_newGene_21615;Oncorhynchus_mykiss_newGene_6350;Oncorhynchus_mykiss_newGene_17806;Oncorhynchus_mykiss_newGene_33160;Oncorhynchus_mykiss_newGene_12925;Oncorhynchus_mykiss_newGene_4438;Oncorhynchus_mykiss_newGene_…
Biological Process: histone monoubiquitination (GO:0010390);	1	Oncorhynchus_mykiss_newGene_21615
Biological Process: histone phosphorylation (GO:0016572);	1	Oncorhynchus_mykiss_newGene_2919
Biological Process: histone ubiquitination (GO:0016574);	4	Oncorhynchus_mykiss_newGene_30244;Oncorhynchus_mykiss_newGene_21615;Oncorhynchus_mykiss_newGene_14706;Oncorhynchus_mykiss_newGene_12925
Biological Process: homeostasis of number of cells (GO:0048872);	15	Oncorhynchus_mykiss_newGene_17806;Oncorhynchus_mykiss_newGene_8033;Oncorhynchus_mykiss_newGene_10829;Oncorhynchus_mykiss_newGene_12592;Oncorhynchus_mykiss_newGene_9160;Oncorhynchus_mykiss_newGene_8034;Oncorhynchus_mykiss_newGene_18712;Oncorhynchus_mykiss_newGene_17824;Oncorhynchus_mykiss_newGene_18710;Oncorhynchus_mykiss_newGene_29517;Oncorhynchus_mykiss_newGene_17809;Oncorhynchus_mykiss_newGene_…
Biological Process: homeostatic process (GO:0042592);	88	Oncorhynchus_mykiss_newGene_23395;Oncorhynchus_mykiss_newGene_33303;Oncorhynchus_mykiss_newGene_27831;Oncorhynchus_mykiss_newGene_11921;Oncorhynchus_mykiss_newGene_19254;Oncorhynchus_mykiss_newGene_15716;Oncorhynchus_mykiss_newGene_16122;Oncorhynchus_mykiss_newGene_27230;Oncorhynchus_mykiss_newGene_9090;Oncorhynchus_mykiss_newGene_20552;Oncorhynchus_mykiss_newGene_5522;Oncorhynchus_mykiss_newGene…
Biological Process: homocysteine metabolic process (GO:0050667);	2	Oncorhynchus_mykiss_newGene_18710;Oncorhynchus_mykiss_newGene_18712
Biological Process: homologous chromosome segregation (GO:0045143);	7	Oncorhynchus_mykiss_newGene_29749;Oncorhynchus_mykiss_newGene_32164;Oncorhynchus_mykiss_newGene_32690;Oncorhynchus_mykiss_newGene_28799;Oncorhynchus_mykiss_newGene_9177;Oncorhynchus_mykiss_newGene_18427;Oncorhynchus_mykiss_newGene_3190
Biological Process: homologous recombination (GO:0035825);	2	Oncorhynchus_mykiss_newGene_9596;Oncorhynchus_mykiss_newGene_18427
Biological Process: homophilic cell adhesion via plasma membrane adhesion molecules (GO:0007156);	33	Oncorhynchus_mykiss_newGene_20993;Oncorhynchus_mykiss_newGene_20999;Oncorhynchus_mykiss_newGene_17951;Oncorhynchus_mykiss_newGene_2196;Oncorhynchus_mykiss_newGene_7507;Oncorhynchus_mykiss_newGene_18387;Oncorhynchus_mykiss_newGene_10669;Oncorhynchus_mykiss_newGene_23982;Oncorhynchus_mykiss_newGene_18386;Oncorhynchus_mykiss_newGene_34739;Oncorhynchus_mykiss_newGene_23942;Oncorhynchus_mykiss_newGene…
Biological Process: homoserine metabolic process (GO:0009092);	2	Oncorhynchus_mykiss_newGene_18710;Oncorhynchus_mykiss_newGene_18712
Biological Process: homotypic cell-cell adhesion (GO:0034109);	3	Oncorhynchus_mykiss_newGene_32083;Oncorhynchus_mykiss_newGene_31716;Oncorhynchus_mykiss_newGene_34652
Biological Process: hormone biosynthetic process (GO:0042446);	3	Oncorhynchus_mykiss_newGene_23089;Oncorhynchus_mykiss_newGene_12499;Oncorhynchus_mykiss_newGene_22226
Biological Process: hormone metabolic process (GO:0042445);	8	Oncorhynchus_mykiss_newGene_22226;Oncorhynchus_mykiss_newGene_33024;Oncorhynchus_mykiss_newGene_25069;Oncorhynchus_mykiss_newGene_23089;Oncorhynchus_mykiss_newGene_12499;Oncorhynchus_mykiss_newGene_32549;Oncorhynchus_mykiss_newGene_21549;Oncorhynchus_mykiss_newGene_21628
Biological Process: hormone secretion (GO:0046879);	10	Oncorhynchus_mykiss_newGene_7571;Oncorhynchus_mykiss_newGene_28753;Oncorhynchus_mykiss_newGene_21549;Oncorhynchus_mykiss_newGene_3046;Oncorhynchus_mykiss_newGene_32549;Oncorhynchus_mykiss_newGene_7570;Oncorhynchus_mykiss_newGene_25069;Oncorhynchus_mykiss_newGene_33024;Oncorhynchus_mykiss_newGene_23089;Oncorhynchus_mykiss_newGene_15819
Biological Process: hormone transport (GO:0009914);	12	Oncorhynchus_mykiss_newGene_3046;Oncorhynchus_mykiss_newGene_24235;Oncorhynchus_mykiss_newGene_28753;Oncorhynchus_mykiss_newGene_21549;Oncorhynchus_mykiss_newGene_7571;Oncorhynchus_mykiss_newGene_24236;Oncorhynchus_mykiss_newGene_25069;Oncorhynchus_mykiss_newGene_33024;Oncorhynchus_mykiss_newGene_23089;Oncorhynchus_mykiss_newGene_15819;Oncorhynchus_mykiss_newGene_32549;Oncorhynchus_mykiss_newGene…
Biological Process: hormone-mediated signaling pathway (GO:0009755);	4	Oncorhynchus_mykiss_newGene_24174;Oncorhynchus_mykiss_newGene_18807;Oncorhynchus_mykiss_newGene_2454;Oncorhynchus_mykiss_newGene_1085
Biological Process: humoral immune response (GO:0006959);	3	Oncorhynchus_mykiss_newGene_27364;Oncorhynchus_mykiss_newGene_4643;Oncorhynchus_mykiss_newGene_33015
Biological Process: hydrogen peroxide catabolic process (GO:0042744);	1	Oncorhynchus_mykiss_newGene_24769
Biological Process: hydrogen peroxide metabolic process (GO:0042743);	1	Oncorhynchus_mykiss_newGene_24769
Biological Process: hyperosmotic response (GO:0006972);	2	Oncorhynchus_mykiss_newGene_16424;Oncorhynchus_mykiss_newGene_15429
Biological Process: hypothalamic tangential migration using cell-axon interactions (GO:0021856);	1	Oncorhynchus_mykiss_newGene_15822
Biological Process: hypothalamus cell differentiation (GO:0021979);	1	Oncorhynchus_mykiss_newGene_15822
Biological Process: hypothalamus cell migration (GO:0021855);	1	Oncorhynchus_mykiss_newGene_15822
Biological Process: hypothalamus development (GO:0021854);	1	Oncorhynchus_mykiss_newGene_15822
Biological Process: hypothalamus gonadotrophin-releasing hormone neuron development (GO:0021888);	1	Oncorhynchus_mykiss_newGene_15822
Biological Process: hypothalamus gonadotrophin-releasing hormone neuron differentiation (GO:0021886);	1	Oncorhynchus_mykiss_newGene_15822
Biological Process: icosanoid biosynthetic process (GO:0046456);	1	Oncorhynchus_mykiss_newGene_1996
Biological Process: icosanoid metabolic process (GO:0006690);	2	Oncorhynchus_mykiss_newGene_11278;Oncorhynchus_mykiss_newGene_1996
Biological Process: icosanoid secretion (GO:0032309);	2	Oncorhynchus_mykiss_newGene_13917;Oncorhynchus_mykiss_newGene_1996
Biological Process: icosanoid transport (GO:0071715);	2	Oncorhynchus_mykiss_newGene_13917;Oncorhynchus_mykiss_newGene_1996
Biological Process: imaginal disc development (GO:0007444);	28	Oncorhynchus_mykiss_newGene_33466;Oncorhynchus_mykiss_newGene_29906;Oncorhynchus_mykiss_newGene_8034;Oncorhynchus_mykiss_newGene_2387;Oncorhynchus_mykiss_newGene_2379;Oncorhynchus_mykiss_newGene_10856;Oncorhynchus_mykiss_newGene_5996;Oncorhynchus_mykiss_newGene_18871;Oncorhynchus_mykiss_newGene_34261;Oncorhynchus_mykiss_newGene_24174;Oncorhynchus_mykiss_newGene_9163;Oncorhynchus_mykiss_newGene_24…
Biological Process: imaginal disc growth (GO:0007446);	4	Oncorhynchus_mykiss_newGene_9163;Oncorhynchus_mykiss_newGene_9160;Oncorhynchus_mykiss_newGene_8034;Oncorhynchus_mykiss_newGene_2454
Biological Process: imaginal disc lineage restriction (GO:0035161);	3	Oncorhynchus_mykiss_newGene_9160;Oncorhynchus_mykiss_newGene_8034;Oncorhynchus_mykiss_newGene_9163
Biological Process: imaginal disc morphogenesis (GO:0007560);	23	Oncorhynchus_mykiss_newGene_9160;Oncorhynchus_mykiss_newGene_25184;Oncorhynchus_mykiss_newGene_27245;Oncorhynchus_mykiss_newGene_21945;Oncorhynchus_mykiss_newGene_28487;Oncorhynchus_mykiss_newGene_5832;Oncorhynchus_mykiss_newGene_19226;Oncorhynchus_mykiss_newGene_28666;Oncorhynchus_mykiss_newGene_33575;Oncorhynchus_mykiss_newGene_33466;Oncorhynchus_mykiss_newGene_8034;Oncorhynchus_mykiss_newGene_…
Biological Process: imaginal disc pattern formation (GO:0007447);	8	Oncorhynchus_mykiss_newGene_9163;Oncorhynchus_mykiss_newGene_2381;Oncorhynchus_mykiss_newGene_2380;Oncorhynchus_mykiss_newGene_12520;Oncorhynchus_mykiss_newGene_8034;Oncorhynchus_mykiss_newGene_9160;Oncorhynchus_mykiss_newGene_2387;Oncorhynchus_mykiss_newGene_2379
Biological Process: imaginal disc-derived appendage development (GO:0048737);	21	Oncorhynchus_mykiss_newGene_2387;Oncorhynchus_mykiss_newGene_8034;Oncorhynchus_mykiss_newGene_34261;Oncorhynchus_mykiss_newGene_5996;Oncorhynchus_mykiss_newGene_2379;Oncorhynchus_mykiss_newGene_10856;Oncorhynchus_mykiss_newGene_21389;Oncorhynchus_mykiss_newGene_24174;Oncorhynchus_mykiss_newGene_9163;Oncorhynchus_mykiss_newGene_2380;Oncorhynchus_mykiss_newGene_2381;Oncorhynchus_mykiss_newGene_2386…
Biological Process: imaginal disc-derived appendage morphogenesis (GO:0035114);	21	Oncorhynchus_mykiss_newGene_34261;Oncorhynchus_mykiss_newGene_5996;Oncorhynchus_mykiss_newGene_2379;Oncorhynchus_mykiss_newGene_10856;Oncorhynchus_mykiss_newGene_2387;Oncorhynchus_mykiss_newGene_8034;Oncorhynchus_mykiss_newGene_2380;Oncorhynchus_mykiss_newGene_2381;Oncorhynchus_mykiss_newGene_23860;Oncorhynchus_mykiss_newGene_21389;Oncorhynchus_mykiss_newGene_9163;Oncorhynchus_mykiss_newGene_2417…
Biological Process: imaginal disc-derived genitalia development (GO:0007484);	3	Oncorhynchus_mykiss_newGene_9163;Oncorhynchus_mykiss_newGene_9160;Oncorhynchus_mykiss_newGene_8034
Biological Process: imaginal disc-derived genitalia morphogenesis (GO:0048805);	3	Oncorhynchus_mykiss_newGene_9160;Oncorhynchus_mykiss_newGene_8034;Oncorhynchus_mykiss_newGene_9163
Biological Process: imaginal disc-derived leg joint morphogenesis (GO:0016348);	4	Oncorhynchus_mykiss_newGene_9160;Oncorhynchus_mykiss_newGene_8034;Oncorhynchus_mykiss_newGene_21945;Oncorhynchus_mykiss_newGene_9163
Biological Process: imaginal disc-derived leg morphogenesis (GO:0007480);	8	Oncorhynchus_mykiss_newGene_25184;Oncorhynchus_mykiss_newGene_10856;Oncorhynchus_mykiss_newGene_8034;Oncorhynchus_mykiss_newGene_9160;Oncorhynchus_mykiss_newGene_23860;Oncorhynchus_mykiss_newGene_21945;Oncorhynchus_mykiss_newGene_24174;Oncorhynchus_mykiss_newGene_9163
Biological Process: imaginal disc-derived leg segmentation (GO:0036011);	5	Oncorhynchus_mykiss_newGene_24174;Oncorhynchus_mykiss_newGene_9163;Oncorhynchus_mykiss_newGene_21945;Oncorhynchus_mykiss_newGene_8034;Oncorhynchus_mykiss_newGene_9160
Biological Process: imaginal disc-derived male genitalia development (GO:0007485);	3	Oncorhynchus_mykiss_newGene_9163;Oncorhynchus_mykiss_newGene_8034;Oncorhynchus_mykiss_newGene_9160
Biological Process: imaginal disc-derived male genitalia morphogenesis (GO:0048803);	3	Oncorhynchus_mykiss_newGene_8034;Oncorhynchus_mykiss_newGene_9160;Oncorhynchus_mykiss_newGene_9163
Biological Process: imaginal disc-derived wing expansion (GO:0048526);	6	Oncorhynchus_mykiss_newGene_2387;Oncorhynchus_mykiss_newGene_2381;Oncorhynchus_mykiss_newGene_33575;Oncorhynchus_mykiss_newGene_2380;Oncorhynchus_mykiss_newGene_19226;Oncorhynchus_mykiss_newGene_2379
Biological Process: imaginal disc-derived wing hair organization (GO:0035317);	1	Oncorhynchus_mykiss_newGene_27245
Biological Process: imaginal disc-derived wing hair site selection (GO:0035320);	1	Oncorhynchus_mykiss_newGene_27245
Biological Process: imaginal disc-derived wing margin morphogenesis (GO:0008587);	4	Oncorhynchus_mykiss_newGene_34261;Oncorhynchus_mykiss_newGene_9163;Oncorhynchus_mykiss_newGene_9160;Oncorhynchus_mykiss_newGene_8034
Biological Process: imaginal disc-derived wing morphogenesis (GO:0007476);	16	Oncorhynchus_mykiss_newGene_33575;Oncorhynchus_mykiss_newGene_28666;Oncorhynchus_mykiss_newGene_5832;Oncorhynchus_mykiss_newGene_28487;Oncorhynchus_mykiss_newGene_19226;Oncorhynchus_mykiss_newGene_27245;Oncorhynchus_mykiss_newGene_9160;Oncorhynchus_mykiss_newGene_2381;Oncorhynchus_mykiss_newGene_2380;Oncorhynchus_mykiss_newGene_21389;Oncorhynchus_mykiss_newGene_9163;Oncorhynchus_mykiss_newGene_59…
Biological Process: imaginal disc-derived wing vein morphogenesis (GO:0008586);	2	Oncorhynchus_mykiss_newGene_5996;Oncorhynchus_mykiss_newGene_28666
Biological Process: imaginal disc-derived wing vein specification (GO:0007474);	5	Oncorhynchus_mykiss_newGene_5832;Oncorhynchus_mykiss_newGene_8034;Oncorhynchus_mykiss_newGene_9160;Oncorhynchus_mykiss_newGene_21389;Oncorhynchus_mykiss_newGene_9163
Biological Process: imitative learning (GO:0098596);	4	Oncorhynchus_mykiss_newGene_32549;Oncorhynchus_mykiss_newGene_21549;Oncorhynchus_mykiss_newGene_33024;Oncorhynchus_mykiss_newGene_25069
Biological Process: immune effector process (GO:0002252);	21	Oncorhynchus_mykiss_newGene_33303;Oncorhynchus_mykiss_newGene_15936;Oncorhynchus_mykiss_newGene_15626;Oncorhynchus_mykiss_newGene_19943;Oncorhynchus_mykiss_newGene_7756;Oncorhynchus_mykiss_newGene_26788;Oncorhynchus_mykiss_newGene_23375;Oncorhynchus_mykiss_newGene_6107;Oncorhynchus_mykiss_newGene_14410;Oncorhynchus_mykiss_newGene_25528;Oncorhynchus_mykiss_newGene_11072;Oncorhynchus_mykiss_newGene…
Biological Process: immune response (GO:0006955);	40	Oncorhynchus_mykiss_newGene_25528;Oncorhynchus_mykiss_newGene_8475;Oncorhynchus_mykiss_newGene_19944;Oncorhynchus_mykiss_newGene_12592;Oncorhynchus_mykiss_newGene_34261;Oncorhynchus_mykiss_newGene_21628;Oncorhynchus_mykiss_newGene_15930;Oncorhynchus_mykiss_newGene_13172;Oncorhynchus_mykiss_newGene_34182;Oncorhynchus_mykiss_newGene_27317;Oncorhynchus_mykiss_newGene_33303;Oncorhynchus_mykiss_newGen…
Biological Process: immune response in mucosal-associated lymphoid tissue (GO:0002386);	1	Oncorhynchus_mykiss_newGene_8475
Biological Process: immune response-activating cell surface receptor signaling pathway (GO:0002429);	6	Oncorhynchus_mykiss_newGene_15626;Oncorhynchus_mykiss_newGene_14410;Oncorhynchus_mykiss_newGene_26427;Oncorhynchus_mykiss_newGene_15965;Oncorhynchus_mykiss_newGene_25601;Oncorhynchus_mykiss_newGene_12592
Biological Process: immune response-activating signal transduction (GO:0002757);	10	Oncorhynchus_mykiss_newGene_15626;Oncorhynchus_mykiss_newGene_25601;Oncorhynchus_mykiss_newGene_15965;Oncorhynchus_mykiss_newGene_16976;Oncorhynchus_mykiss_newGene_14410;Oncorhynchus_mykiss_newGene_29517;Oncorhynchus_mykiss_newGene_12592;Oncorhynchus_mykiss_newGene_26427;Oncorhynchus_mykiss_newGene_8033;Oncorhynchus_mykiss_newGene_24636
Biological Process: immune response-regulating cell surface receptor signaling pathway (GO:0002768);	6	Oncorhynchus_mykiss_newGene_15626;Oncorhynchus_mykiss_newGene_14410;Oncorhynchus_mykiss_newGene_26427;Oncorhynchus_mykiss_newGene_25601;Oncorhynchus_mykiss_newGene_12592;Oncorhynchus_mykiss_newGene_15965
Biological Process: immune response-regulating cell surface receptor signaling pathway involved in phagocytosis (GO:0002433);	3	Oncorhynchus_mykiss_newGene_15626;Oncorhynchus_mykiss_newGene_14410;Oncorhynchus_mykiss_newGene_26427
Biological Process: immune response-regulating signaling pathway (GO:0002764);	10	Oncorhynchus_mykiss_newGene_25601;Oncorhynchus_mykiss_newGene_15965;Oncorhynchus_mykiss_newGene_16976;Oncorhynchus_mykiss_newGene_14410;Oncorhynchus_mykiss_newGene_29517;Oncorhynchus_mykiss_newGene_15626;Oncorhynchus_mykiss_newGene_12592;Oncorhynchus_mykiss_newGene_26427;Oncorhynchus_mykiss_newGene_8033;Oncorhynchus_mykiss_newGene_24636
Biological Process: immune system development (GO:0002520);	33	Oncorhynchus_mykiss_newGene_28487;Oncorhynchus_mykiss_newGene_27407;Oncorhynchus_mykiss_newGene_15936;Oncorhynchus_mykiss_newGene_32083;Oncorhynchus_mykiss_newGene_17806;Oncorhynchus_mykiss_newGene_27364;Oncorhynchus_mykiss_newGene_24709;Oncorhynchus_mykiss_newGene_27441;Oncorhynchus_mykiss_newGene_29517;Oncorhynchus_mykiss_newGene_3675;Oncorhynchus_mykiss_newGene_31330;Oncorhynchus_mykiss_newGen…
Biological Process: immune system process (GO:0002376);	77	Oncorhynchus_mykiss_newGene_17809;Oncorhynchus_mykiss_newGene_25528;Oncorhynchus_mykiss_newGene_34261;Oncorhynchus_mykiss_newGene_21628;Oncorhynchus_mykiss_newGene_19944;Oncorhynchus_mykiss_newGene_34177;Oncorhynchus_mykiss_newGene_12592;Oncorhynchus_mykiss_newGene_8034;Oncorhynchus_mykiss_newGene_28198;Oncorhynchus_mykiss_newGene_33303;Oncorhynchus_mykiss_newGene_11210;Oncorhynchus_mykiss_newGen…
Biological Process: immunoglobulin production (GO:0002377);	1	Oncorhynchus_mykiss_newGene_9349
Biological Process: import across plasma membrane (GO:0098739);	1	Oncorhynchus_mykiss_newGene_14048
Biological Process: import into cell (GO:0098657);	20	Oncorhynchus_mykiss_newGene_29882;Oncorhynchus_mykiss_newGene_32083;Oncorhynchus_mykiss_newGene_15626;Oncorhynchus_mykiss_newGene_22583;Oncorhynchus_mykiss_newGene_2055;Oncorhynchus_mykiss_newGene_11687;Oncorhynchus_mykiss_newGene_11685;Oncorhynchus_mykiss_newGene_3016;Oncorhynchus_mykiss_newGene_19793;Oncorhynchus_mykiss_newGene_25777;Oncorhynchus_mykiss_newGene_14410;Oncorhynchus_mykiss_newGene…
Biological Process: import into nucleus (GO:0051170);	2	Oncorhynchus_mykiss_newGene_13560;Oncorhynchus_mykiss_newGene_3675
Biological Process: in utero embryonic development (GO:0001701);	14	Oncorhynchus_mykiss_newGene_23275;Oncorhynchus_mykiss_newGene_6894;Oncorhynchus_mykiss_newGene_33841;Oncorhynchus_mykiss_newGene_10829;Oncorhynchus_mykiss_newGene_24906;Oncorhynchus_mykiss_newGene_6350;Oncorhynchus_mykiss_newGene_33293;Oncorhynchus_mykiss_newGene_11571;Oncorhynchus_mykiss_newGene_14706;Oncorhynchus_mykiss_newGene_33015;Oncorhynchus_mykiss_newGene_34261;Oncorhynchus_mykiss_newGene…
Biological Process: induction of negative chemotaxis (GO:0050929);	1	Oncorhynchus_mykiss_newGene_27681
Biological Process: induction of positive chemotaxis (GO:0050930);	2	Oncorhynchus_mykiss_newGene_29517;Oncorhynchus_mykiss_newGene_8033
Biological Process: induction of programmed cell death (GO:0012502);	1	Oncorhynchus_mykiss_newGene_24174
Biological Process: induction of programmed cell death by ecdysone (GO:0035078);	1	Oncorhynchus_mykiss_newGene_24174
Biological Process: induction of programmed cell death by hormones (GO:0035081);	1	Oncorhynchus_mykiss_newGene_24174
Biological Process: inductive cell migration (GO:0040039);	1	Oncorhynchus_mykiss_newGene_16533
Biological Process: inflammatory response (GO:0006954);	16	Oncorhynchus_mykiss_newGene_19943;Oncorhynchus_mykiss_newGene_9090;Oncorhynchus_mykiss_newGene_29692;Oncorhynchus_mykiss_newGene_17806;Oncorhynchus_mykiss_newGene_33025;Oncorhynchus_mykiss_newGene_21653;Oncorhynchus_mykiss_newGene_11072;Oncorhynchus_mykiss_newGene_17809;Oncorhynchus_mykiss_newGene_29517;Oncorhynchus_mykiss_newGene_13328;Oncorhynchus_mykiss_newGene_19944;Oncorhynchus_mykiss_newGen…
Biological Process: inflammatory response to antigenic stimulus (GO:0002437);	2	Oncorhynchus_mykiss_newGene_29517;Oncorhynchus_mykiss_newGene_8033
Biological Process: inhibition of cysteine-type endopeptidase activity (GO:0097340);	1	Oncorhynchus_mykiss_newGene_3339
Biological Process: innate immune response (GO:0045087);	20	Oncorhynchus_mykiss_newGene_25528;Oncorhynchus_mykiss_newGene_27122;Oncorhynchus_mykiss_newGene_11072;Oncorhynchus_mykiss_newGene_29517;Oncorhynchus_mykiss_newGene_12348;Oncorhynchus_mykiss_newGene_8033;Oncorhynchus_mykiss_newGene_12592;Oncorhynchus_mykiss_newGene_28753;Oncorhynchus_mykiss_newGene_25020;Oncorhynchus_mykiss_newGene_13172;Oncorhynchus_mykiss_newGene_27317;Oncorhynchus_mykiss_newGen…
Biological Process: innate immune response activating cell surface receptor signaling pathway (GO:0002220);	2	Oncorhynchus_mykiss_newGene_12592;Oncorhynchus_mykiss_newGene_25601
Biological Process: innate immune response-activating signal transduction (GO:0002758);	6	Oncorhynchus_mykiss_newGene_24636;Oncorhynchus_mykiss_newGene_29517;Oncorhynchus_mykiss_newGene_12592;Oncorhynchus_mykiss_newGene_25601;Oncorhynchus_mykiss_newGene_16976;Oncorhynchus_mykiss_newGene_8033
Biological Process: inner cell mass cell proliferation (GO:0001833);	1	Oncorhynchus_mykiss_newGene_24906
Biological Process: inner ear auditory receptor cell differentiation (GO:0042491);	1	Oncorhynchus_mykiss_newGene_27245
Biological Process: inner ear development (GO:0048839);	9	Oncorhynchus_mykiss_newGene_15017;Oncorhynchus_mykiss_newGene_28662;Oncorhynchus_mykiss_newGene_23089;Oncorhynchus_mykiss_newGene_12902;Oncorhynchus_mykiss_newGene_28663;Oncorhynchus_mykiss_newGene_32624;Oncorhynchus_mykiss_newGene_27245;Oncorhynchus_mykiss_newGene_27364;Oncorhynchus_mykiss_newGene_10829
Biological Process: inner ear morphogenesis (GO:0042472);	4	Oncorhynchus_mykiss_newGene_27245;Oncorhynchus_mykiss_newGene_12902;Oncorhynchus_mykiss_newGene_27364;Oncorhynchus_mykiss_newGene_23089
Biological Process: inner ear receptor cell development (GO:0060119);	2	Oncorhynchus_mykiss_newGene_27245;Oncorhynchus_mykiss_newGene_10829
Biological Process: inner ear receptor cell differentiation (GO:0060113);	2	Oncorhynchus_mykiss_newGene_10829;Oncorhynchus_mykiss_newGene_27245
Biological Process: inner ear receptor cell stereocilium organization (GO:0060122);	4	Oncorhynchus_mykiss_newGene_23667;Oncorhynchus_mykiss_newGene_27066;Oncorhynchus_mykiss_newGene_10829;Oncorhynchus_mykiss_newGene_27504
Biological Process: inner mitochondrial membrane organization (GO:0007007);	1	Oncorhynchus_mykiss_newGene_27407
Biological Process: innervation (GO:0060384);	2	Oncorhynchus_mykiss_newGene_15822;Oncorhynchus_mykiss_newGene_12520
Biological Process: inorganic anion transmembrane transport (GO:0098661);	3	Oncorhynchus_mykiss_newGene_8350;Oncorhynchus_mykiss_newGene_31160;Oncorhynchus_mykiss_newGene_10483
Biological Process: inorganic anion transport (GO:0015698);	4	Oncorhynchus_mykiss_newGene_8350;Oncorhynchus_mykiss_newGene_10483;Oncorhynchus_mykiss_newGene_13917;Oncorhynchus_mykiss_newGene_31160
Biological Process: inorganic cation import across plasma membrane (GO:0098659);	1	Oncorhynchus_mykiss_newGene_14048
Biological Process: inorganic cation transmembrane transport (GO:0098662);	29	Oncorhynchus_mykiss_newGene_10483;Oncorhynchus_mykiss_newGene_11645;Oncorhynchus_mykiss_newGene_4929;Oncorhynchus_mykiss_newGene_12825;Oncorhynchus_mykiss_newGene_5522;Oncorhynchus_mykiss_newGene_20552;Oncorhynchus_mykiss_newGene_4852;Oncorhynchus_mykiss_newGene_27230;Oncorhynchus_mykiss_newGene_32083;Oncorhynchus_mykiss_newGene_19231;Oncorhynchus_mykiss_newGene_9899;Oncorhynchus_mykiss_newGene_1…
Biological Process: inorganic ion homeostasis (GO:0098771);	41	Oncorhynchus_mykiss_newGene_30661;Oncorhynchus_mykiss_newGene_29517;Oncorhynchus_mykiss_newGene_25069;Oncorhynchus_mykiss_newGene_19255;Oncorhynchus_mykiss_newGene_17252;Oncorhynchus_mykiss_newGene_3061;Oncorhynchus_mykiss_newGene_14048;Oncorhynchus_mykiss_newGene_8033;Oncorhynchus_mykiss_newGene_26789;Oncorhynchus_mykiss_newGene_25021;Oncorhynchus_mykiss_newGene_9899;Oncorhynchus_mykiss_newGene_…
Biological Process: inorganic ion import across plasma membrane (GO:0099587);	1	Oncorhynchus_mykiss_newGene_14048
Biological Process: inorganic ion transmembrane transport (GO:0098660);	32	Oncorhynchus_mykiss_newGene_31160;Oncorhynchus_mykiss_newGene_14048;Oncorhynchus_mykiss_newGene_32624;Oncorhynchus_mykiss_newGene_28663;Oncorhynchus_mykiss_newGene_3061;Oncorhynchus_mykiss_newGene_17252;Oncorhynchus_mykiss_newGene_19255;Oncorhynchus_mykiss_newGene_30661;Oncorhynchus_mykiss_newGene_12825;Oncorhynchus_mykiss_newGene_4929;Oncorhynchus_mykiss_newGene_4852;Oncorhynchus_mykiss_newGene_…
Biological Process: inositol lipid-mediated signaling (GO:0048017);	1	Oncorhynchus_mykiss_newGene_19732
Biological Process: inositol phosphate-mediated signaling (GO:0048016);	2	Oncorhynchus_mykiss_newGene_14314;Oncorhynchus_mykiss_newGene_12536
Biological Process: inositol trisphosphate metabolic process (GO:0032957);	1	Oncorhynchus_mykiss_newGene_17547
Biological Process: instar larval development (GO:0002168);	2	Oncorhynchus_mykiss_newGene_22226;Oncorhynchus_mykiss_newGene_11233
Biological Process: instar larval or pupal development (GO:0002165);	26	Oncorhynchus_mykiss_newGene_22226;Oncorhynchus_mykiss_newGene_21945;Oncorhynchus_mykiss_newGene_33575;Oncorhynchus_mykiss_newGene_11233;Oncorhynchus_mykiss_newGene_28666;Oncorhynchus_mykiss_newGene_5832;Oncorhynchus_mykiss_newGene_28487;Oncorhynchus_mykiss_newGene_19226;Oncorhynchus_mykiss_newGene_9160;Oncorhynchus_mykiss_newGene_24636;Oncorhynchus_mykiss_newGene_27245;Oncorhynchus_mykiss_newGene…
Biological Process: instar larval or pupal morphogenesis (GO:0048707);	24	Oncorhynchus_mykiss_newGene_9160;Oncorhynchus_mykiss_newGene_27245;Oncorhynchus_mykiss_newGene_24636;Oncorhynchus_mykiss_newGene_25184;Oncorhynchus_mykiss_newGene_21945;Oncorhynchus_mykiss_newGene_28666;Oncorhynchus_mykiss_newGene_33575;Oncorhynchus_mykiss_newGene_5832;Oncorhynchus_mykiss_newGene_28487;Oncorhynchus_mykiss_newGene_19226;Oncorhynchus_mykiss_newGene_2387;Oncorhynchus_mykiss_newGene_…
Biological Process: insulin receptor internalization (GO:0038016);	1	Oncorhynchus_mykiss_newGene_25777
Biological Process: insulin receptor signaling pathway (GO:0008286);	4	Oncorhynchus_mykiss_newGene_15626;Oncorhynchus_mykiss_newGene_19626;Oncorhynchus_mykiss_newGene_13560;Oncorhynchus_mykiss_newGene_18358
Biological Process: insulin secretion (GO:0030073);	8	Oncorhynchus_mykiss_newGene_15819;Oncorhynchus_mykiss_newGene_33024;Oncorhynchus_mykiss_newGene_25069;Oncorhynchus_mykiss_newGene_7570;Oncorhynchus_mykiss_newGene_32549;Oncorhynchus_mykiss_newGene_28753;Oncorhynchus_mykiss_newGene_21549;Oncorhynchus_mykiss_newGene_7571
Biological Process: insulin-like growth factor receptor signaling pathway (GO:0048009);	1	Oncorhynchus_mykiss_newGene_5958
Biological Process: integrin-mediated signaling pathway (GO:0007229);	12	Oncorhynchus_mykiss_newGene_32084;Oncorhynchus_mykiss_newGene_16369;Oncorhynchus_mykiss_newGene_14947;Oncorhynchus_mykiss_newGene_5984;Oncorhynchus_mykiss_newGene_34261;Oncorhynchus_mykiss_newGene_10970;Oncorhynchus_mykiss_newGene_12955;Oncorhynchus_mykiss_newGene_33303;Oncorhynchus_mykiss_newGene_27317;Oncorhynchus_mykiss_newGene_25528;Oncorhynchus_mykiss_newGene_14219;Oncorhynchus_mykiss_newGen…
Biological Process: interaction with host (GO:0051701);	3	Oncorhynchus_mykiss_newGene_6894;Oncorhynchus_mykiss_newGene_32083;Oncorhynchus_mykiss_newGene_34261
Biological Process: interaction with symbiont (GO:0051702);	1	Oncorhynchus_mykiss_newGene_11072
Biological Process: interferon-gamma-mediated signaling pathway (GO:0060333);	1	Oncorhynchus_mykiss_newGene_28753
Biological Process: interkinetic nuclear migration (GO:0022027);	1	Oncorhynchus_mykiss_newGene_21053
Biological Process: interleukin-1-mediated signaling pathway (GO:0070498);	3	Oncorhynchus_mykiss_newGene_12592;Oncorhynchus_mykiss_newGene_33547;Oncorhynchus_mykiss_newGene_25773
Biological Process: interleukin-12-mediated signaling pathway (GO:0035722);	1	Oncorhynchus_mykiss_newGene_14798
Biological Process: interleukin-2-mediated signaling pathway (GO:0038110);	2	Oncorhynchus_mykiss_newGene_33303;Oncorhynchus_mykiss_newGene_25528
Biological Process: intermediate filament cytoskeleton organization (GO:0045104);	4	Oncorhynchus_mykiss_newGene_10410;Oncorhynchus_mykiss_newGene_23488;Oncorhynchus_mykiss_newGene_9090;Oncorhynchus_mykiss_newGene_10408
Biological Process: intermediate filament organization (GO:0045109);	2	Oncorhynchus_mykiss_newGene_23488;Oncorhynchus_mykiss_newGene_9090
Biological Process: intermediate filament-based process (GO:0045103);	2	Oncorhynchus_mykiss_newGene_9090;Oncorhynchus_mykiss_newGene_23488
Biological Process: internal peptidyl-lysine acetylation (GO:0018393);	7	Oncorhynchus_mykiss_newGene_30721;Oncorhynchus_mykiss_newGene_6597;Oncorhynchus_mykiss_newGene_4438;Oncorhynchus_mykiss_newGene_3439;Oncorhynchus_mykiss_newGene_3508;Oncorhynchus_mykiss_newGene_28487;Oncorhynchus_mykiss_newGene_25601
Biological Process: internal protein amino acid acetylation (GO:0006475);	7	Oncorhynchus_mykiss_newGene_3508;Oncorhynchus_mykiss_newGene_25601;Oncorhynchus_mykiss_newGene_28487;Oncorhynchus_mykiss_newGene_30721;Oncorhynchus_mykiss_newGene_6597;Oncorhynchus_mykiss_newGene_3439;Oncorhynchus_mykiss_newGene_4438
Biological Process: interneuron axon guidance (GO:0097376);	2	Oncorhynchus_mykiss_newGene_25611;Oncorhynchus_mykiss_newGene_12902
Biological Process: interspecies interaction between organisms (GO:0044419);	10	Oncorhynchus_mykiss_newGene_14534;Oncorhynchus_mykiss_newGene_11072;Oncorhynchus_mykiss_newGene_27122;Oncorhynchus_mykiss_newGene_9735;Oncorhynchus_mykiss_newGene_6240;Oncorhynchus_mykiss_newGene_32083;Oncorhynchus_mykiss_newGene_23660;Oncorhynchus_mykiss_newGene_34261;Oncorhynchus_mykiss_newGene_11646;Oncorhynchus_mykiss_newGene_6894
Biological Process: interstrand cross-link repair (GO:0036297);	1	Oncorhynchus_mykiss_newGene_3190
Biological Process: intestinal absorption (GO:0050892);	3	Oncorhynchus_mykiss_newGene_28662;Oncorhynchus_mykiss_newGene_28663;Oncorhynchus_mykiss_newGene_32624
Biological Process: intestinal stem cell homeostasis (GO:0036335);	3	Oncorhynchus_mykiss_newGene_9163;Oncorhynchus_mykiss_newGene_8034;Oncorhynchus_mykiss_newGene_9160
Biological Process: intra-Golgi vesicle-mediated transport (GO:0006891);	4	Oncorhynchus_mykiss_newGene_11577;Oncorhynchus_mykiss_newGene_32220;Oncorhynchus_mykiss_newGene_2540;Oncorhynchus_mykiss_newGene_30431
Biological Process: intra-S DNA damage checkpoint (GO:0031573);	1	Oncorhynchus_mykiss_newGene_3190
Biological Process: intracellular cholesterol transport (GO:0032367);	1	Oncorhynchus_mykiss_newGene_11278
Biological Process: intracellular distribution of mitochondria (GO:0048312);	4	Oncorhynchus_mykiss_newGene_4446;Oncorhynchus_mykiss_newGene_11554;Oncorhynchus_mykiss_newGene_16794;Oncorhynchus_mykiss_newGene_4445
Biological Process: intracellular estrogen receptor signaling pathway (GO:0030520);	1	Oncorhynchus_mykiss_newGene_18807
Biological Process: intracellular lipid transport (GO:0032365);	1	Oncorhynchus_mykiss_newGene_11278
Biological Process: intracellular mRNA localization (GO:0008298);	5	Oncorhynchus_mykiss_newGene_4445;Oncorhynchus_mykiss_newGene_25159;Oncorhynchus_mykiss_newGene_4446;Oncorhynchus_mykiss_newGene_16794;Oncorhynchus_mykiss_newGene_27441
Biological Process: intracellular mRNA localization involved in anterior/posterior axis specification (GO:0060811);	4	Oncorhynchus_mykiss_newGene_16794;Oncorhynchus_mykiss_newGene_4446;Oncorhynchus_mykiss_newGene_25159;Oncorhynchus_mykiss_newGene_4445
Biological Process: intracellular mRNA localization involved in pattern specification process (GO:0060810);	4	Oncorhynchus_mykiss_newGene_4445;Oncorhynchus_mykiss_newGene_25159;Oncorhynchus_mykiss_newGene_4446;Oncorhynchus_mykiss_newGene_16794
Biological Process: intracellular pH reduction (GO:0051452);	2	Oncorhynchus_mykiss_newGene_26100;Oncorhynchus_mykiss_newGene_23395
Biological Process: intracellular protein transport (GO:0006886);	41	Oncorhynchus_mykiss_newGene_26656;Oncorhynchus_mykiss_newGene_26569;Oncorhynchus_mykiss_newGene_16424;Oncorhynchus_mykiss_newGene_23344;Oncorhynchus_mykiss_newGene_14798;Oncorhynchus_mykiss_newGene_1941;Oncorhynchus_mykiss_newGene_4697;Oncorhynchus_mykiss_newGene_7748;Oncorhynchus_mykiss_newGene_33299;Oncorhynchus_mykiss_newGene_33238;Oncorhynchus_mykiss_newGene_3295;Oncorhynchus_mykiss_newGene_2…
Biological Process: intracellular receptor signaling pathway (GO:0030522);	7	Oncorhynchus_mykiss_newGene_31680;Oncorhynchus_mykiss_newGene_12592;Oncorhynchus_mykiss_newGene_2454;Oncorhynchus_mykiss_newGene_1085;Oncorhynchus_mykiss_newGene_18807;Oncorhynchus_mykiss_newGene_24174;Oncorhynchus_mykiss_newGene_14127
Biological Process: intracellular signal transduction (GO:0035556);	93	Oncorhynchus_mykiss_newGene_33547;Oncorhynchus_mykiss_newGene_28753;Oncorhynchus_mykiss_newGene_19028;Oncorhynchus_mykiss_newGene_21452;Oncorhynchus_mykiss_newGene_23212;Oncorhynchus_mykiss_newGene_3675;Oncorhynchus_mykiss_newGene_17252;Oncorhynchus_mykiss_newGene_7423;Oncorhynchus_mykiss_newGene_21619;Oncorhynchus_mykiss_newGene_4852;Oncorhynchus_mykiss_newGene_4929;Oncorhynchus_mykiss_newGene_9…
Biological Process: intracellular signal transduction involved in G1 DNA damage checkpoint (GO:1902400);	1	Oncorhynchus_mykiss_newGene_23212
Biological Process: intracellular steroid hormone receptor signaling pathway (GO:0030518);	4	Oncorhynchus_mykiss_newGene_24174;Oncorhynchus_mykiss_newGene_2454;Oncorhynchus_mykiss_newGene_1085;Oncorhynchus_mykiss_newGene_18807
Biological Process: intracellular sterol transport (GO:0032366);	2	Oncorhynchus_mykiss_newGene_3865;Oncorhynchus_mykiss_newGene_11278
Biological Process: intracellular transport (GO:0046907);	82	Oncorhynchus_mykiss_newGene_19793;Oncorhynchus_mykiss_newGene_28780;Oncorhynchus_mykiss_newGene_21053;Oncorhynchus_mykiss_newGene_16861;Oncorhynchus_mykiss_newGene_27831;Oncorhynchus_mykiss_newGene_3295;Oncorhynchus_mykiss_newGene_22584;Oncorhynchus_mykiss_newGene_5038;Oncorhynchus_mykiss_newGene_34177;Oncorhynchus_mykiss_newGene_7748;Oncorhynchus_mykiss_newGene_12899;Oncorhynchus_mykiss_newGene_…
Biological Process: intracellular transport of virus (GO:0075733);	1	Oncorhynchus_mykiss_newGene_6240
Biological Process: intraciliary anterograde transport (GO:0035720);	3	Oncorhynchus_mykiss_newGene_5038;Oncorhynchus_mykiss_newGene_34177;Oncorhynchus_mykiss_newGene_24158
Biological Process: intraciliary retrograde transport (GO:0035721);	3	Oncorhynchus_mykiss_newGene_29024;Oncorhynchus_mykiss_newGene_5038;Oncorhynchus_mykiss_newGene_15429
Biological Process: intraciliary transport (GO:0042073);	8	Oncorhynchus_mykiss_newGene_6811;Oncorhynchus_mykiss_newGene_15429;Oncorhynchus_mykiss_newGene_3878;Oncorhynchus_mykiss_newGene_3879;Oncorhynchus_mykiss_newGene_5038;Oncorhynchus_mykiss_newGene_34177;Oncorhynchus_mykiss_newGene_24158;Oncorhynchus_mykiss_newGene_10829
Biological Process: intraciliary transport involved in cilium assembly (GO:0035735);	8	Oncorhynchus_mykiss_newGene_15429;Oncorhynchus_mykiss_newGene_3878;Oncorhynchus_mykiss_newGene_5038;Oncorhynchus_mykiss_newGene_3879;Oncorhynchus_mykiss_newGene_34177;Oncorhynchus_mykiss_newGene_10829;Oncorhynchus_mykiss_newGene_24158;Oncorhynchus_mykiss_newGene_6811
Biological Process: intraspecies interaction between organisms (GO:0051703);	6	Oncorhynchus_mykiss_newGene_32549;Oncorhynchus_mykiss_newGene_33024;Oncorhynchus_mykiss_newGene_25069;Oncorhynchus_mykiss_newGene_21549;Oncorhynchus_mykiss_newGene_26528;Oncorhynchus_mykiss_newGene_18903
Biological Process: intrinsic apoptotic signaling pathway (GO:0097193);	1	Oncorhynchus_mykiss_newGene_21062
Biological Process: intrinsic apoptotic signaling pathway in response to endoplasmic reticulum stress (GO:0070059);	1	Oncorhynchus_mykiss_newGene_21062
Biological Process: intussusceptive angiogenesis (GO:0002041);	1	Oncorhynchus_mykiss_newGene_32690
Biological Process: ion homeostasis (GO:0050801);	44	Oncorhynchus_mykiss_newGene_15717;Oncorhynchus_mykiss_newGene_1514;Oncorhynchus_mykiss_newGene_23515;Oncorhynchus_mykiss_newGene_8475;Oncorhynchus_mykiss_newGene_2001;Oncorhynchus_mykiss_newGene_33024;Oncorhynchus_mykiss_newGene_25528;Oncorhynchus_mykiss_newGene_32549;Oncorhynchus_mykiss_newGene_6392;Oncorhynchus_mykiss_newGene_28935;Oncorhynchus_mykiss_newGene_33003;Oncorhynchus_mykiss_newGene_9…
Biological Process: ion transmembrane transport (GO:0034220);	42	Oncorhynchus_mykiss_newGene_2055;Oncorhynchus_mykiss_newGene_4929;Oncorhynchus_mykiss_newGene_12825;Oncorhynchus_mykiss_newGene_4852;Oncorhynchus_mykiss_newGene_17302;Oncorhynchus_mykiss_newGene_8350;Oncorhynchus_mykiss_newGene_19231;Oncorhynchus_mykiss_newGene_9899;Oncorhynchus_mykiss_newGene_32083;Oncorhynchus_mykiss_newGene_23089;Oncorhynchus_mykiss_newGene_9548;Oncorhynchus_mykiss_newGene_311…
Biological Process: ion transmembrane transport (GO:0099131);	2	Oncorhynchus_mykiss_newGene_30661;Oncorhynchus_mykiss_newGene_13917
[truncated: 6,009 more rows]

## Sheet: Kegg annotation
#Gene_id	KO|e_value|Database_Genes|Anno
[truncated: 3,699 more rows]

## Sheet: Kegg.pathway
#pathway	pathway_id	Gene_number	Gene_id	KOs
[truncated: 184 more rows]
