# Supplementary material for: Comparative transcriptome analysis of rainbow trout gonadal cells (RTG-2) infected with U and J genogroup infectious hematopoietic necrosis virus
Source: Front Microbiol. 2023 Jan 17;13:1109606. doi: 10.3389/fmicb.2022.1109606 (PMC9887044; doi:10.3389/fmicb.2022.1109606)
Supplement: Supplementary file 1 [file Data_Sheet_1.ZIP › Supplementary Tables/Supplementary Table 3.xls]

## Sheet: Mock_vs_J.DEG.final
#ID	Mock01_Count	Mock02_Count	Mock03_Count	J24h01_Count	J24h02_Count	J24h03_Count	Mock01_FPKM	Mock02_FPKM	Mock03_FPKM	J24h01_FPKM	J24h02_FPKM	J24h03_FPKM	FDR	log2FC	regulated
gene31649	0	0	0	61	89	62	0	0	0	3.19322	4.87882	3.11053	4.61511e-31	8.09228	up
gene51874	2	10	6	442	366	286	0.04782	0.259974	0.144255	42.4053	36.711	26.4825	3.91442e-115	7.90848	up
Oncorhynchus_mykiss_newGene_25911	25	53	38	1881	2813	2152	1.03937	2.15678	1.48936	282.054	442.141	311.856	1.45756e-118	7.89705	up
gene8624	5	5	13	297	262	251	0.132083	0.105554	0.317881	28.3423	26.2798	23.145	6.46823e-119	7.20887	up
gene46258	24	33	32	832	932	948	0.541411	0.733134	0.70104	68.6536	80.5607	75.5234	0	7.15579	up
Oncorhynchus_mykiss_newGene_32342	95	94	82	2609	2803	2548	0.300338	0.290714	0.246273	29.6563	33.389	28.214	0	7.14096	up
gene8623	7	14	10	351	317	260	0.171165	0.35794	0.246431	33.6101	31.7757	24.0539	5.05498e-131	7.01773	up
Oncorhynchus_mykiss_newGene_24609	9	7	4	173	194	269	0.338552	0.248153	0.139211	25.3827	29.7775	38.0402	4.7419e-95	7.01334	up
Oncorhynchus_mykiss_newGene_32341	0	0	0	27	29	37	0	0	0	2.21546	2.51192	2.83203	5.82446e-21	7.00207	up
Oncorhynchus_mykiss_newGene_30740	0	1	0	37	32	44	0	0.015106	0	2.32563	2.1139	2.71064	3.85126e-24	6.92179	up
Oncorhynchus_mykiss_newGene_32344	12	2	8	157	198	230	0.208873	0.021995	0.158474	12.046	15.6445	17.2926	3.03246e-92	6.78006	up
gene8625	9	22	25	450	473	417	0.231621	0.549188	0.629066	42.5783	46.9381	38.1346	8.90288e-199	6.77127	up
gene13382	12	16	14	327	300	375	0.200241	0.268572	0.218585	20.5552	19.7744	22.7521	8.09164e-169	6.74121	up
gene5960	0	0	0	20	30	24	0	0	0	1.54292	2.47094	1.77581	2.37433e-18	6.67696	up
gene41846	11	6	7	214	187	165	0.142375	0.079103	0.094555	10.3343	9.98664	8.08919	4.66444e-95	6.63717	up
gene54499	0	0	0	20	23	27	0	0	0	3.88993	4.75039	5.08307	6.63047e-18	6.60941	up
gene46259	22	20	20	467	426	351	0.441833	0.403719	0.377596	34.6942	33.113	25.1959	8.6239e-183	6.52179	up
Oncorhynchus_mykiss_newGene_15266	703	754	696	11743	13261	15038	24.5117	25.6749	23.259	1469.38	1738.8	1817.67	0	6.49344	up
gene54700	0	2	0	32	35	31	0	0.032366	0	1.91232	2.24124	1.81916	8.86254e-23	6.4355	up
gene13723	0	0	2	34	25	35	0	0	0.054032	3.82761	2.94614	3.90128	4.8846e-22	6.36519	up
gene12912	4	13	7	149	147	160	0.046212	0.147754	0.08177	6.6895	6.95383	6.95058	1.29413e-86	6.33123	up
Oncorhynchus_mykiss_newGene_25912	94	80	83	1403	1589	1253	3.89572	3.23469	3.2862	208.494	247.348	179.822	0	6.30564	up
gene12992	5	2	10	100	89	133	0.063185	0.030727	0.149593	5.64313	5.25389	7.26515	3.50862e-60	6.2314	up
gene19161	14	10	18	230	273	204	0.123669	0.081705	0.149371	7.48078	9.30624	6.41333	6.8605e-116	6.22998	up
gene37235	0	0	0	25	15	14	0	0	0	0.996612	0.637458	0.547505	4.965e-15	6.20647	up
gene27075	4	8	3	83	97	97	0.037339	0.077776	0.026757	3.14232	3.83972	3.53676	1.05247e-55	6.18084	up
gene1810	12	21	11	228	197	280	0.043831	0.077185	0.036501	3.11242	2.80903	3.68596	5.23972e-125	6.15993	up
gene8622	5	4	5	86	83	86	0.158842	0.137845	0.166399	12.019	12.2222	11.6677	2.56918e-53	6.14932	up
gene35683	92	119	99	1487	1515	1544	0.72831	0.922384	0.752325	42.4942	45.3807	42.6337	0	6.14355	up
Oncorhynchus_mykiss_newGene_22394	1	0	7	53	69	50	0.010415	0	0.089384	2.62887	3.56573	2.36121	7.3582e-34	6.14338	up
Oncorhynchus_mykiss_newGene_26887	140	152	137	1777	2142	2265	1.95584	2.08652	1.83913	89.6263	113.215	110.364	0	6.11671	up
Oncorhynchus_mykiss_newGene_32339	0	0	0	19	11	19	0	0	0	1.6004	0.963935	1.48097	2.99327e-14	6.07571	up
gene51479	6	6	21	167	163	170	0.040809	0.045092	0.16096	4.82809	4.9337	4.75686	1.43032e-90	6.04528	up
gene13724	2	0	0	21	28	24	0.057939	0	0	2.08622	2.97442	2.39785	1.30586e-18	5.9989	up
gene18555	28	16	19	265	294	277	0.444048	0.239867	0.277644	15.079	17.5197	15.2113	2.7129e-155	5.93336	up
Oncorhynchus_mykiss_newGene_27701	0	0	2	15	24	29	0	0	0.027	0.880358	1.52568	1.67296	3.23532e-17	5.8599	up
gene10505	454	590	505	5785	5763	5689	17.1566	21.78	18.2984	784.694	819.082	745.345	0	5.75601	up
Oncorhynchus_mykiss_newGene_18558	45	63	46	528	523	670	0.065836	0.096197	0.07649	3.34488	3.46329	4.15981	2.7283e-288	5.72532	up
gene9911	7	5	0	38	66	71	0.112355	0.077794	0	2.22471	4.08206	4.05908	4.76249e-33	5.70511	up
gene10507	310	402	346	3927	3509	3633	9.57028	12.1222	10.2183	435.366	407.611	389.047	0	5.66486	up
Oncorhynchus_mykiss_newGene_22658	141	156	146	1561	1423	1599	9.89195	10.7219	9.82626	394.804	377.231	390.75	0	5.64489	up
Oncorhynchus_mykiss_newGene_5823	18	33	24	204	235	363	0.325367	0.59201	0.412963	13.4857	16.2376	23.1356	6.28796e-110	5.59262	up
gene7727	0	5	0	32	26	29	0	0.034149	0	0.996917	0.833799	0.855447	1.63477e-20	5.58218	up
gene5444	94	104	81	836	916	958	0.309517	0.333196	0.255379	9.92795	11.3978	10.9901	0	5.5452	up
gene42962	55	42	50	442	459	538	0.198615	0.145318	0.170942	5.72622	6.22909	6.73093	2.30607e-271	5.5382	up
gene21335	22	40	24	286	247	287	0.467273	0.85882	0.496396	22.6034	20.4893	21.91	4.60478e-155	5.47193	up
gene7847	22	15	6	126	152	152	0.035656	0.023097	0.009013	0.741137	0.93884	0.866796	1.32065e-78	5.47042	up
Oncorhynchus_mykiss_newGene_20612	9	11	7	105	74	102	0.244356	0.18978	0.107425	9.46716	6.06481	8.45551	1.17437e-58	5.46921	up
gene6170	291	375	266	2686	2942	2888	4.66094	5.86394	4.07029	154.401	177.175	160.347	0	5.46569	up
Oncorhynchus_mykiss_newGene_31816	20	23	10	196	155	163	0.578987	0.633451	0.246357	20.5164	16.9625	16.1413	7.46635e-96	5.4543	up
Oncorhynchus_mykiss_newGene_34446	52	60	37	385	472	513	0.14146	0.159545	0.096165	4.40171	6.17319	7.64637	3.04583e-211	5.43949	up
gene41404	20	13	14	134	135	182	0.431154	0.278225	0.287867	10.6237	11.2928	14.0127	9.41835e-90	5.42725	up
gene33235	119	154	158	1227	1263	1286	0.928392	1.14056	1.14528	33.4493	36.1015	33.8675	0	5.40434	up
gene31288	2550	2631	2629	22532	21095	23474	14.8943	14.9994	14.7075	471.986	463.033	474.982	0	5.38881	up
Oncorhynchus_mykiss_newGene_9653	2221	2136	2287	17496	18058	18851	22.6413	21.2412	22.3318	639.541	691.658	665.617	0	5.31987	up
gene12989	14	15	18	170	123	118	0.145014	0.142395	0.179167	6.47254	4.96107	4.37277	1.6754e-76	5.29044	up
Oncorhynchus_mykiss_newGene_18404	35	33	52	326	333	291	0.326376	0.381482	0.51998	15.1362	16.1416	10.0623	1.92017e-163	5.22269	up
gene38394	40	31	28	263	258	259	0.406263	0.30211	0.26932	9.64817	9.90134	9.15391	7.89005e-158	5.21022	up
gene7848	2	0	8	36	37	33	0.026768	0	0.094552	1.73622	1.90744	1.56599	6.13666e-23	5.19036	up
gene22143	26	12	20	156	179	129	0.546326	0.23859	0.386042	14.0909	17.2735	11.4521	1.90819e-78	5.17936	up
Oncorhynchus_mykiss_newGene_32343	14	6	14	54	113	129	0.299959	0.127443	0.284378	4.3282	9.60637	10.1133	8.03914e-43	5.17843	up
Oncorhynchus_mykiss_newGene_22112	3	7	21	91	138	156	0.015816	0.03832	0.123368	2.0454	3.25329	3.95526	1.40187e-16	5.17768	up
gene40721	11	8	12	80	87	85	0.045091	0.033391	0.048772	1.25156	1.42826	1.28599	7.31211e-56	5.1453	up
gene27320	0	4	0	20	17	18	0	0.040814	0	0.824545	0.719793	0.712247	3.01987e-14	5.07674	up
gene55667	4	0	0	26	19	12	0.035346	0	0	0.863674	0.644778	0.366847	1.18161e-13	5.07374	up
Oncorhynchus_mykiss_newGene_21267	6	0	2	19	29	37	0.186407	0	0.045369	2.27174	3.79791	4.38802	1.45821e-18	5.06639	up
gene33112	70	69	72	467	484	513	0.933055	0.896687	0.919971	22.5795	24.5076	23.9573	1.14337e-294	5.05584	up
gene37550	19	13	18	116	110	140	0.178659	0.119063	0.16592	4.06859	4.04436	4.75917	5.50611e-78	5.04761	up
gene20209	483	625	544	3457	3560	3995	12.4903	15.7949	13.4875	321.062	346.381	358.347	0	5.01496	up
gene3413	145	87	79	655	665	775	0.741889	0.433726	0.385757	12.042	12.8088	13.7651	1.18234e-217	5.00174	up
Oncorhynchus_mykiss_newGene_22111	20	24	23	143	195	127	0.113001	0.129207	0.12476	2.8935	4.15056	2.48746	5.15793e-76	4.98607	up
Oncorhynchus_mykiss_newGene_11542	0	5	3	22	34	22	0	0.052082	0.032592	1.22506	1.70312	1.121	8.007e-18	4.96773	up
Oncorhynchus_mykiss_newGene_24852	10	0	2	41	23	47	0.142841	0	0.021533	2.24056	1.25873	2.50726	1.80812e-19	4.95722	up
gene38395	11	16	7	74	74	95	0.157413	0.22943	0.096652	3.90372	4.11285	4.8988	7.33292e-51	4.95637	up
gene38445	786	823	860	5285	4900	5463	13.6094	13.8216	14.1908	329.951	316.141	330.313	0	4.94818	up
gene8097	262	309	293	1796	1839	1848	4.21031	4.86158	4.57857	105.603	113.142	104.926	0	4.94627	up
gene28397	57	67	55	359	360	438	0.576656	0.661967	0.530604	13.0734	13.7199	15.414	4.3947e-222	4.94372	up
gene23776	5	13	10	80	67	55	0.080204	0.215809	0.166121	4.95221	4.35609	3.22525	3.18034e-40	4.93321	up
gene36150	19	9	5	87	64	84	0.045099	0.020477	0.01145	0.743991	0.571253	0.699023	1.25752e-43	4.92508	up
gene8454	5	10	3	43	51	43	0.150888	0.271566	0.059234	4.76667	5.83733	4.54302	6.79382e-30	4.9212	up
Oncorhynchus_mykiss_newGene_31767	4	0	5	20	28	34	0.044331	0	0.05679	0.930108	1.31819	1.51644	1.105e-18	4.92059	up
Oncorhynchus_mykiss_newGene_32347	93	65	79	376	429	713	0.935209	0.623627	0.745657	13.3997	16.1724	25.0786	2.00575e-129	4.8976	up
Oncorhynchus_mykiss_newGene_22466	18	9	6	74	58	99	0.089368	0.042905	0.025702	1.3102	1.07343	1.70375	6.45593e-42	4.89017	up
Oncorhynchus_mykiss_newGene_21604	13	18	13	54	119	128	0.094959	0.128133	0.086805	1.39665	3.26277	3.29674	7.32127e-43	4.87282	up
gene39769	0	4	2	15	19	26	0	0.054359	0.031907	0.864058	1.16407	1.45475	7.443e-15	4.85674	up
gene38985	5	23	8	74	102	71	0.067908	0.278957	0.090802	3.43384	4.96641	3.1462	4.28853e-36	4.85006	up
gene34484	11	31	11	116	100	119	0.167144	0.491063	0.173596	6.8651	6.22336	6.8285	1.87879e-54	4.80747	up
gene708	21	17	10	89	100	107	0.12442	0.09793	0.054464	1.92487	2.26836	2.23421	2.42483e-60	4.7898	up
gene1184	14	2	10	45	46	90	0.096458	0.01345	0.063339	1.18529	1.23453	2.24739	4.15735e-28	4.78511	up
gene33713	0	2	4	19	14	24	0	0.009226	0.024849	0.453417	0.360311	0.574944	2.99219e-14	4.78193	up
gene18621	142	150	125	809	810	745	1.12208	1.1583	0.945908	23.0452	24.1837	20.4858	0	4.77558	up
gene19162	43	23	17	164	165	162	0.643303	0.334599	0.24018	8.82545	9.31752	8.42611	4.56655e-79	4.76462	up
gene4598	32	21	27	152	166	149	0.410208	0.261214	0.331253	7.0476	8.08837	6.67147	1.88795e-92	4.76142	up
gene27429	7	20	11	71	80	84	0.124849	0.38333	0.207209	5.1981	6.13554	5.92475	3.38925e-46	4.75634	up
gene27037	3	6	0	22	17	37	0.010954	0.026723	0	0.427853	0.343784	0.688984	4.48314e-16	4.75284	up
Oncorhynchus_mykiss_newGene_32345	142	109	91	538	578	826	1.2173	0.961918	0.755243	17.4285	19.6336	25.8477	9.25519e-181	4.74839	up
gene5899	15	16	6	86	61	80	0.109384	0.116744	0.043234	2.32925	1.73569	2.11278	3.18027e-44	4.73556	up
gene33795	26	22	24	150	123	137	0.4762	0.394433	0.408948	9.91902	8.51627	8.73219	7.22292e-86	4.71798	up
gene19164	27	17	10	83	117	119	0.251252	0.156662	0.086551	2.82279	4.19632	3.93811	5.62658e-53	4.71679	up
Oncorhynchus_mykiss_newGene_10979	4718	1843	2778	18686	16784	22925	116.189	44.287	65.5328	1650.03	1553.01	1955.52	2.98514e-33	4.70756	up
Oncorhynchus_mykiss_newGene_22655	104	6	9	1933	429	3453	2.83952	0.136059	0.214016	190.669	44.2949	329.106	2.86022e-07	4.70081	up
Oncorhynchus_mykiss_newGene_23796	4	4	4	17	32	38	0.026516	0.02851	0.030344	0.656462	1.0929	1.36054	3.03562e-19	4.69866	up
Oncorhynchus_mykiss_newGene_6150	16	16	18	95	100	90	0.318633	0.300239	0.330413	6.85621	7.5467	6.26544	3.60089e-61	4.69008	up
gene18618	312	371	318	1804	1814	1697	2.10077	2.39488	2.03805	42.9867	45.3402	39.1247	0	4.68883	up
gene15497	3	3	0	12	18	24	0.007959	0.006729	0	0.107224	0.176848	0.211876	2.41565e-13	4.68829	up
Oncorhynchus_mykiss_newGene_30009	1	9	4	22	41	36	0.013972	0.175481	0.073351	1.55309	3.1003	2.47067	1.89678e-19	4.68322	up
gene53627	9	18	13	145	43	63	0.220831	0.458982	0.331458	14.1044	4.30611	5.86803	4.85995e-28	4.67148	up
gene5958	6	0	3	28	13	31	0.067747	0	0.032374	1.18251	0.544909	1.26134	6.03671e-15	4.66184	up
gene4810	62	100	73	437	388	410	0.655976	1.04024	0.741113	16.7876	15.6327	15.2127	7.36184e-192	4.64963	up
gene27723	23	23	27	110	121	169	0.270385	0.261376	0.301347	4.6871	5.41926	6.96336	1.34274e-74	4.64827	up
Oncorhynchus_mykiss_newGene_27457	3	2	0	16	17	13	0.219846	0.117515	0	5.03102	5.91207	3.89937	2.62297e-12	4.64763	up
gene42183	31	20	13	79	136	140	0.269381	0.171195	0.102907	2.50642	4.50296	4.29908	3.73964e-49	4.62315	up
Oncorhynchus_mykiss_newGene_20336	0	2	4	16	21	14	0	0.018464	0.03219	0.576089	0.789107	0.494931	7.63357e-13	4.62255	up
Oncorhynchus_mykiss_newGene_15506	53	37	21	235	175	178	0.220956	0.142977	0.085699	3.55595	2.93572	2.43165	6.95045e-75	4.60917	up
gene14253	1792	1759	1756	8705	8164	9164	18.1156	17.3497	17.0068	315.63	310.144	320.964	0	4.57991	up
gene50541	26	67	35	187	245	231	0.545032	1.39419	0.713027	14.3675	19.7005	17.1244	7.91474e-73	4.57684	up
gene34475	86	98	106	500	435	497	0.952762	1.06276	1.1271	20.0335	18.2502	19.2122	3.02514e-266	4.56936	up
gene39526	549	546	483	2457	2489	2695	7.58641	7.3586	6.3867	122.319	129.427	129.694	0	4.55771	up
Oncorhynchus_mykiss_newGene_29906	8	2	2	39	11	36	0.210124	0.04665	0.041261	3.66176	1.027	3.26238	6.23296e-15	4.55696	up
gene27526	2	0	5	14	18	22	0.00813	0	0.027189	0.266534	0.382806	0.42919	5.01035e-13	4.54406	up
gene12667	4	0	0	13	14	12	0.035044	0	0	0.393244	0.446614	0.366507	3.04542e-10	4.52806	up
gene41436	5	6	9	33	43	37	0.012641	0.016527	0.025114	0.354954	0.484374	0.413591	2.38861e-25	4.51915	up
gene15858	76	82	74	364	385	355	0.81602	0.860315	0.758712	14.1379	15.6539	13.3013	4.7969e-200	4.51309	up
Oncorhynchus_mykiss_newGene_29923	5	4	4	23	29	27	0.063822	0.052685	0.051538	1.10034	1.50312	1.26486	3.52279e-19	4.50914	up
gene5515	12	4	0	43	24	35	0.073835	0.019289	0	0.985931	0.562537	0.761213	1.13176e-16	4.50086	up
gene32204	469	521	536	2369	2125	2589	4.71606	5.11099	5.16882	84.8016	76.4645	89.759	0	4.49427	up
Oncorhynchus_mykiss_newGene_17206	4	4	0	15	17	25	0.046686	0.047053	0	0.740683	0.889954	1.34152	1.84791e-13	4.48896	up
Oncorhynchus_mykiss_newGene_13544	36	36	51	199	204	178	0.18894	0.185829	0.257557	3.78094	4.0525	3.25036	9.39955e-104	4.47759	up
gene20637	45	60	41	227	259	202	2.92756	3.84863	2.57974	53.7638	64.343	46.2835	2.60302e-105	4.47644	up
gene2017	11	6	9	44	51	41	0.057091	0.031023	0.044187	0.88159	1.08051	0.800678	2.00883e-29	4.46301	up
gene32205	921	925	899	4236	3789	4409	8.43029	8.30512	8.15625	139.192	133.188	142.544	0	4.46267	up
gene18619	39	47	55	237	229	191	1.07657	1.27822	1.4694	23.8912	24.1732	18.5585	7.15117e-109	4.46211	up
gene15856	129	137	135	612	596	614	1.70566	1.75366	1.72425	31.4168	32.0219	30.4534	0	4.45721	up
gene14951	6	6	21	60	51	60	0.014105	0.013381	0.050705	0.563227	0.487543	0.528527	3.06684e-29	4.44704	up
gene32340	0	0	6	21	12	16	0	0	0.028013	0.416124	0.244045	0.31379	1.17268e-10	4.44621	up
gene46957	30	30	18	104	128	137	0.490163	0.469485	0.281621	6.07694	7.9049	7.76508	8.93265e-68	4.44433	up
gene32206	80	67	89	383	320	370	0.869744	0.760328	0.756469	12.21	10.6734	11.3792	1.77742e-192	4.44403	up
Oncorhynchus_mykiss_newGene_27377	5	7	0	20	29	25	0.127467	0.195115	0	2.75864	2.08424	1.87931	1.5354e-15	4.43598	up
gene35072	48	68	57	272	239	272	0.365964	0.510399	0.422046	7.55154	6.96446	7.30948	5.1778e-147	4.42836	up
gene20200	800	1006	999	4135	4053	4009	21.7137	26.6443	25.9817	402.54	413.43	376.971	0	4.40314	up
gene34472	24	19	22	82	108	107	0.32601	0.25281	0.283411	4.08126	5.65057	5.26673	2.96355e-58	4.38562	up
gene41406	50	70	63	274	275	252	0.445532	0.602975	0.534928	8.7758	9.19721	7.77633	5.22275e-139	4.38329	up
Oncorhynchus_mykiss_newGene_28594	12	4	7	52	28	39	0.109142	0.034841	0.060442	1.75953	0.952088	1.35585	7.64333e-23	4.38066	up
gene31243	2323	2452	2280	9871	9624	10524	30.5305	31.458	28.7082	465.356	475.421	479.25	0	4.37484	up
gene28398	16	16	12	67	65	72	0.142803	0.143423	0.104435	2.25196	2.30038	2.35855	3.6361e-44	4.37195	up
gene36224	2013	2325	2237	9480	8616	9703	24.6917	27.7294	26.2842	420.239	399.994	415.65	0	4.36389	up
Oncorhynchus_mykiss_newGene_24775	22	16	10	69	61	93	0.205638	0.139896	0.084667	2.34341	2.16453	3.04642	3.99291e-41	4.35903	up
gene20201	420	456	534	1992	1903	1998	12.3975	13.1287	15.086	210.966	211.129	204.409	0	4.34499	up
gene9579	10	7	12	45	40	53	0.120238	0.08085	0.140567	2.04236	1.88315	2.30307	4.74351e-30	4.3417	up
Oncorhynchus_mykiss_newGene_25	3	3	9	19	28	34	0.025389	0.023537	0.105681	0.666233	0.943021	1.09614	5.88605e-17	4.33092	up
Oncorhynchus_mykiss_newGene_24	0	4	4	18	16	16	0	0.077345	0.072987	1.31715	1.19378	1.12689	3.54023e-12	4.31453	up
gene20202	594	764	691	2708	2659	2955	16.1759	20.2974	18.0303	264.564	272.186	278.892	0	4.30235	up
gene22977	315	335	338	1361	1314	1323	7.36813	7.64624	7.57061	114.406	115.736	107.385	0	4.2986	up
gene20283	9	4	0	24	18	32	0.060793	0.020921	0	0.584854	0.4646	0.77876	5.03619e-14	4.29706	up
gene20638	24	32	31	134	110	122	0.65837	0.875701	0.838916	13.5422	11.6818	11.8861	2.29487e-72	4.29008	up
Oncorhynchus_mykiss_newGene_32122	7	5	10	33	37	34	0.082813	0.048349	0.109213	1.39447	1.6266	1.40022	4.27098e-23	4.2802	up
Oncorhynchus_mykiss_newGene_34190	16	9	14	46	64	63	0.198016	0.110599	0.163613	2.09394	3.04276	2.78268	2.98794e-34	4.27994	up
gene1513	49	31	36	184	152	145	0.128009	0.076879	0.088619	1.72415	1.49276	1.30809	4.46477e-80	4.27991	up
Oncorhynchus_mykiss_newGene_16628	5	10	5	40	29	28	0.065575	0.12842	0.057941	1.87211	1.41225	1.26791	1.24625e-20	4.27865	up
gene13484	21	13	7	65	62	55	0.090726	0.054462	0.027888	1.0324	1.03299	0.844934	5.39481e-33	4.27621	up
gene1364	11	7	8	56	27	38	0.068728	0.052817	0.049363	1.37652	0.70287	0.892828	5.05171e-23	4.25623	up
gene16007	333	317	325	1222	1319	1290	1.31065	1.21564	1.22517	17.2399	19.5065	17.5791	0	4.25583	up
gene42200	306	320	347	1250	1199	1336	3.28518	3.34661	3.56179	48.1071	48.3574	49.6689	0	4.24033	up
gene34699	940	1014	957	3807	3514	3882	5.94557	6.26193	5.80253	86.4338	83.5834	85.1304	0	4.22879	up
gene47673	0	0	6	57	78	37	0	0	0.096304	3.45538	4.98637	2.1549	5.30986e-06	4.22269	up
gene46062	56	87	80	275	273	324	2.55138	3.86397	3.47745	44.92	46.5683	51.0849	2.44506e-141	4.22013	up
Oncorhynchus_mykiss_newGene_4823	3	0	5	17	15	15	0.039635	0	0.055168	0.915141	0.846808	0.777785	2.81816e-11	4.21297	up
gene17530	13	33	37	121	101	114	0.067853	0.172879	0.190562	2.56378	2.23588	2.32744	1.00997e-49	4.20638	up
gene16584	8	9	4	39	26	31	0.081075	0.086608	0.039955	1.47405	1.04446	1.1437	2.05238e-20	4.20326	up
gene16564	8	5	2	26	26	21	0.087289	0.058871	0.015747	1.12874	1.14439	0.864512	4.81811e-16	4.20039	up
Oncorhynchus_mykiss_newGene_6387	11	7	0	34	20	37	0.264061	0.150738	0	3.16027	1.89197	3.19164	8.24865e-15	4.20024	up
gene34705	700	588	622	2350	2320	2527	6.16669	5.05039	5.24593	74.2661	76.8211	77.1318	0	4.19646	up
gene34474	275	231	270	931	966	1028	3.7931	3.31952	3.69934	47.6247	53.0531	52.2388	0	4.19294	up
gene39592	22	17	19	89	66	78	0.137649	0.103988	0.111253	2.00161	1.53729	1.69881	1.77683e-46	4.1878	up
Oncorhynchus_mykiss_newGene_11820	13	13	12	48	53	55	0.106871	0.102584	0.099015	1.47655	1.95579	1.65575	1.05983e-33	4.17624	up
gene19697	638	638	479	2222	2212	2099	7.38746	7.21376	5.31523	92.3632	96.3635	84.2985	0	4.1747	up
gene1732	111	103	96	334	408	423	0.977849	0.890866	0.815049	10.609	13.6149	12.9944	3.65642e-179	4.17324	up
gene34709	143	121	127	464	538	458	3.20662	2.64981	2.72193	37.3927	45.4445	35.609	1.58535e-196	4.1711	up
gene26813	4	17	19	51	54	63	0.058208	0.260787	0.284073	2.94261	3.24598	3.51512	1.2858e-27	4.17107	up
Oncorhynchus_mykiss_newGene_16237	59	55	69	213	264	212	0.488686	0.443046	0.54169	6.31942	8.20757	6.07926	9.46598e-106	4.16394	up
gene34485	408	385	356	1386	1409	1439	4.87583	4.48674	4.07377	59.4136	63.2885	59.6092	0	4.16346	up
gene21779	7	10	11	37	35	46	0.024187	0.033154	0.03569	0.462639	0.456228	0.546004	1.59564e-25	4.15694	up
gene34139	92	91	87	358	308	319	2.21747	2.12461	2.00651	30.7722	27.7922	26.3206	5.0802e-173	4.13113	up
Oncorhynchus_mykiss_newGene_19807	2	6	4	19	23	16	0.020015	0.057535	0.034447	0.680576	0.833211	0.526221	2.06028e-13	4.121	up
gene37651	2039	1930	1967	7256	7029	6839	22.0984	20.4083	20.4264	282.017	286.273	256.772	0	4.11846	up
gene43158	29	32	38	126	120	121	0.306195	0.339489	0.386698	4.89544	4.88833	4.54021	2.45656e-72	4.11776	up
Oncorhynchus_mykiss_newGene_10647	94	102	96	326	348	377	0.397151	0.483278	0.369996	5.49857	5.98013	6.62376	7.08727e-193	4.11328	up
Oncorhynchus_mykiss_newGene_29976	11	7	8	35	33	39	0.210294	0.113012	0.146594	2.39842	2.25348	2.56906	1.77102e-23	4.11138	up
Oncorhynchus_mykiss_newGene_4806	3	18	5	37	24	57	0.063246	0.386898	0.087791	3.39153	2.13207	5.87439	5.22971e-16	4.10849	up
Oncorhynchus_mykiss_newGene_7364	39	26	38	105	141	135	0.3989	0.255802	0.372458	3.8843	5.46971	4.82836	4.00236e-64	4.10745	up
gene28399	120	117	108	360	420	455	1.37596	1.3133	1.18197	14.8477	18.1525	18.1297	5.72678e-196	4.10559	up
gene34136	184	155	114	500	586	523	1.4095	1.15687	0.831821	13.7329	16.8753	13.8694	9.80762e-153	4.09225	up
Oncorhynchus_mykiss_newGene_20755	1287	1530	1431	5172	4646	4967	6.93543	8.21521	7.0628	104.762	93.7524	95.3086	0	4.08305	up
gene33784	129	197	218	688	577	651	1.92633	2.87343	3.12545	36.9442	32.4919	33.8114	4.332e-168	4.07971	up
gene32203	701	730	762	2688	2298	2635	7.56759	7.6846	7.87135	104.034	93.1784	98.5115	0	4.07963	up
gene34697	714	924	808	3022	2499	3007	4.4267	5.59066	4.7943	67.1776	58.2159	64.5659	0	4.07905	up
gene52022	298	169	332	912	921	1119	6.12466	3.37987	6.52211	67.1612	71.0642	79.6245	6.31786e-48	4.07891	up
gene34711	76	86	49	281	246	220	0.50828	0.55672	0.31213	6.74289	6.18483	5.09413	2.75625e-90	4.06788	up
Oncorhynchus_mykiss_newGene_27631	16	17	10	64	49	50	0.869685	0.921796	0.542662	12.9484	10.4294	9.79168	1.21893e-31	4.06445	up
gene1599	3	8	3	15	28	21	0.025771	0.078056	0.027477	0.608325	1.17698	0.8134	2.09072e-13	4.0629	up
gene41084	0	7	0	15	14	14	0	0.066618	0	0.5125	0.49688	0.487593	1.14277e-08	4.06229	up
Oncorhynchus_mykiss_newGene_27889	8	5	6	29	26	24	0.146486	0.080694	0.104817	1.90524	1.75822	1.51187	9.28442e-18	4.05633	up
gene18623	31	36	28	119	130	91	0.234752	0.267162	0.202908	3.24944	3.74056	2.40285	6.6982e-55	4.05611	up
gene46528	5009	5379	5484	18556	16712	18712	283.957	297.612	297.82	3772.45	3560.04	3674.74	0	4.05162	up
gene23765	10	2	14	39	27	41	0.119569	0.024042	0.161446	1.76217	1.25685	1.93491	2.44504e-18	4.04965	up
Oncorhynchus_mykiss_newGene_11828	45	71	64	201	208	218	0.351037	0.539505	0.476185	5.63972	6.10549	5.90307	5.41938e-105	4.04916	up
gene50321	9	27	17	77	69	53	0.06759	0.211372	0.132694	2.29882	2.14221	1.50449	6.37968e-30	4.04912	up
gene31544	87	58	64	221	242	257	0.219513	0.142081	0.15442	2.01977	2.30913	2.26326	9.1355e-115	4.03663	up
gene34698	833	718	800	2531	2628	2738	5.17257	4.34961	4.76111	56.3816	61.3477	58.9345	0	4.03222	up
Oncorhynchus_mykiss_newGene_31172	22	12	18	63	63	63	0.230276	0.105579	0.149212	2.4536	3.16188	1.96611	4.58199e-37	4.03162	up
gene28123	1573	1532	1405	4959	4952	5147	8.32802	7.91319	7.12518	94.1488	98.5202	94.3877	0	4.02478	up
gene4625	70	59	73	234	206	249	0.593672	0.489648	0.594265	7.17369	6.63132	7.39913	2.76234e-127	4.02457	up
Oncorhynchus_mykiss_newGene_160	317	396	380	1277	1158	1206	4.49395	5.48506	5.15965	64.995	61.7778	59.3099	0	4.01576	up
gene20640	29	43	34	142	116	109	0.761406	1.10243	0.853382	13.501	11.4799	9.93412	1.96981e-61	4.01432	up
Oncorhynchus_mykiss_newGene_30797	389	434	448	1351	1344	1532	14.3861	15.683	15.9445	180.414	188.168	197.479	0	4.01428	up
gene15838	111	102	106	377	309	382	0.944848	0.842611	0.860708	11.5276	9.90139	11.27	2.48337e-184	4.00777	up
Oncorhynchus_mykiss_newGene_14542	24	28	13	75	84	70	0.266544	0.311189	0.132917	3.07354	3.60418	2.75862	9.40371e-39	3.9977	up
Oncorhynchus_mykiss_newGene_10808	28	31	19	97	110	66	0.131145	0.141541	0.085641	1.65214	1.95882	1.08271	3.32059e-39	3.99685	up
gene29126	8	15	0	27	35	36	0.095669	0.193656	0	1.32186	1.787	1.67388	1.15953e-13	3.99299	up
Oncorhynchus_mykiss_newGene_23803	6	9	9	27	30	35	0.07448	0.116803	0.101895	1.25531	1.4592	1.58332	5.72098e-20	3.98813	up
gene29193	8	5	12	26	27	44	0.090711	0.052028	0.118579	1.0261	1.14524	1.77728	9.46809e-19	3.98249	up
gene1188	6	6	0	15	22	18	0.033052	0.032217	0	0.305883	0.476941	0.345183	3.52979e-11	3.97912	up
gene22142	13	12	26	50	63	68	0.286415	0.234948	0.530151	4.42106	6.17947	6.27771	5.63388e-31	3.97641	up
gene38309	8	11	21	55	51	39	0.061326	0.092655	0.166435	1.63967	1.57359	1.1305	1.27594e-24	3.97288	up
Oncorhynchus_mykiss_newGene_4495	28	23	19	64	79	98	0.625069	0.484312	0.391377	5.11388	6.59082	7.59815	1.01659e-42	3.97005	up
Oncorhynchus_mykiss_newGene_16907	8	7	3	20	26	26	0.146653	0.128075	0.049366	1.31804	1.8182	1.66826	1.72114e-15	3.96764	up
gene26969	498	494	454	1437	1644	1569	1.26951	1.22748	1.10806	13.7398	16.1058	14.3222	0	3.96737	up
gene22978	159	174	167	499	532	579	4.11903	4.39144	4.13557	46.4503	51.8664	52.0403	2.83463e-268	3.96081	up
Oncorhynchus_mykiss_newGene_15877	102	113	106	332	349	353	1.30015	1.3995	1.28281	15.1138	16.6363	15.5208	9.90411e-184	3.95607	up
gene55670	7	3	6	28	13	25	0.032735	0.013124	0.025355	0.487985	0.237363	0.421385	1.44911e-13	3.94987	up
gene36095	4334	4238	4134	12930	12903	13976	9.28344	8.85944	8.48212	99.3208	103.856	103.707	0	3.93418	up
Oncorhynchus_mykiss_newGene_30265	48	83	72	206	213	231	1.09197	1.75694	1.48869	16.278	17.6337	17.6134	1.17382e-95	3.92684	up
Oncorhynchus_mykiss_newGene_4783	154	150	166	538	448	493	0.802322	0.766402	0.829711	10.0912	8.79612	8.92843	6.27204e-231	3.92636	up
gene37801	2373	2564	2658	7631	7748	8213	32.8271	34.4976	35.4708	399.975	413.736	409.126	0	3.92146	up
gene1723	48	50	49	152	147	170	1.69521	1.7385	1.67342	19.4868	19.7884	21.0433	9.0153e-91	3.91855	up
gene34706	2162	2190	2172	6692	6416	7086	13.8576	13.6985	13.3372	153.819	154.532	157.348	0	3.91638	up
Oncorhynchus_mykiss_newGene_27122	92	95	113	304	323	312	1.54258	1.79353	1.59521	19.7056	23.7021	17.9902	4.24584e-156	3.91299	up
gene31569	17	27	23	88	64	69	0.082369	0.126703	0.104588	1.68134	1.24778	1.20186	3.00701e-39	3.90863	up
gene29528	5	12	0	24	22	25	0.089849	0.225184	0	1.70507	1.61658	1.68343	1.33108e-11	3.90208	up
gene4235	22	32	14	71	73	80	0.097312	0.140536	0.059798	1.15324	1.24676	1.25667	8.64646e-38	3.90069	up
gene22984	246	265	249	701	799	822	5.98503	6.29821	5.81534	61.2401	73.2023	69.4132	0	3.8889	up
gene37549	25	13	17	49	61	72	0.154012	0.075717	0.098432	1.08333	1.40974	1.53686	7.01237e-32	3.8861	up
gene29608	123	93	115	353	334	325	0.450509	0.329646	0.403746	4.64113	4.59844	4.12677	8.29431e-155	3.87961	up
Oncorhynchus_mykiss_newGene_5996	6	0	5	18	13	17	0.061201	0	0.055887	0.779058	0.578108	0.714088	4.01535e-10	3.87769	up
gene50037	70	56	79	224	195	212	2.82828	2.19102	3.03608	32.5609	29.6059	29.6482	3.21102e-106	3.87638	up
Oncorhynchus_mykiss_newGene_30769	885	948	979	2723	2786	2922	13.9466	15.65	14.9367	154.012	168.639	156.559	0	3.86938	up
Oncorhynchus_mykiss_newGene_26388	14	33	50	132	68	120	0.145722	0.367593	0.555706	5.53155	2.98666	4.82709	9.0754e-29	3.86543	up
gene34708	149	198	196	578	553	506	2.48987	3.23424	3.13338	34.725	34.8365	29.3867	9.08415e-185	3.86498	up
gene29001	15	18	25	53	61	72	0.099361	0.117934	0.15906	1.28617	1.53939	1.69229	2.74751e-34	3.85451	up
Oncorhynchus_mykiss_newGene_18567	11	16	11	35	50	41	0.29361	0.403996	0.261648	3.33347	5.08001	3.83309	4.77359e-24	3.8527	up
Oncorhynchus_mykiss_newGene_18405	9	10	0	46	74	28	0.105042	0.105097	0	1.99477	3.26365	1.14886	5.92256e-06	3.85172	up
gene11121	11	0	9	32	13	37	0.059793	0	0.047224	0.660128	0.272091	0.733829	7.02351e-11	3.84904	up
gene11293	92	95	138	322	346	305	0.615172	0.619646	0.886101	7.73645	8.70194	7.08286	4.6126e-116	3.84485	up
Oncorhynchus_mykiss_newGene_7913	16	15	23	59	60	52	0.284675	0.29452	0.453791	4.44736	4.51475	3.7336	3.06943e-32	3.83635	up
gene54206	13	15	13	44	34	56	0.31798	0.349012	0.308133	3.94043	3.13302	4.82623	7.27996e-26	3.83576	up
Oncorhynchus_mykiss_newGene_26254	17	29	17	54	69	76	0.338222	0.581137	0.326072	3.97612	5.48327	5.78707	8.75077e-34	3.8326	up
Oncorhynchus_mykiss_newGene_26387	30	57	34	117	132	120	0.632146	1.05914	0.651729	8.43302	10.5488	9.13198	2.17387e-52	3.82943	up
Oncorhynchus_mykiss_newGene_7725	11	5	5	25	19	30	0.151161	0.092563	0.109244	1.44063	1.24638	1.76024	7.27871e-15	3.80647	up
Oncorhynchus_mykiss_newGene_22388	9	16	23	57	43	52	0.112194	0.180141	0.242887	2.41356	1.92564	2.05855	4.35061e-26	3.80326	up
gene26183	35	35	27	90	87	114	0.063923	0.060998	0.045849	0.585437	0.569645	0.685843	1.42721e-52	3.80073	up
gene23322	60	73	65	189	186	203	0.949561	1.13354	0.99347	10.8731	11.2069	11.2834	6.73298e-105	3.8005	up
gene53515	6	4	4	25	12	16	0.100422	0.062888	0.063255	1.47546	0.744356	0.9378	2.14733e-11	3.79366	up
gene42163	15197	14274	13752	41080	39804	41943	25.332	23.1971	21.9665	245.386	249.157	241.932	0	3.79354	up
Oncorhynchus_mykiss_newGene_33104	57	50	51	158	123	181	1.16281	0.993235	0.995358	11.6086	9.42075	12.8082	2.91199e-76	3.78527	up
gene8902	1689	1519	1464	4413	4029	4797	17.1882	15.0009	14.3296	155.739	148.949	163.602	0	3.78474	up
Oncorhynchus_mykiss_newGene_30873	24	9	11	41	49	49	0.735557	0.261875	0.303193	4.46643	5.6429	5.11915	9.46737e-23	3.77944	up
gene7185	4	5	2	14	15	14	0.031188	0.032606	0.015216	0.389611	0.421976	0.361493	3.05622e-10	3.77866	up
gene37796	1635	1911	1867	5276	5057	4850	27.105	30.9197	29.6592	313.804	315.148	278.602	0	3.77384	up
gene37798	55	59	58	175	163	155	0.542756	0.559953	0.544504	6.2288	6.05859	5.30037	8.52711e-87	3.77072	up
gene15859	171	186	157	451	458	543	0.868982	0.925485	0.763472	8.25281	8.7743	9.58867	6.86563e-219	3.76916	up
Oncorhynchus_mykiss_newGene_10980	1765	3739	3316	9467	10743	6791	44.5277	92.0556	80.1496	856.581	1018.58	593.495	5.40712e-25	3.76735	up
Oncorhynchus_mykiss_newGene_27119	13	5	12	29	24	46	0.93548	0.328874	0.835652	7.71382	6.82328	11.7856	3.40288e-17	3.76633	up
gene50038	126	200	158	548	371	454	3.24418	5.02815	3.90604	50.7029	35.9056	40.5569	4.12669e-107	3.75945	up
gene22147	23	19	23	78	53	62	0.540433	0.426576	0.491499	7.08588	5.15747	5.32757	1.32238e-34	3.75483	up
gene51949	4	13	4	25	39	12	0.032577	0.131696	0.039106	0.914626	1.51391	0.414378	4.52112e-11	3.75465	up
gene10466	320	346	432	996	966	1076	2.68644	2.83002	3.47001	29.955	30.4828	31.2982	4.73718e-304	3.74617	up
gene37799	112	102	91	308	302	240	1.20836	1.07067	0.939077	11.9836	12.2778	8.99653	2.67088e-104	3.7415	up
Oncorhynchus_mykiss_newGene_27259	3769	3809	7522	9654	18940	19025	147.287	145.235	281.535	1352.76	2780.82	2575.15	1.45931e-17	3.73107	up
Oncorhynchus_mykiss_newGene_33380	14	8	11	35	25	43	1.46697	0.786271	1.10829	13.0977	9.61406	15.6029	2.20999e-19	3.7271	up
Oncorhynchus_mykiss_newGene_3592	15556	19715	25384	53451	57270	57532	78.3212	115.68	138.246	1034.07	1134.54	1008.12	6.99698e-74	3.71907	up
gene47651	225	201	257	699	549	604	2.01623	1.75841	2.20823	22.5199	18.5052	18.7721	1.21574e-197	3.7124	up
gene34135	154	93	144	365	351	348	1.33596	0.789257	1.19749	11.3984	11.4903	10.511	5.64401e-114	3.70724	up
gene15712	4	8	3	15	12	27	0.04731	0.098175	0.031793	0.737567	0.626007	1.29798	1.10488e-10	3.7055	up
gene37757	0	8	8	13	22	24	0	0.067948	0.071887	0.445347	0.787898	0.795421	7.65362e-10	3.70495	up
gene16091	1875	2003	2070	5573	5069	5253	23.4805	24.4797	24.8298	250.275	238.55	227.871	0	3.70445	up
Oncorhynchus_mykiss_newGene_22285	30	32	17	51	73	106	0.86006	0.907605	0.461457	5.35953	8.13364	10.818	3.62888e-29	3.70135	up
Oncorhynchus_mykiss_newGene_14574	42	30	37	109	102	91	1.52071	1.07172	1.26831	14.2695	13.9188	11.5187	4.67446e-51	3.69779	up
Oncorhynchus_mykiss_newGene_7365	106	73	85	210	230	270	0.280024	0.186379	0.213289	1.97218	2.30601	2.4897	7.48513e-100	3.68205	up
gene41692	20	13	17	46	48	49	0.091839	0.058833	0.073683	0.762115	0.82853	0.791411	2.18559e-27	3.67967	up
gene21902	108	99	93	269	234	298	0.785653	0.702206	0.649237	7.04272	6.41047	7.53854	2.00606e-131	3.67843	up
gene13480	4037	3988	3903	10559	9814	10771	10.2794	9.91537	9.52209	96.4403	93.9278	95.028	0	3.67124	up
Oncorhynchus_mykiss_newGene_31849	8	7	11	32	19	29	0.178758	0.229462	0.27655	3.63973	2.0395	2.78145	1.06605e-15	3.6664	up
gene53048	18	19	25	55	66	52	0.956142	0.998213	1.25386	10.5631	13.343	9.66171	1.10246e-30	3.66563	up
gene33794	1798	1840	1774	4528	4499	5061	48.5834	48.5084	45.9102	438.728	456.693	473.657	0	3.66536	up
Oncorhynchus_mykiss_newGene_28446	67343	88738	86168	193570	207048	237199	392.807	505.115	481.444	4048.63	4537.68	4792.28	1.25814e-163	3.66478	up
gene19163	0	16	8	46	63	50	0	0.391741	0.191765	4.24684	6.09341	4.38269	2.01931e-05	3.65641	up
Oncorhynchus_mykiss_newGene_28033	38	16	37	67	74	112	0.298886	0.118133	0.422703	2.08916	2.53726	3.24433	1.26247e-30	3.64863	up
Oncorhynchus_mykiss_newGene_13751	0	16	4	29	27	17	0	0.259837	0.053433	1.80936	1.76132	0.994401	8.77191e-09	3.64659	up
gene20639	14	8	12	23	40	37	0.81516	0.428078	0.632958	4.88882	8.77562	7.54519	8.62653e-18	3.64595	up
gene3411	326	342	303	821	833	833	2.67862	2.73988	2.38544	24.1801	25.7266	23.7036	0	3.63782	up
gene22685	206	183	195	508	445	540	1.91685	1.73475	1.81555	17.899	15.7623	18.0433	3.25409e-230	3.62789	up
gene39673	3502	3326	3122	8085	7869	9316	4.82994	4.47517	4.12731	40.7608	41.9938	45.8418	0	3.62749	up
gene10422	29	22	24	60	63	79	0.453824	0.335231	0.365804	3.41748	3.78134	4.34329	2.18696e-36	3.62688	up
Oncorhynchus_mykiss_newGene_3205	1468	1342	1217	3233	3381	3599	7.66067	7.06614	6.03329	72.0433	72.9701	70.5707	0	3.62577	up
gene32341	551	605	611	1377	1451	1660	4.91643	5.27018	5.22555	44.1173	48.687	51.3564	0	3.62567	up
gene34707	159	157	165	413	391	421	1.15576	1.11002	1.14954	10.7722	10.6776	10.6017	6.78303e-207	3.62312	up
Oncorhynchus_mykiss_newGene_8462	9	8	8	25	28	21	0.058088	0.048281	0.050709	0.748329	0.738464	0.50048	3.72712e-15	3.62017	up
gene40237	1210	1279	1284	3079	3023	3405	9.48738	9.77217	9.63143	86.2141	88.6772	92.0162	0	3.6181	up
Oncorhynchus_mykiss_newGene_15993	40	25	29	90	67	92	0.552383	0.334125	0.377759	4.51458	3.49925	4.43669	3.83133e-40	3.61208	up
gene50339	84	82	91	207	223	222	4.69985	4.51284	4.92153	41.9236	47.363	43.482	3.15824e-110	3.60627	up
Oncorhynchus_mykiss_newGene_34186	52	46	46	143	144	85	1.3967	1.26029	1.1656	13.4865	15.3102	7.81805	1.34962e-42	3.59764	up
Oncorhynchus_mykiss_newGene_21606	15	2	0	41	51	69	0.233883	0.016446	0	2.26649	2.9755	3.70935	8.79511e-05	3.59682	up
Oncorhynchus_mykiss_newGene_11739	17	8	22	36	35	61	0.237911	0.105344	0.286878	1.77078	1.76465	2.89677	1.9601e-19	3.59627	up
Oncorhynchus_mykiss_newGene_1295	70	55	47	148	162	129	0.929026	0.699239	0.609016	7.28754	8.17033	6.13235	3.20334e-60	3.59597	up
gene16571	2154	2045	1902	4607	4885	5533	13.1804	12.1582	11.1738	98.5401	112.325	118.061	0	3.58281	up
gene13482	6768	6531	6047	15064	15015	17434	16.1613	15.2179	13.83	128.983	134.715	144.195	0	3.5797	up
gene54075	16	18	19	42	44	55	0.362261	0.385577	0.411677	3.3915	3.74698	4.30113	1.52518e-26	3.57798	up
gene43147	12	11	19	47	23	47	0.097376	0.107782	0.183979	1.72097	0.823602	1.63609	2.19946e-18	3.57648	up
gene13495	14352	12175	11786	29042	29774	35123	18.9269	15.6682	14.8879	137.335	147.529	160.437	0	3.57435	up
gene5266	1841	2024	1797	4703	4205	4908	10.2837	11.0298	9.60835	94.2039	88.3085	94.9454	0	3.57012	up
Oncorhynchus_mykiss_newGene_31520	18	16	24	70	53	32	0.236961	0.200328	0.306693	3.38371	2.64995	1.49238	3.06937e-21	3.5666	up
gene5957	17	18	16	34	43	59	0.182344	0.180666	0.157231	1.30482	1.72014	2.21413	1.34221e-23	3.56323	up
Oncorhynchus_mykiss_newGene_9779	6	7	8	16	20	26	0.08949	0.108389	0.112475	0.90611	1.1898	1.44436	9.2979e-13	3.56297	up
gene41092	6	6	2	15	14	16	0.069232	0.074246	0.026071	0.70184	0.713794	0.745651	8.73534e-10	3.56205	up
gene15762	6	3	3	11	12	17	0.043041	0.02404	0.017578	0.301551	0.35832	0.478638	5.45683e-09	3.55765	up
gene23431	59	58	51	166	151	102	0.403549	0.3818	0.332798	4.05756	3.87241	2.41629	4.42839e-49	3.55635	up
Oncorhynchus_mykiss_newGene_28444	46561	60142	88217	158177	168391	165297	269.178	339.964	497.092	3166.55	3496.37	3231.48	3.46152e-39	3.55272	up
gene47650	70	98	99	227	184	244	1.01474	1.37793	1.37483	11.8152	10.0229	12.2663	2.64924e-89	3.54795	up
gene3371	30	14	20	58	46	62	0.186619	0.083076	0.11656	1.29435	1.07905	1.33007	2.17839e-26	3.5436	up
gene26082	6114	6443	6432	15112	14347	15897	44.363	47.3526	44.7125	391.256	389.923	397.909	0	3.54289	up
Oncorhynchus_mykiss_newGene_32348	12	10	11	18	27	48	0.186316	0.22353	0.109099	0.731165	1.59766	1.97639	7.5272e-15	3.54243	up
gene18613	12	13	0	23	32	23	0.393698	0.393645	0	2.67258	3.94862	2.5705	7.84402e-10	3.54181	up
gene12791	128	150	121	347	289	329	3.04886	3.48567	2.76237	29.6691	25.8626	27.1744	7.72756e-138	3.54148	up
Oncorhynchus_mykiss_newGene_7886	10	6	8	26	15	28	0.176248	0.107324	0.130186	1.64961	0.994142	1.7517	3.36882e-13	3.53928	up
gene15848	9	12	4	30	30	13	0.037816	0.047709	0.016075	0.45407	0.479329	0.178629	1.59955e-11	3.53447	up
gene18024	73	66	59	147	165	168	0.293014	0.258574	0.227572	2.13546	2.51816	2.37477	4.24091e-78	3.53063	up
gene34522	537	429	456	1078	1101	1188	6.29051	4.90445	5.11138	45.2787	48.4448	48.1892	0	3.52389	up
gene46061	1878	2149	1975	4883	4747	4447	29.8233	33.3019	30.0472	278.114	283.305	244.634	0	3.51635	up
Oncorhynchus_mykiss_newGene_9908	4	11	3	17	17	20	0.05426	0.160197	0.037255	0.950775	1.00143	1.07148	2.73124e-10	3.51049	up
Oncorhynchus_mykiss_newGene_24485	390	398	437	1078	818	983	3.22467	3.21779	3.40448	31.9854	25.2825	27.8791	2.67588e-258	3.50977	up
Oncorhynchus_mykiss_newGene_14544	30	12	11	37	46	56	0.666908	0.258993	0.224952	2.97373	3.89789	4.42698	1.2155e-18	3.50787	up
Oncorhynchus_mykiss_newGene_15504	4	6	7	14	21	15	0.044252	0.080707	0.094095	0.698442	1.07634	0.715822	1.91562e-10	3.50281	up
Oncorhynchus_mykiss_newGene_5875	283	364	305	788	711	704	2.3489	2.84389	2.46171	24.3761	23.3291	21.2245	5.01422e-206	3.48811	up
gene37387	51	47	39	102	126	98	0.56674	0.513934	0.418542	4.06785	5.27739	3.79776	6.27065e-48	3.48717	up
gene47558	40	31	33	65	82	105	1.34276	1.00178	1.03493	7.81819	10.3402	12.1225	4.05511e-38	3.48713	up
Oncorhynchus_mykiss_newGene_29914	11	12	12	25	26	40	0.257542	0.302789	0.280431	2.29176	2.44853	3.51138	7.40049e-17	3.47605	up
gene35056	104	123	107	243	235	296	0.571681	0.661188	0.564533	4.81466	4.87563	5.67755	2.81437e-116	3.475	up
gene44902	43	19	41	77	96	75	0.184278	0.079919	0.167509	1.19262	1.56369	1.1271	2.68268e-30	3.47057	up
gene5722	54	39	41	104	102	109	0.377125	0.263733	0.275285	2.61237	2.67122	2.637	6.45697e-52	3.46942	up
Oncorhynchus_mykiss_newGene_4383	30	26	13	54	60	54	0.688785	0.581709	0.287183	4.5473	5.22522	4.40366	5.52093e-25	3.45982	up
Oncorhynchus_mykiss_newGene_27471	32	43	38	73	76	120	1.47834	1.93377	1.68671	12.1633	13.3974	19.4464	1.00351e-37	3.45843	up
gene38570	2944	2907	3235	6881	6327	7170	18.0762	17.3832	18.9703	150.978	145.506	152.674	0	3.45094	up
gene6192	141	140	118	291	271	344	1.44398	1.3982	1.1604	10.7147	10.4836	12.2371	3.48387e-130	3.44837	up
gene32258	171	138	148	350	359	323	1.78056	1.39739	1.47053	13.0779	14.0716	11.6688	2.73226e-131	3.44785	up
gene8897	451	458	334	853	895	1059	0.493075	0.488722	0.350469	3.34834	3.68226	4.01581	2.06991e-187	3.44688	up
Oncorhynchus_mykiss_newGene_11329	97	106	71	207	246	173	0.600739	0.415185	0.272809	2.98147	3.71413	2.40227	1.21572e-60	3.44528	up
Oncorhynchus_mykiss_newGene_27885	357	313	306	766	689	728	2.49344	2.13475	2.04774	19.1929	18.0969	17.6149	3.97919e-263	3.44094	up
gene34013	6	7	10	13	26	23	0.021271	0.022932	0.034248	0.173541	0.367579	0.307808	1.8606e-11	3.43557	up
gene53782	158	118	115	297	294	286	4.39205	3.18584	3.05058	29.6283	30.7107	27.5872	1.20959e-108	3.43241	up
gene4811	36	53	30	92	70	117	0.441578	0.658902	0.350827	4.17393	3.33526	5.14123	2.22732e-35	3.43211	up
gene28713	137	108	91	214	237	307	1.89834	1.45342	1.19773	10.6006	12.3082	14.6964	2.19771e-79	3.42488	up
gene15827	80	93	69	168	200	175	0.469943	0.533774	0.387811	3.55868	4.44548	3.58905	3.58231e-73	3.42286	up
Oncorhynchus_mykiss_newGene_3123	5	4	3	11	13	12	0.148586	0.11699	0.060651	1.19348	1.43851	1.31369	2.84294e-08	3.42223	up
Oncorhynchus_mykiss_newGene_27732	15	4	12	35	19	27	0.493067	0.120346	0.361683	4.01245	2.3425	3.03367	1.5196e-12	3.42106	up
gene2897	27	28	30	63	68	65	0.20786	0.210649	0.219873	1.77941	2.01582	1.77171	1.26314e-34	3.41891	up
gene2574	108	133	100	263	221	274	0.778545	0.939189	0.693947	6.84037	6.01869	6.88212	2.67055e-103	3.41378	up
gene3899	7	4	6	13	17	17	0.080203	0.048768	0.069434	0.556988	0.775878	0.704879	6.50595e-10	3.41368	up
gene39067	24	39	43	99	78	67	0.265714	0.238179	0.453225	3.33583	2.69933	1.9169	6.95608e-32	3.41306	up
gene34940	23	29	21	45	64	61	0.342033	0.417126	0.292454	2.40816	3.55392	3.12762	2.478e-27	3.41026	up
gene13094	681	578	539	1118	1398	1425	8.66265	7.17555	6.56761	51.0055	66.8394	62.8373	2.07261e-206	3.4094	up
Oncorhynchus_mykiss_newGene_15703	6138	8423	8728	17999	18438	15027	116.973	156.663	159.334	1230.05	1320.36	992.002	6.01057e-66	3.40213	up
Oncorhynchus_mykiss_newGene_22893	165	196	141	351	347	403	3.44653	4.01485	2.82931	27.6142	27.3533	29.9533	6.37096e-133	3.40082	up
gene9305	20	22	32	84	43	47	0.176408	0.18964	0.265869	2.69001	1.42708	1.45234	8.77976e-22	3.39847	up
Oncorhynchus_mykiss_newGene_4775	7	17	4	17	27	30	0.196831	0.488537	0.104203	1.833	3.08119	3.07779	4.98862e-11	3.39648	up
gene21361	14	6	13	32	16	36	0.065997	0.025552	0.058207	0.534451	0.271433	0.592073	4.40551e-13	3.39414	up
gene18905	16	14	9	28	27	40	0.145213	0.124374	0.078467	0.90856	0.931657	1.26858	1.34092e-16	3.39303	up
gene38802	76	67	66	137	166	156	0.74366	0.640991	0.613617	4.82086	6.09476	5.29509	3.3144e-69	3.38971	up
Oncorhynchus_mykiss_newGene_31734	128	105	103	228	251	252	2.52252	2.00401	1.93098	16.0633	18.5354	17.156	2.84631e-104	3.38747	up
gene29470	16	12	9	32	23	35	0.149161	0.105554	0.078045	1.1023	0.829515	1.14292	6.49604e-16	3.38444	up
Oncorhynchus_mykiss_newGene_14541	209	190	163	357	501	360	1.30342	1.15598	0.970177	7.99109	11.7555	7.77319	1.33721e-85	3.38438	up
Oncorhynchus_mykiss_newGene_20900	43	56	76	93	142	156	0.1601	0.200187	0.270666	1.22952	1.98172	2.00233	8.00275e-40	3.38382	up
Oncorhynchus_mykiss_newGene_17700	6986	9630	12696	21265	20605	23134	279.271	375.718	486.19	3048.5	3095.22	3203.64	8.06711e-46	3.38316	up
Oncorhynchus_mykiss_newGene_31163	112	74	101	158	227	245	1.23405	0.801291	1.05248	6.32553	9.42734	9.36867	1.3338e-60	3.38136	up
gene51836	125	108	94	247	189	274	1.60191	1.35013	1.15483	11.4023	9.13295	12.2256	8.66237e-86	3.37288	up
gene47748	343	437	364	816	776	848	2.13098	2.64527	2.16104	18.1694	18.1119	18.2482	3.26939e-247	3.37134	up
Oncorhynchus_mykiss_newGene_23337	66	77	107	171	166	205	1.94247	2.20206	3.00426	18.0073	18.3168	20.8689	3.06999e-67	3.36667	up
Oncorhynchus_mykiss_newGene_1314	74	49	51	107	113	162	0.324666	0.209026	0.212706	1.69528	1.85973	2.46795	3.03844e-46	3.3626	up
gene23418	124	63	115	213	248	188	1.96904	0.969698	1.74816	12.1148	14.7867	10.3608	6.43176e-49	3.3512	up
gene6232	14	13	12	14	58	25	0.176216	0.152813	0.145634	0.616297	2.76972	1.07173	4.01188e-11	3.35115	up
Oncorhynchus_mykiss_newGene_27988	11	15	10	31	26	28	0.165429	0.284811	0.172305	1.7262	1.96118	1.94488	1.01151e-15	3.3506	up
gene23056	31	13	26	41	43	78	0.280731	0.115836	0.227518	1.32277	1.47979	2.45941	2.07952e-19	3.35001	up
Oncorhynchus_mykiss_newGene_17086	8	0	9	11	22	16	0.180632	0	0.18367	0.837027	1.87711	1.25665	2.04949e-07	3.33991	up
Oncorhynchus_mykiss_newGene_26805	115	109	96	201	254	216	8.00284	7.39419	6.39718	50.2097	66.3676	51.9902	1.53813e-82	3.33256	up
gene22156	9	12	22	31	23	48	0.161987	0.241007	0.467849	2.86318	2.11496	4.19383	1.92902e-14	3.33116	up
gene31977	239	259	230	477	501	533	0.999651	1.05567	0.922643	7.15276	7.88021	7.72764	1.26371e-207	3.33094	up
gene40694	95	76	92	173	174	202	3.48129	2.70715	3.21546	22.6749	23.8471	25.6122	1.8269e-83	3.32117	up
gene9143	3	14	8	21	16	26	0.008696	0.042482	0.023644	0.236359	0.19069	0.277517	3.33112e-10	3.31705	up
Oncorhynchus_mykiss_newGene_33110	51	51	33	105	90	91	0.563894	0.463704	0.259966	5.4368	2.33529	3.93338	1.32419e-40	3.31341	up
gene25204	12	4	4	13	13	27	0.150776	0.046546	0.048071	0.610538	0.642966	1.26613	1.05953e-08	3.31044	up
gene36498	6	25	13	25	34	45	0.047861	0.211192	0.102966	0.793276	1.12833	1.36821	5.71925e-13	3.30818	up
Oncorhynchus_mykiss_newGene_17548	35	37	56	82	83	106	0.385541	0.394743	0.5883	3.24028	3.42419	4.02059	3.24395e-38	3.30577	up
gene23321	1153	1318	1375	2410	2491	2915	16.7592	18.6089	18.9877	126.279	136.897	147.207	0	3.30453	up
Oncorhynchus_mykiss_newGene_23087	40	21	17	55	60	55	1.75428	0.891548	0.670698	8.84895	10.1346	8.46157	3.7394e-22	3.3018	up
Oncorhynchus_mykiss_newGene_31242	27	19	19	30	50	64	0.471854	0.32065	0.320231	1.86985	3.30066	3.84736	1.3249e-19	3.30075	up
Oncorhynchus_mykiss_newGene_15748	2	7	12	24	17	13	0.041205	0.167114	0.281926	2.06306	1.52608	1.04529	1.02164e-08	3.29741	up
Oncorhynchus_mykiss_newGene_7565	13	46	20	44	65	68	0.145306	0.512998	0.229733	1.83907	2.68619	2.58733	8.98912e-17	3.29565	up
gene38804	512	506	601	1085	1030	1142	4.40866	4.25293	4.95377	33.5175	33.3236	34.0677	0	3.29069	up
Oncorhynchus_mykiss_newGene_18247	118	91	57	213	163	175	0.501254	0.375797	0.232074	3.25081	2.6112	2.58437	1.20923e-45	3.28802	up
Oncorhynchus_mykiss_newGene_11453	52	115	84	177	129	219	1.86244	3.58862	2.91372	20.2385	20.1267	24.2066	3.27475e-38	3.28218	up
gene36385	616	786	684	1434	1308	1431	4.4716	5.56644	4.75493	37.3604	35.696	36.0099	3.4071e-296	3.28135	up
gene12369	176	142	127	273	298	328	0.993446	0.784894	0.685969	5.55553	6.35012	6.45137	9.94123e-105	3.28075	up
Oncorhynchus_mykiss_newGene_24486	22	31	33	53	64	64	1.49514	2.06758	2.15747	12.854	16.6895	15.3757	1.40719e-28	3.28003	up
gene52560	175	123	147	289	291	316	3.00188	2.05683	2.41309	17.7533	18.7166	18.7563	1.9704e-109	3.27798	up
gene37659	13	21	10	42	23	34	0.149202	0.234478	0.107476	1.78935	1.01384	1.41137	7.18407e-15	3.27726	up
gene2331	7	9	7	14	12	31	0.071173	0.095092	0.070379	0.580297	0.49441	1.24611	1.17608e-09	3.27383	up
gene26904	14	14	19	28	45	30	0.129142	0.122562	0.169627	0.93038	1.54971	0.945944	2.51602e-16	3.27326	up
Oncorhynchus_mykiss_newGene_26627	270	186	181	365	407	511	2.97568	1.93892	1.88542	14.08	16.6402	18.6352	5.65956e-90	3.26966	up
gene41222	6	16	22	29	31	39	0.04228	0.125454	0.172769	0.859232	0.967377	1.14652	4.95525e-14	3.26913	up
gene24525	63	110	64	154	181	147	0.49428	0.843285	0.479348	4.34616	5.32721	3.95022	4.69825e-44	3.26602	up
Oncorhynchus_mykiss_newGene_23324	10	23	17	43	32	34	0.197907	0.400502	0.274968	3.60345	3.67969	2.44567	1.09898e-16	3.26249	up
gene16797	21	17	19	48	46	28	0.169559	0.130376	0.140992	1.37814	1.3822	0.787069	2.7745e-18	3.26117	up
gene15893	379	374	372	718	666	840	2.0427	1.96621	1.91754	13.8969	13.5098	15.6822	1.47964e-273	3.2609	up
gene51228	867	779	700	1287	1513	1847	17.8784	15.6774	13.8188	95.1915	117.249	131.947	1.33656e-190	3.25923	up
Oncorhynchus_mykiss_newGene_24511	7	22	13	35	35	24	0.11655	0.356513	0.213762	2.07715	2.37756	1.47621	3.24115e-13	3.2591	up
gene85	38	7	10	35	51	41	0.689134	0.112925	0.170007	2.28346	3.52404	2.60228	3.24178e-11	3.25686	up
gene16005	132	160	175	324	298	301	0.976325	1.15425	1.23852	8.59809	8.27999	7.69575	8.14765e-115	3.25447	up
gene50811	130	73	116	220	190	227	4.19075	2.29321	3.60208	25.4784	23.0514	25.41	4.52713e-63	3.25029	up
gene4443	7	0	10	20	14	12	0.036612	0	0.051614	0.388149	0.288431	0.221408	5.5653e-07	3.25001	up
Oncorhynchus_mykiss_newGene_4819	29	32	12	54	46	54	0.37542	0.374822	0.134563	2.32793	2.08263	2.25207	5.42494e-20	3.24238	up
Oncorhynchus_mykiss_newGene_17817	389	423	420	822	712	860	3.39251	3.79116	3.45869	27.3541	28.058	27.5092	1.20391e-289	3.23789	up
gene1731	466	422	447	859	832	893	3.89039	3.43947	3.58044	25.7643	26.1412	25.8528	0	3.23534	up
gene25830	537	514	590	1077	1020	1076	8.89954	8.30045	9.35327	63.9676	63.5093	61.7186	0	3.23495	up
gene7289	436	503	488	910	906	939	3.14171	3.54772	3.37898	22.8896	23.721	22.6528	0	3.23182	up
Oncorhynchus_mykiss_newGene_18444	20	10	25	38	30	49	0.162792	0.078332	0.200269	1.12498	0.935715	1.421	1.55935e-16	3.22439	up
gene27797	10	5	7	25	13	14	0.129034	0.055642	0.083932	1.20847	0.642147	0.647879	3.19136e-09	3.2227	up
Oncorhynchus_mykiss_newGene_18564	55	44	26	58	82	116	0.621327	0.473445	0.278869	2.22071	3.33562	4.43007	2.66183e-24	3.21958	up
Oncorhynchus_mykiss_newGene_32069	58	14	20	43	63	162	1.74944	0.379315	0.554954	4.50091	7.06055	16.963	5.13369e-06	3.2139	up
Oncorhynchus_mykiss_newGene_32067	22	18	13	38	36	36	0.320224	0.256413	0.178612	2.09656	2.03255	1.89733	2.62963e-18	3.21357	up
gene25319	4040	3868	3373	6899	6774	7795	4.07887	3.81097	3.2617	24.9787	25.6975	27.2635	0	3.21077	up
Oncorhynchus_mykiss_newGene_24298	24	7	11	24	29	39	0.40165	0.109494	0.175697	1.43545	1.86844	2.28041	3.04348e-12	3.20624	up
gene54382	102	115	85	190	167	226	2.35545	2.60023	1.88681	15.7521	14.5521	18.093	9.16502e-74	3.20417	up
gene39859	85	73	91	155	150	173	0.903768	0.760538	0.922493	5.9223	5.99871	6.40502	6.68321e-72	3.19951	up
gene14134	362	390	328	709	689	643	4.18786	3.87661	3.18231	29.4763	28.0654	25.769	7.25147e-191	3.19902	up
gene10938	8	14	0	13	19	25	0.054611	0.090387	0	0.308276	0.492951	0.605857	5.61584e-07	3.19791	up
gene17778	14	4	11	13	23	30	0.171825	0.040997	0.123621	0.557973	1.06988	1.29274	1.07847e-09	3.19203	up
gene21452	24	16	12	34	39	34	0.317425	0.210116	0.148942	1.63265	1.96114	1.59938	1.10287e-16	3.1918	up
gene37660	45	67	54	121	82	120	0.454981	0.651466	0.512385	4.38553	3.07613	4.20185	2.31971e-40	3.191	up
gene16574	8	27	20	52	42	23	0.158098	0.524355	0.37785	3.68948	3.14398	1.55238	1.82919e-12	3.19048	up
Oncorhynchus_mykiss_newGene_28899	121	123	117	218	235	230	3.2609	3.25036	3.08808	21.5695	23.872	21.9619	1.18108e-99	3.18948	up
gene25983	4088	4821	4524	8440	7830	8868	26.1261	30.063	27.6893	193.399	188	196.289	0	3.18852	up
gene35209	12	12	2	20	17	23	0.03917	0.037581	0.005125	0.234325	0.20234	0.262285	4.02816e-09	3.18712	up
Oncorhynchus_mykiss_newGene_2985	16	19	12	45	31	22	0.327927	0.388703	0.228613	3.37402	2.44625	1.55924	4.36717e-14	3.18455	up
gene25114	34	28	30	73	48	60	1.93972	1.58174	1.62827	15.2656	10.4726	12.1181	4.10493e-27	3.18286	up
Oncorhynchus_mykiss_newGene_21835	155	136	132	286	182	340	2.40224	2.04183	1.96579	15.5753	10.4031	17.9085	4.34882e-63	3.17876	up
gene25329	130	93	99	142	190	289	2.52911	1.7568	1.84115	9.87847	13.8604	19.4627	3.06512e-43	3.17773	up
gene32063	140	125	128	236	245	256	1.40765	1.2267	1.23803	8.52945	9.30166	8.97228	6.91955e-108	3.17745	up
gene49336	415	354	307	586	668	758	8.40833	6.99932	5.95284	42.6235	50.8881	53.2193	1.05597e-144	3.17562	up
Oncorhynchus_mykiss_newGene_9115	24	18	19	48	36	38	0.164982	0.116466	0.119971	1.18449	0.938263	0.913254	9.96576e-20	3.17545	up
Oncorhynchus_mykiss_newGene_11738	10	12	9	19	24	23	0.117827	0.144975	0.107868	0.843929	1.10157	0.9776	4.35283e-12	3.17493	up
gene37014	241	197	202	369	404	415	5.28751	4.22554	4.24311	29.061	33.309	31.5499	9.18909e-140	3.16748	up
gene12705	142	232	160	336	323	340	2.57388	4.10611	2.77525	21.8635	22.0481	21.4265	6.60589e-80	3.16694	up
gene6142	12	11	12	20	26	27	0.042641	0.037591	0.042074	0.271797	0.364748	0.350917	4e-13	3.16606	up
gene39517	15	18	14	35	32	28	0.027817	0.03216	0.024992	0.23431	0.224795	0.181468	3.53894e-16	3.16504	up
Oncorhynchus_mykiss_newGene_23046	220	224	224	410	404	421	1.83434	1.81583	1.78668	11.6595	12.1513	12.2585	2.84379e-177	3.16471	up
gene3685	1967	2102	2086	3874	3528	3868	21.9237	22.8614	22.2685	154.835	147.771	149.34	0	3.15876	up
Oncorhynchus_mykiss_newGene_11649	16	22	19	31	34	49	0.64679	0.932545	0.700098	4.71373	5.08547	6.6502	5.47074e-18	3.15772	up
gene16006	891	914	776	1613	1549	1563	2.70762	2.71149	2.25794	17.586	17.6866	16.4531	0	3.15635	up
gene34972	628	881	804	1439	1382	1406	12.1352	16.5859	14.7839	100.368	99.7698	94.9093	1.25798e-193	3.15006	up
gene37965	15	24	13	52	20	35	0.065233	0.103414	0.055153	0.843569	0.338143	0.552167	3.41296e-13	3.14534	up
gene23319	80	95	89	154	145	190	1.85013	2.14629	1.98527	12.8107	12.6969	15.2884	1.07264e-68	3.14521	up
Oncorhynchus_mykiss_newGene_14536	13	15	19	20	36	39	0.519266	0.586958	0.729449	2.87086	5.43677	5.47984	3.31187e-14	3.14118	up
Oncorhynchus_mykiss_newGene_22553	58	84	56	130	122	116	1.63268	2.31361	1.51879	13.2387	13.0602	11.4491	1.36732e-45	3.1405	up
Oncorhynchus_mykiss_newGene_33495	20	20	14	36	39	31	0.759319	0.730493	0.485468	4.8666	5.47925	4.05935	4.45725e-17	3.13668	up
Oncorhynchus_mykiss_newGene_27351	33	29	13	38	41	70	0.672934	0.512935	0.215816	3.23568	2.90438	4.66521	2.07121e-16	3.1314	up
gene17344	62	54	80	97	131	133	1.09975	0.936204	1.35634	6.1938	8.75661	8.19893	7.59833e-43	3.12481	up
gene11277	8	15	23	31	29	32	0.030731	0.056699	0.082716	0.420735	0.424511	0.423654	1.63921e-13	3.12126	up
gene53253	151	159	170	251	307	307	1.67701	1.72456	1.80405	9.97775	12.8317	11.8015	4.16874e-104	3.12118	up
gene48848	36	32	36	79	64	51	1.27035	1.07322	1.21299	9.94491	8.40421	6.13839	1.43605e-26	3.11698	up
Oncorhynchus_mykiss_newGene_19879	59	82	89	125	143	151	2.15593	2.93269	3.12355	16.486	19.7609	19.3547	4.48299e-52	3.1169	up
gene12792	1057	1124	1090	1906	1867	2034	13.9048	14.4272	13.728	89.8707	92.2672	92.6744	0	3.11339	up
gene38958	672	542	573	1063	1046	1069	9.59234	7.54772	7.83105	54.457	56.156	52.9038	5.17607e-253	3.11311	up
gene15853	16	18	20	35	33	36	0.124243	0.137428	0.154608	0.994244	0.979494	0.991273	1.03442e-17	3.11304	up
gene13428	548	648	621	1056	1039	1135	4.73927	5.47428	5.1456	32.7707	33.7997	34.0255	0	3.11249	up
gene40116	302	315	292	532	604	476	4.36504	4.43855	4.03313	27.5738	32.779	23.7986	3.02242e-125	3.10675	up
gene28782	289	256	234	377	431	587	5.46398	4.71528	4.22798	25.5607	30.5762	38.4312	1.11846e-97	3.10332	up
gene34444	102	109	142	202	219	209	0.935264	0.972549	1.24768	6.65802	7.56943	6.65456	3.17207e-74	3.10176	up
Oncorhynchus_mykiss_newGene_31998	107	91	83	154	180	169	2.42668	2.02468	1.79367	12.7623	16.3554	13.3682	2.06059e-64	3.1011	up
gene3338	64	100	67	139	118	162	0.268372	0.413553	0.27195	2.09902	1.86562	2.37781	2.84852e-46	3.10046	up
gene21286	4247	4042	3768	6727	7058	7374	7.09568	6.58917	6.02974	40.299	44.3078	42.6724	0	3.0975	up
gene8093	23	11	28	38	48	33	0.100318	0.046904	0.11849	0.599048	0.784805	0.50203	3.20524e-15	3.09722	up
Oncorhynchus_mykiss_newGene_26406	7	12	9	14	26	18	0.162598	0.320922	0.211723	1.40543	2.64541	1.66826	9.93942e-10	3.09695	up
gene40641	358	313	394	562	700	614	5.71971	4.88554	6.0391	32.248	42.1176	34.0323	9.25164e-134	3.09655	up
gene16456	107	99	119	179	227	172	0.552163	0.494633	0.586622	3.30752	4.40059	3.0698	3.09726e-61	3.09566	up
gene38981	135	164	131	256	259	246	1.37267	1.5954	1.26175	8.91577	10.1486	8.6067	2.41377e-92	3.09397	up
gene39768	61	76	76	123	148	110	0.402651	0.492942	0.484194	2.94238	3.69605	2.54303	6.32267e-45	3.09209	up
Oncorhynchus_mykiss_newGene_31370	69	71	79	124	116	150	0.694404	0.705681	0.759105	4.83089	4.59952	5.40768	1.90224e-56	3.08462	up
gene51429	187	196	209	285	322	439	6.27428	6.42118	6.72169	34.3101	40.5359	51.075	8.19546e-93	3.08418	up
Oncorhynchus_mykiss_newGene_25504	6919	9817	10418	14449	17195	16424	46.4093	64.2682	66.9435	347.599	433.434	381.638	1.32709e-56	3.08294	up
gene50162	64	80	84	133	135	136	2.24207	2.71962	2.81914	16.731	17.7604	16.5037	1.62717e-56	3.08209	up
gene50008	258	264	316	456	490	512	3.3869	3.38262	3.96749	21.4485	24.1316	23.2857	7.40818e-160	3.07719	up
gene4195	105	114	66	146	158	204	1.29517	1.38748	0.783959	6.51665	7.3307	8.8189	5.70809e-46	3.07567	up
gene3301	40	41	26	61	73	60	0.475055	0.468101	0.292216	2.59528	3.24493	2.47327	5.3932e-26	3.07533	up
Oncorhynchus_mykiss_newGene_17894	0	15	4	18	26	43	0	0.270258	0.059999	1.22048	1.8397	2.77219	0.000678676	3.07395	up
gene46684	77	71	52	126	118	110	4.55763	4.10659	2.93355	26.7988	26.4296	22.7418	2.70269e-44	3.07201	up
Oncorhynchus_mykiss_newGene_25735	10	15	22	25	43	23	0.119524	0.17304	0.262725	1.10636	2.00503	0.998306	6.02564e-12	3.07089	up
gene32423	652	612	570	1019	1000	1150	4.50017	4.12252	3.76859	25.2057	25.9397	27.4867	0	3.07048	up
gene27640	50	58	47	102	84	89	0.063466	0.072846	0.057268	0.471512	0.406671	0.39531	1.53679e-39	3.06829	up
Oncorhynchus_mykiss_newGene_4696	65	51	49	89	125	79	2.23225	1.69237	1.58468	10.9428	16.1618	9.39327	7.68455e-31	3.06529	up
Oncorhynchus_mykiss_newGene_34709	609	528	495	865	860	1096	1.73763	1.51683	1.28486	9.17586	9.14052	11.0783	3.78596e-196	3.06482	up
gene45408	1059	999	972	1703	1667	1820	1.4366	1.32229	1.26395	8.28982	8.49909	8.55702	0	3.06123	up
Oncorhynchus_mykiss_newGene_28891	15	13	33	24	44	49	0.29664	0.245379	0.632901	1.71092	3.26053	3.34578	7.7562e-13	3.06057	up
Oncorhynchus_mykiss_newGene_17284	13	7	9	14	34	12	0.210806	0.110844	0.076972	0.49823	1.60543	0.415401	2.77956e-08	3.06056	up
Oncorhynchus_mykiss_newGene_2494	8	0	8	12	14	12	0.16469	0	0.164897	0.899961	1.09249	0.899218	4.81407e-06	3.05738	up
gene25330	197	126	95	205	206	331	2.15416	1.3439	0.990304	8.0548	8.46991	12.546	4.86337e-37	3.05448	up
gene32036	33	49	45	80	83	62	0.360372	0.52027	0.464952	3.11383	3.39894	2.3225	1.74578e-28	3.05364	up
gene54894	17	19	0	49	61	47	0.88564	0.97699	0	9.44146	12.3373	8.74501	0.000725329	3.05336	up
gene23419	649	500	658	1031	1044	1008	5.35649	3.70556	5.57141	30.8327	30.0847	25.5596	8.54926e-184	3.053	up
gene43877	117	173	116	234	218	250	1.51338	2.18838	1.44382	10.9061	10.6378	11.237	2.46729e-68	3.05017	up
gene22688	465	486	569	823	843	921	8.67078	8.83802	10.1577	55.0475	59.0875	59.5087	3.93555e-240	3.04868	up
gene2240	16	10	10	19	20	31	0.025402	0.01446	0.014558	0.105572	0.119356	0.170114	2.81504e-11	3.04549	up
Oncorhynchus_mykiss_newGene_22278	149	99	102	189	179	238	1.32855	0.858741	0.868899	6.06973	6.0051	7.37001	1.074e-58	3.04499	up
Oncorhynchus_mykiss_newGene_14258	703	584	658	981	1159	1160	3.25645	2.14839	2.95266	13.965	16.4725	16.0986	3.842e-211	3.04467	up
gene37652	275	346	278	537	509	482	2.97058	3.65448	2.88312	20.8231	20.7073	18.0746	2.10848e-131	3.04297	up
Oncorhynchus_mykiss_newGene_30194	30	31	12	37	43	55	0.644397	0.647696	0.245447	2.92933	3.51338	4.15891	6.71022e-16	3.04191	up
gene24765	1111	1309	1147	2046	1939	2033	14.194	16.317	14.0378	93.729	93.0896	90.0039	0	3.03904	up
gene40693	31	31	49	69	59	68	0.80351	0.793475	1.23269	6.50774	5.78723	6.25015	9.38265e-27	3.03845	up
Oncorhynchus_mykiss_newGene_3453	1706	1541	1694	2736	2761	2803	12.126	10.6893	11.53	69.7336	73.7461	69.0244	0	3.03533	up
gene17174	36	54	79	126	83	88	0.385064	0.573285	0.838971	5.0751	3.4011	3.3151	1.54942e-25	3.03139	up
gene38397	221	180	189	325	303	370	0.699543	0.55531	0.571084	3.68669	3.59377	4.04913	8.58719e-120	3.02999	up
gene55671	11	8	14	14	26	24	0.572401	0.421206	0.717983	2.67686	5.45532	4.6097	3.44836e-10	3.02939	up
gene45083	31	40	50	53	56	108	0.136292	0.17147	0.209017	0.832142	0.924358	1.65005	2.1575e-21	3.02872	up
gene6194	184	268	196	288	480	333	1.7665	2.52128	1.80691	9.96486	17.4001	11.1244	4.10817e-49	3.0266	up
gene53326	16	8	22	28	22	37	0.739439	0.341698	1.02371	4.74368	3.98881	6.24517	5.23231e-12	3.02564	up
Oncorhynchus_mykiss_newGene_17389	19	16	23	29	42	34	0.214343	0.177619	0.252983	1.19101	1.77776	1.34119	6.91419e-16	3.02497	up
gene27032	426	418	420	695	674	743	6.26741	5.98965	5.92005	36.7362	37.2625	37.8941	1.06207e-273	3.02262	up
Oncorhynchus_mykiss_newGene_4805	0	14	2	47	27	16	0	0.300039	0.044531	3.88576	2.30572	1.27674	0.00135657	3.02199	up
Oncorhynchus_mykiss_newGene_26699	18	15	15	39	20	30	0.188623	0.144867	0.143716	1.43678	0.763437	1.06729	2.35785e-13	3.02173	up
Oncorhynchus_mykiss_newGene_23657	69	77	75	128	119	128	1.79575	1.96856	1.88736	12.0543	11.7827	11.67	3.28366e-55	3.01955	up
Oncorhynchus_mykiss_newGene_32542	6	16	14	28	19	22	0.094468	0.263256	0.192597	1.695	1.06677	1.19213	1.94666e-10	3.01847	up
gene86	869	944	980	1566	1466	1605	9.6967	10.2839	10.4839	62.7242	61.4958	62.0729	0	3.01612	up
gene14461	96	88	98	117	157	207	1.341	1.20505	1.32831	5.93693	8.26977	10.0939	1.0714e-46	3.01561	up
gene13584	92	125	131	224	159	206	1.47801	1.97029	2.01538	12.9651	9.59803	11.4828	6.61608e-59	3.0156	up
gene53255	176	85	143	189	221	280	3.78086	1.76592	2.94252	14.5739	17.8731	20.8704	7.47909e-41	3.01344	up
gene54477	405	373	337	478	642	746	13.4307	12.0539	10.6985	56.846	79.9756	85.6727	5.17528e-101	3.0114	up
gene23432	159	141	175	260	288	244	5.0697	4.40388	5.34762	29.8881	34.6005	27.0745	1.92286e-84	3.01096	up
gene47337	49	89	53	95	111	120	1.60311	2.87886	1.67672	11.2816	13.7585	13.6943	2.77826e-32	3.00285	up
Oncorhynchus_mykiss_newGene_11830	11	15	5	23	22	15	0.137073	0.219286	0.055279	1.02462	1.01948	0.663212	4.41145e-09	3.00149	up
Oncorhynchus_mykiss_newGene_27564	21	44	35	97	33	51	0.59438	1.19067	0.937712	9.7667	3.47836	4.99888	4.74426e-14	3.00062	up
Oncorhynchus_mykiss_newGene_7793	13	18	10	17	24	36	0.159857	0.185905	0.100655	0.671876	1.00314	1.47272	4.06039e-11	3.00009	up
gene37635	212	210	218	319	403	334	2.99644	2.89963	2.95232	16.1874	21.4617	16.3627	2.19979e-98	2.99921	up
gene46859	131	155	117	230	217	221	2.87946	3.32074	2.46563	18.0891	17.9056	16.8374	2.37432e-79	2.99685	up
Oncorhynchus_mykiss_newGene_9261	118	86	109	176	132	216	2.50017	1.77864	2.21208	13.4122	10.5404	15.9184	2.93914e-51	2.99076	up
gene52057	382	327	366	560	556	642	5.03303	4.2031	4.62026	26.448	27.5247	29.3096	2.82444e-198	2.98862	up
gene41502	11	22	18	39	22	31	0.129885	0.269635	0.208223	1.73891	1.02413	1.32909	8.21361e-13	2.98166	up
Oncorhynchus_mykiss_newGene_28445	22906	33836	25609	42849	50658	42667	464.488	669.589	497.438	3115.71	3859.76	2996.89	3.57027e-43	2.98015	up
gene37626	396	469	414	731	627	719	1.34162	1.5511	1.34529	8.88183	7.98139	8.44925	9.06952e-199	2.97878	up
Oncorhynchus_mykiss_newGene_5773	63	33	51	80	70	98	0.473304	0.240732	0.37123	2.17877	1.99115	2.58637	6.57034e-28	2.97536	up
Oncorhynchus_mykiss_newGene_9320	1593	1730	1426	2764	2499	2401	9.10808	9.6665	7.85504	57.1813	54.1441	47.7474	6.39939e-241	2.97499	up
Oncorhynchus_mykiss_newGene_17819	37	19	31	53	46	50	1.745	0.852889	1.44274	9.16099	8.49766	8.41036	5.86554e-20	2.97411	up
gene40163	305	343	365	545	530	561	4.90423	5.39591	5.63141	31.4865	32.0962	31.3111	1.36043e-184	2.97199	up
gene40691	190	176	178	279	292	311	5.63809	5.1113	5.05907	29.7698	32.606	32.0707	2.27993e-117	2.97182	up
Oncorhynchus_mykiss_newGene_34715	63	80	67	97	122	127	0.303598	0.40142	0.31142	1.83165	2.34027	2.4022	1.79947e-43	2.96975	up
gene38398	157	230	182	320	302	302	0.587201	0.83942	0.650627	4.4324	4.36819	4.04521	1.79082e-83	2.9696	up
gene47402	449	406	416	634	696	711	5.36992	4.74004	4.76844	27.1802	31.2704	29.4605	6.30206e-211	2.96518	up
gene724	64	78	72	94	111	148	0.604239	0.720927	0.646282	3.16713	3.91772	4.83509	4.66045e-41	2.96422	up
gene25777	26	20	20	43	29	42	0.449343	0.341658	0.347531	2.74512	1.95703	2.6039	6.40806e-17	2.9635	up
gene38863	8	16	7	12	34	14	0.047498	0.103345	0.04118	0.270175	0.841679	0.311551	1.31637e-07	2.95943	up
gene30174	21	33	29	50	37	54	0.110156	0.1849	0.146205	1.06267	0.822928	1.18103	1.17912e-19	2.95685	up
gene25066	8026	7725	7270	11992	11913	12594	34.8344	32.7172	30.2253	186.629	194.27	189.325	0	2.95188	up
gene18910	32	32	31	51	43	65	0.305078	0.299409	0.281248	1.76282	1.54498	2.17219	4.1763e-23	2.94991	up
Oncorhynchus_mykiss_newGene_28452	41	38	27	57	57	62	0.608561	0.52899	0.398804	2.19431	3.37108	2.36001	1.05151e-24	2.94888	up
gene54476	184	141	147	236	252	267	7.52171	5.64339	5.7587	34.6574	38.8437	37.884	7.13222e-85	2.94732	up
Oncorhynchus_mykiss_newGene_12746	56863	78484	87941	112769	129108	117402	618.308	853.36	872.935	4601.59	5499.05	4405.53	2.11072e-49	2.94673	up
gene31327	229	241	301	363	399	468	0.974445	1.00109	1.22821	5.54239	6.39107	6.90897	4.70298e-108	2.94614	up
gene25602	220	276	241	360	392	421	6.44138	7.89432	6.76748	37.837	43.1461	42.7935	4.94175e-122	2.94562	up
gene42843	18	29	17	45	30	35	0.059697	0.095287	0.052588	0.54636	0.38561	0.409427	5.00547e-15	2.94561	up
Oncorhynchus_mykiss_newGene_22105	272	218	248	415	373	384	2.81635	2.24906	2.36469	15.8684	15.6528	13.981	7.3634e-124	2.94434	up
gene52653	279	259	249	438	398	412	8.73785	7.93421	7.47245	49.2002	46.9201	44.7594	2.48585e-146	2.94378	up
Oncorhynchus_mykiss_newGene_27887	26	21	38	57	38	48	0.77744	0.607214	1.08267	6.11715	4.33249	5.06082	2.32163e-18	2.94153	up
Oncorhynchus_mykiss_newGene_22862	19596	28353	31042	37967	44003	44857	1418.28	2002.56	2152.09	9853.31	11966.2	11245.2	1.84829e-47	2.93924	up
gene51843	110	122	85	174	160	173	3.23208	3.51	2.38278	18.3533	17.6822	17.6424	1.2052e-58	2.93778	up
gene37016	15	20	11	20	27	34	0.583042	0.754254	0.386414	2.87608	4.03876	4.71492	7.36808e-12	2.93755	up
gene34385	76	63	72	89	107	146	1.3106	1.0558	1.17942	5.46437	6.94392	8.69921	2.49926e-38	2.93669	up
gene21023	46	60	39	76	71	89	0.67972	0.870874	0.558815	4.04067	3.97885	4.6002	1.90905e-30	2.93268	up
Oncorhynchus_mykiss_newGene_22999	11	12	13	12	32	21	0.124236	0.132724	0.145579	0.493123	1.44265	0.853446	3.27872e-09	2.92872	up
gene23900	31	35	27	60	46	47	0.421029	0.418291	0.35461	2.62707	2.32298	1.98303	1.37686e-21	2.92807	up
Oncorhynchus_mykiss_newGene_22011	59	55	63	101	89	93	1.71549	1.55251	1.75789	10.5736	9.68615	9.45255	4.28239e-40	2.92598	up
gene32779	14	3	13	21	18	17	0.377657	0.074668	0.334454	2.1086	1.90012	1.62487	5.28066e-08	2.92551	up
gene4215	106	74	83	127	152	139	1.23859	0.839076	0.92618	5.30831	6.67969	5.62885	1.03634e-46	2.92541	up
Oncorhynchus_mykiss_newGene_1312	89	166	175	243	218	224	0.276129	0.501758	0.515857	2.82721	2.67874	2.42502	4.08776e-43	2.92486	up
Oncorhynchus_mykiss_newGene_12203	9	14	12	18	22	22	0.112339	0.165582	0.143422	0.784089	1.01665	0.941257	2.45287e-10	2.92423	up
Oncorhynchus_mykiss_newGene_25485	34	33	33	62	51	50	1.1841	1.10658	1.10164	7.70905	6.6812	6.04874	9.9219e-24	2.92395	up
gene4198	632	790	663	1000	1138	1115	10.0252	12.2241	10.0698	56.9034	67.8395	61.2885	3.51497e-181	2.92346	up
Oncorhynchus_mykiss_newGene_32068	8	71	57	175	133	46	0.251627	1.83763	1.45403	17.0343	13.4548	4.25966	0.000254382	2.92062	up
gene42438	108	118	94	149	204	152	0.265557	0.284509	0.22151	1.32184	1.89201	1.30318	4.46349e-47	2.91958	up
Oncorhynchus_mykiss_newGene_22998	71	56	64	114	107	83	1.02674	0.781719	0.825614	5.83269	5.59707	4.0923	3.74131e-35	2.91909	up
gene23892	15	22	12	27	26	31	0.135737	0.172871	0.104103	0.832553	0.830237	0.874303	1.02427e-12	2.91757	up
Oncorhynchus_mykiss_newGene_17821	71	64	59	82	126	100	1.5032	1.3202	1.20171	6.24667	10.0298	7.34849	2.05315e-33	2.91225	up
gene33445	3938	3823	3887	5763	5834	6320	39.6	37.5136	37.4435	207.825	220.456	220.172	0	2.90826	up
gene22306	3384	3601	3095	5164	5074	5272	27.0816	28.5566	23.7716	149.997	155.004	149.564	0	2.90768	up
gene20305	281	312	301	449	429	501	1.00714	1.08916	1.02345	5.76196	5.74983	6.22475	8.8919e-168	2.90332	up
gene9547	43	31	27	60	56	47	0.233526	0.166498	0.139536	1.18361	1.15608	0.89259	6.51914e-21	2.90291	up
Oncorhynchus_mykiss_newGene_22008	512	512	563	819	824	793	3.04947	2.96702	3.2142	17.3147	18.2968	16.2276	1.5877e-227	2.90285	up
gene14189	16	18	13	35	22	23	0.159622	0.174165	0.116658	1.23341	0.812214	0.770977	6.69954e-12	2.90173	up
gene55155	191	177	179	230	258	365	6.25538	5.65291	5.60179	26.9971	31.6785	41.3915	2.11929e-71	2.90116	up
gene26199	28	32	20	54	43	34	0.138112	0.151809	0.094384	0.963752	0.806078	0.584124	1.26682e-16	2.90094	up
gene4082	13	15	13	23	22	25	0.172001	0.193896	0.175148	1.1367	1.14462	1.17771	1.1713e-11	2.90021	up
gene12366	3961	3826	4078	5903	5842	6399	31.1841	29.3495	30.7499	166.532	172.69	174.437	0	2.8998	up
Oncorhynchus_mykiss_newGene_15072	20	22	14	35	20	40	0.505641	0.500295	0.316779	3.09167	1.88777	3.48242	7.87554e-13	2.89929	up
gene42040	781	730	818	1199	1121	1246	3.22507	2.94145	3.23482	17.7461	17.3938	17.8248	0	2.89883	up
gene40692	110	112	123	160	151	228	1.71734	1.70222	1.84157	8.99354	8.87795	12.3612	1.87338e-57	2.89841	up
gene50006	425	355	330	519	562	627	6.28878	5.13043	4.68377	27.5489	31.2708	32.1659	7.03753e-137	2.89795	up
gene5282	16	11	13	19	32	18	0.071588	0.04851	0.055298	0.295013	0.547083	0.286712	4.35254e-10	2.89702	up
gene23323	14	16	20	30	34	20	0.184026	0.216989	0.257335	1.45057	1.76592	0.947155	5.39251e-12	2.89559	up
Oncorhynchus_mykiss_newGene_24768	144	405	41	359	680	387	9.00049	28.9403	0.931322	58.6116	126.005	75.9258	0.000178964	2.89189	up
Oncorhynchus_mykiss_newGene_19133	25	18	21	26	26	56	0.252248	0.174579	0.206463	0.955217	0.977756	2.00009	6.33294e-13	2.89002	up
gene37013	296	357	365	576	475	504	3.60741	4.24614	4.26178	25.2236	21.775	21.3086	2.22557e-128	2.88916	up
Oncorhynchus_mykiss_newGene_3411	161	125	181	173	284	266	5.25832	3.96485	5.63535	20.2162	34.8084	30.0163	2.08583e-45	2.88828	up
gene15861	41	44	38	74	67	53	0.458036	0.48705	0.409263	2.99773	2.86379	2.06933	4.04617e-25	2.88684	up
gene20924	41	33	52	52	83	64	0.631097	0.487059	0.773918	2.89823	4.84775	3.40928	6.07637e-22	2.88089	up
gene36041	27	43	57	77	42	86	0.397357	0.663296	0.752247	4.35431	3.03935	3.70522	4.49641e-18	2.87735	up
Oncorhynchus_mykiss_newGene_23093	43	40	38	63	79	48	0.348489	0.316632	0.299638	1.86419	2.42904	1.35633	4.4794e-22	2.87647	up
Oncorhynchus_mykiss_newGene_28164	13	6	14	17	16	25	0.838923	0.249243	0.816089	4.15272	4.01428	5.85132	7.20589e-09	2.8764	up
Oncorhynchus_mykiss_newGene_25143	12	2	10	13	17	15	0.718281	0.121761	0.575775	2.89903	3.94046	3.11426	9.92545e-07	2.87544	up
gene5943	780	843	770	1189	1151	1263	8.74613	9.2295	8.26745	47.8258	48.5205	49.0535	0	2.87436	up
gene25548	33	26	20	33	49	45	0.214756	0.16498	0.126776	0.776092	1.21583	1.02482	1.71183e-16	2.87332	up
Oncorhynchus_mykiss_newGene_22633	23	25	28	51	32	39	0.672489	0.678224	0.778945	5.3781	3.33126	4.52405	6.22793e-17	2.87206	up
gene36353	0	10	0	45	42	45	0	0.049988	0	0.900669	0.890644	0.879212	0.0038324	2.87175	up
gene4210	154	137	140	183	244	227	0.75338	0.653779	0.658402	3.21989	4.49568	3.85919	1.16689e-66	2.87016	up
gene15890	652	607	652	867	881	1122	3.14976	2.85875	3.02641	15.5046	15.9915	19.4383	7.9985e-215	2.86485	up
Oncorhynchus_mykiss_newGene_31198	30	20	29	28	33	69	1.7416	1.19834	1.55069	6.02483	7.10149	13.8187	2.09371e-13	2.86328	up
gene27194	27	24	43	60	39	50	0.4357	0.384585	0.667711	3.51181	2.37493	2.80647	9.89696e-18	2.86019	up
gene33444	32	35	22	50	49	41	0.36985	0.394404	0.240582	2.11997	2.16958	1.6647	1.84314e-18	2.85775	up
Oncorhynchus_mykiss_newGene_32540	19	33	11	25	24	59	0.378421	0.69574	0.183007	1.84637	1.79603	4.47893	8.67809e-10	2.85594	up
gene22309	16	14	11	23	27	18	0.060889	0.05069	0.039948	0.315955	0.381876	0.228453	2.04875e-10	2.85273	up
Oncorhynchus_mykiss_newGene_18440	38	33	28	43	46	66	0.513672	0.405127	0.330006	2.20623	2.09606	2.88626	3.01995e-20	2.85019	up
Oncorhynchus_mykiss_newGene_31702	14	14	15	20	21	30	0.358364	0.382925	0.436631	2.15492	2.24876	3.09859	3.37211e-11	2.84907	up
gene20641	0	9	0	28	46	28	0	0.287477	0	3.54383	6.11823	3.35221	0.00415758	2.8439	up
gene39890	12	10	14	17	31	13	0.179072	0.137136	0.197585	0.913491	1.75107	0.671011	1.80211e-08	2.84265	up
Oncorhynchus_mykiss_newGene_24524	29	24	28	48	41	37	0.621918	0.502369	0.575788	3.71929	3.33363	2.74685	6.35822e-18	2.84024	up
Oncorhynchus_mykiss_newGene_30643	41	36	20	51	55	45	1.10428	0.949781	0.509503	4.96936	5.61552	4.20781	2.25387e-17	2.8386	up
Oncorhynchus_mykiss_newGene_20046	19	8	10	14	23	26	0.368177	0.145659	0.17958	0.959033	1.73427	1.81146	1.07516e-08	2.83828	up
Oncorhynchus_mykiss_newGene_14001	34	9	16	25	33	40	0.547402	0.103877	0.180151	1.10249	1.67381	1.83172	5.24771e-10	2.83809	up
gene28371	275	312	366	422	490	491	6.29386	6.97624	8.04636	34.6791	42.2839	39.0025	4.95241e-110	2.83551	up
Oncorhynchus_mykiss_newGene_30738	96	129	104	144	151	196	1.34468	1.81478	1.36813	8.12856	7.09274	8.86494	1.94014e-51	2.83338	up
gene53530	49	65	90	81	102	126	1.57006	2.03323	2.79477	9.37734	12.4319	14.0698	9.65287e-28	2.83062	up
Oncorhynchus_mykiss_newGene_31241	106	104	111	143	125	213	1.53415	1.47053	1.56143	7.49068	6.85418	10.8963	1.97942e-45	2.83042	up
gene1126	64	40	64	90	77	86	0.145755	0.088794	0.14122	0.742294	0.667489	0.684712	2.15299e-29	2.82866	up
Oncorhynchus_mykiss_newGene_22892	17	23	25	29	44	29	0.307269	0.387807	0.470028	1.89253	3.24315	1.82001	1.90315e-13	2.82524	up
gene25776	26	39	33	45	49	56	0.295619	0.432094	0.362062	1.81975	2.08507	2.20983	2.50581e-20	2.82494	up
gene33779	81	91	83	121	143	113	2.33847	2.57851	2.28985	12.5427	15.5682	11.3512	4.62184e-43	2.82436	up
Oncorhynchus_mykiss_newGene_20373	11	12	9	13	26	15	0.131287	0.151801	0.111968	0.580127	1.23305	0.657537	3.55116e-08	2.82365	up
gene4340	197	250	234	388	316	292	2.04382	2.53126	2.32127	14.4058	12.2977	10.4657	1.53231e-74	2.82178	up
gene15894	143	171	138	200	226	237	0.741221	0.866651	0.684747	3.72055	4.43013	4.2722	8.50555e-73	2.82157	up
gene15380	28	22	16	31	48	25	0.127327	0.098928	0.068014	0.507999	0.816408	0.392119	4.29773e-12	2.81909	up
gene54494	61	20	45	46	76	74	1.1477	0.357724	0.809327	3.11126	5.37636	4.83315	1.12992e-14	2.81867	up
gene43551	21	11	20	22	33	28	0.124807	0.061882	0.118255	0.492042	0.758247	0.593866	2.33483e-11	2.8186	up
Oncorhynchus_mykiss_newGene_19204	131	62	83	129	115	171	0.894855	0.416617	0.576041	3.25258	3.03313	4.13938	2.67113e-28	2.8174	up
Oncorhynchus_mykiss_newGene_12010	9	10	5	15	11	16	0.155741	0.161211	0.080245	0.876117	0.658209	0.925113	3.58333e-07	2.81527	up
gene37634	73	96	79	125	131	109	2.40893	3.06446	2.47871	14.6983	16.2036	12.4421	8.74242e-41	2.81521	up
gene37604	35	45	37	59	54	63	0.176902	0.221735	0.180708	1.06736	1.02694	1.1086	2.06365e-24	2.81452	up
gene22686	301	228	326	399	423	419	9.63544	7.13246	9.995	45.8111	50.9535	46.4931	7.93495e-95	2.81392	up
Oncorhynchus_mykiss_newGene_26797	680	597	611	861	880	986	11.9622	10.6947	10.6215	55.7385	59.6949	59.0907	3.62982e-244	2.81255	up
gene8587	8	21	26	28	31	29	0.072483	0.198553	0.23502	0.968841	1.1058	0.952842	1.38017e-10	2.80922	up
gene12790	245	229	237	339	346	340	9.61457	8.7683	8.89897	47.6442	51.0602	46.1647	3.18925e-121	2.80663	up
gene11117	27	29	38	41	56	45	0.296196	0.303056	0.393761	1.60098	2.29488	1.68242	2.46856e-18	2.8058	up
gene41844	1069	1064	1078	1589	1385	1630	11.6717	11.3381	11.2673	62.1937	56.7997	61.6525	0	2.80371	up
gene4110	134	98	101	182	135	168	1.28351	0.910631	0.927193	6.24621	4.86447	5.56425	2.55153e-48	2.79969	up
gene8617	37	31	29	39	43	65	0.30746	0.25662	0.224668	1.17316	1.35636	1.90182	1.86682e-18	2.79836	up
gene14135	114	103	132	156	164	184	1.25476	1.10243	1.40576	6.18496	6.86898	7.05014	3.77516e-60	2.79524	up
Oncorhynchus_mykiss_newGene_18877	26	30	31	31	45	56	0.324111	0.366764	0.368692	1.40039	2.12465	2.43156	9.87526e-17	2.79447	up
Oncorhynchus_mykiss_newGene_23325	37	35	45	55	66	52	0.953756	0.875289	1.10652	5.0607	6.37358	4.67471	3.05416e-22	2.7924	up
gene20140	139	109	152	181	180	214	0.417347	0.317442	0.435192	1.94219	2.02888	2.22484	1.7584e-61	2.78837	up
Oncorhynchus_mykiss_newGene_27485	164	181	129	181	321	182	3.57631	3.84103	2.69558	14.1269	26.3292	13.7453	7.30619e-31	2.78554	up
gene7224	13	14	11	14	27	20	0.068159	0.067264	0.054965	0.255101	0.536347	0.363976	5.06562e-09	2.78466	up
gene26471	23	30	29	32	37	55	0.176673	0.223611	0.212624	0.874185	1.0727	1.46847	6.44647e-16	2.78241	up
Oncorhynchus_mykiss_newGene_21605	0	18	14	21	35	56	0	0.244264	0.197405	1.1639	2.04712	3.01295	0.00247346	2.77942	up
gene33394	139	144	131	216	173	201	0.471462	0.476553	0.42643	2.62788	2.20919	2.36232	1.05417e-69	2.7791	up
gene19129	27	28	34	38	45	49	0.225643	0.232006	0.277934	1.14989	1.42915	1.44575	2.33617e-18	2.77618	up
gene30007	229	242	241	402	268	340	2.46999	2.54154	2.48822	15.5556	10.8596	12.71	2.66202e-79	2.77397	up
Oncorhynchus_mykiss_newGene_19030	28	24	16	42	35	26	0.423204	0.349762	0.23548	2.25961	2.01881	1.35083	8.33951e-13	2.77125	up
gene21183	173	269	214	279	358	292	2.83142	3.7625	3.35672	16.3946	19.2578	16.6259	4.01821e-54	2.77115	up
gene49352	157	148	155	309	104	315	1.4053	1.29609	1.32611	9.94021	3.49142	9.78218	4.0067e-10	2.76988	up
gene19803	234	250	274	339	362	363	1.51745	1.58185	1.70074	7.89194	8.82831	8.16688	9.47987e-116	2.76793	up
gene21201	130	151	152	201	185	226	1.05436	1.19526	1.18568	5.87782	5.64513	6.36774	1.56372e-73	2.76743	up
gene38602	182	117	151	176	205	260	0.746713	0.464481	0.5899	2.58972	3.15055	3.68865	1.00004e-47	2.76654	up
Oncorhynchus_mykiss_newGene_34781	18	15	15	32	15	28	0.254353	0.205111	0.198798	1.62273	0.750353	1.34389	2.80331e-10	2.76611	up
gene5486	29	16	16	28	24	42	0.981414	0.511782	0.49269	3.34946	3.01686	4.91903	1.3264e-11	2.76571	up
gene15860	23	24	17	25	46	26	0.178062	0.181437	0.130487	0.704326	1.39045	0.700491	1.34014e-11	2.76341	up
gene33282	1086	1107	1064	1470	1427	1637	5.71791	5.68339	5.36372	27.7428	28.2166	29.8509	0	2.76146	up
Oncorhynchus_mykiss_newGene_13860	35	21	28	50	38	36	1.56607	0.838966	1.14317	8.07074	6.38388	5.06167	1.71327e-15	2.75747	up
Oncorhynchus_mykiss_newGene_22964	47	37	30	47	60	58	4.18102	3.17426	2.49304	14.8836	20.0126	17.8633	4.2801e-20	2.75189	up
gene34473	574	490	516	647	717	828	1.44051	1.20041	1.24018	5.82551	6.76687	7.20409	1.04559e-159	2.75103	up
gene29483	61	82	65	81	104	110	0.338299	0.449504	0.346705	1.63108	2.19519	2.13315	1.10311e-32	2.7503	up
Oncorhynchus_mykiss_newGene_22142	16	2	16	26	12	20	0.205616	0.02165	0.199989	1.243	0.561274	0.902149	2.85358e-06	2.7485	up
Oncorhynchus_mykiss_newGene_3360	29	11	7	21	28	26	0.176937	0.066112	0.036507	0.441999	0.63017	0.747045	5.42107e-08	2.74746	up
Oncorhynchus_mykiss_newGene_27875	14	20	5	21	16	26	0.303765	0.432348	0.09757	3.00907	1.31491	2.50335	8.10771e-08	2.74711	up
gene33775	3489	3908	3415	4807	4871	5191	37.9764	41.5045	35.6023	187.601	199.172	195.674	0	2.74537	up
Oncorhynchus_mykiss_newGene_9174	47	49	44	66	59	74	0.797632	0.747307	0.67223	3.90243	3.50812	4.22333	6.54603e-27	2.74214	up
Oncorhynchus_mykiss_newGene_15984	26	58	33	48	60	62	0.20003	0.466238	0.266154	1.54503	1.87564	1.78367	2.11404e-16	2.73878	up
gene819	112	93	99	115	163	145	0.258866	0.202613	0.212889	0.923593	1.42493	1.14137	9.77265e-42	2.7368	up
Oncorhynchus_mykiss_newGene_9487	62	83	85	108	106	107	0.681849	0.931859	0.987625	4.6272	4.49989	4.2856	7.718e-38	2.73582	up
gene3281	28	25	11	22	45	30	0.371693	0.319678	0.139258	0.996179	2.25058	1.35707	6.87347e-10	2.73522	up
Oncorhynchus_mykiss_newGene_33374	13	25	6	31	19	20	0.460496	0.902937	0.187081	4.07667	2.62553	2.48568	9.60258e-08	2.73469	up
gene38957	365	420	381	476	548	573	1.26422	1.42186	1.26309	5.9182	7.12159	6.88022	1.04289e-136	2.73327	up
Oncorhynchus_mykiss_newGene_33109	213	179	174	269	245	263	4.27821	3.49755	3.81065	19.3411	18.4586	18.2648	9.45572e-84	2.73049	up
Oncorhynchus_mykiss_newGene_31050	47	36	46	84	53	47	1.10006	0.745986	0.869006	6.78419	3.91442	3.48104	1.43305e-18	2.73017	up
gene9933	11	23	6	14	28	22	0.063785	0.135872	0.033034	0.30699	0.652394	0.453939	2.84945e-07	2.72855	up
gene33783	445	628	502	706	749	693	3.68898	5.08218	3.99216	21.0028	23.3556	19.9216	1.61789e-103	2.72708	up
Oncorhynchus_mykiss_newGene_15787	26	10	25	32	27	32	0.429679	0.160447	0.321498	1.92402	1.54716	1.58656	6.11034e-11	2.72528	up
gene12210	105	122	117	154	149	170	1.32979	1.51263	1.42869	7.03989	7.12097	7.51606	7.26401e-59	2.72509	up
Oncorhynchus_mykiss_newGene_22599	88	60	106	95	145	114	0.997646	0.649008	1.14634	3.87564	6.11998	4.43349	8.29166e-27	2.72507	up
gene28529	805	864	877	1254	1158	1033	8.31556	8.70512	8.68037	46.4591	44.939	36.9557	7.84005e-167	2.72213	up
gene40871	21	9	16	35	22	14	0.532513	0.209321	0.379089	3.15192	2.09158	1.18886	3.44497e-08	2.72196	up
Oncorhynchus_mykiss_newGene_33419	44	38	40	45	68	59	0.688761	0.542369	0.63907	2.68475	3.85118	2.99147	1.01661e-20	2.7213	up
gene17705	160	128	127	164	167	242	0.592186	0.460631	0.450609	2.17116	2.31629	3.09947	1.07544e-49	2.72118	up
gene23695	601	498	552	734	693	813	2.3572	1.90023	2.06824	10.3342	10.2339	11.1088	6.43088e-191	2.72075	up
gene6	37	20	30	47	31	48	0.705781	0.377512	0.551448	3.25148	2.25899	3.20843	8.61721e-15	2.72056	up
gene54096	98	133	133	175	153	171	1.77573	2.36409	2.32323	11.4277	10.444	10.7573	1.56938e-52	2.71904	up
Oncorhynchus_mykiss_newGene_7878	23	40	22	36	54	33	0.13912	0.235807	0.125215	0.764693	1.22282	0.691879	8.34458e-13	2.71676	up
Oncorhynchus_mykiss_newGene_19087	41	36	18	37	54	46	0.659284	0.620041	0.267042	2.19624	3.00624	2.37588	6.73627e-14	2.71549	up
gene28192	1388	1363	1338	1709	1856	1943	9.71823	9.31181	8.97369	42.9111	48.8431	47.147	0	2.71547	up
Oncorhynchus_mykiss_newGene_13251	54	36	41	48	66	70	0.340684	0.226229	0.241794	1.09999	1.57737	1.52281	8.23012e-21	2.7129	up
Oncorhynchus_mykiss_newGene_18043	12	11	5	20	13	12	0.360899	0.329426	0.145389	2.25333	1.53882	1.33919	9.00935e-07	2.71273	up
gene30148	69	77	81	99	107	105	0.92593	1.00761	1.03785	4.74684	5.37408	4.88885	3.81243e-39	2.71146	up
gene33651	8	11	17	11	17	29	0.351788	0.478037	0.738136	1.74438	2.83416	4.49369	2.06821e-07	2.71146	up
Oncorhynchus_mykiss_newGene_1872	78	80	88	116	83	141	1.8249	1.83505	1.97566	9.84402	7.34044	11.5061	5.84668e-35	2.71051	up
Oncorhynchus_mykiss_newGene_25712	8	8	18	15	22	16	0.187439	0.183197	0.408748	1.18707	1.92814	1.29562	1.90841e-07	2.71005	up
gene49761	67	71	80	84	112	103	1.37051	1.40858	1.56886	6.18261	8.58435	7.30989	5.59317e-34	2.70903	up
Oncorhynchus_mykiss_newGene_17663	49	44	56	63	79	64	0.561869	0.489309	0.620539	2.57828	3.40909	2.53814	1.07303e-24	2.70755	up
gene44713	3095	3053	3140	4401	3798	4218	19.8592	19.119	19.3005	101.273	91.5699	93.7617	0	2.70509	up
gene4083	20	26	33	44	30	39	0.298163	0.387077	0.482179	2.41054	1.68815	2.07335	2.35711e-14	2.7046	up
gene37870	246	249	317	363	306	429	1.95562	1.93096	2.41144	10.3415	9.13944	11.7873	8.21335e-84	2.70459	up
gene24897	6	22	16	24	16	28	0.089	0.321194	0.2345	1.31213	0.893566	1.46622	5.16764e-08	2.70363	up
gene34137	2220	2184	2048	2606	2934	3072	13.0716	12.7262	11.6052	54.6722	64.566	61.8005	0	2.70178	up
gene1236	59	43	54	69	58	89	1.01333	0.715031	0.880425	4.24996	3.77539	5.31926	7.09021e-25	2.69901	up
Oncorhynchus_mykiss_newGene_3534	20	9	12	21	13	29	0.205522	0.085282	0.110233	0.753623	0.496023	1.03378	4.39049e-08	2.69579	up
gene9549	30	37	29	42	44	48	0.241681	0.292272	0.225757	1.22185	1.33416	1.33951	4.18215e-18	2.69408	up
gene87	10	32	20	39	16	39	0.075058	0.242003	0.142207	1.07247	0.461703	1.03176	1.25147e-08	2.69305	up
gene20117	119	126	75	142	128	165	0.352297	0.365649	0.213244	1.50912	1.42463	1.69982	3.87829e-36	2.69151	up
Oncorhynchus_mykiss_newGene_25388	21	23	17	25	41	22	0.213287	0.221373	0.165485	0.87907	1.55966	0.745088	1.02508e-10	2.69121	up
Oncorhynchus_mykiss_newGene_23654	164	158	190	256	230	196	2.00794	1.95903	2.25733	11.1588	10.9309	7.98356	6.21259e-59	2.6867	up
gene27776	36	34	42	56	49	49	0.390934	0.360482	0.436575	2.16371	1.98539	1.82222	2.59444e-20	2.68494	up
gene49598	367	379	359	442	516	503	4.27904	4.31891	4.00896	18.5006	22.6415	20.3447	8.51748e-132	2.68404	up
gene54474	436	558	526	649	728	627	6.92415	8.6533	8.007	37.013	43.4825	34.5299	9.08622e-108	2.68128	up
Oncorhynchus_mykiss_newGene_8679	47	28	17	62	24	48	0.827398	0.56063	0.293077	3.79916	1.00274	2.19895	2.84346e-10	2.67803	up
Oncorhynchus_mykiss_newGene_10051	8	19	15	27	14	22	0.14078	0.356688	0.324618	2.17777	1.08833	1.83394	3.71907e-08	2.67597	up
gene22249	109	112	105	114	147	174	0.38156	0.384708	0.353572	1.43552	1.93783	2.11285	2.55183e-43	2.67349	up
gene20274	41	51	53	67	40	94	0.425534	0.514694	0.518515	2.46533	1.55287	3.37864	5.60611e-18	2.67218	up
gene6812	36	51	38	54	56	60	0.08887	0.125515	0.093051	0.523428	0.538596	0.526284	3.86714e-21	2.67044	up
Oncorhynchus_mykiss_newGene_8344	10	6	12	14	16	13	0.310414	0.167874	0.359757	1.50573	1.83835	1.25727	7.16309e-07	2.67028	up
gene34487	213	197	227	256	254	330	1.34934	1.22143	1.38157	5.82558	6.04525	7.25127	4.15545e-84	2.66995	up
Oncorhynchus_mykiss_newGene_17904	12	17	13	11	34	18	0.19755	0.263209	0.205165	0.647919	2.07855	0.973907	2.01033e-07	2.66985	up
gene3981	114	123	105	155	153	144	0.765361	0.802011	0.675194	3.72198	3.85095	3.33449	1.09268e-51	2.66954	up
Oncorhynchus_mykiss_newGene_5707	28	28	21	35	32	40	0.660961	0.650127	0.525806	2.82663	2.58165	3.1388	1.47961e-14	2.66706	up
gene55093	16	11	5	19	17	13	0.154454	0.105355	0.044503	0.645001	0.604451	0.426485	8.57755e-07	2.66308	up
gene23324	450	499	592	689	654	663	3.5486	3.83944	4.47291	19.5065	19.3975	18.1249	1.29801e-132	2.66239	up
gene6654	33	25	27	33	39	45	0.161224	0.124481	0.125487	0.592387	0.747655	0.781323	2.03505e-15	2.66135	up
gene47403	116	109	114	125	137	186	2.33985	2.1418	2.20785	9.04077	10.3819	13.0212	1.12151e-45	2.65931	up
gene25331	31	20	29	46	23	43	0.999534	0.604195	0.896008	5.31761	2.69869	4.80653	1.48785e-12	2.65743	up
gene32201	1353	1295	1317	1692	1674	1747	9.70927	9.05635	9.03893	43.4613	45.0481	43.4011	0	2.65347	up
gene9639	120	116	115	162	158	138	0.706944	0.671232	0.645609	3.50418	3.58557	2.91168	2.66415e-50	2.65258	up
Oncorhynchus_mykiss_newGene_4682	36	20	24	37	32	41	0.419702	0.224802	0.261845	1.53817	1.39648	1.65148	1.606e-13	2.64615	up
Oncorhynchus_mykiss_newGene_3874	33	28	27	35	45	39	0.581631	0.479777	0.450595	2.21095	2.9979	2.4195	1.6666e-15	2.64324	up
gene28734	47	50	46	63	53	74	0.433191	0.446522	0.398294	2.05694	1.83441	2.33646	5.95283e-24	2.64243	up
gene448	24	42	32	53	37	43	0.143559	0.250604	0.189585	1.19315	0.87166	0.929708	3.56151e-15	2.64227	up
gene42004	2866	2745	2886	3628	3395	3848	24.9425	23.6427	23.9015	113.584	111.857	116.95	0	2.64171	up
gene24707	94	103	104	116	140	135	0.403909	0.429431	0.435595	1.8226	2.27652	2.04228	1.72659e-44	2.64114	up
gene24129	44	80	79	90	87	91	0.989715	1.7697	1.72754	7.327	7.36168	7.21271	1.16151e-24	2.64049	up
Oncorhynchus_mykiss_newGene_17708	27	26	33	28	42	47	0.322138	0.310107	0.38474	1.35014	1.91508	2.00391	2.8078e-14	2.63949	up
gene37070	17	28	7	13	18	50	0.073528	0.122965	0.029168	0.205076	0.304289	0.778532	2.24583e-06	2.63939	up
gene37431	1965	1897	2139	2536	2428	2682	14.7941	13.9361	15.4226	68.4693	68.6886	69.9392	0	2.63566	up
gene28190	57	52	30	63	63	59	0.639491	0.566272	0.319433	2.55232	2.67001	2.28795	1.00411e-18	2.63524	up
gene41086	44	36	27	60	38	46	0.724117	0.582396	0.427061	3.53915	2.38475	2.60968	8.26146e-16	2.63408	up
gene16925	308	383	347	413	428	488	1.67518	2.03299	1.81094	8.06546	8.75518	9.20687	1.08688e-114	2.6338	up
gene44636	616	655	524	716	791	784	17.4213	18.0945	14.2085	72.6403	84.103	76.7911	2.55604e-138	2.63352	up
Oncorhynchus_mykiss_newGene_31768	31	15	28	31	29	42	0.440596	0.211211	0.404855	1.59677	1.53725	2.08481	6.52816e-12	2.63347	up
gene27527	1314	1352	1198	1651	1519	1744	6.57417	6.59807	5.73975	29.6195	28.547	30.2288	0	2.63046	up
gene28784	175	106	106	157	156	190	5.62441	3.34063	3.25993	18.1198	18.8994	21.1639	2.30548e-35	2.63015	up
Oncorhynchus_mykiss_newGene_14198	22	9	17	25	20	23	0.379454	0.149773	0.277563	1.52902	1.27757	1.37383	7.38904e-09	2.62824	up
gene15572	52	37	40	54	57	59	1.18357	0.831983	0.865937	4.41136	4.92683	4.71503	7.73901e-21	2.62808	up
gene26916	19	14	15	33	19	16	0.228907	0.161242	0.17055	1.47396	0.889344	0.691289	1.20916e-08	2.62802	up
Oncorhynchus_mykiss_newGene_11300	191	156	184	214	224	241	1.17129	0.934446	1.13273	4.84978	5.1731	5.13459	1.7914e-72	2.62764	up
gene30725	87	119	132	143	146	146	0.494585	0.662786	0.718647	2.9294	3.13056	2.89299	1.90821e-41	2.62634	up
gene7376	1856	1957	1911	2319	2386	2533	24.1972	24.9017	23.861	108.401	116.868	114.4	0	2.62514	up
Oncorhynchus_mykiss_newGene_2089	14	12	7	14	12	23	0.285459	0.177091	0.081357	0.77704	0.60895	1.09282	5.78135e-07	2.62272	up
Oncorhynchus_mykiss_newGene_31018	21	19	21	28	26	29	0.81505	0.711849	0.782765	3.98819	3.83825	3.95898	6.89267e-12	2.62076	up
gene26361	79	113	59	82	127	119	1.26606	1.78622	0.907777	4.76512	7.70658	6.64387	3.48371e-22	2.62064	up
gene39583	132	107	129	162	123	188	1.61036	1.27438	1.51203	7.10459	5.63721	7.97642	1.35084e-44	2.61897	up
gene22492	1678	1598	1606	2116	1906	2127	5.3551	4.97728	4.90986	24.2123	22.8559	23.5116	0	2.61854	up
Oncorhynchus_mykiss_newGene_2884	89	83	97	131	121	92	1.10569	1.00958	1.15627	5.85265	5.70715	3.97845	1.33031e-32	2.6146	up
gene39577	23	16	18	25	33	20	0.067242	0.045001	0.049817	0.272326	0.375146	0.208529	5.34354e-10	2.61403	up
Oncorhynchus_mykiss_newGene_30612	21	9	11	19	15	25	0.494342	0.315391	0.23981	1.52554	1.17189	2.20261	1.13602e-07	2.61233	up
gene50009	143	183	174	242	181	211	3.24786	4.05054	3.77768	19.7149	15.4369	16.633	5.80516e-56	2.61021	up
gene15917	306	327	309	394	377	411	3.42182	3.56379	3.30531	15.7825	15.8479	15.9305	2.50044e-130	2.60734	up
Oncorhynchus_mykiss_newGene_14271	5490	5305	5816	6928	6251	7598	24.2769	22.907	24.6423	109.861	103.936	116.556	0	2.60726	up
Oncorhynchus_mykiss_newGene_27888	152	145	145	137	183	244	4.36635	4.05628	3.97816	14.0809	19.6069	24.229	6.29768e-41	2.60641	up
gene20197	63	90	84	111	101	90	0.675371	0.95022	0.855872	4.2019	4.0176	3.31408	3.33524e-30	2.60367	up
Oncorhynchus_mykiss_newGene_4500	6556	179297	8374	135074	158318	182678	78.0528	1570.62	87.2738	4329.24	5292.09	5580.39	0.00311428	2.60318	up
Oncorhynchus_mykiss_newGene_16317	22	32	28	45	29	35	0.192407	0.217221	0.193373	1.1375	0.767773	0.832366	2.70932e-13	2.60255	up
Oncorhynchus_mykiss_newGene_16740	1166	1118	1263	1473	1528	1402	9.05249	8.55535	9.40296	39.9802	45.1564	37.491	2.47196e-214	2.59957	up
Oncorhynchus_mykiss_newGene_17895	21	26	16	21	20	46	0.222503	0.270432	0.168747	0.806471	0.823946	1.75752	2.87006e-09	2.5904	up
gene187	165	201	204	226	265	218	0.820732	0.974627	0.9711	4.02935	4.95702	3.74885	1.29421e-57	2.58979	up
gene43776	218	206	256	250	281	314	3.4675	3.18343	3.89835	14.2331	16.7654	17.2734	1.74973e-76	2.58726	up
gene37090	898	935	955	1150	1122	1162	10.7088	10.8813	10.9068	49.1991	50.301	48.02	3.27645e-294	2.58667	up
gene39632	3337	2979	2855	3723	3865	3683	15.0681	13.1262	12.3493	60.2914	65.5847	57.6024	1.71436e-260	2.58493	up
Oncorhynchus_mykiss_newGene_21908	58	57	61	38	98	92	1.18683	1.14282	1.20386	2.76427	7.56911	6.53808	2.2114e-15	2.58492	up
gene37453	16	10	20	20	25	18	0.507429	0.313491	0.58548	2.30379	2.96654	1.94469	2.23988e-08	2.5848	up
gene22167	130	143	126	163	183	150	0.721052	0.778306	0.669265	3.23267	3.82174	2.89787	4.38318e-48	2.58438	up
Oncorhynchus_mykiss_newGene_21880	213	208	181	99	300	507	1.03699	0.992109	0.845805	1.72722	5.50379	8.58164	8.54663e-06	2.58224	up
gene40084	42	48	37	66	60	37	0.255903	0.28743	0.214383	1.46831	1.39308	0.791564	7.98501e-16	2.58195	up
gene3628	143	137	129	172	147	190	1.06201	0.994679	0.923544	4.61098	4.11529	4.90573	1.76563e-56	2.58159	up
gene16837	95	80	86	106	95	126	1.12872	0.925945	1.0012	4.60979	4.35511	5.18125	3.34998e-37	2.58028	up
Oncorhynchus_mykiss_newGene_34716	21	27	16	27	35	23	0.187277	0.226773	0.129432	0.847312	1.14041	0.706525	2.56588e-10	2.57939	up
Oncorhynchus_mykiss_newGene_19893	93	96	124	87	139	169	2.09482	2.11193	2.69738	7.05391	11.8438	13.3023	1.26143e-26	2.57828	up
gene1722	4130	4250	4016	5119	4962	5072	30.961	31.0963	28.8371	137.618	139.772	131.713	0	2.57771	up
gene19794	198	186	168	238	224	219	0.578829	0.529899	0.46937	2.4977	2.46642	2.22034	4.57742e-69	2.57757	up
Oncorhynchus_mykiss_newGene_2968	86	36	37	54	65	89	0.324535	0.133124	0.134248	0.734649	0.924282	1.1617	1.94567e-13	2.57741	up
gene6546	63	50	70	79	74	77	0.501509	0.385029	0.534369	2.2654	2.2044	2.12085	1.67429e-26	2.57694	up
gene18386	19	15	5	22	13	21	0.091828	0.069123	0.021702	0.370242	0.225776	0.341179	1.21185e-06	2.57669	up
gene16385	13	5	22	23	20	14	0.113106	0.038482	0.190504	0.704528	0.649594	0.426904	1.85965e-06	2.57608	up
gene50025	21	11	15	23	18	23	0.462993	0.225424	0.326956	1.83899	1.54324	1.76871	1.09826e-08	2.57542	up
gene5293	20	24	26	24	31	37	0.111104	0.126051	0.137677	0.461161	0.637858	0.708899	6.86417e-12	2.57494	up
Oncorhynchus_mykiss_newGene_31023	28	20	28	38	34	27	0.38523	0.258618	0.370241	1.86509	1.74808	1.25815	2.83407e-12	2.57439	up
gene53086	24	56	26	63	46	31	1.11438	2.56387	1.1778	10.5614	8.03472	5.07217	1.96133e-10	2.57407	up
gene23320	79	92	89	109	105	109	2.39621	2.72738	2.60199	11.89	12.0433	11.5218	3.01246e-38	2.57347	up
gene4670	114	101	91	141	113	126	0.503312	0.434226	0.382562	2.23409	1.8721	1.92711	3.41887e-40	2.57324	up
gene22834	60	48	65	49	72	99	1.28402	1.00658	1.33338	3.72075	5.803	7.39158	3.81594e-19	2.56879	up
Oncorhynchus_mykiss_newGene_18	34	23	29	34	48	29	0.430635	0.279028	0.344558	1.51488	2.29588	1.26365	2.77449e-12	2.56691	up
gene52619	36	8	19	24	42	21	0.844126	0.165383	0.429714	1.98006	3.69482	1.71235	4.6247e-07	2.5668	up
Oncorhynchus_mykiss_newGene_18623	44	58	60	47	66	93	0.265425	0.337813	0.344571	1.01961	1.4856	1.93234	1.78947e-18	2.56574	up
gene19443	280	248	290	372	284	344	1.11438	0.96238	1.10428	5.30816	4.24719	4.73744	3.16313e-85	2.56479	up
Oncorhynchus_mykiss_newGene_10271	108	104	102	126	115	146	1.50006	1.39382	1.31367	6.65701	6.24193	7.03988	6.18579e-45	2.56319	up
Oncorhynchus_mykiss_newGene_23648	215	215	272	249	276	334	2.30504	2.27398	2.81617	9.674	11.2218	12.531	1.24884e-67	2.56195	up
Oncorhynchus_mykiss_newGene_31735	26	21	16	36	23	24	0.433676	0.331745	0.260381	2.41399	1.52324	1.3865	3.99233e-10	2.56095	up
gene30244	176	186	187	200	227	242	2.30907	2.40408	2.33113	9.45625	11.1255	10.8982	1.10442e-70	2.55877	up
gene22687	407	422	428	485	524	512	11.2619	11.4146	11.3619	48.1877	54.5498	49.1329	4.93432e-142	2.55817	up
Oncorhynchus_mykiss_newGene_10253	34	33	39	58	28	50	0.712535	0.664803	0.786313	4.35745	2.17849	3.63072	3.89098e-14	2.55763	up
gene45350	56	57	41	88	61	45	0.292486	0.288514	0.205677	1.64843	1.20177	0.808279	3.70012e-16	2.55631	up
gene40552	3388	3834	3641	4478	4174	4439	49.6828	54.8314	51.1601	235.555	229.822	225.437	0	2.55592	up
gene53146	45	33	26	45	51	36	0.642313	0.459218	0.353885	2.34808	2.77653	1.8108	7.15972e-14	2.55374	up
gene27871	149	131	131	163	167	170	0.442382	0.378173	0.370403	1.73642	1.86372	1.74939	1.60664e-55	2.55317	up
Oncorhynchus_mykiss_newGene_511	25	14	11	21	22	24	0.412521	0.167659	0.129609	0.940488	1.02819	1.07983	2.14267e-08	2.55118	up
gene47401	840	884	867	1008	1094	1004	10.6771	10.9701	10.5496	45.9376	52.2489	44.1937	4.44572e-191	2.54827	up
gene17321	19	25	16	32	32	15	0.286353	0.3808	0.231207	1.75943	1.80842	0.789428	1.13467e-08	2.5475	up
Oncorhynchus_mykiss_newGene_26796	240	262	259	286	341	289	1.86189	2.00154	1.8802	8.20467	9.31499	7.27814	1.06854e-74	2.54682	up
gene49691	57	56	107	71	127	76	1.96688	1.90097	3.56122	8.76479	16.5516	9.17915	2.30173e-15	2.54523	up
gene15688	29	14	18	30	22	28	0.193908	0.092193	0.113825	0.725016	0.553907	0.644512	1.3457e-09	2.54521	up
gene16523	53	30	31	51	52	40	0.231843	0.132556	0.128661	0.802575	0.86335	0.607409	4.26046e-14	2.53895	up
gene71	16	34	13	32	19	33	0.06248	0.128462	0.047053	0.448864	0.274525	0.448001	2.12584e-08	2.53828	up
gene54495	21	23	19	21	32	28	0.429865	0.447005	0.367048	1.49497	2.40093	1.95346	1.8123e-10	2.53646	up
gene16449	90	123	103	122	145	115	0.469994	0.626536	0.516029	2.28655	2.8508	2.07656	1.14382e-33	2.53623	up
gene46485	140	98	103	166	125	122	1.88943	1.28512	1.33088	8.03566	6.29918	5.67541	5.05588e-32	2.53426	up
gene37015	142	142	185	162	204	197	4.62282	4.51476	5.77447	18.931	24.9588	22.1906	5.18141e-47	2.53262	up
gene4323	76	51	55	68	58	99	1.23929	0.809032	0.85804	3.93348	3.51136	5.56705	2.60942e-20	2.5311	up
gene46549	70	65	86	80	89	99	0.813373	0.745008	0.966854	3.37382	3.90992	4.02273	2.78656e-29	2.53017	up
gene12319	160	111	140	153	168	172	0.62331	0.424121	0.525172	2.13945	2.47151	2.32159	2.22766e-44	2.52878	up
gene4669	14	9	21	27	15	17	0.090962	0.057324	0.130674	0.634314	0.376841	0.381747	3.203e-07	2.52662	up
gene31328	375	413	349	443	420	487	4.56613	4.90323	4.06747	19.3307	19.2199	20.5423	3.5003e-121	2.52634	up
gene4650	226	247	201	294	254	254	2.21839	2.35263	1.87185	10.3382	9.36761	8.64407	1.48133e-68	2.52594	up
gene3099	363	339	277	434	324	409	1.25747	1.15527	0.920405	5.7734	4.46668	4.97323	1.97652e-73	2.52511	up
gene14557	186	202	209	227	228	255	0.860489	0.912145	0.925577	3.77095	3.96162	4.08851	4.97138e-77	2.52493	up
gene52640	640	605	727	773	783	772	12.8331	11.8548	13.9716	55.6419	59.0111	53.6458	1.67331e-160	2.52429	up
Oncorhynchus_mykiss_newGene_2163	116	124	91	125	138	133	0.330533	0.34474	0.249199	1.27445	1.48322	1.34283	2.59861e-38	2.52142	up
gene3069	70	42	48	70	66	59	0.641801	0.386309	0.425804	2.34716	2.3112	1.92388	4.48892e-19	2.52028	up
gene26094	80	59	48	64	103	61	0.614808	0.440228	0.348018	1.75528	2.95459	1.61675	1.75111e-16	2.51881	up
gene17643	15	15	12	28	13	15	0.078261	0.072676	0.058411	0.507916	0.245182	0.257468	3.50828e-07	2.51718	up
gene21571	69	87	62	88	91	83	0.278875	0.340606	0.239287	1.27551	1.37544	1.14672	5.61852e-27	2.51707	up
gene3156	52	64	46	79	71	47	0.666313	0.758534	0.525346	3.49509	3.46114	2.55151	1.84644e-17	2.51625	up
gene44720	47	55	24	54	50	52	0.42178	0.488362	0.208647	1.73667	1.68077	1.63754	4.37871e-14	2.51537	up
gene36408	586	513	584	579	650	753	3.25854	2.7795	3.10668	11.5408	13.5781	14.5059	1.19182e-129	2.51526	up
gene3360	328	346	280	357	365	403	1.49892	1.5478	1.22458	5.85906	6.1513	6.35351	7.13098e-96	2.515	up
gene26671	12	23	20	29	25	17	0.069212	0.12741	0.110594	0.598109	0.536917	0.334785	2.00394e-08	2.51475	up
gene268	906	901	915	1093	1072	1021	8.57707	8.32975	8.30627	37.2733	38.2458	33.6141	6.91954e-215	2.51393	up
Oncorhynchus_mykiss_newGene_10270	23	49	37	43	44	48	0.35312	0.735993	0.593895	2.34062	3.29105	3.59641	1.15143e-13	2.51355	up
gene43898	31	44	47	61	38	51	0.273529	0.376039	0.393538	1.92775	1.23124	1.54396	1.18152e-15	2.5135	up
gene49180	298	303	284	317	391	331	6.0406	5.99984	5.51643	23.0575	29.7843	23.2844	6.91073e-77	2.51168	up
gene51153	117	126	90	120	143	133	4.04879	4.2473	2.9812	14.9012	18.5659	15.8975	9.69759e-36	2.51159	up
gene50007	156	149	153	144	201	197	3.27627	3.05082	3.07254	10.8313	15.8457	14.2916	2.93234e-46	2.51096	up
Oncorhynchus_mykiss_newGene_28026	14	25	23	32	21	26	0.273272	0.47969	0.426778	2.29317	1.57436	1.76732	1.43507e-09	2.51002	up
gene31085	37	22	40	37	51	34	0.624582	0.363775	0.645368	2.22736	3.20891	1.98026	3.37013e-12	2.50611	up
Oncorhynchus_mykiss_newGene_2264	119	108	121	142	100	173	1.20335	1.06555	1.13887	4.94061	3.64415	5.84616	6.05315e-35	2.50513	up
gene28447	336	317	335	429	360	365	3.09198	2.84098	2.94818	14.1491	12.4404	11.621	8.20759e-97	2.50426	up
Oncorhynchus_mykiss_newGene_30839	39	43	48	45	63	49	0.811927	0.884113	0.969808	3.37149	4.93527	3.5732	2.97622e-17	2.504	up
gene52171	219	254	210	256	268	276	6.32304	7.15655	5.7947	26.5142	29.0374	27.5673	3.21849e-75	2.50394	up
gene42492	31	12	16	21	31	24	0.102818	0.036539	0.050341	0.251835	0.385293	0.275096	4.32146e-08	2.50362	up
gene4194	346	278	371	376	311	486	2.55655	2.00057	2.62629	9.9508	8.63989	12.4436	1.80907e-62	2.50288	up
gene28946	491	523	500	579	579	603	4.15669	4.32262	4.05563	17.5951	18.4138	17.7026	3.68586e-168	2.50147	up
gene39247	38	28	53	45	43	57	0.524348	0.368395	0.692182	2.21372	2.20588	2.69479	7.82848e-15	2.49716	up
gene4569	22	25	24	28	26	34	0.117475	0.133218	0.127463	0.552759	0.531693	0.649043	1.44301e-11	2.49606	up
Oncorhynchus_mykiss_newGene_3793	463	545	528	614	537	631	2.9742	3.4146	3.24818	14.122	12.9455	14.0374	1.16732e-141	2.49478	up
gene36369	171	115	109	119	166	182	0.946652	0.62185	0.575137	2.35278	3.44932	3.47609	7.35925e-29	2.49313	up
Oncorhynchus_mykiss_newGene_10267	42	24	26	46	36	31	0.644691	0.362069	0.375169	2.52443	2.09346	1.67407	1.0206e-11	2.49258	up
Oncorhynchus_mykiss_newGene_24774	155	186	209	229	203	208	2.2017	2.58671	2.85358	11.6964	10.8571	10.2762	1.5752e-55	2.49129	up
gene36153	1439	1570	1418	1629	1607	1849	8.82879	9.40271	8.28825	35.8452	37.083	39.319	1.87637e-297	2.48377	up
Oncorhynchus_mykiss_newGene_21791	33	31	36	41	59	22	0.683306	0.640082	0.725509	3.0692	4.66079	1.6171	3.13311e-10	2.48271	up
Oncorhynchus_mykiss_newGene_29307	32	38	37	31	47	51	0.331482	0.381033	0.378459	1.13176	1.80791	1.87049	2.79268e-14	2.48154	up
gene15889	2551	2589	2506	2597	2836	3339	10.9488	10.9698	10.431	40.1102	45.855	49.8349	1.1309e-266	2.4808	up
Oncorhynchus_mykiss_newGene_24036	35	34	31	36	47	37	0.299839	0.278959	0.250722	1.09454	1.55219	1.0818	3.30985e-14	2.48049	up
gene43934	23	24	17	27	24	28	0.092904	0.096098	0.063143	0.405366	0.373986	0.409491	2.89099e-10	2.4787	up
Oncorhynchus_mykiss_newGene_21392	13	17	15	17	22	18	0.197546	0.254613	0.227807	0.954279	1.31966	0.983415	6.44267e-08	2.47837	up
gene16316	557	611	635	625	714	725	1.98359	2.12368	2.16631	7.98926	9.55458	8.94756	8.75547e-143	2.47827	up
gene25233	59	47	61	70	59	67	0.48562	0.375668	0.480746	2.0752	1.8395	1.91232	3.71342e-22	2.47363	up
gene39243	624	596	637	675	684	755	9.45217	8.82175	9.25081	36.7017	38.9281	39.6288	5.44817e-195	2.47049	up
gene30724	86	77	92	104	98	92	0.817922	0.71455	0.832163	3.52114	3.48053	3.00988	1.17525e-31	2.46589	up
gene43785	18	17	13	19	25	16	0.147128	0.131538	0.101081	0.54365	0.751355	0.443985	7.88634e-08	2.4638	up
gene31	43	54	48	46	70	54	0.590028	0.751261	0.63204	2.32243	3.63119	2.58995	3.7468e-17	2.4637	up
gene731	3082	3411	3060	3499	3443	3866	34.0244	36.5371	32.1936	137.654	143.529	146.91	0	2.46321	up
gene9548	317	251	244	336	284	305	2.22319	1.71867	1.63682	8.45874	7.4895	7.41298	2.40118e-67	2.46284	up
Oncorhynchus_mykiss_newGene_15265	95087	137935	153104	126414	154431	164646	2964.48	4196.57	4572.16	14131.9	18089.9	17779.4	3.90276e-29	2.46201	up
gene34486	46	40	37	39	50	56	0.262303	0.224111	0.202873	0.796055	1.06506	1.10047	2.40601e-16	2.46107	up
Oncorhynchus_mykiss_newGene_23297	116	102	97	99	177	88	1.29938	1.11387	1.04667	4.00301	7.46043	3.42139	6.78939e-19	2.46019	up
Oncorhynchus_mykiss_newGene_7402	254	231	312	278	282	345	0.896265	0.794478	1.05363	3.51585	3.73698	4.2072	4.15264e-67	2.45606	up
gene19698	619	605	527	640	643	692	8.75743	8.3626	7.13969	32.2597	33.907	33.3842	9.42954e-148	2.45572	up
gene8767	253	342	302	309	354	352	1.35252	1.78727	1.54799	5.92421	7.11388	6.53322	4.73134e-69	2.45471	up
gene9965	1111	1158	1179	1170	1288	1417	5.64543	5.74393	5.73874	21.3332	24.6084	24.9594	1.88138e-230	2.45255	up
gene9190	210	185	180	220	212	217	1.25535	1.08068	1.02785	4.7086	4.76665	4.5026	2.40749e-64	2.44966	up
gene16575	132	121	144	116	144	194	0.731558	0.656354	0.76482	2.31658	3.01146	3.73728	9.99622e-35	2.4495	up
gene8234	701	610	653	727	711	762	2.3883	2.06068	2.14828	7.14999	8.72742	8.7401	6.22722e-178	2.4475	up
gene19527	203	200	175	193	203	258	1.11964	1.0748	0.921082	3.8047	4.19634	4.91751	2.37124e-57	2.4467	up
gene5809	1728	1768	1613	1893	1845	1967	13.5951	13.5658	12.1431	53.3164	54.4849	53.5745	0	2.44525	up
Oncorhynchus_mykiss_newGene_24519	120	108	130	105	162	139	3.65951	3.19016	3.77738	11.4768	18.5241	14.588	2.3383e-31	2.44432	up
Oncorhynchus_mykiss_newGene_10256	29	30	39	20	71	28	0.324789	0.327992	0.425274	0.798071	3.00552	1.10156	7.7658e-08	2.44237	up
Oncorhynchus_mykiss_newGene_4472	28	25	52	23	40	65	0.491709	0.422249	0.879787	1.45568	2.67638	4.08422	4.14012e-09	2.44127	up
gene44369	32	31	23	27	32	43	0.264033	0.247331	0.184141	0.790072	0.985271	1.24823	1.29683e-11	2.4379	up
gene17167	16	15	13	11	22	22	0.200706	0.18443	0.146301	0.463616	1.01205	0.931798	4.9728e-07	2.43753	up
Oncorhynchus_mykiss_newGene_25523	29	29	47	39	64	22	0.180775	0.176906	0.281946	0.884188	1.53031	0.480602	6.77709e-09	2.43737	up
gene6195	319	291	350	353	319	401	3.10788	2.76306	3.26107	12.336	11.6671	13.5379	1.24868e-92	2.43701	up
gene35556	1808	1945	2145	2166	2030	2358	41.5247	43.5962	47.177	178.325	175.161	187.552	1.18405e-280	2.43655	up
gene24650	466	526	430	571	496	517	3.74087	4.12096	3.30576	16.4216	14.9428	14.3826	4.79323e-104	2.4362	up
Oncorhynchus_mykiss_newGene_4757	40	40	79	63	64	57	0.211466	0.205019	0.457309	1.24324	1.53003	1.03111	1.40561e-14	2.43557	up
gene6191	253	423	331	305	555	323	2.70176	4.41564	3.39757	11.7169	22.3133	11.9607	1.3038e-10	2.43506	up
gene20080	22	26	30	26	38	28	0.072923	0.084911	0.096556	0.315513	0.482033	0.325145	1.15496e-10	2.43322	up
gene28935	69	131	81	137	96	88	1.14955	2.13641	1.30065	8.22995	6.02581	5.09998	2.81363e-18	2.43009	up
gene6236	1005	966	930	1012	1039	1158	14.3328	13.448	12.7067	51.7585	55.7006	57.2258	1.44126e-236	2.42958	up
gene12519	648	738	753	805	726	835	8.18857	9.10397	9.1146	36.4956	34.4475	36.5722	1.57652e-172	2.42813	up
gene4196	18	25	19	20	26	28	1.41458	1.85562	1.39369	5.52952	7.43031	7.4204	3.06267e-09	2.42419	up
Oncorhynchus_mykiss_newGene_9651	450	388	493	494	441	537	4.40427	3.70235	4.6276	17.3494	16.2238	18.2187	6.49633e-106	2.42385	up
Oncorhynchus_mykiss_newGene_21615	20	27	14	24	25	24	0.502687	0.656436	0.336314	2.1463	2.3422	2.06798	9.33058e-09	2.42175	up
Oncorhynchus_mykiss_newGene_22737	16	21	19	26	24	17	0.939188	1.21083	1.0551	5.64635	5.47971	3.61044	2.16239e-08	2.42083	up
gene17326	323	344	304	292	381	401	5.97286	6.22244	5.39394	19.332	26.4832	25.7199	3.88133e-69	2.42072	up
Oncorhynchus_mykiss_newGene_9907	32	30	22	27	39	32	0.413612	0.369653	0.263212	1.27909	1.85656	1.40634	4.78558e-11	2.42004	up
gene15826	424	535	445	506	509	530	1.18475	1.45926	1.19178	5.07109	5.34725	5.133	2.64222e-103	2.41851	up
gene17334	57	41	40	50	51	56	1.05978	0.739633	0.705598	3.31286	3.53211	3.56083	5.67805e-17	2.41664	up
gene9200	74	75	72	76	86	85	0.750995	0.75121	0.696605	2.84682	3.2842	3.00135	2.14941e-27	2.4163	up
Oncorhynchus_mykiss_newGene_33107	50	70	54	66	67	63	0.280789	0.3816	0.291582	1.37023	1.41229	1.22612	2.43404e-20	2.41553	up
Oncorhynchus_mykiss_newGene_19	68	94	92	74	106	104	0.268962	0.399219	0.390462	1.02259	1.19702	1.31996	6.23046e-24	2.41203	up
gene17624	19	9	18	19	20	17	0.115171	0.03836	0.075956	0.482654	0.328429	0.250585	4.78024e-07	2.41142	up
gene34945	62	31	33	46	46	53	0.973265	0.460174	0.490608	2.56878	2.70032	2.86437	8.39253e-13	2.41086	up
gene13135	56	58	47	54	70	57	0.340143	0.339646	0.270481	1.16199	1.59988	1.19857	1.03854e-18	2.4108	up
gene13748	480	531	545	589	542	564	6.94484	7.50435	7.55041	30.564	29.4842	28.2953	1.69124e-136	2.40678	up
gene1698	29	45	34	30	38	57	0.33713	0.513406	0.363311	1.21346	1.65697	2.37046	5.97258e-12	2.40652	up
Oncorhynchus_mykiss_newGene_23905	21	22	19	14	16	47	2.32945	2.33329	1.96898	5.25703	6.31655	17.7752	7.94333e-07	2.40511	up
Oncorhynchus_mykiss_newGene_4499	131969	28186	201628	156350	170691	138182	1124.52	201.421	1604.83	4268.66	5008.65	3601.94	3.83183e-05	2.40349	up
Oncorhynchus_mykiss_newGene_13436	19	16	20	25	20	20	0.475735	0.377979	0.484337	2.33957	2.32565	1.48708	1.71648e-08	2.40331	up
gene5132	139	224	221	224	200	218	0.745471	1.1699	1.13259	4.30989	4.01885	4.04535	2.01517e-38	2.40237	up
Oncorhynchus_mykiss_newGene_23258	29	27	43	33	45	35	0.33968	0.305853	0.478432	1.38848	1.96671	1.41848	9.05358e-12	2.4008	up
Oncorhynchus_mykiss_newGene_32461	66	46	45	77	49	51	0.657092	0.438312	0.425868	2.74858	1.8328	1.74576	2.41151e-15	2.40016	up
gene32663	381	411	446	443	466	432	2.78803	2.92956	3.12452	11.6141	12.8041	10.9484	3.08238e-100	2.39861	up
gene15239	897	880	898	996	881	1019	6.15333	5.88612	5.89918	24.4783	22.7091	24.2049	2.42148e-237	2.39856	up
gene42538	25	20	22	21	27	30	0.212107	0.167557	0.183306	0.655566	0.871791	0.892329	1.15048e-09	2.39849	up
gene25364	8337	8354	8905	9528	9028	9037	94.7486	92.6578	96.9433	388.271	385.504	355.782	0	2.39748	up
gene19939	315	288	357	348	334	359	2.74311	2.43434	2.95269	10.8326	10.8976	10.6513	4.0971e-89	2.39648	up
gene26713	494	462	465	554	495	487	1.65193	1.50603	1.48979	6.63966	6.22105	5.63574	5.50395e-115	2.39552	up
gene8559	835	808	885	906	923	892	14.0975	13.3014	14.3076	54.8048	58.5126	52.1316	5.99538e-185	2.39273	up
gene34352	1467	1459	1689	1679	1654	1631	36.118	35.0496	39.8404	148.183	153.015	139.096	2.81524e-213	2.39254	up
gene54213	137	139	122	132	133	170	4.32704	4.29026	3.70643	14.9418	15.7784	18.6382	4.89151e-42	2.39225	up
gene5544	1268	1213	1032	1218	1293	1274	5.50334	5.13693	4.29029	18.9528	21.0799	19.148	9.30547e-151	2.39211	up
gene4973	82	88	89	91	100	92	0.589615	0.61741	0.610535	2.36123	2.68071	2.27692	5.34813e-30	2.38939	up
gene812	1971	1871	1962	2108	1995	2126	16.6611	15.4361	15.8881	63.9114	63.3677	62.2457	0	2.38901	up
gene34483	111	94	133	122	127	119	0.704626	0.590576	0.82546	2.79658	3.15485	2.70621	4.06953e-33	2.38796	up
Oncorhynchus_mykiss_newGene_3206	917	827	816	889	895	966	4.85513	4.26914	4.13525	16.8607	17.7917	17.7036	1.14408e-195	2.38749	up
gene24565	8013	8266	8930	9056	8460	9490	61.448	61.8632	65.5958	249.018	243.763	252.073	0	2.38615	up
gene44552	59	27	47	40	55	55	0.536871	0.23175	0.404015	1.28448	1.85855	1.71333	1.72296e-12	2.38557	up
gene35019	59	37	45	45	59	53	0.392069	0.237524	0.302056	1.06635	1.46838	1.29666	2.52688e-15	2.38507	up
Oncorhynchus_mykiss_newGene_21790	137	101	184	244	235	61	1.82167	1.31278	2.34279	11.6573	11.7569	2.80846	9.71097e-05	2.38479	up
Oncorhynchus_mykiss_newGene_16914	19	17	39	30	27	30	0.238947	0.192859	0.473655	1.40486	1.28938	1.29964	1.00821e-08	2.38392	up
gene20596	66	78	50	83	67	64	0.122329	0.141288	0.088363	0.552048	0.466192	0.409068	4.38532e-19	2.38363	up
gene35182	20	12	42	19	36	33	0.191381	0.17305	0.382739	0.644602	1.29736	1.36896	5.64005e-07	2.38272	up
Oncorhynchus_mykiss_newGene_2431	93	41	51	67	70	69	0.44018	0.195808	0.282431	1.17803	1.29063	1.22523	2.82015e-14	2.37894	up
gene55157	60	56	44	53	67	56	2.51375	2.28872	1.75699	7.98604	10.5855	8.13334	1.35289e-17	2.3775	up
Oncorhynchus_mykiss_newGene_33247	60	55	52	53	67	63	0.945899	0.852085	0.791808	3.01357	4.11064	3.55649	1.55338e-19	2.37593	up
gene1852	19	23	17	21	24	23	0.292157	0.346099	0.245496	1.13596	1.41036	1.2346	1.19186e-08	2.37405	up
Oncorhynchus_mykiss_newGene_1180	89	71	67	114	69	66	0.974079	0.759561	0.700894	4.49575	2.83716	2.51755	7.55988e-18	2.37396	up
Oncorhynchus_mykiss_newGene_24563	17	16	0	16	15	15	0.699878	0.637542	0	2.38375	2.22376	2.1494	0.000582799	2.37334	up
gene10429	141	202	203	182	183	223	2.2984	3.24755	3.21286	10.461	11.0932	12.7642	6.33528e-42	2.37272	up
gene15397	96	110	112	155	110	80	0.583005	0.650535	0.650919	3.38655	2.52367	1.6929	9.43039e-21	2.37132	up
Oncorhynchus_mykiss_newGene_12704	46	48	54	49	63	50	0.744288	0.848269	0.83701	2.98823	4.71967	4.4283	5.75019e-17	2.37052	up
gene25365	8553	8145	8335	9053	8345	9087	106.95	99.3971	99.836	405.925	392.089	393.575	0	2.36892	up
gene28689	19	18	24	21	22	27	0.481672	0.456138	0.584768	1.96453	2.09727	2.37241	8.0738e-09	2.3686	up
Oncorhynchus_mykiss_newGene_21086	13	19	11	16	20	15	0.280109	0.38044	0.218924	1.19237	1.59787	1.12011	1.35409e-06	2.36828	up
gene19730	5550	6012	6149	6467	5882	6369	55.8624	59.0568	59.2849	233.421	222.445	222.045	0	2.367	up
gene4960	243	325	297	300	304	316	6.24549	8.14697	7.3106	27.6389	29.321	28.1819	1.94598e-67	2.36584	up
gene38694	21	8	21	18	23	18	0.112941	0.041866	0.105626	0.339535	0.463925	0.324557	1.36895e-06	2.36409	up
gene3204	12	23	9	18	14	21	0.087817	0.143838	0.046437	0.407643	0.284611	0.422593	3.42716e-06	2.36347	up
gene22089	449	351	465	418	467	453	3.25088	2.47547	3.22201	10.8502	12.6904	11.3519	2.57761e-77	2.36163	up
Oncorhynchus_mykiss_newGene_13058	14	9	8	13	12	13	0.803398	0.4736	0.448046	2.63034	2.59721	2.68043	1.70884e-05	2.36083	up
gene49985	1694	1589	1736	1531	1712	2060	77.3443	70.794	75.8856	250.642	293.624	325.637	3.86603e-170	2.36047	up
gene45336	371	360	472	406	408	458	11.0357	10.4404	13.4487	43.2414	45.5664	47.1385	8.89238e-83	2.35909	up
Oncorhynchus_mykiss_newGene_5546	31	6	8	25	13	19	0.442913	0.079382	0.10441	1.25104	0.705557	0.924031	7.17696e-05	2.35893	up
Oncorhynchus_mykiss_newGene_30343	24	17	23	18	26	29	0.365318	0.251372	0.334807	0.944228	1.46195	1.49239	1.31069e-08	2.35866	up
gene42560	103	82	85	96	98	95	0.704623	0.544895	0.553558	2.35465	2.50708	2.24613	8.23728e-29	2.35863	up
gene34190	64	89	56	82	77	67	1.92027	2.70176	1.63009	9.86983	9.74463	7.61896	3.37394e-19	2.35827	up
gene32	27	29	23	32	18	40	0.230619	0.238415	0.191999	0.974543	0.589388	1.18192	2.19521e-09	2.35825	up
Oncorhynchus_mykiss_newGene_33991	46	49	41	51	50	47	0.368402	0.38562	0.313685	1.48093	1.52258	1.45831	1.65345e-16	2.35779	up
gene17953	18	25	13	16	23	26	0.222161	0.299091	0.153619	0.718655	1.08482	1.11127	1.83904e-07	2.35758	up
gene24642	31	35	29	39	37	29	0.723526	0.810942	0.642485	3.29429	3.30567	2.36798	8.79684e-12	2.35736	up
gene8400	1384	1283	1239	1254	1449	1395	4.85261	4.40238	4.18632	15.7707	19.1072	16.9425	7.7861e-168	2.3553	up
gene6898	20	0	20	19	18	17	0.193628	0	0.189195	0.659213	0.650203	0.581059	0.00053163	2.35526	up
gene50901	28	21	29	42	23	23	1.49114	1.0846	1.50707	8.08377	4.72828	4.30362	5.81875e-09	2.35389	up
gene17161	18	18	16	14	27	19	0.325893	0.323204	0.288594	0.887192	1.85265	1.22384	3.2804e-07	2.35342	up
gene39940	37	41	25	32	49	33	0.162392	0.177453	0.105979	0.508583	0.822133	0.508165	8.55027e-11	2.35336	up
gene44909	804	602	634	622	712	816	0.993222	0.72534	0.750037	2.75395	3.30698	3.49365	2.4331e-81	2.3524	up
gene27519	22	35	53	44	39	39	0.102931	0.162573	0.246069	0.75681	0.703994	0.640904	1.08891e-10	2.35151	up
gene8014	30	38	25	40	30	33	0.188248	0.238158	0.15277	0.925788	0.726358	0.732483	3.00721e-11	2.35082	up
gene37393	71	58	70	76	58	80	0.43459	0.34315	0.410772	1.66073	1.32565	1.69759	9.82229e-22	2.35001	up
gene35573	63	37	29	45	51	46	0.581052	0.332293	0.253944	1.469	1.75588	1.43298	8.52739e-12	2.34973	up
Oncorhynchus_mykiss_newGene_26661	15	3	13	16	11	12	0.290723	0.054187	0.235864	1.07307	0.717002	0.736262	0.000106206	2.34584	up
gene6548	77	92	94	85	103	91	1.18077	1.3928	1.38984	4.75274	5.98787	4.87643	1.14168e-26	2.34548	up
gene19714	969	870	974	928	900	1109	5.29511	4.64078	5.09778	18.1808	18.4781	20.9922	2.10847e-179	2.34386	up
gene46483	223	259	198	221	234	259	1.33808	1.52114	1.14024	4.76574	5.28808	5.38931	6.3578e-56	2.34308	up
gene39473	51	43	27	47	45	40	0.134638	0.113183	0.072506	0.43996	0.445278	0.363249	2.27944e-12	2.34193	up
gene22486	54	15	51	68	29	40	0.365954	0.098648	0.335002	1.66779	0.71057	0.927131	1.83789e-07	2.34065	up
gene17407	16	11	26	25	19	17	0.074932	0.04869	0.12255	0.428674	0.339228	0.29276	8.5958e-07	2.33935	up
gene43429	238	280	261	275	233	307	1.62455	1.86628	1.71092	6.73189	5.98383	7.26465	1.87929e-67	2.33827	up
gene46694	24	13	10	16	25	14	0.176323	0.092951	0.069258	0.423175	0.702534	0.347839	5.4498e-06	2.33816	up
Oncorhynchus_mykiss_newGene_9292	157	171	140	196	152	143	4.55955	5.09856	4.06057	20.66	17.4592	14.5659	7.18516e-36	2.33751	up
Oncorhynchus_mykiss_newGene_10444	54	49	47	50	48	63	0.312606	0.276379	0.263614	1.05226	1.04922	1.27768	1.62481e-17	2.33711	up
Oncorhynchus_mykiss_newGene_31749	46	54	64	55	67	53	0.430309	0.494529	0.576686	1.85189	2.37002	1.74266	5.57636e-17	2.33667	up
Oncorhynchus_mykiss_newGene_15001	57	37	60	91	65	17	0.56924	0.358114	0.566301	3.25354	2.45178	0.614063	3.07444e-07	2.33602	up
gene22976	263	238	217	240	253	255	1.81616	1.60367	1.43416	5.93712	6.55695	6.09294	4.6837e-64	2.33594	up
gene29074	3118	3419	3193	3490	3087	3497	24.9301	26.6745	24.4512	100.043	92.7268	96.8274	0	2.33569	up
gene13801	397	421	464	489	420	421	3.37988	3.50093	3.78643	14.9214	13.4464	12.4228	3.81536e-90	2.33503	up
gene25221	22	37	31	25	39	35	0.101385	0.172661	0.164831	0.445637	0.749199	0.629246	4.65625e-10	2.3342	up
gene22166	18	29	38	16	32	49	0.281526	0.43677	0.568543	0.859364	1.83559	2.63952	1.60149e-07	2.33332	up
gene1294	82	119	99	94	98	125	0.632874	0.901919	0.737865	2.60514	2.85661	3.37214	9.49069e-27	2.33303	up
gene12218	52	48	50	70	24	72	0.254854	0.226969	0.236727	1.2352	0.444149	1.2176	9.20463e-11	2.33266	up
gene34323	66	93	54	54	78	97	0.307228	0.421385	0.239203	0.896499	1.35718	1.56093	9.60325e-16	2.33167	up
gene6177	225	187	191	173	232	223	3.08123	2.48673	2.48726	8.47617	11.9402	10.5306	2.68473e-44	2.33068	up
gene11870	25	35	34	37	36	29	0.550917	0.75742	0.716768	2.93126	3.03412	2.21873	4.05665e-11	2.32849	up
Oncorhynchus_mykiss_newGene_17727	77	62	65	70	74	71	0.65755	0.507478	0.532783	2.12882	2.37031	2.07103	3.69844e-22	2.3282	up
gene31036	506	496	471	504	450	568	2.05077	1.95937	1.82772	7.32737	6.84959	7.97627	1.94524e-122	2.32646	up
Oncorhynchus_mykiss_newGene_17860	27	31	29	26	30	39	1.65955	1.87285	1.76217	5.55567	6.01612	7.66854	7.26247e-11	2.32628	up
Oncorhynchus_mykiss_newGene_29015	19	25	18	24	21	24	0.264938	0.329222	0.227918	1.19568	1.08988	1.13692	1.73618e-08	2.32596	up
gene26188	483	469	440	420	481	536	4.58435	4.34534	3.99719	14.2745	17.1521	17.6382	8.18069e-100	2.3254	up
gene16403	154	159	161	148	191	152	4.856	4.89372	4.87383	16.6996	22.5776	16.6362	1.26513e-38	2.32421	up
gene31305	40	27	27	30	37	35	0.287025	0.191348	0.187782	0.77969	1.08441	0.864219	5.96271e-11	2.32397	up
Oncorhynchus_mykiss_newGene_34320	51	34	32	32	54	40	0.800091	0.526344	0.476164	1.80262	3.18322	2.19611	4.245e-11	2.31963	up
gene33193	160	123	193	131	161	205	0.46454	0.346131	0.536054	1.36225	1.75702	2.05458	4.92971e-29	2.31948	up
Oncorhynchus_mykiss_newGene_6455	13	12	10	18	11	12	0.205901	0.181992	0.138766	1.24309	0.718679	0.673631	1.28347e-05	2.31694	up
gene27724	204	206	207	200	242	192	2.30711	2.27712	2.23974	8.1192	10.2873	7.51601	3.07941e-47	2.31688	up
gene48569	260	304	163	201	237	324	3.10746	3.5457	1.86996	8.63731	10.6699	13.4481	3.98263e-26	2.31663	up
gene31138	175	334	186	203	263	258	2.59203	4.82189	2.63101	10.7731	14.6348	13.2099	3.55121e-24	2.31386	up
gene13802	64	81	68	76	73	73	0.510105	0.632547	0.519813	2.18667	2.21138	2.01917	1.76741e-22	2.31267	up
gene35858	161	110	161	147	139	160	0.643173	0.430516	0.61625	2.10731	2.09451	2.21848	3.66742e-34	2.31076	up
gene243	25	24	29	32	20	33	0.200011	0.190218	0.225441	0.933573	0.596872	0.945861	1.47871e-09	2.30965	up
Oncorhynchus_mykiss_newGene_16808	24	19	28	18	38	22	0.41943	0.326669	0.480873	1.16088	2.53564	1.32576	1.0807e-07	2.30879	up
gene18909	986	1136	840	956	954	1113	11.3738	12.7877	9.2786	39.5452	41.3465	44.4928	1.84705e-104	2.30798	up
Oncorhynchus_mykiss_newGene_34718	67	80	72	97	69	62	0.538761	0.630196	0.55399	2.79895	2.07899	1.72747	5.63184e-19	2.30672	up
gene18914	297	258	314	246	308	334	10.6113	8.98469	10.7533	31.4821	41.4039	41.3578	4.41801e-58	2.30624	up
gene49045	142	202	168	161	168	197	4.96311	6.91801	5.64692	20.2065	22.1584	23.9238	1.78013e-39	2.3054	up
gene33304	24	19	21	34	15	22	0.089323	0.067743	0.073439	0.453696	0.210588	0.286783	1.48615e-07	2.30531	up
Oncorhynchus_mykiss_newGene_248	106	100	111	107	101	118	0.448123	0.432862	0.453544	1.63659	1.59057	1.72716	1.21692e-33	2.30427	up
Oncorhynchus_mykiss_newGene_10934	24	20	17	18	23	26	0.255055	0.211717	0.175232	0.678055	0.91506	1.4536	5.21161e-08	2.30165	up
gene20688	338	348	332	324	333	376	2.37466	2.38534	2.23006	8.15264	8.78907	9.1452	9.19937e-94	2.30052	up
gene552	1095	1013	1117	1066	1073	1117	8.80726	7.9626	8.60513	30.7551	32.4271	31.1471	1.68039e-221	2.30002	up
gene34694	1981	1865	1874	1879	1825	2073	25.1845	23.145	22.8239	85.6459	87.183	91.2851	0	2.29976	up
gene19749	135	94	89	90	108	131	0.890786	0.605892	0.561996	2.11953	2.67479	2.99824	2.51094e-23	2.29948	up
gene37606	3093	3539	3205	3316	3366	3228	32.7902	36.613	32.5488	126.044	134.087	118.537	2.66412e-223	2.29874	up
gene5	37	43	15	31	26	48	1.12589	1.28178	0.422042	3.41911	3.00552	5.15081	5.80473e-08	2.29854	up
Oncorhynchus_mykiss_newGene_3072	25	29	13	28	19	27	0.206939	0.230231	0.095775	0.814763	0.56902	0.760611	1.27844e-07	2.29835	up
gene49852	144	111	115	138	111	130	5.03536	3.78076	3.86653	17.3264	14.6371	15.7118	9.02919e-33	2.29811	up
gene44630	206	194	255	253	191	222	4.20009	3.84731	4.97812	18.4752	14.6207	15.6338	5.67089e-46	2.29591	up
gene772	1050	829	879	806	883	1106	1.69318	1.30357	1.35792	4.65788	5.34919	6.1763	4.58083e-92	2.29561	up
gene7377	297	260	249	228	344	244	3.68808	3.15101	2.96009	10.0626	15.9756	10.5255	3.23965e-36	2.29379	up
gene27575	213	176	150	170	192	185	1.29313	1.04193	0.867921	3.70136	4.36009	3.87962	5.27533e-39	2.29149	up
gene8984	111	122	143	101	139	143	0.789971	0.84765	0.965825	2.5424	3.72057	3.51558	2.65244e-29	2.28928	up
Oncorhynchus_mykiss_newGene_25443	129	146	152	148	165	119	2.50638	2.80342	2.99542	12.461	13.154	8.20752	4.84728e-31	2.28823	up
gene2193	133	117	113	121	127	120	1.30217	1.1156	1.05603	4.24295	4.6889	4.05875	1.25119e-34	2.28804	up
gene45868	53	51	35	40	52	53	0.516489	0.483501	0.328526	1.40691	1.90999	1.7936	9.90676e-14	2.28766	up
gene4293	702	608	777	684	748	658	6.36883	5.38799	6.75409	22.2701	25.5038	20.6788	1.49569e-89	2.28755	up
gene10101	171	155	143	147	163	164	2.3184	2.05236	1.85751	7.13155	8.31314	7.70226	1.07751e-42	2.28673	up
Oncorhynchus_mykiss_newGene_15868	17	15	23	18	23	19	0.115969	0.100585	0.14934	0.428475	0.59032	0.444582	2.94953e-07	2.28559	up
gene31181	90	135	134	121	107	138	0.47301	0.694742	0.676576	2.27351	2.11356	2.5177	1.18687e-27	2.28513	up
gene47093	18	15	13	14	19	18	0.57528	0.468267	0.411149	1.60707	2.37428	2.06905	1.53935e-06	2.28479	up
gene36588	236	233	210	241	185	260	1.1686	1.1249	0.998375	4.28279	3.43968	4.46129	5.06318e-53	2.2844	up
Oncorhynchus_mykiss_newGene_9070	11	32	14	25	17	22	0.225095	0.646374	0.264873	1.88835	1.27231	1.64348	3.736e-06	2.28416	up
Oncorhynchus_mykiss_newGene_9523	26	57	31	36	29	58	0.217829	0.487932	0.244334	1.07107	0.897295	1.99491	4.89644e-09	2.28342	up
Oncorhynchus_mykiss_newGene_12954	16	17	25	24	20	19	0.162609	0.398972	0.323863	0.870364	0.749894	0.670032	1.81547e-07	2.28303	up
Oncorhynchus_mykiss_newGene_6628	19	28	20	21	26	25	0.128389	0.18834	0.128679	0.499559	0.659474	0.588299	2.54297e-08	2.28201	up
gene39118	15	21	22	17	23	23	0.117403	0.168839	0.170482	0.500799	0.705511	0.649525	1.59974e-07	2.28198	up
Oncorhynchus_mykiss_newGene_11526	66	62	76	52	69	89	0.385709	0.34974	0.484467	0.941842	1.70952	2.3749	4.26829e-18	2.28178	up
gene10708	381	494	474	443	461	443	4.25267	5.37971	5.07214	17.7198	19.3369	17.1122	3.05906e-77	2.27936	up
gene35246	27	12	25	28	17	25	0.351428	0.14491	0.29217	1.30959	0.831647	1.11963	3.89842e-07	2.27922	up
Oncorhynchus_mykiss_newGene_27563	53	23	30	32	34	47	0.396399	0.178668	0.222798	0.828995	0.932364	1.44326	2.4487e-09	2.27921	up
gene40873	16	8	11	12	16	12	0.672457	0.343732	0.455468	1.77761	2.66084	1.71604	2.83368e-05	2.27919	up
gene13293	54	58	50	61	56	49	0.23012	0.24379	0.203373	0.931307	0.896342	0.730328	7.77446e-17	2.27896	up
Oncorhynchus_mykiss_newGene_14712	121	101	132	116	117	124	1.01472	0.822724	1.0619	3.48953	3.68321	3.60151	4.86477e-33	2.27838	up
Oncorhynchus_mykiss_newGene_13225	49	29	40	48	33	42	0.338952	0.196985	0.267831	1.19695	0.85405	1.01853	1.06335e-11	2.27419	up
gene9727	37	30	42	43	33	37	0.218303	0.170601	0.237247	0.914635	0.739138	0.759893	5.90212e-12	2.27072	up
Oncorhynchus_mykiss_newGene_13206	14	16	16	25	12	14	0.18136	0.209888	0.200588	1.19228	0.593811	0.639867	4.83759e-06	2.26998	up
gene27573	35	32	28	38	28	33	1.01239	0.892399	0.769122	3.94481	2.99851	3.3321	6.72181e-11	2.26848	up
gene17336	85	36	67	62	67	64	1.05809	0.435359	0.793684	2.75748	3.12634	2.76234	4.85785e-13	2.2664	up
gene15750	23	30	22	22	32	25	0.246065	0.319529	0.232637	0.870861	1.30284	0.934458	1.19219e-08	2.26472	up
Oncorhynchus_mykiss_newGene_17393	20	29	20	27	26	20	0.387192	0.537966	0.359288	1.8295	1.91736	1.28821	4.2241e-08	2.26274	up
gene40120	161	147	131	155	156	125	0.741746	0.662437	0.578957	2.56584	2.70202	1.99675	8.68173e-33	2.26113	up
gene24748	200	189	168	197	192	162	1.73637	1.60016	1.39458	6.14528	6.26248	4.86782	6.37149e-41	2.2593	up
gene10943	959	972	887	842	969	957	5.55704	5.52132	4.97711	17.7531	20.9111	18.4458	1.67447e-140	2.25914	up
gene21314	50	38	52	52	50	40	0.328677	0.240516	0.327449	1.21015	1.22648	0.896403	1.07358e-13	2.25594	up
gene32257	372	372	385	356	303	458	2.12015	2.07392	2.10973	7.28016	6.48169	8.99068	5.60216e-68	2.25587	up
Oncorhynchus_mykiss_newGene_10761	43	51	58	51	45	58	1.36096	1.60835	1.7844	4.76109	4.31547	5.52365	1.26229e-15	2.25429	up
Oncorhynchus_mykiss_newGene_30803	62	48	48	48	50	62	0.48693	0.363433	0.361916	1.34884	1.4784	1.6709	7.49735e-16	2.25394	up
Oncorhynchus_mykiss_newGene_15252	245	308	244	236	278	271	4.71095	5.71864	4.44517	16.0854	20.0975	17.9944	2.28699e-51	2.25382	up
Oncorhynchus_mykiss_newGene_31666	41	68	32	53	57	35	1.95799	3.13633	1.44856	8.92739	10.0777	5.76551	5.12817e-10	2.25311	up
Oncorhynchus_mykiss_newGene_13262	195	174	199	164	149	253	0.397306	0.344631	0.388217	1.19311	1.13658	1.78146	1.46992e-33	2.25191	up
Oncorhynchus_mykiss_newGene_15259	38	44	53	34	45	59	0.336561	0.373766	0.446661	1.07087	1.4985	1.78812	1.23419e-12	2.25179	up
gene5917	35	35	24	36	30	31	0.125865	0.120968	0.079798	0.460662	0.395858	0.377211	2.92096e-10	2.25177	up
gene39355	93	93	93	83	84	111	0.503464	0.495401	0.484174	1.61662	1.70982	2.09385	1.50625e-26	2.25127	up
Oncorhynchus_mykiss_newGene_19865	9	25	17	18	26	12	0.094982	0.284267	0.179849	0.732395	1.12996	0.474187	1.77068e-05	2.25006	up
gene11033	272	211	235	232	210	265	1.90746	1.44763	1.58276	5.83362	5.52852	6.44416	2.10662e-53	2.25	up
gene664	44	38	38	33	48	41	0.225972	0.193696	0.188548	0.603247	0.946774	0.732	2.54484e-12	2.2499	up
Oncorhynchus_mykiss_newGene_19853	132	175	136	136	149	152	4.71366	6.09905	4.631	17.4149	19.8879	18.7659	1.1206e-34	2.2481	up
gene37194	11	14	14	15	11	17	0.114961	0.129663	0.133914	0.534517	0.402164	0.578918	1.06713e-05	2.24729	up
gene53514	33	40	37	34	36	42	0.398576	0.469674	0.428045	1.45267	1.59898	1.73127	3.24841e-12	2.24643	up
Oncorhynchus_mykiss_newGene_5113	70	57	43	39	59	75	0.480527	0.382292	0.248907	0.848452	1.51623	1.56991	8.80083e-13	2.24517	up
gene10452	368	400	471	401	373	436	4.76417	5.06517	5.85259	18.6531	18.1529	19.5891	1.10908e-81	2.24488	up
gene5427	1219	1269	1326	1159	1231	1317	16.8127	17.0886	17.5219	57.3531	63.8068	62.9413	7.21512e-220	2.24464	up
gene8986	7916	8582	9046	8366	7855	8577	100.951	106.8	110.503	382.575	376.372	378.842	0	2.24443	up
gene41701	160	151	192	178	136	181	1.36519	1.25752	1.57183	5.44203	4.35781	5.35087	1.24737e-38	2.24402	up
Oncorhynchus_mykiss_newGene_15258	47	31	37	32	38	47	0.348275	0.226248	0.265209	0.849677	1.06007	1.21541	1.83939e-11	2.2395	up
gene45562	198	227	207	150	209	263	2.79242	3.13296	2.80401	7.58895	11.0787	12.8635	3.90817e-33	2.23888	up
gene6168	16	15	19	14	14	26	0.194591	0.180295	0.229824	0.642984	0.66985	1.1316	2.62215e-06	2.23849	up
gene4209	263	271	196	183	275	257	2.41654	2.43617	1.72432	6.01283	9.49353	8.21314	2.07221e-32	2.23783	up
Oncorhynchus_mykiss_newGene_33248	17	22	18	23	17	20	0.285433	0.371694	0.287595	1.39874	1.09723	1.1726	3.10645e-07	2.23628	up
gene9614	65	71	54	64	48	78	0.707044	0.758866	0.565292	2.44717	2.24617	2.88987	9.28911e-17	2.23533	up
gene3461	69	91	87	73	98	72	1.25851	1.63843	1.53868	4.81131	6.74622	4.58415	4.20406e-19	2.23286	up
gene54633	129	89	75	97	84	109	2.42883	1.63413	1.33876	6.53318	5.95139	7.08333	4.84312e-20	2.23227	up
gene19280	31	29	27	21	33	35	0.339504	0.312279	0.281851	0.808734	1.36203	1.33991	2.63095e-09	2.23048	up
gene31854	1386	1446	1615	1413	1351	1514	10.6828	10.957	11.8872	39.488	39.3378	41.0665	7.08036e-218	2.22934	up
gene8472	13	18	14	17	17	14	0.210735	0.302115	0.226938	1.03895	1.10295	0.828201	4.37644e-06	2.22899	up
Oncorhynchus_mykiss_newGene_13246	253	243	237	257	193	260	0.717983	0.672383	0.643897	2.61539	2.05859	2.55567	1.19655e-54	2.22627	up
Oncorhynchus_mykiss_newGene_19206	49	52	51	52	52	46	0.298682	0.309515	0.299334	1.14081	1.197	0.967604	1.90773e-15	2.22359	up
Oncorhynchus_mykiss_newGene_2162	59	74	60	48	64	79	0.149781	0.183465	0.145542	0.433198	0.606996	0.694231	2.96868e-16	2.22317	up
Oncorhynchus_mykiss_newGene_10523	20	13	33	18	19	33	0.146879	0.08687	0.200565	0.416358	0.545267	1.2387	1.95272e-06	2.222	up
gene25463	226	249	223	237	194	242	8.49907	9.12982	8.04448	31.9117	27.374	31.5137	5.63347e-56	2.22115	up
Oncorhynchus_mykiss_newGene_22339	23	37	31	20	35	38	0.353253	0.556018	0.447686	1.05871	1.98881	1.99187	1.37197e-08	2.22034	up
Oncorhynchus_mykiss_newGene_23655	23	14	27	17	16	35	0.409119	0.189732	0.447699	1.07422	0.86911	2.01779	1.88216e-06	2.22018	up
Oncorhynchus_mykiss_newGene_28983	29	27	32	32	24	33	0.55433	0.489555	0.5881	2.18445	1.63714	2.27938	7.84149e-10	2.21902	up
Oncorhynchus_mykiss_newGene_8230	59	44	46	49	50	48	4.34237	3.20445	3.24016	12.9874	14.0278	12.3865	1.47588e-14	2.21869	up
gene9097	1853	1756	1782	1709	1552	1879	5.27186	4.89224	4.84644	17.3507	16.599	18.6019	1.20089e-280	2.21529	up
Oncorhynchus_mykiss_newGene_22445	130	117	139	143	116	113	2.97655	2.64376	2.7859	11.4528	10.9294	9.70488	1.5203e-30	2.21484	up
gene28350	808	895	913	820	887	781	5.43988	5.87913	5.88426	19.7913	22.4246	18.1989	7.53856e-111	2.21475	up
gene35220	30	20	38	33	33	23	0.304855	0.194283	0.375341	1.20634	1.266	0.821087	2.2136e-08	2.21392	up
gene55469	23	24	31	22	33	24	1.58016	1.60301	2.04413	5.35543	8.76691	5.75522	2.60374e-08	2.21321	up
gene52149	21	25	28	26	17	33	0.32971	0.383547	0.424282	1.43689	0.990778	1.80198	5.52354e-08	2.21192	up
gene37950	708	866	738	722	714	761	10.0403	11.9818	10.0156	36.6928	38.049	37.3392	1.49723e-116	2.20925	up
gene29124	367	452	431	424	368	397	1.55359	1.86703	1.74789	6.43649	5.86014	5.81825	3.7418e-77	2.20807	up
gene21593	489	460	522	455	432	511	3.33825	3.06511	3.48776	11.1674	11.086	12.201	1.58069e-109	2.2077	up
gene13928	341	400	417	406	307	391	4.5817	5.22649	5.38653	19.8594	15.8149	18.4373	1.66768e-65	2.20708	up
gene5356	211	321	249	229	250	267	1.56544	2.32712	1.77372	6.08597	6.97197	6.86628	6.73714e-40	2.20475	up
gene943	27	21	21	28	22	20	0.548028	0.412037	0.383429	2.04642	1.62886	1.36772	8.49668e-08	2.2041	up
Oncorhynchus_mykiss_newGene_19031	98	60	51	82	50	74	0.824576	0.492657	0.409821	2.47217	1.58253	2.16191	6.19817e-13	2.20358	up
gene26996	1227	1411	1255	1262	1132	1286	9.95731	11.1958	9.7627	36.8986	34.6396	36.26	6.29547e-179	2.20273	up
gene42695	32	42	59	36	58	37	0.299162	0.39024	0.538308	1.2427	2.06801	1.22647	6.58693e-10	2.19855	up
gene8295	722	648	670	678	623	619	4.47764	3.921	3.98027	15.0852	14.52	13.2973	1.10089e-118	2.19751	up
gene55158	24	35	32	40	24	27	0.845107	1.21185	1.09815	5.1546	3.14994	3.34236	8.01215e-09	2.19745	up
gene6041	32	24	36	42	25	25	0.480712	0.354439	0.521661	2.24812	1.42314	1.30489	1.36408e-08	2.19718	up
gene37037	167	168	161	164	174	132	3.72158	3.65547	3.44261	13.1071	14.5939	10.1482	1.29193e-33	2.19703	up
gene19525	52	72	51	55	73	42	0.647351	0.870009	0.607141	2.46005	3.43492	1.80792	2.42747e-12	2.19663	up
Oncorhynchus_mykiss_newGene_9803	19	16	17	21	12	21	0.168178	0.144161	0.165133	0.695328	0.408169	0.650147	2.43161e-06	2.19573	up
gene54613	15	12	22	14	22	15	1.35672	1.0363	1.91695	4.61418	7.44993	4.64707	8.85581e-06	2.19533	up
gene15892	467	448	455	389	457	443	1.88085	1.76104	1.75551	5.60815	6.91537	6.17312	2.827e-88	2.19505	up
gene21033	461	506	462	383	466	496	2.18879	2.36777	2.19695	6.59196	9.03325	8.57066	3.24317e-78	2.19239	up
gene35760	76	65	69	67	57	78	0.96136	0.797013	0.833211	3.03595	2.69476	3.41699	2.76295e-19	2.1919	up
Oncorhynchus_mykiss_newGene_17800	39	36	29	23	48	32	0.58628	0.535499	0.418788	1.2166	2.73472	1.66203	9.85207e-09	2.191	up
gene43395	50	46	69	59	43	58	0.577394	0.516939	0.766621	2.45631	1.85435	2.31874	4.22363e-14	2.19	up
Oncorhynchus_mykiss_newGene_11057	22	23	16	23	17	22	0.568463	0.544393	0.396	2.09548	1.57752	1.8942	4.24463e-07	2.18906	up
gene22625	884	1002	1002	840	915	945	6.22667	6.8911	6.76165	21.2123	24.2193	23.0573	1.43155e-143	2.18789	up
gene34262	51	46	64	50	54	51	0.288618	0.250649	0.345602	1.00027	1.14779	0.989621	8.52998e-15	2.18769	up
Oncorhynchus_mykiss_newGene_25177	18	19	12	20	12	19	0.395775	0.413523	0.252758	1.62306	0.956895	1.49003	6.21579e-06	2.18754	up
gene28441	39	48	67	47	51	51	0.187249	0.221899	0.308269	0.797205	0.910823	0.848855	5.38326e-13	2.18652	up
gene33685	106	105	116	109	77	126	0.516307	0.494084	0.539525	1.90647	1.40544	2.11315	1.24896e-24	2.18623	up
gene9558	547	546	510	500	466	534	2.2813	2.21443	2.03861	7.47466	7.30405	7.69869	1.85199e-119	2.18619	up
gene52170	158	142	142	143	127	147	3.10687	2.71003	2.67258	10.0446	9.37542	9.95613	3.9096e-38	2.18589	up
gene44169	126	161	138	130	103	172	0.496744	0.568694	0.492422	1.70616	1.38517	2.35248	7.73424e-27	2.18492	up
Oncorhynchus_mykiss_newGene_28259	25	11	14	21	17	14	1.32216	0.583991	0.729873	4.09966	3.37476	2.51182	1.38442e-05	2.18442	up
gene15311	37	54	35	44	34	45	0.102878	0.146342	0.09128	0.438691	0.357136	0.435064	2.30225e-11	2.18363	up
Oncorhynchus_mykiss_newGene_32914	17	20	7	11	16	20	1.12684	1.28997	0.385459	2.57205	3.65611	4.62334	5.12763e-05	2.18335	up
Oncorhynchus_mykiss_newGene_5640	75	101	36	79	66	62	1.10159	1.44267	0.500472	4.17207	3.63909	3.16563	1.32717e-10	2.18314	up
gene15430	184	162	190	170	163	170	1.08495	0.933525	1.0757	3.59136	3.61396	3.47874	3.17155e-44	2.18289	up
gene25692	34	35	20	19	35	35	0.20121	0.205295	0.112204	0.405959	0.785712	0.716614	8.66437e-08	2.18247	up
gene8182	58	67	70	60	61	65	0.506836	0.572573	0.591858	1.8884	2.02209	1.97436	2.62963e-18	2.18232	up
Oncorhynchus_mykiss_newGene_9571	581	694	664	666	565	577	5.7414	6.50414	5.52249	22.9698	20.3936	19.1994	6.62365e-90	2.18213	up
gene28928	2831	3181	3053	2926	2616	2888	29.2383	32.0626	30.2085	108.355	101.5	103.308	4.45592e-271	2.18137	up
Oncorhynchus_mykiss_newGene_28014	22	18	25	20	24	21	2.39426	1.96306	2.60029	7.81843	10.1179	7.92914	2.03754e-07	2.18087	up
Oncorhynchus_mykiss_newGene_3664	58	101	99	118	49	84	0.41016	0.86411	0.820405	3.49852	1.44643	2.32634	8.85566e-12	2.18036	up
gene20536	12	25	21	26	12	22	0.096615	0.19683	0.158279	0.752417	0.344619	0.607386	6.13053e-06	2.18009	up
gene55662	24	25	34	38	31	14	0.688857	0.700519	0.94045	3.87924	3.32797	1.39546	7.79716e-07	2.17969	up
gene5563	94	84	108	85	95	90	0.53551	0.466919	0.592065	1.74474	2.0396	1.78584	6.40338e-24	2.17964	up
gene36239	114	118	101	91	99	125	0.38156	0.383249	0.323453	1.09237	1.23923	1.4538	8.58049e-27	2.17939	up
gene266	23	25	28	26	17	33	0.186439	0.195989	0.218323	0.740438	0.512628	0.940387	6.68065e-08	2.17733	up
Oncorhynchus_mykiss_newGene_23131	42	4	42	20	35	40	0.745448	0.056395	0.713511	1.21361	2.32393	2.44605	0.000144583	2.17668	up
gene14512	3927	3883	4053	3634	3655	3680	36.9476	35.5094	36.5273	122.179	128.699	119.457	0	2.17576	up
gene53529	873	656	813	644	704	832	14.7362	10.8047	13.147	38.9902	44.667	48.6546	1.41433e-78	2.17501	up
gene11866	59	60	73	45	73	65	0.657637	0.657247	0.782124	1.85718	3.06212	2.50558	8.23505e-15	2.17477	up
Oncorhynchus_mykiss_newGene_17079	286	313	364	265	302	329	3.3481	4.11866	4.43799	7.85522	9.53993	9.9682	1.65909e-57	2.1733	up
gene12672	1220	1270	1195	1034	1237	1134	11.7931	12.1344	11.0174	36.9318	46.1133	38.964	9.30451e-125	2.17286	up
gene32112	42	38	37	34	35	44	1.46301	1.31339	1.24472	4.24848	4.67743	5.37973	9.80007e-12	2.17263	up
gene8009	103	90	104	83	95	101	0.303329	0.258957	0.293338	0.877045	1.04566	1.02441	2.07563e-25	2.17206	up
Oncorhynchus_mykiss_newGene_32840	47	87	79	66	48	92	1.00203	1.80573	1.59616	5.04742	3.82806	6.74661	1.25127e-12	2.17168	up
Oncorhynchus_mykiss_newGene_1809	33	49	61	29	66	44	0.476517	0.629574	0.900915	1.01136	2.98715	1.61304	6.58783e-09	2.1714	up
Oncorhynchus_mykiss_newGene_7675	428	272	384	368	302	340	2.51154	1.90944	1.83337	6.92209	5.65155	6.25292	1.41987e-41	2.17117	up
gene19094	46	39	41	47	44	30	0.854312	0.70412	0.721847	3.08122	3.04246	1.9332	4.84578e-11	2.17082	up
gene4848	55	56	37	37	58	47	0.605035	0.59284	0.38748	1.44137	2.37933	1.79208	1.60053e-11	2.16906	up
Oncorhynchus_mykiss_newGene_2002	8	26	19	19	15	21	0.166687	0.567113	0.392073	1.49171	1.22446	1.64211	1.9815e-05	2.16881	up
gene46534	155	163	172	151	116	193	3.6744	3.68447	3.90518	12.2886	9.53957	15.2412	1.60156e-31	2.16868	up
gene9045	135	117	155	127	114	139	1.35065	1.15548	1.47706	4.60712	4.39496	4.90211	1.6499e-31	2.16722	up
gene33780	873	879	853	811	733	857	16.6146	16.3276	15.5508	55.3595	52.4146	56.5148	2.61855e-176	2.16603	up
gene8164	24	25	25	34	21	18	0.423327	0.437337	0.429832	2.19956	1.39835	1.08684	2.3818e-07	2.16345	up
Oncorhynchus_mykiss_newGene_15507	44	58	72	39	100	30	0.18671	0.242174	0.296699	0.591067	1.61425	0.441948	3.14255e-07	2.16305	up
Oncorhynchus_mykiss_newGene_16021	163	137	174	148	149	142	1.07725	0.971136	1.02772	2.988	3.36977	2.9528	2.03748e-35	2.16231	up
Oncorhynchus_mykiss_newGene_17137	13	27	13	20	18	16	0.201504	0.416944	0.194219	1.13492	1.08539	0.877637	1.08129e-05	2.16195	up
Oncorhynchus_mykiss_newGene_34167	38	38	23	36	29	31	3.56753	3.51962	2.05109	12.2657	10.3537	10.1	3.72706e-09	2.16058	up
gene4657	117	107	86	83	105	101	1.2772	1.03873	0.814917	3.04583	3.91345	3.56048	1.95385e-22	2.15874	up
Oncorhynchus_mykiss_newGene_9737	61	61	69	62	66	51	0.876002	0.866915	0.978725	3.47074	3.90498	2.70157	3.8198e-16	2.15833	up
gene33148	27	22	23	23	18	30	0.231617	0.184429	0.192244	0.714971	0.59457	0.912427	1.11276e-07	2.15803	up
gene51174	19	33	14	20	26	20	0.623628	1.04704	0.415381	2.28411	3.11335	2.22778	2.78726e-06	2.15794	up
gene38460	47	45	61	46	42	57	0.549573	0.518768	0.69345	1.91866	1.85007	2.30867	1.40017e-13	2.15611	up
gene38984	32	40	32	25	28	48	0.211563	0.253223	0.201617	0.583406	0.699703	1.10505	4.54391e-09	2.15298	up
Oncorhynchus_mykiss_newGene_12043	131	140	107	132	136	82	1.0396	1.08696	0.812477	3.7525	4.06312	2.23619	1.55989e-18	2.15203	up
gene40099	678	756	643	635	631	629	7.7493	8.43377	7.03481	26.0115	27.0917	24.8683	3.79964e-108	2.15187	up
Oncorhynchus_mykiss_newGene_30198	2074	2531	2332	2374	1934	2018	14.2401	16.9584	15.3328	58.4463	49.8954	47.9812	5.13539e-117	2.15176	up
gene4064	33	28	14	24	24	26	0.283866	0.215548	0.116182	0.744774	0.750224	0.808425	5.55499e-07	2.15164	up
gene31488	726	665	662	619	601	651	3.96681	3.54404	3.44243	12.1321	12.2384	12.5757	5.91137e-135	2.15003	up
Oncorhynchus_mykiss_newGene_19539	147	153	160	129	156	137	0.909188	1.00863	0.99154	3.25121	4.0946	3.15613	5.32062e-34	2.14901	up
Oncorhynchus_mykiss_newGene_22897	27	23	20	23	22	23	0.203807	0.153011	0.165944	0.567711	0.658136	0.70809	1.3054e-07	2.14455	up
gene15995	314	304	341	299	269	305	0.722751	0.682135	0.750586	2.4644	2.31949	2.42588	6.45443e-72	2.14405	up
Oncorhynchus_mykiss_newGene_13314	86	62	101	73	65	94	0.424884	0.308776	0.466651	1.28536	1.16526	1.50705	5.1981e-17	2.1427	up
Oncorhynchus_mykiss_newGene_18703	130	105	105	110	104	98	0.517707	0.408434	0.399297	1.28004	1.24251	1.19407	1.09241e-25	2.14185	up
Oncorhynchus_mykiss_newGene_17736	357	221	283	189	321	279	0.678451	0.409118	0.514543	1.28461	2.288	1.83732	9.61991e-24	2.14015	up
gene35906	1481	1529	1540	1229	1420	1462	14.0534	14.1565	14.0041	41.8087	50.6458	48.0701	4.6469e-167	2.13948	up
gene38111	13423	13511	13680	12197	11909	12508	132.749	130.397	129.593	432.514	442.51	428.458	0	2.13909	up
gene3120	71	94	80	85	69	72	0.560378	0.721887	0.603716	2.39744	2.03785	1.98212	3.68787e-19	2.13857	up
gene37102	173	136	130	150	123	128	1.23378	0.944944	0.88936	3.83839	3.28145	3.16568	1.24896e-28	2.1366	up
Oncorhynchus_mykiss_newGene_22032	952	919	918	930	744	843	19.1216	17.9862	17.6593	67.04	56.1149	58.5475	2.01129e-127	2.13545	up
gene38282	33	47	44	32	37	48	0.143865	0.197883	0.182625	0.490144	0.601111	0.717724	8.18372e-11	2.13538	up
Oncorhynchus_mykiss_newGene_25387	82	93	93	72	82	92	0.742325	1.07889	0.766307	2.38235	2.4796	3.11738	4.12498e-22	2.1348	up
Oncorhynchus_mykiss_newGene_17684	307	331	375	286	289	342	1.00769	1.03798	1.14507	3.36242	3.81424	3.91318	1.22065e-64	2.13404	up
gene6183	37	39	62	31	58	41	0.130415	0.13401	0.211807	0.391995	0.783787	0.509616	2.62376e-09	2.13391	up
Oncorhynchus_mykiss_newGene_33760	23	15	5	12	20	13	1.30042	0.842889	0.22947	2.41656	4.30915	2.48128	0.000257623	2.13369	up
Oncorhynchus_mykiss_newGene_25734	38	18	28	13	58	14	0.376724	0.191291	0.291784	0.470254	1.89123	0.491551	0.000137562	2.13343	up
gene43376	15	13	18	17	12	17	0.174374	0.151474	0.198192	0.698119	0.512231	0.681147	1.38606e-05	2.13272	up
gene18913	1174	880	1030	985	762	1043	11.0795	8.10051	9.313	33.3459	27.0249	34.1058	1.99686e-76	2.13164	up
gene17312	19	27	24	12	24	33	0.459915	0.658584	0.569346	1.05994	2.2509	2.8393	2.81676e-06	2.13116	up
gene27162	14	20	12	13	17	16	0.287039	0.398496	0.226115	0.927282	1.24171	1.07206	1.93919e-05	2.13099	up
gene51426	37	27	31	26	30	34	1.54824	1.09443	1.23692	3.94649	4.67508	4.9828	3.30051e-09	2.13054	up
gene9986	318	319	355	271	304	319	1.81772	1.77952	1.94646	5.56687	6.53583	6.31493	1.26276e-66	2.12998	up
gene25122	828	977	868	812	763	827	11.4283	13.1626	11.4698	40.1991	39.5393	39.5159	2.77225e-130	2.12966	up
gene39102	46	32	42	44	28	41	0.542154	0.363563	0.470002	1.8642	1.20299	1.67224	2.55443e-10	2.12961	up
gene22445	11042	10753	11375	9872	9650	10182	219.36	208.472	216.451	703.211	720.32	700.593	0	2.12935	up
Oncorhynchus_mykiss_newGene_31748	115	104	94	69	105	113	1.95911	1.73662	1.57101	4.34673	6.77949	6.8621	1.29641e-19	2.12917	up
gene25248	13	16	15	15	12	17	0.066522	0.084338	0.074021	0.282167	0.241236	0.318659	1.80858e-05	2.12801	up
gene25121	30	45	57	67	33	26	0.846101	1.26357	1.57644	6.85245	3.57853	2.55237	1.85334e-07	2.12732	up
gene3458	227	168	209	184	184	177	1.72428	1.24561	1.52134	5.02222	5.26797	4.65782	9.54391e-38	2.12653	up
gene10160	26	15	37	27	18	31	0.144324	0.079709	0.201581	0.546114	0.386335	0.609305	1.27655e-06	2.12598	up
gene3190	180	141	193	124	148	196	0.629982	0.483651	0.650821	1.55619	1.9586	2.37808	4.46581e-27	2.12576	up
Oncorhynchus_mykiss_newGene_8522	2085	2159	2231	2066	1785	1936	37.5623	38.1662	38.5025	133.193	121.021	121.232	1.1057e-226	2.12449	up
Oncorhynchus_mykiss_newGene_22600	57	88	58	63	45	81	0.607621	0.91689	0.592762	2.40712	1.79589	2.98037	5.8636e-13	2.12316	up
Oncorhynchus_mykiss_newGene_25224	104	130	112	102	117	94	1.74452	2.13926	1.83509	6.49371	7.27543	5.24012	1.05311e-23	2.12239	up
gene32037	12186	11728	11922	10868	10033	11049	81.373	74.0034	75.5309	262.653	250.625	258.202	0	2.12199	up
Oncorhynchus_mykiss_newGene_9568	595	419	402	435	417	416	15.8812	10.6238	10.1439	41.6407	41.8089	37.6475	1.66984e-45	2.11756	up
gene17319	26	38	32	21	29	41	0.507008	0.747618	0.604698	1.51458	2.17064	2.86202	3.4316e-08	2.11554	up
gene45687	156	143	197	129	152	165	0.457539	0.407132	0.553775	1.35206	1.67788	1.67817	2.73985e-30	2.11537	up
gene27675	33	23	25	20	24	33	0.27166	0.188904	0.201476	0.605678	0.762091	0.95119	1.18166e-07	2.11332	up
Oncorhynchus_mykiss_newGene_6394	22	17	21	24	14	20	0.335319	0.248449	0.344917	1.31562	0.802082	1.04246	2.36774e-06	2.113	up
gene30178	25	15	19	19	17	21	0.186456	0.105263	0.13524	0.497745	0.471469	0.539879	2.58943e-06	2.11209	up
Oncorhynchus_mykiss_newGene_23344	40	35	18	33	32	23	1.44906	1.25219	0.602375	4.33157	4.39989	2.87279	3.04396e-07	2.11092	up
gene39351	148	130	174	120	139	146	1.20024	1.03129	1.35499	3.49466	4.23096	4.09443	4.79644e-30	2.11076	up
gene39165	307	237	217	179	213	294	1.02108	0.769461	0.692586	2.14151	2.66636	3.38954	8.50132e-29	2.11064	up
gene18070	5826	6027	6203	5351	5081	5530	78.0928	78.9212	79.7375	257.765	256.588	257.099	0	2.10985	up
gene32333	12	17	21	18	13	18	0.144021	0.214403	0.251132	0.798716	0.602865	0.809774	1.37193e-05	2.10953	up
gene41011	129	145	122	117	110	128	1.4609	1.59956	1.31633	4.75407	4.66033	5.00848	1.80954e-30	2.10927	up
Oncorhynchus_mykiss_newGene_16904	26	10	11	17	17	13	0.505588	0.182151	0.222794	1.32496	1.42471	0.972253	8.72179e-05	2.1089	up
Oncorhynchus_mykiss_newGene_7385	17	16	19	12	15	24	0.220732	0.180303	0.219003	0.58822	0.621333	1.00359	1.14586e-05	2.1085	up
gene17962	1523	1336	1324	1194	1153	1359	6.49099	5.55499	5.40463	18.2422	18.4614	20.0576	9.30198e-162	2.10838	up
gene5322	32	13	29	21	14	38	0.063432	0.022935	0.049513	0.135209	0.093141	0.234334	1.27875e-05	2.10675	up
Oncorhynchus_mykiss_newGene_27891	12	11	14	13	11	13	0.322616	0.302982	0.403473	1.43182	1.13471	1.38889	7.80853e-05	2.10629	up
gene2540	33	24	32	23	36	24	0.147783	0.106507	0.137014	0.367775	0.609414	0.372425	8.36767e-08	2.10359	up
Oncorhynchus_mykiss_newGene_34321	27	15	22	12	14	38	0.192795	0.108238	0.144799	0.307862	0.372225	0.939428	3.72171e-05	2.10342	up
gene36280	41	43	45	40	36	42	0.265704	0.272444	0.280669	0.931673	0.889905	0.955519	6.6029e-12	2.10326	up
gene3246	122	132	157	147	107	113	0.684876	0.725987	0.848561	2.959	2.26232	2.19772	3.96785e-25	2.10271	up
gene21613	197	191	192	184	161	169	1.97735	1.86942	1.84269	6.60648	6.07172	5.86995	4.12407e-43	2.1013	up
gene35805	14	11	30	22	15	17	0.259167	0.204926	0.55174	1.51116	1.03312	1.07823	3.82144e-05	2.10102	up
Oncorhynchus_mykiss_newGene_23002	125	170	118	122	139	107	0.645164	0.865051	0.586016	2.26255	2.7106	1.91956	9.18168e-22	2.09967	up
gene48403	164	200	155	174	127	161	4.22431	5.03111	3.81122	16.0066	12.3029	14.3728	1.27274e-30	2.09837	up
gene28358	18	20	23	22	16	20	0.083177	0.092111	0.104609	0.364224	0.280954	0.324388	1.62957e-06	2.09767	up
gene27725	454	489	505	403	375	500	4.89169	5.13765	5.2129	15.5749	15.192	18.6787	1.80315e-79	2.09716	up
Oncorhynchus_mykiss_newGene_22603	205	240	224	300	145	154	2.54703	2.99946	2.63342	13.5825	6.72317	6.7736	9.9195e-18	2.09653	up
gene53068	192	224	188	182	168	184	6.23947	7.09025	5.84578	21.2214	20.4912	20.654	5.33643e-42	2.09638	up
Oncorhynchus_mykiss_newGene_4708	40	28	32	31	32	29	0.495829	0.334598	0.379985	1.34418	1.44607	1.21338	4.31616e-09	2.09528	up
Oncorhynchus_mykiss_newGene_10268	38	40	38	38	31	37	0.889196	0.9274	0.849584	3.23386	2.69498	3.04496	1.00551e-10	2.09492	up
Oncorhynchus_mykiss_newGene_11330	96	95	75	76	73	89	0.585522	0.57706	0.401424	1.76223	1.74788	1.86089	4.02699e-20	2.09475	up
Oncorhynchus_mykiss_newGene_30805	55	35	31	31	32	49	1.52276	0.923101	0.803244	3.06553	3.33722	4.63239	6.50271e-09	2.09161	up
gene41778	12	14	25	25	13	12	0.068244	0.07908	0.145678	0.539716	0.3023	0.241879	7.02082e-05	2.09119	up
gene33907	1347	1204	1312	1002	1127	1251	2.14451	1.86088	1.993	5.69605	6.71435	6.87298	9.47398e-136	2.09101	up
gene25475	454	482	390	346	389	425	3.68099	3.85549	3.03216	9.96506	11.6139	11.7175	9.83404e-64	2.08555	up
Oncorhynchus_mykiss_newGene_9505	146	144	151	128	141	118	2.99777	2.77633	2.83663	8.63741	9.7169	7.52162	2.6113e-30	2.08528	up
gene42555	14	28	19	16	20	22	0.189107	0.36882	0.246868	0.776548	1.0214	1.03891	6.34175e-06	2.08392	up
gene27171	1766	1681	1683	1480	1503	1469	10.8058	10.0389	9.86457	32.4762	34.5494	31.1481	3.07388e-200	2.08349	up
Oncorhynchus_mykiss_newGene_20941	38	23	36	24	38	27	1.04448	0.611226	0.870394	2.55048	4.13843	2.43549	9.51534e-08	2.08166	up
gene14269	73	73	60	57	72	54	0.371094	0.360701	0.2868	1.03564	1.38157	0.943198	8.71592e-15	2.08146	up
gene40492	15	23	25	17	15	28	0.041888	0.061587	0.067688	0.170575	0.157529	0.277075	5.50254e-06	2.08072	up
gene8522	680	860	760	636	636	728	4.03342	4.91295	4.14878	12.9231	13.5474	14.2892	1.2237e-92	2.07945	up
Oncorhynchus_mykiss_newGene_28597	40	74	60	50	55	51	1.06688	1.95293	1.55402	4.82482	5.59502	4.77395	9.95215e-12	2.07886	up
gene13093	783	730	727	580	602	767	1.93359	1.73769	1.67757	5.16187	5.59377	6.56882	4.54695e-96	2.07816	up
gene53468	1162	1312	1164	1015	1003	1132	16.2538	17.9073	15.5956	50.9024	52.703	54.8234	7.17192e-157	2.07612	up
gene16341	23	11	15	16	17	14	0.184141	0.080947	0.112446	0.493395	0.50516	0.449087	3.78608e-05	2.07581	up
Oncorhynchus_mykiss_newGene_9652	50	49	36	30	41	51	0.776862	0.751296	0.506751	1.4908	2.35142	3.07566	3.51136e-10	2.07385	up
Oncorhynchus_mykiss_newGene_21641	139	152	221	144	179	124	2.75761	2.95964	4.20636	10.2898	13.3685	8.53594	9.17865e-20	2.0733	up
gene15254	75	46	52	37	66	52	0.637307	0.383233	0.420038	1.13371	2.10698	1.52518	2.29861e-10	2.0731	up
gene42602	60	52	55	50	50	48	0.268681	0.225369	0.236574	0.798459	0.837272	0.7336	6.27496e-14	2.07187	up
gene8055	700	745	777	629	697	587	5.17278	5.36831	5.50171	16.6704	19.3513	15.0132	1.2348e-80	2.07121	up
Oncorhynchus_mykiss_newGene_28482	381	472	402	412	291	387	8.09682	9.79862	8.19511	31.4132	23.2657	28.5828	1.10399e-49	2.07028	up
gene12864	39	52	47	40	40	43	0.181828	0.231591	0.208963	0.658217	0.670155	0.693936	1.35776e-11	2.06795	up
gene4740	69	97	87	68	78	76	0.420914	0.580022	0.509402	1.48334	1.77875	1.6028	1.04962e-17	2.06777	up
gene30110	29	22	17	24	21	18	0.630567	0.44935	0.292906	1.79117	1.43391	1.28832	2.17382e-06	2.06724	up
gene9581	857	693	693	575	606	756	2.13915	1.68952	1.65671	5.14801	5.67965	6.53902	9.42737e-72	2.06554	up
Oncorhynchus_mykiss_newGene_14962	87	85	89	39	91	103	0.387357	0.324965	0.333797	0.539419	1.49693	1.61939	3.47694e-11	2.0652	up
gene32912	20	27	33	27	26	20	0.109115	0.143256	0.17113	0.53117	0.539781	0.382632	4.53274e-07	2.06359	up
gene20961	658	747	716	571	657	588	4.47753	4.96251	4.66643	13.9281	16.7888	13.8435	1.26485e-83	2.0619	up
gene26095	759	759	829	703	627	681	13.8723	13.5383	14.5284	46.0689	43.0763	43.142	7.95761e-128	2.06189	up
gene39131	90	63	73	69	48	83	0.455451	0.309324	0.350165	1.23827	0.910942	1.44634	2.67835e-14	2.06184	up
gene20920	129	126	143	127	119	98	1.95168	1.85375	2.0732	6.87316	6.75509	5.13285	4.9572e-25	2.06062	up
gene31525	3330	3434	3222	2823	2735	2977	11.7237	11.7984	10.8646	35.6398	36.1814	36.2963	0	2.06034	up
gene32007	27	25	47	25	29	36	0.220358	0.199245	0.370583	0.751555	0.901053	1.0212	1.24522e-07	2.06005	up
Oncorhynchus_mykiss_newGene_32539	72	93	57	57	78	60	3.49233	4.42591	2.73217	9.83986	14.2764	10.6872	4.27711e-13	2.0598	up
gene14898	66	49	63	45	49	63	0.374267	0.270124	0.33874	0.905925	1.0319	1.23809	2.53907e-13	2.05848	up
Oncorhynchus_mykiss_newGene_23150	38	36	37	30	43	26	0.815007	0.765519	0.761287	2.34874	3.52096	1.91328	1.01451e-08	2.05794	up
gene7010	197	164	191	156	180	138	3.61993	2.92794	3.35443	10.2598	12.4109	8.73924	2.02395e-29	2.0564	up
Oncorhynchus_mykiss_newGene_7034	33	53	51	37	37	48	0.318679	0.506673	0.479875	1.28566	1.35976	1.61196	2.63146e-10	2.05638	up
gene35650	666	459	426	414	369	559	2.21609	1.49023	1.35622	4.93267	4.6105	6.44362	3.28585e-33	2.05427	up
gene3022	45	71	41	53	42	44	0.554528	0.861939	0.486094	2.33808	1.93763	1.86427	1.89699e-10	2.05253	up
gene1053	39	25	32	30	29	27	0.231395	0.143681	0.182867	0.628873	0.642071	0.539246	3.10953e-08	2.05227	up
gene36157	116	142	116	86	107	131	1.15559	1.38314	1.10582	3.0574	4.01285	4.51612	4.60333e-22	2.05194	up
gene19558	37	37	29	29	22	42	0.131115	0.129744	0.100126	0.371349	0.292312	0.524377	2.98406e-08	2.05065	up
gene19801	46	58	67	37	60	53	0.480825	0.592396	0.680486	1.37529	2.37866	1.94406	2.67106e-11	2.04877	up
gene10040	153	230	168	184	141	149	3.51759	5.16276	3.68379	15.1364	12.1419	11.8623	2.2598e-24	2.04869	up
Oncorhynchus_mykiss_newGene_9776	69	56	69	44	53	73	3.21839	2.52094	3.09749	7.39479	9.2552	11.8339	2.24026e-13	2.04813	up
gene8432	374	380	454	320	321	387	10.2333	10.1483	11.9041	31.3391	32.998	36.625	6.07344e-63	2.04554	up
gene22323	82	50	48	51	49	58	0.579477	0.346538	0.327895	1.29363	1.29974	1.41581	1.44437e-11	2.04538	up
gene43992	40	36	23	23	29	37	0.539012	0.472528	0.289338	1.1219	1.45729	1.73876	1.1158e-07	2.04313	up
Oncorhynchus_mykiss_newGene_31271	37	36	36	42	18	38	0.908466	0.853569	0.844785	3.69029	1.647	3.22338	6.43148e-08	2.04307	up
gene30177	53	38	54	44	38	45	0.646289	0.441707	0.621052	1.91816	1.73748	1.89147	2.67227e-11	2.04259	up
gene3046	149	140	134	130	113	118	0.677114	0.623769	0.585591	2.12526	1.93945	1.86617	1.86282e-29	2.04184	up
Oncorhynchus_mykiss_newGene_21699	179	146	130	124	124	141	2.33608	1.81626	1.59749	5.64121	5.82898	6.17058	2.39537e-27	2.0407	up
gene50052	59	57	52	49	44	53	3.02048	2.86515	2.52727	9.04925	8.46344	9.43712	1.47306e-13	2.04043	up
gene29210	809	767	792	711	604	685	15.187	14.0365	14.2345	47.853	42.5727	44.4853	4.48776e-124	2.04021	up
gene32741	92	90	126	90	87	87	1.42213	1.36804	1.8783	5.00942	5.06741	4.6524	1.0466e-19	2.03984	up
gene4324	30	24	32	32	20	25	0.539903	0.418166	0.55775	2.11873	1.34094	1.55283	1.97201e-07	2.03872	up
gene13058	22	13	29	15	29	15	0.046507	0.027394	0.061099	0.110577	0.232395	0.11196	4.02306e-05	2.03781	up
gene9311	30	42	45	28	41	34	0.165603	0.227682	0.237833	0.551184	0.851413	0.642649	7.14113e-09	2.0378	up
Oncorhynchus_mykiss_newGene_18136	37	32	27	17	39	30	0.47077	0.391628	0.327731	0.764395	1.87674	1.33062	6.09181e-07	2.03741	up
gene45875	659	658	600	564	504	548	4.61563	4.55033	4.12713	14.2341	13.2972	13.3788	2.59814e-102	2.03691	up
gene42738	40	20	26	38	20	20	0.310744	0.15304	0.194236	1.06765	0.569187	0.52453	4.28723e-06	2.03476	up
Oncorhynchus_mykiss_newGene_31425	163	156	124	124	95	161	0.89813	0.998862	0.644941	2.96767	2.16993	4.14315	6.19482e-22	2.03266	up
gene27677	14	42	37	29	30	25	0.110558	0.335867	0.291434	0.844892	0.906794	0.713855	3.94326e-06	2.03249	up
Oncorhynchus_mykiss_newGene_9474	195	224	340	121	201	391	1.17192	1.58832	2.17215	3.62025	4.86515	10.6749	4.15239e-05	2.03204	up
gene51147	42	25	34	22	29	39	1.44433	0.814962	1.10558	2.67067	3.71453	4.5904	1.22128e-07	2.03169	up
gene35932	111	99	97	66	81	117	0.83486	0.726977	0.700099	1.79206	2.30151	3.04994	2.48916e-17	2.03114	up
Oncorhynchus_mykiss_newGene_28141	27	19	24	22	27	14	0.486641	0.330259	0.402385	1.3694	1.7666	0.856833	5.80352e-06	2.03044	up
Oncorhynchus_mykiss_newGene_2564	49	45	61	49	42	43	2.07529	1.85778	2.43662	7.32526	6.5437	6.25084	7.9479e-12	2.03019	up
gene12285	24	14	15	22	14	13	0.166617	0.094239	0.099379	0.543136	0.345737	0.299219	4.91009e-05	2.02803	up
gene52639	209	298	200	221	212	164	5.17451	7.21603	4.74653	19.6167	19.7637	14.0969	1.13647e-23	2.02762	up
Oncorhynchus_mykiss_newGene_26292	20	9	19	11	22	12	0.419696	0.168615	0.382809	0.845691	1.7687	0.830364	0.000196462	2.02675	up
gene16913	424	728	437	481	420	441	10.5978	17.7467	10.4644	43.1278	39.4605	38.1433	8.01585e-29	2.02587	up
gene37277	3531	3551	3204	2783	2889	2906	28.0608	27.5406	24.3864	79.2925	86.2693	79.9803	3.58368e-211	2.02561	up
Oncorhynchus_mykiss_newGene_19608	21	25	29	27	18	22	0.168049	0.19508	0.222411	0.775663	0.541234	0.597833	9.77819e-07	2.02548	up
Oncorhynchus_mykiss_newGene_30148	149	163	151	146	110	135	4.78623	5.12676	4.64077	16.7987	13.3306	15.2553	1.17828e-29	2.02485	up
Oncorhynchus_mykiss_newGene_1000	31	24	27	21	21	31	0.538975	0.332002	0.397666	0.996948	1.02643	1.55766	3.25935e-07	2.02403	up
gene944	30	30	24	37	20	18	0.302766	0.302959	0.2276	1.33013	0.756897	0.618631	1.98589e-06	2.0229	up
gene14252	78	93	118	82	72	92	0.747352	0.871356	1.08739	2.83074	2.59027	3.05076	8.26507e-18	2.02277	up
gene50543	192	212	194	152	157	194	0.962393	1.03674	0.931129	2.73097	2.9539	3.36953	1.19367e-37	2.02206	up
gene21189	332	310	336	287	252	278	2.18867	1.99969	2.1267	6.80029	6.25112	6.3462	1.47574e-61	2.02071	up
gene8673	73	87	69	57	65	73	0.929019	1.07513	0.84389	2.57781	3.08181	3.1986	4.81811e-16	2.02005	up
gene5187	2392	2254	2172	1693	1811	2181	3.35555	3.08539	2.91756	8.51275	9.54388	10.5941	5.60594e-148	2.01996	up
gene9490	51	54	46	41	36	53	0.175109	0.181412	0.150139	0.507575	0.45506	0.62979	1.70227e-11	2.01596	up
gene13931	1018	951	1019	768	838	872	2.84896	2.59568	2.71454	7.68151	8.79696	8.3552	3.13882e-136	2.01562	up
gene8087	119	120	92	97	82	100	2.53835	2.45044	1.85887	7.30664	6.42548	7.17843	4.92344e-21	2.01367	up
Oncorhynchus_mykiss_newGene_9759	15	20	19	13	16	20	0.301272	0.406488	0.388569	0.981703	1.21589	1.44723	2.18668e-05	2.01237	up
gene36202	324	414	324	284	269	332	2.43819	3.03624	2.33548	7.63947	7.59905	8.64756	1.86916e-47	2.01144	up
Oncorhynchus_mykiss_newGene_17198	21	26	6	15	15	20	0.458256	0.559257	0.126388	1.20497	1.25232	1.56881	0.000260028	2.01116	up
Oncorhynchus_mykiss_newGene_25194	62	52	55	38	31	79	1.84838	1.61224	1.56565	3.56643	4.00465	8.65081	7.74728e-09	2.00992	up
gene25065	29	18	12	18	14	22	0.426495	0.261132	0.160257	0.953124	0.753339	1.14405	4.23302e-05	2.00983	up
Oncorhynchus_mykiss_newGene_31994	12	17	18	12	19	12	0.316075	0.452176	0.465887	1.12411	1.87697	1.10853	9.76615e-05	2.00965	up
Oncorhynchus_mykiss_newGene_11040	108	60	54	56	56	79	0.686167	0.373825	0.329066	1.27037	1.32879	1.73952	1.38596e-10	2.00936	up
gene1394	33	28	33	14	37	32	0.154228	0.127613	0.145419	0.232501	0.644562	0.514418	1.94224e-06	2.00934	up
Oncorhynchus_mykiss_newGene_1181	79	59	46	14	72	80	0.861933	0.630812	0.483477	0.552559	2.96402	3.06076	1.39914e-05	2.00919	up
Oncorhynchus_mykiss_newGene_24685	20	25	20	22	15	21	0.328542	0.411952	0.320167	1.32701	0.916703	1.18856	4.44863e-06	2.00882	up
Oncorhynchus_mykiss_newGene_8433	74	73	57	47	61	65	1.89728	1.6877	1.30882	3.90783	5.39184	5.21056	1.22222e-13	2.00842	up
Oncorhynchus_mykiss_newGene_20321	60	55	40	48	35	50	0.412618	0.401223	0.218792	1.67871	0.753503	1.073	1.0081e-10	2.00808	up
Oncorhynchus_mykiss_newGene_33401	52	61	49	52	56	30	0.883625	1.03851	0.825128	3.17821	3.62091	1.85297	1.52944e-09	2.00657	up
gene30351	31	34	27	25	25	30	0.228249	0.245445	0.190112	0.664145	0.684603	0.783062	6.49325e-08	2.00586	up
gene9580	822	839	858	625	712	739	4.10714	4.09174	4.1087	11.204	13.3717	12.7973	2.86601e-112	2.00572	up
gene54198	39	27	27	33	25	23	0.466154	0.306048	0.302967	1.40447	1.09797	0.942503	2.51443e-07	2.00546	up
gene2435	2414	2781	2435	2085	2018	2176	17.9588	20.1912	17.3548	55.624	56.4036	56.0656	2.9905e-183	2.00464	up
Oncorhynchus_mykiss_newGene_19319	57	97	98	58	93	62	1.91602	3.17758	3.14533	7.0039	11.7158	7.23193	3.62308e-11	2.00457	up
gene10565	61	70	98	52	64	78	0.710128	0.797854	1.09828	2.1476	2.80829	3.12188	4.39723e-13	2.00432	up
gene3459	250	232	252	190	187	231	3.2401	2.94255	3.13074	8.85752	9.09046	10.3832	9.04951e-46	2.00338	up
gene3033	48	68	74	53	48	60	0.19485	0.268402	0.290601	0.779916	0.732862	0.867469	1.10053e-12	2.0031	up
gene21430	24	39	46	39	23	33	0.117075	0.187878	0.217514	0.696681	0.429357	0.604853	1.8678e-07	2.0031	up
gene40784	10	28	24	13	13	32	0.089308	0.251499	0.210674	0.423007	0.430835	1.02548	0.000167793	2.00298	up
Oncorhynchus_mykiss_newGene_22189	53	40	24	29	32	41	0.723315	0.531376	0.302994	1.41686	1.63894	1.89836	1.33672e-07	2.00292	up
gene37560	54	46	43	35	39	48	0.179791	0.149328	0.136165	0.415506	0.485369	0.552791	8.69973e-11	2.00271	up
gene7080	58	54	43	32	42	59	0.758975	0.680153	0.534173	1.49197	2.02761	2.64521	4.52431e-10	2.0026	up
Oncorhynchus_mykiss_newGene_34431	638	589	694	564	520	495	4.34506	3.91337	4.52803	13.756	13.2951	11.6588	2.30042e-77	2.00253	up
gene2282	233	231	243	173	209	202	0.839166	0.811093	0.837466	2.23808	2.8284	2.51636	2.86665e-41	2.00227	up
gene8396	118	109	116	83	106	96	0.767962	0.693921	0.722922	1.92141	2.58615	2.15692	6.90912e-22	2.00001	up
Oncorhynchus_mykiss_newGene_7705	37	17	12	15	25	20	1.01178	0.513353	0.353025	1.26185	1.69643	1.3162	9.38064e-05	1.99888	up
gene19234	479	478	474	396	360	420	2.7688	2.69715	2.62383	8.21765	7.81915	8.41788	1.15742e-87	1.99855	up
gene22090	921	866	974	740	750	772	7.42509	6.81732	7.52904	21.4078	22.7548	21.6232	1.90899e-131	1.9985	up
gene3382	392	365	329	262	314	316	1.22799	1.11225	0.985427	2.93457	3.69857	3.42127	1.68733e-50	1.99541	up
Oncorhynchus_mykiss_newGene_7165	70	99	95	73	76	71	2.7479	3.79705	3.57469	10.3535	11.2289	9.71921	1.90911e-16	1.99539	up
gene5998	24	31	39	24	35	22	0.221176	0.28089	0.343046	0.778014	1.22245	0.6918	7.01602e-07	1.99213	up
Oncorhynchus_mykiss_newGene_299	30	44	33	16	31	47	0.27631	0.388767	0.289818	0.267197	0.73127	1.08344	1.76299e-06	1.99179	up
gene6205	328	318	350	244	325	245	1.45889	1.38113	1.49045	3.89895	5.43033	3.76759	1.53522e-36	1.99125	up
gene51173	41	46	44	50	43	19	0.838477	0.923144	0.857471	3.67571	3.2962	1.3497	3.17251e-07	1.99117	up
gene4282	24	24	14	16	25	14	0.348566	0.330166	0.18216	0.804645	1.34917	0.660706	3.70504e-05	1.98953	up
gene52369	117	72	101	106	105	34	5.10771	3.05616	4.22834	16.6335	17.1643	5.01535	1.01148e-07	1.9892	up
Oncorhynchus_mykiss_newGene_257	28	36	21	30	14	31	0.63306	0.826669	0.445202	2.30725	1.1436	2.48702	4.29774e-06	1.9888	up
gene9489	28	24	15	23	19	17	0.507765	0.415059	0.25721	1.45086	1.26919	1.07567	1.1225e-05	1.98871	up
Oncorhynchus_mykiss_newGene_14402	15	10	21	14	11	17	0.144727	0.099098	0.199325	0.490978	0.385656	0.595855	0.000152314	1.98869	up
gene35913	53	61	65	42	48	60	0.535834	0.604555	0.629506	1.52816	1.80804	2.11538	1.49857e-12	1.98679	up
gene33787	85	90	80	72	69	70	0.270875	0.281252	0.247545	0.820221	0.822593	0.765617	5.90131e-18	1.98673	up
Oncorhynchus_mykiss_newGene_27667	98	132	122	91	103	96	2.01323	2.73121	2.48236	6.82822	8.0524	6.98341	9.23937e-21	1.98644	up
gene27564	70	94	89	84	59	67	0.636621	0.841757	0.778302	2.7515	2.03646	2.1369	4.05798e-15	1.98441	up
gene38588	649	547	605	413	480	576	3.97756	3.2689	3.55241	9.06931	11.0388	12.2217	3.29333e-61	1.98394	up
gene3067	36	55	42	37	44	31	0.867159	1.2915	0.976944	3.21331	3.9787	2.60085	6.81627e-09	1.98206	up
gene22515	31	16	16	17	16	23	0.084836	0.04188	0.040543	0.161785	0.160279	0.215611	2.96373e-05	1.98181	up
Oncorhynchus_mykiss_newGene_25313	69	55	43	46	36	59	2.30622	1.79424	1.3528	5.56164	4.491	6.8646	2.56198e-10	1.98148	up
Oncorhynchus_mykiss_newGene_20042	42	40	31	42	30	24	1.10745	1.03016	0.784286	3.99569	2.97402	2.16504	8.38079e-08	1.98123	up
Oncorhynchus_mykiss_newGene_9598	98	90	103	103	73	64	0.974405	0.843905	0.973692	3.61881	2.65979	2.1636	1.9179e-15	1.98092	up
Oncorhynchus_mykiss_newGene_3375	41	75	53	57	34	52	0.632484	1.14104	0.781494	3.14509	1.98444	2.79351	2.13797e-09	1.98077	up
gene55203	357	218	202	181	224	234	9.00691	5.28715	4.81168	16.3228	21.3325	20.1219	2.13384e-20	1.98071	up
gene36584	63	42	77	38	53	62	0.323843	0.21205	0.378784	0.705433	1.02422	1.10212	5.34354e-10	1.98033	up
Oncorhynchus_mykiss_newGene_34568	210	165	190	156	130	176	1.34517	1.08096	1.20267	3.56996	3.22516	4.50672	1.06952e-30	1.97825	up
gene29999	1070	1151	1199	936	898	928	22.9787	24.1184	24.6536	72.033	72.4406	68.9795	1.131e-144	1.97824	up
gene42544	14	15	26	15	14	20	0.105648	0.118152	0.195038	0.412844	0.407445	0.540964	5.52629e-05	1.97802	up
gene7822	35	28	22	37	24	13	1.01118	0.78689	0.607653	3.83058	2.55908	1.23899	1.70111e-05	1.97731	up
Oncorhynchus_mykiss_newGene_5346	55	66	68	74	25	62	1.07398	1.19721	1.20448	5.28946	1.69998	4.03167	2.03e-08	1.97693	up
gene1019	27	34	34	20	30	31	0.154037	0.1906	0.186458	0.407508	0.642097	0.621055	2.14031e-07	1.97685	up
Oncorhynchus_mykiss_newGene_32074	122	141	91	106	89	96	2.61021	2.95187	1.8573	8.09871	7.16428	7.08304	2.77219e-18	1.97677	up
gene17393	4675	4457	3990	3349	3389	3858	20.1293	18.7297	16.4554	51.7062	54.8231	57.5368	1.04562e-184	1.97588	up
gene49810	42	35	44	30	30	42	1.01697	0.829409	1.02894	2.60943	2.75656	3.5316	4.05691e-09	1.97495	up
Oncorhynchus_mykiss_newGene_24197	22	18	24	12	27	17	0.560076	0.45205	0.595852	1.10705	2.67091	1.52539	3.35056e-05	1.97485	up
gene7632	27	33	29	18	31	27	0.609794	0.7409	0.62717	1.46092	2.637	2.13471	6.64969e-07	1.97459	up
Oncorhynchus_mykiss_newGene_22239	50	47	54	25	36	68	0.45724	0.399153	0.466274	0.748354	1.08393	2.02479	5.91735e-08	1.97343	up
Oncorhynchus_mykiss_newGene_11845	43	38	29	25	33	35	0.601288	0.511362	0.388891	1.25576	1.73642	1.66256	4.24495e-08	1.97281	up
gene3375	1593	1352	1337	1145	1088	1218	5.56553	4.6087	4.47344	14.3412	14.28	14.7369	2.68018e-125	1.97274	up
Oncorhynchus_mykiss_newGene_17180	302	246	243	177	225	240	1.2734	1.2198	1.132	2.6757	3.84958	3.66791	7.3883e-34	1.97237	up
gene27572	348	272	257	208	264	238	2.7554	2.10226	1.95272	5.8712	7.80175	6.54377	2.38166e-32	1.97165	up
Oncorhynchus_mykiss_newGene_16908	77	83	69	63	51	75	3.49394	3.58075	2.72431	8.44386	7.69649	10.0743	5.70319e-15	1.97099	up
gene1507	28	40	39	29	32	29	0.402189	0.560798	0.531476	1.47009	1.71498	1.41172	3.81324e-08	1.97031	up
gene43929	4065	3986	4082	3083	2912	3777	16.2819	15.5804	15.6629	44.2752	43.8251	52.4067	4.39749e-203	1.96985	up
gene53778	549	537	565	468	419	440	11.5787	11.0408	11.4013	35.3711	33.1628	32.1066	6.68068e-88	1.9689	up
gene7306	620	619	561	469	482	495	8.42066	8.29194	7.37193	23.1191	24.6459	23.6631	6.03528e-89	1.96795	up
gene21313	183	217	199	152	164	168	1.99108	2.2996	2.07402	5.92393	6.68539	6.30587	4.72949e-35	1.96772	up
gene27447	99	160	120	102	103	104	0.720003	1.13839	0.834021	2.65171	2.79949	2.60746	2.0928e-18	1.96699	up
gene15906	563	487	458	356	399	458	1.92229	1.62086	1.49615	4.34962	5.107	5.41328	2.05136e-57	1.96427	up
gene37354	47	46	51	39	38	42	0.364878	0.348148	0.377049	1.07804	1.08639	1.12401	6.81907e-11	1.9634	up
gene53237	434	380	476	358	299	379	4.6637	3.98339	4.90121	13.8151	12.0656	14.1189	9.12273e-57	1.96172	up
gene15292	584	621	553	472	510	422	6.94049	7.20251	6.28975	20.0932	22.7805	17.3746	6.36824e-59	1.96141	up
Oncorhynchus_mykiss_newGene_3162	64	69	60	45	65	48	0.318877	0.412018	0.417307	1.1212	1.2589	1.1343	6.25332e-12	1.96135	up
gene20107	76	94	94	64	62	90	1.11968	1.35635	1.33039	3.39298	3.42688	4.59562	7.32312e-16	1.96116	up
gene42451	81	49	78	58	44	70	0.815898	0.483661	0.75576	2.10076	1.6572	2.42389	2.43608e-11	1.96101	up
Oncorhynchus_mykiss_newGene_24597	313	281	303	253	180	292	7.32622	6.40775	6.7897	21.2615	15.8518	23.6819	9.74792e-36	1.96072	up
Oncorhynchus_mykiss_newGene_6020	32	9	28	16	20	25	0.235742	0.062813	0.210582	0.412635	0.595644	0.627443	0.000106927	1.95975	up
gene15156	212	249	253	202	176	195	2.60191	2.99477	2.97665	8.8906	8.11687	8.32413	1.43221e-39	1.95906	up
gene44128	301	363	329	267	249	278	3.32767	3.91324	3.4859	10.5752	10.3228	10.6281	2.57675e-52	1.95626	up
gene4466	102	129	121	111	93	80	0.477355	0.589357	0.544813	1.86909	1.62881	1.29232	2.06865e-18	1.95606	up
Oncorhynchus_mykiss_newGene_14071	170	116	166	94	118	155	1.12519	0.74817	1.05276	2.23334	2.93772	3.54686	3.58224e-18	1.956	up
Oncorhynchus_mykiss_newGene_2867	692	489	571	274	532	671	2.26743	1.97825	2.08066	2.17863	4.86656	5.31157	2.69882e-07	1.95532	up
gene16693	16	27	13	20	16	13	0.209444	0.352145	0.151627	0.871612	0.738609	0.537054	0.000102842	1.95304	up
Oncorhynchus_mykiss_newGene_31747	43	58	49	53	30	41	0.395969	0.522258	0.425487	1.74921	1.02786	1.30432	2.18274e-09	1.95268	up
Oncorhynchus_mykiss_newGene_15251	250	200	301	233	184	184	2.24396	1.75192	2.59438	7.52543	6.22291	5.7217	1.13834e-26	1.9523	up
gene22473	92	98	69	65	90	55	0.625163	0.656928	0.464286	1.6704	2.51418	1.28491	5.15637e-12	1.95221	up
Oncorhynchus_mykiss_newGene_33238	279	261	248	212	193	224	9.74447	8.83863	8.15166	26.4388	24.9826	26.624	5.62731e-46	1.95188	up
Oncorhynchus_mykiss_newGene_33971	52	34	26	36	20	39	4.98133	3.17228	2.39756	12.2479	7.15891	13.0888	1.09277e-06	1.95134	up
Oncorhynchus_mykiss_newGene_18998	243	85	183	209	149	92	2.62675	0.884088	1.91435	8.20239	6.06663	3.32537	0.000262238	1.95132	up
gene39024	48	19	31	26	27	30	0.266693	0.10466	0.16085	0.514469	0.541779	0.562283	2.81741e-06	1.9513	up
gene14915	76	116	96	76	64	94	0.379878	0.558198	0.45752	1.36244	1.17784	1.61581	3.60695e-15	1.94968	up
gene31910	469	472	482	385	320	427	2.10096	2.0628	2.06656	6.18191	5.39102	6.63109	1.29901e-69	1.94836	up
Oncorhynchus_mykiss_newGene_29654	221	187	185	146	144	184	1.09505	0.891544	0.86494	2.56057	2.63893	3.16155	1.12438e-31	1.94697	up
gene20245	332	281	256	209	257	224	3.43178	2.78873	2.43393	8.63983	11.511	8.55884	5.00419e-34	1.94562	up
gene34489	26	39	48	26	31	37	0.444318	0.635732	0.780423	1.57971	1.93634	2.16203	1.58543e-07	1.94543	up
gene23359	21	0	28	18	19	12	0.360396	0	0.456347	1.09735	1.17725	0.66616	0.00753658	1.94502	up
Oncorhynchus_mykiss_newGene_1467	63	38	43	45	58	17	0.733803	0.430025	0.473801	1.84983	2.5265	0.662639	7.12331e-06	1.94369	up
gene9827	26	8	24	15	16	20	0.417572	0.1207	0.372837	0.870518	0.94177	1.12599	0.000197307	1.94324	up
Oncorhynchus_mykiss_newGene_357	142	130	180	108	135	117	1.40848	1.18095	1.62319	3.57842	4.69242	4.05996	1.89813e-21	1.94254	up
gene21811	212	186	164	160	128	160	0.732553	0.624836	0.541442	1.9829	1.65329	1.90721	1.15788e-28	1.94229	up
Oncorhynchus_mykiss_newGene_2211	241	200	218	168	158	198	2.83052	2.2832	2.44684	7.07776	6.95378	8.0292	5.09366e-36	1.94223	up
gene5357	116	105	81	80	67	96	1.51207	1.33824	1.00567	3.6989	3.24467	4.32394	3.46169e-16	1.93862	up
Oncorhynchus_mykiss_newGene_31409	40	33	34	35	27	26	1.16788	0.915297	0.956481	3.67292	3.00074	2.67319	6.96278e-08	1.93797	up
gene15073	984	1050	1111	890	757	823	7.59601	7.91995	8.18048	24.4871	21.8267	21.8597	3.05534e-111	1.93658	up
gene46101	74	90	50	56	59	58	0.370249	0.437287	0.23697	0.995458	1.11046	1.00542	2.33981e-11	1.93641	up
gene27836	111	139	149	102	101	114	0.647405	0.795675	0.834096	2.13485	2.20996	2.31553	2.26602e-22	1.93484	up
gene1032	30	40	36	29	37	21	0.063971	0.082684	0.073418	0.217222	0.297793	0.153973	4.74103e-07	1.93336	up
Oncorhynchus_mykiss_newGene_14710	28	51	12	37	14	29	0.28212	0.514994	0.117327	1.37998	0.545394	1.01201	0.000210509	1.93324	up
gene17256	5023	4776	4702	3568	3771	4006	10.6496	9.88177	9.54824	27.1268	30.0352	29.4151	4.37366e-264	1.9331	up
Oncorhynchus_mykiss_newGene_211	48	40	75	31	61	41	2.16574	1.74178	3.23286	4.89049	10.349	6.43289	1.32687e-07	1.93294	up
Oncorhynchus_mykiss_newGene_9037	37	23	42	27	31	26	1.99401	1.17939	2.20311	5.12497	6.25712	4.75909	5.65346e-07	1.93201	up
gene21195	1571	1529	1620	1223	1157	1312	13.1862	12.4563	13.2193	36.7941	35.4062	36.6831	8.32086e-210	1.93145	up
Oncorhynchus_mykiss_newGene_9562	272	283	290	167	254	245	4.84622	4.93127	4.96145	10.6604	17.0265	15.1623	8.14647e-30	1.93132	up
gene1964	556	679	558	526	405	478	4.29176	5.11082	4.11908	14.5379	11.7275	12.76	2.46522e-55	1.93113	up
gene11865	98	95	107	64	81	94	2.58163	2.4662	2.72388	6.02594	8.00657	8.57166	2.225e-17	1.93101	up
gene28036	941	862	840	653	694	720	2.30687	2.06214	1.97246	5.73609	6.39267	6.11349	1.40047e-106	1.93032	up
gene3534	512	617	582	397	458	485	7.02122	8.26271	7.65246	19.5064	23.6041	23.0187	4.42401e-63	1.9289	up
Oncorhynchus_mykiss_newGene_26646	8	9	22	11	12	12	0.205421	0.200835	0.616316	0.871599	1.11943	0.923971	0.00106433	1.92887	up
Oncorhynchus_mykiss_newGene_16323	154	167	161	103	168	109	0.504352	0.535634	0.507406	1.20515	2.07729	1.23201	2.20922e-17	1.92813	up
Oncorhynchus_mykiss_newGene_20879	21	32	27	20	17	30	0.567523	0.836545	0.702134	1.95808	1.71999	2.75369	5.31701e-06	1.92489	up
Oncorhynchus_mykiss_newGene_16079	48	36	42	41	33	28	0.308029	0.223858	0.257566	0.936206	0.805772	0.613019	2.14586e-08	1.9242	up
gene21747	123	114	97	95	69	101	0.557828	0.506694	0.423731	1.54648	1.17255	1.58466	6.06358e-18	1.92286	up
Oncorhynchus_mykiss_newGene_15449	25	61	58	39	35	44	0.083012	0.200011	0.186539	0.469064	0.440364	0.508039	2.64394e-07	1.92276	up
gene15174	257	264	268	178	245	193	1.32434	1.32539	1.32107	3.28068	4.73312	3.44479	8.63295e-31	1.92274	up
gene8779	998	1081	1063	841	774	827	18.9322	19.0951	19.2807	56.6947	54.3148	52.2109	1.4731e-134	1.92216	up
gene39509	368	372	411	270	295	333	6.31344	6.23611	6.75888	16.5866	19.0056	19.8286	1.60461e-56	1.92178	up
gene2808	64	43	48	50	49	26	0.247569	0.160807	0.176509	0.68837	0.714273	0.33899	7.35835e-08	1.9215	up
gene17898	226	291	244	186	204	205	1.47559	1.86289	1.54266	4.38722	5.0041	4.69245	4.0145e-35	1.92148	up
gene8586	1679	1870	1751	1417	1233	1472	10.019	10.9013	10.0202	30.3364	27.7165	30.4538	1.54144e-160	1.92138	up
Oncorhynchus_mykiss_newGene_7153	264	277	252	204	193	222	3.52736	3.61063	3.22504	9.80042	9.70489	10.2869	5.10006e-45	1.91995	up
gene41560	36	44	24	26	32	27	0.170436	0.205706	0.108982	0.446285	0.575716	0.448203	6.96082e-07	1.91863	up
gene42508	52	43	77	53	33	53	0.797711	0.639211	1.12287	2.90039	1.84994	2.77118	5.44588e-09	1.91849	up
gene17723	351	344	385	292	257	291	4.35262	4.15592	4.57481	12.9584	11.9514	12.4831	2.9694e-57	1.91798	up
Oncorhynchus_mykiss_newGene_11331	33	45	24	25	24	35	0.363684	0.483899	0.255795	0.987208	1.00588	1.31698	1.05313e-06	1.91698	up
gene27179	27	22	47	23	27	29	0.183147	0.146796	0.30991	0.559437	0.685265	0.670526	3.4971e-06	1.91571	up
gene132	50	83	78	86	60	25	0.754665	1.22403	1.12136	4.65815	3.38394	1.29092	1.55426e-06	1.91541	up
Oncorhynchus_mykiss_newGene_19632	416	343	403	303	256	346	3.28478	2.64363	3.0478	8.58314	7.57889	9.47596	1.61347e-48	1.91506	up
gene43728	256	236	255	200	193	187	4.05448	3.63971	3.86232	11.3438	11.4878	10.2297	1.14611e-40	1.91464	up
Oncorhynchus_mykiss_newGene_28427	28	35	35	19	39	22	0.347394	0.427262	0.416622	0.817669	1.83898	0.93331	3.85829e-06	1.91382	up
gene14746	722	895	719	652	535	625	6.15858	7.45872	5.87128	19.9159	17.1351	18.4635	2.6651e-64	1.91366	up
gene41748	17	20	19	16	15	16	0.108011	0.121392	0.111328	0.350914	0.362207	0.337629	4.46236e-05	1.91345	up
Oncorhynchus_mykiss_newGene_15061	33	37	40	24	30	35	0.583116	0.630592	0.682099	1.4831	1.99716	2.15223	6.93423e-08	1.91324	up
Oncorhynchus_mykiss_newGene_12734	47	62	21	46	45	17	0.73107	0.929985	0.303554	2.54008	2.73521	0.903434	4.90175e-05	1.9132	up
Oncorhynchus_mykiss_newGene_4697	15	37	32	21	21	28	0.897879	2.22511	1.89939	4.49752	4.8176	5.87777	1.605e-05	1.91273	up
gene986	1410	1290	1444	1002	1070	1125	2.65507	2.37018	2.60545	6.76436	7.56933	7.33522	1.99064e-140	1.91196	up
gene1516	26	37	34	15	29	36	0.525493	0.730624	0.649952	1.07229	2.1482	2.46798	4.22938e-06	1.91145	up
Oncorhynchus_mykiss_newGene_17818	23	14	18	24	11	12	0.301347	0.189752	0.281389	1.08344	0.543549	0.53397	0.000222351	1.91137	up
gene3415	881	865	711	535	619	752	1.88015	1.80074	1.45222	4.09235	4.96409	5.55867	1.24144e-54	1.91027	up
gene31139	21	30	18	24	12	22	0.12285	0.1741	0.102839	0.512511	0.261468	0.458643	3.85547e-05	1.91024	up
gene33516	38	27	39	24	18	44	0.175597	0.121433	0.172737	0.399405	0.3036	0.712841	3.06781e-06	1.90833	up
gene23346	81	76	65	65	50	60	1.14316	1.05136	0.879121	3.279	2.64013	2.93167	1.55266e-13	1.9081	up
gene55623	96	80	63	66	61	61	1.33888	1.09104	0.843564	3.28236	3.21062	2.92104	3.80188e-13	1.90638	up
gene25981	1418	1337	1421	963	1066	1180	2.35225	2.16326	2.25971	5.72276	6.64349	6.77328	7.5809e-131	1.90471	up
Oncorhynchus_mykiss_newGene_32872	71	65	43	27	43	76	1.19769	1.01921	0.674702	1.35431	2.33946	3.98661	3.2823e-07	1.90457	up
gene7258	42	29	15	16	25	31	0.419694	0.284035	0.135763	0.578072	0.910858	1.06095	4.74875e-05	1.90441	up
gene17404	63	46	77	43	54	50	0.2858	0.205772	0.336072	0.700437	0.91901	0.794928	2.71592e-10	1.90432	up
gene6953	162	164	149	107	136	125	0.863283	0.855011	0.760199	2.0357	2.71398	2.30002	1.29974e-24	1.90429	up
gene26474	1409	1391	1414	1134	1023	1074	6.8565	6.60597	6.58738	19.7805	18.6982	18.0927	5.92021e-159	1.90362	up
Oncorhynchus_mykiss_newGene_30011	138	157	176	122	114	129	3.05733	3.78132	4.14181	8.84346	10.0398	9.49018	9.55798e-26	1.90298	up
gene6897	43	52	23	36	25	35	0.410156	0.482002	0.206392	1.22864	0.897957	1.15922	1.24777e-06	1.90167	up
gene38618	22	23	15	15	16	19	0.089272	0.098441	0.059125	0.2168	0.255601	0.272864	4.7199e-05	1.90162	up
Oncorhynchus_mykiss_newGene_17728	550	500	610	426	330	529	4.65436	4.54431	5.24247	12.2121	12.7822	16.2254	2.65478e-43	1.90157	up
gene27789	596	609	604	525	426	437	11.6253	11.5993	11.2891	36.6857	31.1871	29.5092	3.29155e-66	1.90147	up
gene49032	162	178	180	140	141	120	1.57998	1.69851	1.68595	4.9107	5.17117	4.05826	1.5639e-26	1.90116	up
gene30346	38	23	18	20	22	23	0.736639	0.421784	0.330407	1.33354	1.59751	1.51285	1.65458e-05	1.89984	up
Oncorhynchus_mykiss_newGene_24608	16	22	17	16	13	17	0.592502	0.761126	0.579319	1.90853	1.49415	2.36337	7.61685e-05	1.89941	up
gene12206	1027	961	1019	728	771	801	4.2306	3.86021	4.01985	10.7538	11.9207	11.4223	1.31386e-125	1.8993	up
gene37059	284	208	234	190	162	209	3.78233	2.6997	2.98451	9.03725	8.07018	9.62691	1.02854e-30	1.89916	up
gene43406	32	39	42	41	21	29	0.555042	0.648393	0.685242	2.54398	1.31688	1.73008	4.17181e-07	1.89863	up
gene30121	157	198	244	145	167	150	1.79662	2.20948	2.67328	5.9258	7.15201	5.94219	2.1596e-22	1.89829	up
gene43852	83	117	112	73	78	92	0.945765	1.29857	1.2252	2.96728	3.34002	3.6198	2.49449e-16	1.89783	up
gene36905	716	589	561	476	446	509	7.38574	5.92164	5.5404	17.6055	17.2698	18.1714	2.39895e-62	1.89749	up
gene22165	19	19	16	12	19	14	0.268532	0.265748	0.215567	0.614762	0.983907	0.682181	0.000112108	1.89674	up
gene31145	34	58	33	34	34	32	0.29984	0.49551	0.276516	1.07289	1.12231	0.975506	1.90221e-07	1.89673	up
Oncorhynchus_mykiss_newGene_14757	383	329	335	246	232	329	2.29022	1.91583	1.91189	5.26716	5.2074	6.80552	9.70968e-41	1.89663	up
gene14768	182	200	192	136	161	144	1.74107	1.86818	1.76257	4.6655	5.80818	4.77202	2.52448e-29	1.89636	up
gene17195	14	21	30	17	11	27	0.088205	0.131499	0.183255	0.38529	0.246901	0.604861	0.000141901	1.89583	up
gene8229	120	124	121	94	89	99	1.49012	1.44767	1.59535	4.15959	4.09945	4.46397	2.73507e-22	1.89573	up
Oncorhynchus_mykiss_newGene_21274	24	13	16	12	12	21	0.644582	0.332421	0.395725	1.12504	1.17476	1.91485	0.000225281	1.89477	up
Oncorhynchus_mykiss_newGene_19049	170	167	143	119	115	136	1.18412	1.22491	1.09063	2.80147	3.99435	3.71474	3.01826e-26	1.89414	up
gene13290	15	8	33	14	17	17	0.062146	0.033272	0.131754	0.210676	0.263063	0.237571	0.000680513	1.89271	up
gene32113	76	91	74	60	69	58	2.21432	2.6048	2.07075	6.22033	7.61242	5.89461	8.84792e-14	1.89233	up
gene11266	232	284	267	192	179	230	1.96845	2.34861	2.16601	5.83911	5.70046	6.7704	8.20035e-37	1.89192	up
gene18731	54	56	49	44	35	46	0.551506	0.547049	0.475617	1.57605	1.29404	1.59173	1.86343e-10	1.89168	up
gene41264	257	277	251	186	192	223	4.60189	4.90628	4.34453	12.0106	12.9902	13.9873	4.04372e-41	1.89109	up
gene26557	22	20	27	16	14	27	0.107643	0.089584	0.122505	0.284766	0.25363	0.43796	3.01857e-05	1.89074	up
Oncorhynchus_mykiss_newGene_16073	90	111	74	60	72	82	0.974762	1.17062	0.757562	2.49497	2.91926	3.46328	9.95582e-14	1.89019	up
Oncorhynchus_mykiss_newGene_2768	33	27	36	33	21	23	0.802331	0.636136	0.833075	2.86652	1.85933	1.96662	1.25209e-06	1.89013	up
gene34372	1476	1556	1573	1218	1133	1143	10.9329	11.2518	11.1611	32.3502	31.5514	29.3178	3.71622e-148	1.88922	up
gene30248	145	143	113	111	82	117	0.49606	0.478225	0.371064	1.36401	1.05715	1.38506	2.60349e-19	1.88891	up
Oncorhynchus_mykiss_newGene_19469	22	15	26	13	18	21	0.345998	0.239487	0.402456	0.722151	1.07882	1.16155	6.11819e-05	1.8885	up
gene14362	211	256	239	205	185	149	1.72294	2.04114	1.87403	6.01708	5.69265	4.22571	2.75221e-26	1.88838	up
gene16104	46	43	42	21	44	39	0.129482	0.118049	0.112127	0.205894	0.458675	0.375572	1.88012e-07	1.88821	up
gene22903	95	86	55	56	48	82	2.16266	1.91939	1.20702	4.5776	4.09984	6.45474	2.41487e-10	1.88761	up
gene38762	172	200	147	169	105	126	1.636	1.86762	1.34207	5.74071	3.79553	4.19866	1.28076e-18	1.88724	up
gene27280	41	64	45	34	42	42	0.20827	0.315651	0.218451	0.61686	0.793659	0.728225	7.87308e-09	1.88608	up
Oncorhynchus_mykiss_newGene_13609	20	18	23	19	14	17	0.403434	0.359901	0.440026	1.40521	1.03056	1.1713	4.08119e-05	1.88549	up
gene8356	37	25	45	29	32	24	0.216566	0.145628	0.258488	0.613967	0.690473	0.489478	1.03313e-06	1.88451	up
Oncorhynchus_mykiss_newGene_22794	113	88	73	60	66	87	3.97377	2.873	2.35832	7.4701	8.63386	9.8621	4.65842e-13	1.88448	up
Oncorhynchus_mykiss_newGene_26465	339	401	363	263	286	288	23.8397	27.4625	24.4493	66.1731	75.5713	69.969	2.40512e-49	1.88289	up
Oncorhynchus_mykiss_newGene_19023	72	75	95	57	60	70	1.00501	1.00911	1.26035	2.81429	3.1077	3.37821	6.53614e-14	1.88262	up
gene15624	400	435	437	329	319	315	6.69972	7.11155	7.01119	19.7202	20.0474	18.2501	1.74436e-60	1.88195	up
gene1866	2665	2506	2527	1969	1957	1871	11.1836	10.2611	10.1586	29.6199	30.8524	27.1958	3.16734e-162	1.87979	up
Oncorhynchus_mykiss_newGene_13902	33	18	16	14	21	20	0.274739	0.143876	0.177343	0.416874	0.645301	0.55463	9.51384e-05	1.87761	up
gene37811	92	63	51	46	38	79	1.41105	0.936267	0.751861	2.54329	2.18421	4.18847	2.38458e-08	1.87644	up
gene21064	577	648	562	445	396	511	2.2175	2.42736	2.0699	6.12743	5.72804	6.79326	1.3267e-67	1.87637	up
gene39648	13	25	23	20	15	15	0.112259	0.214329	0.196992	0.64882	0.51226	0.470341	0.000105477	1.87537	up
Oncorhynchus_mykiss_newGene_5632	36	41	35	25	39	24	0.328119	0.412945	0.305578	0.921957	1.43607	0.762924	6.01827e-07	1.87501	up
gene13771	533	595	623	418	413	490	5.83755	6.037	6.40236	15.4563	16.0621	17.7943	1.52286e-72	1.87474	up
gene10640	52	42	45	39	36	33	0.439007	0.343222	0.368465	1.184	1.10592	0.965118	5.21399e-09	1.87332	up
gene30318	1083	909	1029	706	764	801	5.59746	4.58387	5.09786	13.0877	14.8364	14.3369	1.89605e-92	1.8732	up
gene14564	262	302	305	176	249	231	4.53189	5.09351	5.04676	10.8664	16.1863	13.8363	3.41141e-30	1.87167	up
Oncorhynchus_mykiss_newGene_10798	54	48	42	44	32	36	1.00615	0.865735	0.748515	2.94959	2.25814	2.30595	5.43958e-09	1.87157	up
Oncorhynchus_mykiss_newGene_31674	12	34	21	19	22	14	0.563213	1.57132	0.942294	3.21008	3.90559	2.29434	0.000212536	1.87131	up
gene37191	56	65	63	55	39	48	0.651463	0.730466	0.698908	2.26145	1.69207	1.93105	4.34959e-11	1.87129	up
Oncorhynchus_mykiss_newGene_6931	735	636	637	532	465	512	2.24122	1.98818	1.94931	6.56162	5.63922	5.61351	1.37927e-74	1.8708	up
Oncorhynchus_mykiss_newGene_32950	10	30	25	12	28	14	0.147117	0.418616	0.342712	0.674431	1.6178	0.692805	0.000600436	1.86943	up
gene43711	1134	1131	1140	845	818	887	13.5271	13.1622	13.0232	36.1166	36.6417	36.6333	3.59052e-154	1.86884	up
gene5429	156	167	139	130	103	117	1.61881	1.70067	1.39396	4.82548	4.13654	4.18227	2.82893e-23	1.8688	up
Oncorhynchus_mykiss_newGene_28158	63	47	45	40	30	51	0.830833	0.757777	0.562275	1.51809	1.75928	2.54886	8.46398e-09	1.86817	up
Oncorhynchus_mykiss_newGene_5589	801	710	636	547	450	621	14.6057	12.3816	11.307	34.6444	31.1538	39.0864	3.57325e-56	1.86789	up
gene30871	1579	1720	1696	1266	1262	1203	28.6725	30.488	29.5015	82.412	86.081	75.6956	1.51136e-129	1.86743	up
gene44553	208	184	169	113	157	154	1.24659	1.07691	0.968225	2.41853	3.53175	3.1859	7.21535e-23	1.86689	up
gene17930	38	33	48	28	29	36	0.704137	0.581456	0.844191	1.85502	1.97177	2.28148	9.49584e-08	1.86683	up
gene15081	76	94	71	68	54	62	0.26903	0.323997	0.239985	0.862045	0.716791	0.760557	3.19445e-13	1.86405	up
Oncorhynchus_mykiss_newGene_28762	50	53	50	50	39	29	1.25852	1.30889	1.19928	4.63688	3.66154	2.45118	1.34465e-08	1.86393	up
Oncorhynchus_mykiss_newGene_10830	23	35	33	27	19	26	0.265501	0.402972	0.377912	1.12322	0.85506	1.04592	3.16926e-06	1.86292	up
Oncorhynchus_mykiss_newGene_22012	59	54	54	45	50	33	0.746475	0.673125	0.694514	2.02153	2.31228	1.39714	1.95152e-09	1.86285	up
gene42603	11	13	24	14	11	15	0.164732	0.192863	0.354667	0.742118	0.63811	0.818412	0.000530488	1.86268	up
Oncorhynchus_mykiss_newGene_28394	31	43	35	25	36	24	0.416522	0.61791	0.444459	1.1828	1.94023	1.10712	9.21798e-07	1.86172	up
gene9870	145	104	97	81	68	116	1.07879	0.757593	0.68904	2.14667	1.89089	2.97784	1.72842e-13	1.86105	up
gene30467	40	18	15	5	24	34	0.245142	0.103506	0.084684	0.099471	0.537651	0.708522	0.00172263	1.86068	up
gene15578	18	15	17	14	11	16	1.01941	0.831883	0.924915	2.86511	2.36454	3.23021	0.000206306	1.86036	up
Oncorhynchus_mykiss_newGene_25679	89	77	104	71	59	75	1.19524	1.01392	1.3428	3.39691	2.98355	3.50027	1.15741e-14	1.85945	up
gene34949	40	40	47	33	32	33	0.518441	0.506016	0.588802	1.52711	1.55781	1.5035	1.73909e-08	1.85906	up
gene41463	461	537	608	448	386	363	4.43533	5.04446	5.60562	15.4601	13.9265	12.0805	1.79083e-42	1.85887	up
gene45920	39	42	28	34	29	22	0.19439	0.202958	0.134271	0.613219	0.53388	0.371599	1.12715e-06	1.85817	up
gene35873	752	775	824	613	539	597	8.19405	8.24262	8.60679	23.9616	22.0475	22.5464	9.45783e-98	1.85783	up
gene23190	51	40	29	25	20	51	1.52834	1.18718	0.839538	2.65929	2.22145	5.36523	7.53558e-06	1.85664	up
gene2717	1462	1332	1308	894	1042	1113	6.74639	5.99636	5.77972	14.7804	18.0609	17.781	1.16149e-94	1.85618	up
gene20591	17	15	13	13	12	12	0.648451	0.536107	0.454718	1.72543	1.63177	1.62339	0.000390838	1.85591	up
gene51332	547	482	444	337	352	409	10.5647	9.09549	8.21702	23.348	25.558	27.3353	1.76737e-53	1.85519	up
Oncorhynchus_mykiss_newGene_155	77	65	67	53	35	73	1.27358	1.02375	0.974324	2.77674	2.2571	4.25829	4.39256e-10	1.85487	up
Oncorhynchus_mykiss_newGene_24906	12	23	16	14	11	17	0.396293	0.724135	0.501061	1.59943	1.28311	1.86142	0.000338885	1.85473	up
Oncorhynchus_mykiss_newGene_11853	21	14	11	11	14	13	0.555319	0.369987	0.269937	1.0085	1.42521	1.15619	0.00055173	1.85427	up
gene39023	796	890	923	610	617	711	16.8431	18.3792	18.7127	46.2883	49.0302	52.1367	3.32125e-93	1.85427	up
gene40562	41	44	49	40	30	33	0.706937	0.800923	0.877808	2.70875	2.03833	2.11311	1.56754e-08	1.85375	up
gene8674	42	35	37	29	21	39	0.776902	0.627697	0.651847	1.96215	1.46614	2.54475	3.67329e-07	1.85309	up
gene17841	39	67	49	39	41	39	0.494421	0.825814	0.593067	1.73732	1.91593	1.67319	1.59938e-08	1.85301	up
gene46692	19	35	28	18	21	26	0.55187	1.00027	0.771075	1.89775	2.24953	2.64445	1.58142e-05	1.8523	up
Oncorhynchus_mykiss_newGene_32190	24	25	16	21	16	15	1.56346	1.57014	0.981102	4.95264	3.95097	3.30856	6.80378e-05	1.85212	up
gene50299	54	41	48	39	29	42	3.58293	2.65561	2.9978	9.14274	7.02207	9.47781	9.3749e-09	1.85192	up
gene26730	1345	1329	1475	1020	1012	1031	22.5371	21.7311	23.6675	61.2968	63.7067	59.838	2.03839e-137	1.84953	up
Oncorhynchus_mykiss_newGene_14315	32	37	33	31	29	19	0.287856	0.325175	0.28532	1.00963	0.989108	0.58004	1.72834e-06	1.84947	up
Oncorhynchus_mykiss_newGene_960	25	39	42	25	22	36	0.308761	0.476999	0.508619	1.1313	1.04615	1.57884	1.9702e-06	1.84935	up
gene27922	304	321	274	210	231	226	2.53332	2.62295	2.58135	6.25442	8.59861	7.72276	7.66261e-40	1.84908	up
gene28901	2130	1993	1969	1501	1420	1578	11.6179	10.6127	10.2905	29.3503	29.1009	29.8129	1.27922e-194	1.84879	up
gene19143	1053	1215	1210	812	833	925	25.7596	29.0004	28.3576	71.1767	76.5431	78.3264	4.13148e-107	1.84794	up
gene37639	1155	1169	1053	847	855	788	10.0823	9.95665	8.80312	26.5121	28.0221	23.8108	1.88692e-89	1.84776	up
gene31824	15	10	20	13	12	12	0.039436	0.026416	0.052287	0.118675	0.123799	0.112408	0.000619854	1.84773	up
Oncorhynchus_mykiss_newGene_25789	91	82	61	67	53	57	1.08242	0.951306	0.694398	2.8361	2.35196	2.34312	9.18473e-12	1.84773	up
gene19595	18	31	22	17	14	26	0.087529	0.149334	0.103335	0.289413	0.251787	0.442212	6.15681e-05	1.84758	up
Oncorhynchus_mykiss_newGene_22240	52	69	55	59	38	37	0.570069	0.775237	0.612695	3.28218	1.55067	1.37578	6.29435e-09	1.84539	up
gene35021	41	29	44	23	41	24	0.589042	0.401734	0.600301	1.13665	2.18006	1.16932	3.19152e-06	1.84499	up
gene36570	142	156	138	105	119	100	1.20254	1.29011	1.11608	3.18859	3.76335	2.92612	3.84652e-21	1.84464	up
gene42426	21	30	26	30	15	16	0.269136	0.377648	0.319175	1.382	0.705851	0.686378	5.08884e-05	1.84385	up
gene39063	118	155	136	80	90	138	1.26628	1.62336	1.40231	3.05912	3.63413	5.12668	1.51668e-15	1.84371	up
gene29829	643	652	607	525	446	430	8.93582	8.84029	8.08694	26.1445	23.3034	20.6849	2.07549e-59	1.84342	up
gene29739	77	73	76	64	70	36	0.404552	0.374649	0.380707	1.19683	1.37654	0.648011	1.87408e-09	1.8427	up
gene34652	44	61	85	43	58	43	0.360351	0.487164	0.672435	1.2687	1.7699	1.21257	2.23802e-08	1.84118	up
Oncorhynchus_mykiss_newGene_7290	51	47	37	38	41	24	0.571187	0.509322	0.391513	1.49738	1.72337	0.929764	3.00983e-07	1.84097	up
gene6470	35	26	29	19	23	28	0.184483	0.131715	0.145856	0.349962	0.452828	0.509294	3.73022e-06	1.84056	up
gene33682	131	114	104	80	61	123	2.39649	2.03436	1.81204	5.25953	4.16157	7.76289	4.32733e-13	1.8401	up
Oncorhynchus_mykiss_newGene_6424	29	17	45	15	33	24	0.548314	0.349588	1.07551	1.12488	2.89242	1.5993	0.000106618	1.84	up
gene29360	383	300	293	220	257	243	0.958576	0.733402	0.70408	1.97904	2.41985	2.10722	1.05103e-32	1.83965	up
gene47834	250	213	147	144	119	195	6.76253	5.63255	3.81366	13.9285	12.064	18.2791	3.10973e-16	1.83904	up
Oncorhynchus_mykiss_newGene_9461	953	875	848	672	667	623	8.80026	7.64802	7.24896	21.4624	22.5801	18.8606	7.10291e-81	1.83897	up
gene17501	28	29	40	28	31	16	0.21445	0.215764	0.291977	0.755653	0.895036	0.41389	1.0912e-05	1.83896	up
gene18126	41	29	30	28	17	33	0.341291	0.233061	0.242026	0.837151	0.518133	0.954325	3.86166e-06	1.83826	up
Oncorhynchus_mykiss_newGene_2160	37	32	36	27	21	33	0.468757	0.407709	0.446325	1.23249	1.009	1.4632	5.98302e-07	1.83816	up
gene42378	78	41	39	36	54	31	0.242048	0.122772	0.115616	0.400401	0.632668	0.335975	2.01123e-06	1.83753	up
gene48372	106	110	117	85	83	79	2.37007	2.40772	2.52131	6.85295	6.95783	6.09159	3.44953e-18	1.83709	up
gene12783	584	718	760	521	446	550	5.31366	6.37117	6.6257	16.9753	15.2505	17.2906	4.09924e-57	1.83695	up
Oncorhynchus_mykiss_newGene_15233	31	21	25	21	23	16	0.569163	0.384764	0.449238	1.40658	1.59728	1.03151	2.38569e-05	1.83642	up
gene34377	88	92	47	57	52	63	0.97582	0.989373	0.498722	2.25113	2.15293	2.41806	1.90762e-09	1.83639	up
gene38809	151	164	138	118	118	98	0.681868	0.712212	0.609181	1.83387	1.91654	1.49343	1.66728e-20	1.83331	up
Oncorhynchus_mykiss_newGene_5344	194	144	183	89	166	131	3.95935	2.66697	3.50095	6.52594	13.0711	10.8854	2.3552e-14	1.83329	up
gene16340	186	223	253	173	157	157	2.11841	2.47833	2.75837	7.05524	6.72988	6.18609	6.65271e-27	1.83303	up
gene2925	346	293	278	194	238	241	1.73987	1.43675	1.34008	3.49926	4.50551	4.19763	3.42398e-33	1.83097	up
gene6089	24	48	42	35	22	31	0.405952	0.800581	0.689307	2.12867	1.40696	1.8261	3.42189e-06	1.83093	up
Oncorhynchus_mykiss_newGene_14153	201	133	120	114	94	130	0.724839	0.467192	0.41501	1.47187	1.27224	1.62596	4.3282e-15	1.82988	up
Oncorhynchus_mykiss_newGene_4116	47	46	59	37	31	47	0.184307	0.174346	0.222485	0.518016	0.457086	0.632558	7.68841e-09	1.82978	up
gene1825	981	945	974	691	702	720	31.627	29.8416	30.028	80.336	84.7947	79.4973	1.09997e-118	1.82965	up
gene44847	1299	1467	1410	1030	1000	1011	9.91103	10.9276	10.3195	28.1583	28.6954	26.739	1.5549e-121	1.82941	up
gene48705	83	50	72	26	71	59	1.15625	0.678406	0.95062	1.26454	3.66977	2.80851	7.44161e-07	1.82937	up
gene37776	135	109	145	105	71	113	1.16623	0.916953	1.19706	3.23638	2.27349	3.35412	2.95201e-16	1.82888	up
Oncorhynchus_mykiss_newGene_26356	189	190	211	115	153	166	7.34019	7.20171	7.85027	16.0107	22.3043	22.3486	2.48957e-24	1.82868	up
gene31955	389	407	341	264	257	312	0.861723	0.879033	0.722842	2.09727	2.13649	2.39075	4.80056e-46	1.8286	up
Oncorhynchus_mykiss_newGene_15374	113	219	216	157	117	133	0.876933	1.47059	1.56034	3.86067	2.81357	2.98497	1.80922e-13	1.82837	up
gene30474	59	68	57	35	41	63	0.190693	0.212598	0.177143	0.404129	0.499958	0.703451	2.20189e-09	1.82825	up
gene35561	427	459	442	296	307	368	4.05143	4.24797	4.08061	10.2044	10.912	12.275	5.47466e-57	1.82795	up
gene29875	660	676	637	492	481	463	1.89621	1.89597	1.75229	5.07211	5.19391	4.60508	3.21616e-76	1.82737	up
gene17255	308	146	154	112	126	222	10.4746	4.82207	5.02078	13.6472	15.994	26.1459	8.72644e-10	1.8268	up
Oncorhynchus_mykiss_newGene_11897	54	36	48	32	41	31	0.808205	0.5276	0.69582	1.66846	2.26028	1.58987	1.01864e-07	1.82656	up
Oncorhynchus_mykiss_newGene_31104	20	29	22	16	14	26	0.817901	1.13138	0.8532	2.2572	2.02471	3.6236	6.18713e-05	1.82623	up
Oncorhynchus_mykiss_newGene_24204	26	19	17	12	17	20	2.65502	1.86344	1.63457	4.41825	6.46851	6.94302	0.000134476	1.82477	up
Oncorhynchus_mykiss_newGene_26415	13	23	27	17	13	20	0.446433	0.760628	0.909465	2.10099	1.68619	2.41259	0.000174674	1.82447	up
Oncorhynchus_mykiss_newGene_30311	32	38	15	18	19	30	0.714217	0.826159	0.309615	1.36588	1.58978	2.29412	8.36203e-05	1.82173	up
Oncorhynchus_mykiss_newGene_8729	80	92	91	72	60	62	0.779343	0.90673	0.855428	2.69888	2.19973	2.10167	3.74738e-14	1.82139	up
Oncorhynchus_mykiss_newGene_21810	114	71	67	39	58	94	1.83169	1.1031	1.03269	2.20623	3.50176	5.23561	6.37932e-08	1.81912	up
Oncorhynchus_mykiss_newGene_13054	170	150	183	118	107	143	1.68564	1.39694	1.53447	3.77543	3.48642	4.43205	1.5167e-23	1.81774	up
gene7081	3379	3611	3603	2787	2310	2557	29.8245	31.098	30.4568	88.2108	76.5834	78.1771	5.19858e-154	1.81754	up
gene54488	69	60	66	38	36	73	1.86203	1.57812	1.72263	3.68882	3.62275	6.82557	9.86361e-09	1.81695	up
gene8393	4910	5782	4941	3813	3591	3890	15.4294	17.7314	14.8739	42.9606	42.3936	42.3397	9.42334e-150	1.81692	up
gene15763	36	11	24	19	20	17	0.677379	0.186708	0.420524	1.2101	1.35332	1.08748	0.000302223	1.81645	up
gene38310	468	450	375	271	312	356	3.23182	3.28262	2.30542	7.00045	8.32919	7.33842	3.68478e-40	1.81543	up
gene24185	26	30	20	19	15	25	0.247272	0.280597	0.182463	0.630673	0.517243	0.828361	3.37099e-05	1.81536	up
Oncorhynchus_mykiss_newGene_14538	45	69	73	38	51	50	0.821784	1.22966	1.26796	2.48844	3.49212	3.14971	5.24902e-09	1.81355	up
Oncorhynchus_mykiss_newGene_14765	2438	1901	2045	1503	1418	1690	7.16321	5.76799	6.24654	14.3651	14.1932	14.9443	1.05761e-90	1.813	up
gene29954	113	144	101	90	83	89	1.21786	1.51164	1.02449	3.46471	3.20696	3.35138	4.049e-16	1.81262	up
gene4610	1171	1045	981	691	791	823	1.76009	1.53576	1.39248	3.66582	4.39895	4.22315	4.94561e-75	1.81195	up
gene21871	78	50	51	31	47	56	0.386108	0.233988	0.24127	0.540224	0.871702	0.961809	5.24583e-08	1.81117	up
gene22731	691	705	644	456	479	536	6.02995	6.00145	5.38589	14.2576	15.7067	16.2007	2.54043e-78	1.81101	up
gene40788	177	154	141	104	117	121	1.35578	1.14724	1.02894	2.84059	3.36107	3.20121	1.52159e-21	1.80592	up
Oncorhynchus_mykiss_newGene_29291	76	69	66	44	52	59	1.81533	1.59551	1.49157	3.76919	4.61638	4.87018	1.71346e-11	1.80588	up
gene26738	295	328	294	202	248	209	3.20715	3.50997	2.92534	7.91871	9.66475	7.5501	9.53269e-33	1.80476	up
Oncorhynchus_mykiss_newGene_26706	45	36	59	40	24	41	0.424055	0.338145	0.57651	1.36095	0.858748	1.32897	3.60542e-07	1.80434	up
gene32359	764	760	773	534	568	542	2.97626	2.88622	2.88349	7.34359	8.17559	7.21324	5.75504e-85	1.80409	up
gene44629	16	14	21	12	15	13	0.599493	0.505003	0.740926	1.6179	2.10769	1.63373	0.000408733	1.80396	up
gene46545	238	258	259	189	161	194	10.6398	11.2745	11.119	30.2771	26.9726	29.9909	1.24288e-35	1.80367	up
gene28879	38	30	33	19	28	29	0.31346	0.239534	0.259964	0.54309	0.859576	0.835308	2.81945e-06	1.80279	up
Oncorhynchus_mykiss_newGene_25490	243	233	236	181	162	169	11.0931	10.3611	10.308	29.5381	27.6916	26.636	3.69575e-34	1.80265	up
gene7490	76	43	33	32	53	29	0.421123	0.233489	0.173035	0.639131	1.10883	0.54729	1.01242e-05	1.8008	up
gene27720	57	30	26	24	26	36	1.24081	0.660732	0.564358	1.8865	2.153	2.70492	1.38485e-05	1.80031	up
gene25470	85	80	61	59	56	50	0.658419	0.605418	0.450389	1.63524	1.61878	1.33408	4.14324e-11	1.80009	up
gene7715	88	101	79	64	62	69	1.74206	1.94712	1.49906	4.50596	4.63027	4.69404	7.41889e-14	1.79977	up
gene22250	75	90	76	51	56	69	0.400085	0.472975	0.391828	0.973145	1.12604	1.26933	1.92611e-12	1.79937	up
gene21652	113	122	68	67	69	86	0.972483	1.01983	0.559509	2.05248	2.21539	2.56047	3.27507e-11	1.79833	up
gene5223	441	417	414	268	301	342	1.4385	1.32749	1.29427	3.13254	3.68653	3.86174	3.66108e-50	1.79832	up
gene26097	1570	1795	1795	1240	1145	1296	28.8562	32.2076	31.6005	81.674	78.9632	82.5016	1.46341e-131	1.79798	up
gene23103	68	72	63	44	59	45	1.49405	1.53981	1.31855	3.42461	4.89235	3.39032	2.40501e-10	1.79782	up
gene9322	71	81	82	64	58	48	1.10291	1.23096	1.23219	3.56329	3.67295	2.59052	9.54816e-12	1.79758	up
Oncorhynchus_mykiss_newGene_21450	95	84	80	57	54	78	5.31934	4.59993	4.30125	11.3853	11.247	15.0552	6.4722e-13	1.79726	up
Oncorhynchus_mykiss_newGene_24459	45	41	44	17	34	47	1.5022	1.31765	1.39977	2.01423	4.20522	5.36712	3.72762e-06	1.79704	up
gene10729	136	127	166	110	97	102	0.886819	0.806361	1.03796	2.57307	2.36569	2.30932	1.79272e-19	1.79688	up
gene35017	72	72	73	71	39	49	0.775497	0.763793	0.760205	2.7365	1.58652	1.82624	6.25857e-10	1.79678	up
gene20393	54	41	57	44	32	36	0.426502	0.315437	0.433542	1.27083	0.961658	0.961093	2.70771e-08	1.79631	up
gene16510	29	33	32	11	27	34	0.683587	0.769059	0.734923	0.893507	2.42532	2.8238	5.45175e-05	1.79617	up
Oncorhynchus_mykiss_newGene_17724	307	257	270	147	204	250	0.97741	0.695058	0.964968	2.05785	2.59744	2.38376	6.79099e-23	1.79547	up
gene3722	148	149	178	119	95	128	2.70604	2.66128	3.12961	7.8058	6.53646	8.11181	2.33504e-21	1.79391	up
Oncorhynchus_mykiss_newGene_1379	53	44	40	37	30	34	0.425469	0.346213	0.442148	1.05606	0.899314	0.940962	5.94863e-08	1.79308	up
gene28712	831	781	754	539	559	583	3.95989	3.63275	3.44058	9.21227	9.97735	9.57506	1.68788e-87	1.79181	up
Oncorhynchus_mykiss_newGene_24276	53	70	51	47	40	40	3.3507	4.36523	3.09209	10.7402	9.45298	8.9	3.94503e-09	1.78916	up
gene12715	16	25	16	15	15	14	0.086746	0.131671	0.0805	0.28586	0.312139	0.265022	0.00029141	1.78905	up
gene53616	136	147	108	80	102	99	10.4332	10.9697	7.92346	21.777	29.3729	26.2654	4.82749e-16	1.78861	up
gene1048	72	53	51	41	36	52	0.462803	0.332699	0.311001	0.960929	0.893797	1.18834	5.5275e-09	1.78804	up
Oncorhynchus_mykiss_newGene_3885	358	409	366	210	299	298	3.96601	4.33063	4.08347	8.27688	9.48123	8.53145	1.4388e-30	1.78783	up
gene22642	48	43	85	40	36	54	0.191055	0.165313	0.322258	0.571229	0.532304	0.74248	2.35892e-07	1.78723	up
gene31753	25	34	33	20	20	29	0.068206	0.092193	0.088086	0.196788	0.200591	0.271621	8.36871e-06	1.78677	up
gene40870	27	14	23	16	16	17	0.582616	0.2871	0.472769	1.23169	1.29985	1.21494	0.000184336	1.78592	up
gene1494	32	40	29	24	34	17	0.467295	0.576064	0.408269	1.26945	1.90409	0.846655	1.84712e-05	1.78354	up
Oncorhynchus_mykiss_newGene_33237	53	45	45	38	26	41	5.00591	4.08709	4.04994	12.6896	9.06169	13.3478	5.99501e-08	1.78333	up
gene1781	9	16	18	11	11	12	0.135641	0.247479	0.280597	0.620177	0.639143	0.649527	0.00138609	1.78318	up
gene53891	51	44	67	40	37	41	1.46846	1.21515	1.84133	4.05397	4.00181	4.03141	1.33914e-08	1.78312	up
gene31109	1348	2153	1115	1198	1113	1049	91.9081	143.276	72.834	292.989	285.213	247.631	1.43798e-08	1.783	up
Oncorhynchus_mykiss_newGene_5142	843	623	876	576	499	583	4.67258	3.36617	3.85738	10.2697	9.52288	10.3903	1.33568e-45	1.782	up
gene2584	211	242	240	165	162	164	2.85288	3.16112	3.0915	7.99467	8.21678	7.66916	3.87521e-31	1.78099	up
Oncorhynchus_mykiss_newGene_33980	200	165	185	139	133	118	5.70229	4.66247	5.13137	14.8864	13.916	11.7058	8.59141e-23	1.78016	up
Oncorhynchus_mykiss_newGene_2971	28	21	18	12	19	20	0.301006	0.234338	0.179666	0.45866	0.709509	0.726266	0.000159924	1.77933	up
Oncorhynchus_mykiss_newGene_9468	50	59	11	39	23	31	0.37565	0.50186	0.105301	1.05824	0.632965	0.966331	0.000459817	1.77907	up
Oncorhynchus_mykiss_newGene_14992	450	377	436	290	248	358	2.30656	1.73111	2.11435	5.76786	4.39018	6.03984	2.01425e-39	1.77892	up
Oncorhynchus_mykiss_newGene_12771	47	44	37	30	26	38	0.393795	0.357488	0.291123	0.899552	0.79307	1.09895	2.18783e-07	1.77889	up
gene24579	697	777	772	543	504	534	2.6692	2.89809	2.88555	7.58825	7.37063	7.1777	1.7439e-81	1.77839	up
gene46533	104	112	117	71	74	93	3.42752	3.60524	3.71032	8.43297	9.13452	10.6127	2.43263e-16	1.77807	up
Oncorhynchus_mykiss_newGene_882	30	45	23	28	26	19	0.430976	0.632645	0.31095	1.40344	1.35543	0.937721	2.69448e-05	1.77802	up
Oncorhynchus_mykiss_newGene_11035	433	386	421	317	300	256	2.9486	2.19606	3.03275	4.99751	5.08192	3.84646	1.32896e-38	1.77796	up
gene24248	143	107	150	95	90	100	0.309661	0.227197	0.314353	0.738838	0.729377	0.750373	3.17968e-17	1.77792	up
gene2518	350	275	293	222	221	205	1.57219	1.20579	1.26583	3.5677	3.75295	3.1785	5.2841e-32	1.77775	up
Oncorhynchus_mykiss_newGene_9478	98	132	143	74	87	106	1.27186	1.67898	1.9674	3.46336	4.89108	4.75545	1.53773e-14	1.77742	up
gene36496	79	44	57	45	31	56	0.218722	0.118883	0.151501	0.448751	0.321808	0.530906	1.20561e-07	1.77636	up
gene20402	206	227	219	164	138	159	2.38231	2.56807	2.43425	6.82836	6.00986	6.38409	9.19881e-30	1.77555	up
gene19498	1207	1344	1314	960	827	927	6.30622	6.85146	6.57748	17.9718	16.2265	16.7639	1.73054e-108	1.77506	up
gene20808	733	617	640	393	477	532	1.1935	0.979597	0.998489	2.29228	2.9164	3.00074	2.34527e-48	1.77475	up
gene48837	63	66	22	33	33	47	0.91781	0.944123	0.303809	1.70564	1.78547	2.38514	1.90655e-05	1.77436	up
gene30190	77	83	66	50	45	68	0.542924	0.575105	0.449853	1.26796	1.20094	1.66222	5.98806e-11	1.77428	up
gene29604	24	24	19	11	17	23	0.04644	0.045526	0.035352	0.076723	0.119744	0.150672	0.000172316	1.77415	up
gene44298	102	84	46	57	64	47	0.601484	0.482976	0.257222	1.21138	1.42515	0.949228	9.14042e-08	1.7741	up
Oncorhynchus_mykiss_newGene_1596	12	25	16	12	14	15	0.219795	0.441541	0.290502	0.672846	0.896804	0.933431	0.000694351	1.77358	up
gene28608	478	408	288	261	262	309	10.6641	8.88288	6.15881	20.8999	21.9759	23.9106	4.87405e-24	1.7734	up
gene26206	41	48	39	31	35	27	0.532916	0.609958	0.489803	1.47246	1.70473	1.22658	3.01948e-07	1.77317	up
gene27683	444	459	459	317	300	340	1.47422	1.48721	1.46215	3.77587	3.73839	3.91581	6.50039e-61	1.77297	up
gene2934	307	352	354	230	222	260	3.26642	3.65761	3.60227	8.72376	8.80972	9.54026	4.81746e-42	1.7702	up
gene8228	103	111	105	86	54	88	0.595843	0.631285	0.581638	1.79912	1.16318	1.77076	1.07153e-13	1.77005	up
Oncorhynchus_mykiss_newGene_6171	73	68	54	41	39	61	1.14835	1.02083	0.802724	2.26675	2.23618	3.37852	2.90172e-09	1.76932	up
Oncorhynchus_mykiss_newGene_20038	731	602	633	344	547	488	3.18573	2.71259	2.64002	5.49926	9.75933	8.02534	8.4473e-29	1.76845	up
Oncorhynchus_mykiss_newGene_1599	114	126	91	87	73	75	3.67765	3.96884	2.81277	9.98472	8.88376	8.20101	3.15644e-14	1.7682	up
Oncorhynchus_mykiss_newGene_20045	320	280	296	194	193	243	1.49273	1.27642	1.32481	3.24709	3.37684	3.92052	3.38199e-36	1.76779	up
gene25071	119	177	147	134	98	82	0.439457	0.642246	0.52133	1.78622	1.36521	1.04737	6.64295e-13	1.76766	up
Oncorhynchus_mykiss_newGene_20220	25	24	13	15	17	15	0.342896	0.315853	0.160096	0.701992	0.832762	0.683809	0.000324074	1.76636	up
gene18334	56	58	54	40	33	48	0.392059	0.397695	0.357042	0.99364	0.853052	1.15548	3.71067e-09	1.76614	up
gene960	47	61	84	47	43	48	0.212093	0.266982	0.365576	0.766356	0.727536	0.746112	1.09567e-08	1.76596	up
gene11317	19	30	32	24	12	25	0.295121	0.469061	0.499187	1.39146	0.715518	1.36426	0.00010186	1.76593	up
Oncorhynchus_mykiss_newGene_33806	39	40	30	35	30	15	1.30378	1.26279	0.910142	4.20432	3.85504	1.59106	2.48573e-05	1.7659	up
Oncorhynchus_mykiss_newGene_28196	45	72	61	35	56	37	3.16239	5.85706	4.58968	7.77957	13.6786	8.31486	1.68473e-07	1.76548	up
Oncorhynchus_mykiss_newGene_34625	135	89	97	79	68	81	0.586172	0.364226	0.388849	1.18129	1.06524	1.21737	4.47834e-13	1.76433	up
gene12545	1129	1109	1183	789	761	832	10.0207	9.63242	10.0891	25.0139	25.4273	25.6763	2.2636e-128	1.76374	up
gene52371	93	116	93	82	63	69	2.69564	3.29953	2.58458	8.50041	6.83587	6.97468	1.48988e-13	1.76362	up
gene5799	250	202	217	159	171	138	1.55716	1.20877	1.27222	3.48519	3.92775	2.91449	2.2463e-23	1.76322	up
gene28631	1329	1355	1154	904	813	958	7.66121	7.62399	6.37233	18.6855	17.5925	19.1154	5.15388e-92	1.76204	up
gene42424	805	784	799	495	529	641	1.29529	1.23025	1.23192	2.85454	3.19876	3.56865	1.55435e-74	1.7612	up
gene26696	72	60	76	39	56	53	1.60183	1.3073	1.61864	3.09844	4.66102	4.12599	6.79909e-10	1.76009	up
gene11036	1027	856	741	549	604	675	4.37245	3.55661	3.02435	8.37547	9.65681	9.9616	1.85536e-45	1.75786	up
gene42977	402	338	402	257	246	292	3.19984	2.62263	3.06731	7.34025	7.36212	8.0621	4.0322e-43	1.75672	up
gene14403	263	246	256	166	172	195	0.758647	0.692361	0.706343	1.7116	1.8623	1.94122	3.15561e-34	1.75618	up
gene54064	214	211	167	137	152	124	1.8094	1.74263	1.35728	4.15438	4.82979	3.64461	2.18381e-20	1.75612	up
gene41984	1015	1039	1050	671	726	752	12.4395	12.4256	12.3208	29.4605	33.4088	31.9295	2.07972e-104	1.75563	up
gene8639	2031	2134	2256	1527	1465	1444	25.2289	25.8686	26.8426	67.9862	68.3646	62.1043	2.95286e-132	1.75499	up
gene8386	293	296	289	202	209	198	0.546105	0.53898	0.516968	1.35128	1.46829	1.27616	3.06574e-37	1.75372	up
Oncorhynchus_mykiss_newGene_7683	43	44	43	31	34	28	0.439771	0.444795	0.430489	1.27258	1.66597	1.00891	2.12574e-07	1.75357	up
gene9592	386	353	374	252	252	267	1.25694	1.12085	1.16506	2.93799	3.084	3.0082	1.40455e-47	1.75218	up
gene20319	77	75	88	62	50	57	0.24664	0.233456	0.269912	0.71069	0.594166	0.629559	5.57856e-12	1.75115	up
Oncorhynchus_mykiss_newGene_30167	42	46	33	33	28	26	0.602981	0.643679	0.452413	1.70057	1.51391	1.27851	1.11165e-06	1.75111	up
gene43847	990	839	830	629	559	651	2.32077	1.91789	1.86193	5.28108	4.91879	5.27947	5.39716e-71	1.75051	up
Oncorhynchus_mykiss_newGene_31901	32	16	17	12	17	20	0.592994	0.273349	0.301121	0.805834	1.2226	1.29934	0.000468238	1.74984	up
gene46289	64	79	84	57	48	55	0.479136	0.578409	0.606703	1.53306	1.34509	1.43467	4.10445e-11	1.74951	up
gene50973	60	61	39	40	40	34	1.39585	1.39632	0.876714	3.30835	3.46796	2.7647	1.25236e-07	1.74908	up
gene24190	92	64	114	64	53	74	0.34791	0.484639	0.446951	1.03509	0.757261	1.22069	2.99629e-10	1.74867	up
gene31604	211	237	209	146	144	166	1.12604	1.24163	1.06967	2.80154	2.8766	3.08072	1.4398e-28	1.74818	up
Oncorhynchus_mykiss_newGene_17731	220	191	204	124	142	161	1.02736	0.871823	0.913589	2.07628	2.49913	2.60666	3.08595e-25	1.74726	up
gene39309	452	417	406	290	280	310	3.57803	3.21778	3.07795	8.21353	8.31508	8.50634	9.78129e-52	1.74663	up
gene51358	187	128	129	93	94	124	7.60663	5.0841	5.03833	13.5249	14.3999	17.5044	5.27464e-15	1.74624	up
gene53030	40	42	44	31	39	20	2.46137	2.51412	2.56795	6.83802	8.98553	4.19112	3.58191e-06	1.74606	up
gene13220	606	575	621	392	427	421	1.83494	1.69827	1.80162	4.25401	4.85065	4.41016	3.18463e-65	1.74596	up
gene7373	507	549	599	429	378	332	4.49126	4.74641	5.08666	13.6186	12.5687	10.1968	1.53679e-39	1.74594	up
Oncorhynchus_mykiss_newGene_14280	34	24	13	16	20	17	0.577261	0.394711	0.205549	0.936453	1.27225	0.950736	0.000389807	1.74584	up
Oncorhynchus_mykiss_newGene_32812	73	62	84	34	50	72	2.82492	2.56726	3.03029	4.25436	6.5231	6.86023	1.86619e-08	1.74576	up
gene5844	75	64	50	25	48	63	0.568196	0.478243	0.364521	0.68329	1.37989	1.64698	8.51202e-07	1.74523	up
gene754	55	52	51	47	31	34	1.43952	1.3113	1.25236	4.29887	2.87355	3.02686	5.05094e-08	1.74304	up
gene4559	209	172	197	138	145	116	0.917453	0.735572	0.831428	2.17144	2.38958	1.76292	8.04764e-21	1.74286	up
gene28708	58	45	60	43	28	45	0.232381	0.173175	0.231462	0.617327	0.413528	0.618942	5.79137e-08	1.74257	up
gene43554	977	850	886	618	580	666	4.19399	3.55754	3.64158	9.50984	9.34731	9.88942	3.36556e-86	1.74225	up
gene13503	1844	2027	1718	1288	1341	1192	7.50144	8.04866	6.69518	18.7885	20.4984	16.7928	2.56193e-75	1.73972	up
gene51150	69	36	22	17	37	40	1.79873	0.899755	0.549461	1.4828	3.55924	3.51714	0.000228555	1.7389	up
gene37259	488	513	480	361	338	315	2.29849	2.35716	2.16396	6.0983	5.97138	5.12804	3.24614e-49	1.73812	up
gene44850	865	1097	1079	699	677	706	7.71952	9.50941	9.20658	22.3481	22.6463	21.7717	8.30703e-64	1.73795	up
Oncorhynchus_mykiss_newGene_9462	1048	835	802	543	604	697	10.783	8.40657	7.9698	20.1503	23.3892	24.9616	5.74366e-47	1.73727	up
gene32134	119	96	89	54	77	81	0.631883	0.489175	0.383006	0.796777	1.7695	1.82655	7.58166e-12	1.73691	up
gene1759	324	318	380	250	237	213	4.65218	4.25213	4.9452	12.1839	12.2412	10.0965	3.66908e-33	1.73668	up
gene17364	205	194	156	109	125	150	1.52171	1.40331	1.11176	2.88889	3.49305	3.8697	1.3838e-19	1.73629	up
Oncorhynchus_mykiss_newGene_27369	22	19	12	12	11	17	0.276986	0.234547	0.138872	0.534631	0.513439	0.731083	0.000906115	1.73502	up
gene18513	37	50	41	24	31	36	0.695722	0.947537	0.769319	1.63466	2.26175	2.42773	9.43612e-07	1.73336	up
Oncorhynchus_mykiss_newGene_6487	80	75	83	55	58	52	0.394495	0.361111	0.394208	0.972846	1.0754	0.892657	1.14916e-11	1.73201	up
Oncorhynchus_mykiss_newGene_9214	383	383	322	222	280	241	3.56909	3.48655	2.85665	7.3109	9.85749	7.59942	2.79317e-30	1.73111	up
Oncorhynchus_mykiss_newGene_17081	54	41	56	33	44	29	0.433487	0.314984	0.429636	0.939111	1.30849	0.800521	4.16635e-07	1.73064	up
gene27576	34	21	26	14	20	25	1.14371	0.689034	0.833834	1.69032	2.52095	2.90931	9.95997e-05	1.72997	up
Oncorhynchus_mykiss_newGene_11583	87	66	158	38	80	104	1.57736	1.15181	1.38566	2.44353	2.73968	3.28166	3.87089e-06	1.72992	up
gene3361	244	216	234	137	168	170	1.34231	1.16101	1.23751	2.70681	3.46484	3.24982	1.2859e-26	1.72987	up
Oncorhynchus_mykiss_newGene_2519	32	45	25	15	40	19	0.702091	0.966973	0.512274	1.1724	3.28229	1.44082	0.000241952	1.72976	up
gene4312	372	340	381	247	250	248	3.86018	3.44164	3.78042	9.15792	9.72189	8.90212	5.54711e-43	1.7297	up
gene5167	744	677	758	506	483	493	4.19013	3.72996	4.08625	10.2172	10.202	9.61801	1.07865e-73	1.72954	up
gene50324	81	82	87	63	55	55	0.867251	0.852515	0.892759	2.40936	2.19346	2.028	3.41466e-12	1.72948	up
gene49864	70	46	40	39	44	27	1.74359	1.10991	0.946421	3.40432	4.08479	2.31164	2.20419e-06	1.72924	up
Oncorhynchus_mykiss_newGene_6081	21	29	12	16	16	14	0.346023	0.638774	0.258273	0.940246	1.06063	0.796414	0.000684036	1.72826	up
gene992	57	37	29	26	27	35	0.259942	0.163176	0.1262	0.414676	0.4654	0.551436	7.64087e-06	1.72818	up
gene48621	16	41	31	19	24	21	0.872818	2.25192	1.6765	3.80505	4.97161	4.11122	0.000161969	1.72817	up
gene43764	46	42	44	29	29	35	1.14853	1.02674	1.03655	2.54375	2.71394	2.963	2.2098e-07	1.72778	up
Oncorhynchus_mykiss_newGene_19051	10	20	39	14	16	22	0.178312	0.332083	0.665962	0.858207	1.01525	1.31574	0.00138407	1.72774	up
Oncorhynchus_mykiss_newGene_34295	26	28	23	13	19	24	0.285238	0.29496	0.25222	0.510974	0.751497	0.880388	9.78273e-05	1.72761	up
gene52374	1525	1243	1161	842	802	1035	11.9044	9.46727	8.67938	23.5633	23.5245	27.9805	3.66199e-55	1.72573	up
gene41009	20	33	43	19	30	20	0.149629	0.241674	0.31002	0.510395	0.860155	0.5056	9.68459e-05	1.72546	up
gene51089	31	38	31	23	25	23	0.238354	0.281628	0.229952	0.618978	0.724481	0.615632	7.27179e-06	1.72474	up
gene35896	29	46	32	20	21	36	0.16514	0.25795	0.176804	0.400214	0.456098	0.709495	2.24771e-05	1.72315	up
gene6555	30	45	39	18	34	29	0.148237	0.182214	0.144269	0.302475	0.497194	0.392828	1.37666e-05	1.72268	up
gene10807	146	254	176	131	135	129	2.46983	4.19622	2.85274	7.92535	8.54113	7.52985	8.32993e-15	1.72261	up
gene13647	2231	2138	2067	1364	1330	1666	7.41203	6.93105	6.57892	16.2484	16.602	19.1694	3.10222e-123	1.72078	up
gene8068	1697	1792	1818	1255	1109	1219	15.7556	16.2138	16.1528	41.9112	38.7278	39.3069	8.32079e-139	1.71972	up
gene13551	663	596	579	412	423	407	4.8285	4.23831	4.03802	10.7571	11.5856	10.2616	9.05752e-57	1.71954	up
gene30414	1410	1296	1332	885	803	1047	31.2099	28.1648	27.661	68.8642	66.1449	79.4461	1.1844e-96	1.71949	up
Oncorhynchus_mykiss_newGene_12592	128	95	158	79	74	110	4.07852	3.03464	4.83304	9.08642	7.43461	12.4852	3.65655e-12	1.71948	up
gene31948	182	164	169	93	109	151	2.22968	1.95473	1.977	4.06087	5.01242	6.40459	9.71923e-18	1.7189	up
gene48832	25	36	26	11	26	26	1.53805	2.1543	1.51027	2.38528	5.92406	5.46545	0.000172756	1.71881	up
gene2395	36	25	56	25	29	29	0.210916	0.138346	0.313783	0.518624	0.640089	0.576314	1.975e-05	1.7179	up
gene37644	309	286	299	182	200	224	2.32952	2.10278	2.15349	4.90059	5.68758	5.89958	2.80967e-35	1.71758	up
gene29471	39	21	26	14	24	24	0.222658	0.117679	0.144078	0.28561	0.516659	0.483177	0.000137685	1.71715	up
Oncorhynchus_mykiss_newGene_22122	24	42	22	31	23	10	0.593067	0.984141	0.510039	2.7192	2.04286	0.812735	0.000617365	1.71612	up
gene46832	42	35	34	22	30	26	2.49364	2.03006	1.96124	4.75432	6.69147	5.28459	4.38015e-06	1.71545	up
Oncorhynchus_mykiss_newGene_24542	66	55	73	43	42	49	1.14892	0.883559	1.3156	2.37424	2.84684	2.63411	1.85962e-09	1.71527	up
Oncorhynchus_mykiss_newGene_20211	56	94	74	44	53	58	2.21431	3.61977	2.77462	6.12651	7.87889	7.93005	5.81676e-09	1.71493	up
gene14448	192	156	129	93	115	117	1.70677	1.3526	1.09571	2.95981	3.83967	3.61718	1.81257e-15	1.71303	up
Oncorhynchus_mykiss_newGene_25649	20	11	19	11	14	12	0.441354	0.237347	0.388332	0.826465	1.14454	0.863695	0.0013799	1.713	up
gene20869	1348	1465	1190	814	871	1014	5.13727	5.44656	4.34145	11.1172	12.4607	13.3781	4.9298e-68	1.71279	up
gene8343	269	190	267	159	155	178	1.53894	1.02906	1.42546	3.2746	3.21483	3.53456	1.9492e-22	1.71214	up
Oncorhynchus_mykiss_newGene_20043	328	402	453	182	227	432	1.76879	1.63025	1.29032	3.54005	4.60814	4.45189	5.02795e-06	1.71198	up
Oncorhynchus_mykiss_newGene_2512	21	29	21	17	21	13	0.586396	0.789931	0.552573	1.64716	2.16209	1.19246	0.000247377	1.71197	up
Oncorhynchus_mykiss_newGene_15186	43	25	23	17	28	20	2.52757	1.37931	1.24663	3.5504	6.08323	3.91355	0.000133928	1.71139	up
gene6791	2034	1861	1820	1213	1187	1442	6.73081	6.01026	5.76911	14.3937	14.7603	16.529	2.46909e-115	1.71033	up
gene2626	69	85	52	54	47	41	0.201003	0.240438	0.145408	0.561606	0.506711	0.412841	2.52023e-08	1.7099	up
Oncorhynchus_mykiss_newGene_4611	14	28	27	15	23	12	0.158706	0.314199	0.297643	0.592179	0.980057	0.477865	0.000704896	1.70962	up
gene55156	13	15	25	13	13	13	0.263665	0.301935	0.50734	0.971024	1.06161	0.974195	0.00115287	1.70949	up
gene19366	147	98	173	95	103	86	1.59376	1.03811	1.79869	3.70226	4.18175	3.22196	4.17016e-12	1.70875	up
Oncorhynchus_mykiss_newGene_32463	25	39	29	17	23	26	0.300356	0.462487	0.337313	0.712822	1.01602	1.06743	4.06434e-05	1.70783	up
gene35903	169	175	165	100	118	126	2.1989	2.22241	2.06116	4.66208	5.77728	5.66293	4.98146e-21	1.70739	up
gene15623	394	398	346	262	237	266	6.2191	6.12688	5.22645	14.8212	14.0093	14.5075	2.86593e-41	1.70708	up
gene19853	113	117	97	57	63	105	0.396882	0.39836	0.323264	0.713576	0.82354	1.27457	5.25501e-11	1.70703	up
gene32164	1035	865	884	571	614	682	3.46873	2.82564	2.83252	6.84792	7.6929	7.87199	2.13748e-64	1.70646	up
Oncorhynchus_mykiss_newGene_17885	68	70	77	43	41	64	1.25482	1.1122	1.27286	2.84568	3.0072	5.16286	1.21078e-09	1.70609	up
Oncorhynchus_mykiss_newGene_3893	52	71	65	49	44	36	0.393386	0.524274	0.465613	1.31064	1.22991	0.931464	2.22188e-08	1.70598	up
Oncorhynchus_mykiss_newGene_5987	99	38	77	62	26	64	0.632483	0.219165	0.453269	1.37969	0.575157	1.36649	1.92474e-05	1.70597	up
gene54103	38	56	25	12	17	61	2.07312	2.96904	1.27201	2.24533	3.52116	11.5121	0.00145796	1.70577	up
Oncorhynchus_mykiss_newGene_34765	79	90	86	44	64	66	0.448331	0.496977	0.465426	0.894168	1.35148	1.29604	1.04298e-10	1.70436	up
gene40238	109	99	131	60	75	96	0.40168	0.356729	0.46607	0.792393	1.04392	1.22456	1.79894e-12	1.70432	up
gene45058	30	28	24	19	25	14	0.495869	0.434071	0.341594	1.17919	1.65802	0.719405	0.000119467	1.70375	up
gene10392	136	138	152	92	100	95	0.768015	0.764142	0.83165	1.86045	2.13229	1.83617	2.73189e-18	1.70308	up
Oncorhynchus_mykiss_newGene_8313	89	101	76	58	58	65	2.31538	2.60167	1.9276	5.43673	5.77346	5.90119	1.02316e-11	1.70222	up
gene8653	36	53	40	36	38	16	0.09878	0.143461	0.106361	0.353461	0.392905	0.147895	3.88268e-05	1.70196	up
Oncorhynchus_mykiss_newGene_12522	492	547	601	402	357	336	8.05161	8.73655	9.42147	23.7678	22.1085	19.0369	2.58574e-41	1.70176	up
gene5283	20	31	29	14	20	23	0.090154	0.13743	0.122612	0.224422	0.332558	0.362323	0.000130597	1.70147	up
Oncorhynchus_mykiss_newGene_22620	20	29	19	12	17	20	2.07785	2.90296	1.81917	4.48991	6.32012	7.13902	0.00034903	1.70127	up
gene16472	724	654	615	478	407	446	4.46176	3.92909	3.63043	10.5482	9.4149	9.51871	1.80736e-55	1.70046	up
gene42752	213	141	136	105	101	126	0.451877	0.292206	0.276432	0.797324	0.804202	0.924074	2.62023e-14	1.70012	up
gene4063	35	27	38	12	28	31	0.293938	0.220371	0.305963	0.352097	0.905343	0.91145	0.000102747	1.70011	up
gene7571	94	58	84	44	60	57	0.160508	0.096523	0.137103	0.265509	0.382838	0.335316	5.60365e-09	1.69932	up
gene3418	66	53	86	52	26	65	0.471115	0.36461	0.586067	1.33561	0.681667	1.61032	9.80787e-07	1.69917	up
gene40119	364	348	355	254	229	229	4.96507	4.63056	4.62661	12.3989	11.7221	10.7943	8.60638e-40	1.69872	up
gene41100	29	17	25	20	12	19	0.106919	0.060369	0.090125	0.267105	0.160972	0.236316	0.000308851	1.69838	up
Oncorhynchus_mykiss_newGene_16726	48	28	40	13	42	27	0.352876	0.202721	0.279193	0.338744	1.1665	0.6743	0.000198638	1.69786	up
gene44996	37	67	48	34	46	25	0.116003	0.208214	0.146061	0.386606	0.542765	0.268749	8.19941e-06	1.69772	up
gene25053	221	252	255	151	160	176	3.04113	3.30587	3.36512	7.2805	8.14591	8.18492	2.56677e-28	1.69704	up
Oncorhynchus_mykiss_newGene_776	76	104	84	51	64	64	0.592893	0.792267	0.63058	1.40659	1.87183	1.71517	7.89235e-11	1.69656	up
gene6811	323	299	273	185	196	217	0.66633	0.600861	0.538956	1.36734	1.51679	1.54536	1.91625e-32	1.69624	up
gene46974	81	49	50	34	41	49	1.58128	0.934094	0.927003	2.36169	3.00545	3.27425	3.0308e-07	1.69615	up
gene21858	12231	11842	11520	7717	7793	8096	42.5824	40.5298	38.325	96.0822	101.63	97.317	2.89976e-279	1.69608	up
gene41854	354	363	325	264	205	226	4.02274	4.02095	3.50935	10.8357	8.74847	8.90138	2.67806e-33	1.69489	up
gene37044	503	512	468	335	341	309	7.87311	7.82418	7.02093	18.7775	20.0253	16.7513	1.11699e-45	1.69461	up
gene27380	28	37	41	27	19	28	0.321476	0.408604	0.45249	1.12166	0.813773	1.12193	1.27186e-05	1.69442	up
Oncorhynchus_mykiss_newGene_2166	57	24	18	22	33	16	2.17877	0.890413	0.669926	2.96878	4.67568	2.13744	0.000919469	1.69357	up
gene50186	46	20	21	22	19	21	1.27442	0.532542	0.557071	2.14648	1.92536	1.94829	0.000290398	1.69279	up
Oncorhynchus_mykiss_newGene_18407	89	93	80	78	43	57	1.36945	1.39364	1.17971	4.28769	2.48178	3.00553	9.92386e-10	1.69266	up
gene46174	152	122	189	103	109	98	2.58631	2.02503	3.0863	6.26489	6.95488	5.76134	7.88732e-15	1.69226	up
gene43360	172	182	153	112	109	118	0.859232	0.888991	0.73184	2.00427	2.05546	2.03996	1.10208e-20	1.69196	up
gene11038	181	175	143	91	112	132	5.12246	4.84666	3.8952	9.2441	11.9352	12.9608	7.32853e-17	1.69151	up
gene34153	578	655	515	378	319	471	3.06195	3.38263	2.61181	7.1716	6.33234	8.62564	1.9504e-35	1.69107	up
Oncorhynchus_mykiss_newGene_6679	25	36	61	26	38	21	0.257716	0.332203	0.666827	0.876139	1.45628	0.802522	0.000111285	1.69009	up
Oncorhynchus_mykiss_newGene_13463	45174	50450	51155	31785	30518	34739	523.257	567.951	563.433	1310.2	1321.6	1384.85	9.64918e-241	1.68949	up
gene14040	291	328	317	205	162	259	1.39395	1.53102	1.44909	3.53166	2.92552	4.25521	2.13711e-26	1.68908	up
gene1933	154	166	131	83	88	133	0.402604	0.425896	0.327572	0.776489	0.867707	1.20839	2.0715e-14	1.6888	up
gene43349	448	337	330	237	265	238	0.944089	0.691588	0.665209	1.78682	2.09229	1.73179	3.71204e-26	1.6886	up
gene18286	149	105	129	94	74	89	3.60203	2.46726	2.98481	8.11935	6.6559	7.39615	4.06938e-14	1.68859	up
gene8882	227	257	267	166	127	210	1.11339	1.22582	1.25036	2.90221	2.32965	3.55913	1.25688e-21	1.6881	up
gene39522	202	149	151	124	111	100	1.73082	1.24143	1.24301	3.89038	3.56186	3.00161	6.34073e-16	1.68809	up
gene23532	109	102	113	64	76	77	0.615746	0.563847	0.613141	1.30236	1.6168	1.51218	4.54375e-14	1.68786	up
Oncorhynchus_mykiss_newGene_7265	71	78	67	57	59	30	0.428944	0.458398	0.388931	1.23596	1.34764	0.622857	2.0896e-07	1.68675	up
gene267	93	113	107	54	82	74	1.57692	1.87048	1.75123	3.29763	5.21712	4.35132	1.36648e-11	1.68651	up
gene15291	318	365	389	251	240	218	1.59576	1.78812	1.87108	4.51168	4.52032	3.78156	5.65648e-32	1.68626	up
Oncorhynchus_mykiss_newGene_26655	102	77	60	36	60	67	1.88658	1.38781	1.06214	2.35091	4.14297	4.25484	1.19816e-07	1.68598	up
Oncorhynchus_mykiss_newGene_3913	112	64	132	68	67	73	2.56335	1.46638	2.78557	5.5121	6.57213	5.95574	3.80416e-09	1.6856	up
Oncorhynchus_mykiss_newGene_29768	170	189	172	99	106	150	1.46408	1.51501	1.38766	2.89693	3.24963	4.2635	3.74304e-18	1.6843	up
gene28521	45	70	67	31	44	49	0.329123	0.501877	0.472116	0.803508	1.20983	1.25377	2.31337e-07	1.68405	up
gene29540	239	213	229	147	137	168	4.33969	3.77975	3.98339	9.56578	9.36891	10.5756	4.36284e-27	1.68382	up
Oncorhynchus_mykiss_newGene_9470	705	912	950	453	384	969	5.11816	6.4234	6.66751	12.023	10.3438	24.2091	2.36361e-05	1.68304	up
gene5939	676	649	710	435	423	484	7.5198	7.03062	7.5481	17.2759	17.5871	18.6151	7.8955e-72	1.68302	up
Oncorhynchus_mykiss_newGene_1530	85	93	80	47	67	59	6.90949	7.43701	6.26431	13.5858	20.6271	16.7636	1.44477e-10	1.68269	up
gene22958	5901	5603	5077	3656	3691	3537	24.7211	23.8756	21.2556	57.2632	60.6302	53.3654	4.01026e-116	1.68147	up
Oncorhynchus_mykiss_newGene_292	15	27	27	13	24	12	0.364294	0.652374	0.634155	1.13766	2.28975	0.985452	0.000959926	1.68139	up
gene20635	2200	2278	2301	1383	1385	1697	55.5912	56.1693	55.6982	125.337	131.538	148.654	4.66684e-132	1.68124	up
gene28609	4254	4113	3961	2545	2679	2877	14.258	13.4544	12.7163	30.5881	33.7334	33.4039	2.84368e-183	1.68118	up
gene8036	380	408	306	223	225	277	7.4627	7.8265	5.7547	15.6892	16.5814	18.815	4.28766e-29	1.68089	up
Oncorhynchus_mykiss_newGene_11170	195	237	180	136	145	124	3.04251	3.60892	2.6885	7.57954	8.47268	6.70042	3.61005e-19	1.68023	up
gene20613	1723	1904	1617	1121	1135	1190	12.7195	13.7149	11.4316	29.6833	31.4827	30.4223	2.62826e-97	1.68008	up
gene22738	4746	5127	5151	3267	3125	3461	57.9548	61.1017	60.2616	143.057	143.372	146.38	2.07942e-237	1.67849	up
gene29053	34	28	21	19	17	22	0.244111	0.19095	0.143191	0.488562	0.434629	0.52891	0.000105929	1.67828	up
gene6862	650	561	517	357	336	448	1.81242	1.43677	1.29913	3.35867	3.31165	4.07558	5.04456e-40	1.67751	up
Oncorhynchus_mykiss_newGene_30512	400	333	349	239	232	241	9.0754	6.69394	7.74073	20.2901	21.0604	18.9684	1.78612e-36	1.67733	up
gene17099	5057	4495	4118	2759	2830	3392	8.37594	7.265	6.53365	16.387	17.6124	19.4558	1.0177e-93	1.67631	up
gene15580	172	162	164	118	102	109	1.96339	1.80659	1.79728	4.81654	4.3574	4.28836	1.92071e-20	1.67577	up
gene25596	27	26	31	19	22	17	0.646277	0.583899	0.716691	1.51214	1.88096	1.36454	7.51109e-05	1.675	up
gene14271	505	492	465	298	310	352	2.97594	2.82803	2.62384	6.29369	6.85002	7.18101	1.39431e-50	1.67466	up
Oncorhynchus_mykiss_newGene_31042	30	40	22	7	29	30	1.11424	1.49309	0.782823	0.850454	4.12551	3.84354	0.00121283	1.67464	up
Oncorhynchus_mykiss_newGene_15065	207	246	238	140	143	173	1.97322	2.38056	2.16019	4.94871	5.07744	5.48219	4.31553e-25	1.67458	up
gene37570	114	112	92	73	82	56	0.338514	0.324428	0.259699	0.77495	0.906104	0.568155	4.89708e-11	1.67434	up
gene29429	409	463	336	243	267	285	3.90845	4.23701	3.08408	8.10155	9.63086	9.21428	1.89049e-29	1.67387	up
gene49237	65	70	56	39	47	42	0.448201	0.474396	0.371606	0.967892	1.2318	0.998313	1.22269e-08	1.67349	up
gene20275	461	403	474	300	266	312	3.80654	3.24779	3.74737	8.87224	8.24539	8.92719	1.75381e-44	1.67326	up
Oncorhynchus_mykiss_newGene_2526	68	83	92	48	59	55	0.632156	0.698281	0.847811	1.54941	1.91698	2.0039	4.34235e-10	1.67307	up
gene21489	1022	931	997	613	615	701	3.5397	3.14396	3.30739	7.61242	7.99662	8.40725	1.34972e-89	1.67156	up
gene12884	52	50	59	37	38	33	0.530192	0.498806	0.57662	1.36552	1.47519	1.18204	9.84293e-08	1.6709	up
gene28603	233	182	171	120	120	147	12.3161	9.40531	8.63408	22.605	23.7661	26.7898	8.51377e-19	1.67063	up
Oncorhynchus_mykiss_newGene_6803	69	53	42	29	31	52	0.353332	0.261244	0.204512	0.526794	0.579008	0.911826	2.17418e-06	1.67021	up
gene5610	621	497	506	346	344	372	2.80607	2.14923	2.16886	5.7131	6.07948	5.97844	7.92797e-43	1.6688	up
gene16372	807	811	749	530	512	501	2.36984	2.32474	2.10727	5.57522	5.6487	5.09065	1.62916e-67	1.66874	up
gene48825	97	89	103	61	72	58	1.75663	1.57294	1.7952	3.96216	4.87123	3.64854	9.34047e-12	1.66861	up
gene52942	23	16	19	13	13	15	0.728551	0.485436	0.576329	1.48955	1.52916	1.6563	0.000761943	1.66817	up
gene23842	45	38	46	18	32	38	0.475047	0.392263	0.465821	0.653375	1.27586	1.37642	9.73789e-06	1.66752	up
gene10016	142	98	79	65	89	58	1.85323	1.25352	0.984544	3.04508	4.34934	2.60493	2.03217e-08	1.6674	up
Oncorhynchus_mykiss_newGene_6883	32	44	47	41	23	20	0.689955	0.928973	0.981829	3.14396	1.8368	1.48518	3.68193e-05	1.66692	up
gene39713	28	15	24	15	15	17	0.891921	0.460982	0.745016	1.69778	1.8343	1.86905	0.000531018	1.66572	up
Oncorhynchus_mykiss_newGene_3322	39	25	46	21	31	23	0.518539	0.318277	0.57676	0.988626	1.51236	1.04448	4.61111e-05	1.66536	up
gene10331	1109	1102	932	587	679	786	2.34555	2.27522	1.88777	4.44989	5.39599	5.75525	3.54302e-51	1.66523	up
gene17284	123	126	133	94	96	61	1.12916	1.12641	1.16921	3.08307	3.3088	1.93351	8.62723e-12	1.66515	up
Oncorhynchus_mykiss_newGene_7113	3244	3475	3640	2303	2114	2312	61.411	64.1981	66.0041	156.301	150.309	151.545	5.55329e-170	1.6648	up
[truncated: 6,297 more rows]

## Sheet: GO enrichment
#GO_classify1	#GO_classify1	GO_classify2	DE	Percentage(%)
	#Total_gene		6253
molecular function	cellular component	extracellular region	254	4.06205
biological process	cellular component	cell	2657	42.4916
cellular component	cellular component	nucleoid	4	0.0639693
cellular component	cellular component	membrane	1782	28.4983
biological process	cellular component	cell junction	129	2.06301
biological process	cellular component	membrane-enclosed lumen	712	11.3865
cellular component	cellular component	macromolecular complex	849	13.5775
biological process	cellular component	organelle	2134	34.1276
molecular function	cellular component	other organism	75	1.19942
cellular component	cellular component	other organism part	75	1.19942
cellular component	cellular component	extracellular region part	130	2.079
biological process	cellular component	organelle part	1253	20.0384
cellular component	cellular component	membrane part	1439	23.013
biological process	cellular component	synapse part	90	1.43931
biological process	cellular component	cell part	2651	42.3957
biological process	cellular component	synapse	115	1.83912
biological process	cellular component	supramolecular complex	115	1.83912
biological process	molecular function	transcription factor activity, protein binding	144	2.30289
cellular component	molecular function	nucleic acid binding transcription factor activity	412	6.58884
cellular component	molecular function	catalytic activity	1810	28.9461
molecular function	molecular function	signal transducer activity	297	4.74972
biological process	molecular function	structural molecule activity	79	1.26339
biological process	molecular function	transporter activity	269	4.30194
biological process	molecular function	binding	3817	61.0427
molecular function	molecular function	electron carrier activity	16	0.255877
biological process	molecular function	morphogen activity	2	0.0319846
molecular function	molecular function	antioxidant activity	9	0.143931
molecular function	molecular function	metallochaperone activity	3	0.047977
molecular function	molecular function	protein tag	5	0.0799616
cellular component	molecular function	chemoattractant activity	3	0.047977
biological process	molecular function	translation regulator activity	19	0.303854
molecular function	molecular function	chemorepellent activity	2	0.0319846
biological process	molecular function	molecular transducer activity	277	4.42987
biological process	molecular function	toxin activity	0	0
cellular component	molecular function	molecular function regulator	289	4.62178
cellular component	biological process	reproduction	301	4.81369
cellular component	biological process	cell killing	1	0.0159923
cellular component	biological process	immune system process	308	4.92564
biological process	biological process	behavior	132	2.11099
cellular component	biological process	metabolic process	2087	33.376
molecular function	biological process	cellular process	3062	48.9685
cellular component	biological process	reproductive process	296	4.73373
cellular component	biological process	biological adhesion	143	2.2869
biological process	biological process	signaling	976	15.6085
molecular function	biological process	multicellular organismal process	1018	16.2802
biological process	biological process	developmental process	945	15.1127
molecular function	biological process	growth	95	1.51927
biological process	biological process	locomotion	250	3.99808
molecular function	biological process	single-organism process	2466	39.4371
molecular function	biological process	rhythmic process	57	0.911562
cellular component	biological process	response to stimulus	1439	23.013
molecular function	biological process	localization	951	15.2087
molecular function	biological process	multi-organism process	311	4.97361
molecular function	biological process	biological regulation	2458	39.3091
molecular function	biological process	cellular component organization or biogenesis	941	15.0488
biological process	biological process	cell aggregation	2	0.0319846
biological process	biological process	detoxification	11	0.175916
molecular function	biological process	presynaptic process involved in chemical synaptic transmission	17	0.27187
#Total_gene

## Sheet: KEGG enrichment
ID	Description	GeneRatio	BgRatio	enrich_factor	pvalue	qvalue
ko05168	Herpes simplex virus 1 infection	0.1232	0.0907	1.36	2.63478e-10	5.79651e-08
ko03030	DNA replication	0.0141	0.0051	2.74	5.45256e-10	5.99782e-08
ko04115	p53 signaling pathway	0.0234	0.0117	2	1.13188e-08	8.30048e-07
ko04621	NOD-like receptor signaling pathway	0.0472	0.0299	1.58	2.75325e-08	1.51429e-06
ko04120	Ubiquitin mediated proteolysis	0.0378	0.0229	1.66	5.5417e-08	2.43835e-06
ko04110	Cell cycle	0.0306	0.019	1.61	3.23387e-06	0.000111628
ko05160	Hepatitis C	0.005	0.0014	3.62	3.5518e-06	0.000111628
ko03430	Mismatch repair	0.0068	0.0023	2.92	4.53743e-06	0.000124779
ko00100	Steroid biosynthesis	0.0065	0.0023	2.84	1.3504e-05	0.000330099
ko03420	Nucleotide excision repair	0.013	0.0066	1.96	3.43105e-05	0.00075483
ko04218	Cellular senescence	0.0389	0.0271	1.43	4.69487e-05	0.000938975
ko03460	Fanconi anemia pathway	0.0119	0.006	1.98	5.74309e-05	0.0010529
ko00900	Terpenoid backbone biosynthesis	0.0058	0.0021	2.72	7.53354e-05	0.00127491
ko03050	Proteasome	0.0126	0.007	1.8	0.0002855	0.00448643
ko04910	Insulin signaling pathway	0.0332	0.0235	1.41	0.000307759	0.0045138
ko05205	Proteoglycans in cancer	0.0036	0.0013	2.81	0.00126416	0.0173823
ko04137	Mitophagy - animal	0.0187	0.0125	1.5	0.00142494	0.0184403
ko05162	Measles	0.0022	0.0006	3.88	0.00162707	0.0198864
ko04310	Wnt signaling pathway	0.0389	0.0299	1.3	0.00203985	0.0236193
ko04141	Protein processing in endoplasmic reticulum	0.0407	0.0318	1.28	0.00284875	0.0313362
ko00310	Lysine degradation	0.0187	0.0129	1.45	0.00314512	0.0329489
ko04340	Hedgehog signaling pathway	0.0119	0.0077	1.53	0.0067954	0.067954
ko04623	Cytosolic DNA-sensing pathway	0.0123	0.0081	1.51	0.00826023	0.0777786
ko05164	Influenza A	0.004	0.0018	2.16	0.00848494	0.0777786
ko05165	Human papillomavirus infection	0.0036	0.0016	2.23	0.00915643	0.0805766
ko00450	Selenocompound metabolism	0.0036	0.0017	2.16	0.0118688	0.100428
ko04068	FoxO signaling pathway	0.0292	0.0232	1.26	0.0161081	0.131251
ko04150	mTOR signaling pathway	0.0317	0.0256	1.24	0.0182957	0.143752
ko04350	TGF-beta signaling pathway	0.0216	0.0167	1.29	0.0199395	0.145723
ko03440	Homologous recombination	0.0072	0.0045	1.6	0.0202843	0.145723
ko00020	Citrate cycle (TCA cycle)	0.0068	0.0042	1.62	0.0205338	0.145723
ko05030	Cocaine addiction	0.0007	0.0001	6.47	0.0239167	0.164427
ko05206	MicroRNAs in cancer	0.0032	0.0016	2.01	0.026721	0.17217
ko04152	AMPK signaling pathway	0.0018	0.0007	2.69	0.0270118	0.17217
ko04012	ErbB signaling pathway	0.018	0.0138	1.3	0.0273906	0.17217
ko04330	Notch signaling pathway	0.0173	0.0134	1.29	0.0342443	0.209271
ko03013	RNA transport	0.0285	0.0235	1.21	0.0364166	0.216531
ko00970	Aminoacyl-tRNA biosynthesis	0.0072	0.0048	1.49	0.0413119	0.239174
ko03410	Base excision repair	0.0076	0.0052	1.44	0.0490295	0.276577
ko04922	Glucagon signaling pathway	0.0011	0.0003	3.23	0.0512725	0.280974
ko04723	Retrograde endocannabinoid signaling	0.0018	0.0008	2.31	0.0523633	0.280974
ko04931	Insulin resistance	0.0014	0.0006	2.59	0.0550677	0.28845
ko04151	PI3K-Akt signaling pathway	0.0029	0.0016	1.85	0.056559	0.289371
ko05033	Nicotine addiction	0.0007	0.0002	4.31	0.0643559	0.32178
ko04217	Necroptosis	0.0274	0.0232	1.18	0.0680877	0.32934
ko04714	Thermogenesis	0.0018	0.0008	2.16	0.0688619	0.32934
ko00260	Glycine, serine and threonine metabolism	0.0076	0.0055	1.39	0.0715691	0.335004
ko04920	Adipocytokine signaling pathway	0.0144	0.0117	1.23	0.0914047	0.418938
ko04620	Toll-like receptor signaling pathway	0.0202	0.0171	1.18	0.0981988	0.440893
ko01230	Biosynthesis of amino acids	0.0137	0.0113	1.22	0.112188	0.493629
ko05032	Morphine addiction	0.0007	0.0002	3.23	0.115638	0.498829
ko00860	Porphyrin and chlorophyll metabolism	0.005	0.0036	1.39	0.120386	0.509326
ko04622	RIG-I-like receptor signaling pathway	0.0148	0.0125	1.18	0.138857	0.576387
ko00240	Pyrimidine metabolism	0.0097	0.0079	1.23	0.145661	0.593432
ko05231	Choline metabolism in cancer	0.0011	0.0005	2.16	0.150945	0.603781
ko05217	Basal cell carcinoma	0.0004	0.0001	6.47	0.154674	0.607646
ko04722	Neurotrophin signaling pathway	0.0018	0.0011	1.7	0.158804	0.612926
ko04360	Axon guidance	0.0105	0.0087	1.2	0.164966	0.625734
ko04926	Relaxin signaling pathway	0.0007	0.0003	2.59	0.173443	0.646735
ko00270	Cysteine and methionine metabolism	0.0083	0.0068	1.22	0.179442	0.657953
ko04371	Apelin signaling pathway	0.0295	0.0269	1.1	0.18667	0.673088
ko04934	Cushing syndrome	0.0011	0.0006	1.94	0.192036	0.673088
ko03450	Non-homologous end-joining	0.0025	0.0017	1.46	0.193297	0.673088
ko03015	mRNA surveillance pathway	0.0159	0.0139	1.14	0.195807	0.673088
ko00920	Sulfur metabolism	0.0018	0.0012	1.54	0.215564	0.729603
ko04624	Toll and Imd signaling pathway	0.0007	0.0003	2.16	0.234528	0.781759
ko00562	Inositol phosphate metabolism	0.0137	0.0122	1.12	0.244106	0.801541
ko04625	C-type lectin receptor signaling pathway	0.0227	0.0208	1.09	0.247934	0.802139
ko00524	Neomycin, kanamycin and gentamicin biosynthesis	0.0014	0.0009	1.52	0.262675	0.820737
ko04140	Autophagy - animal	0.027	0.0252	1.07	0.27665	0.820737
ko05166	Human T-cell leukemia virus 1 infection	0.0018	0.0013	1.41	0.277493	0.820737
ko04066	HIF-1 signaling pathway	0.0011	0.0007	1.62	0.280326	0.820737
ko04391	Hippo signaling pathway - fly	0.0011	0.0007	1.62	0.280326	0.820737
ko05016	Huntington disease	0.0011	0.0007	1.62	0.280326	0.820737
ko00261	Monobactam biosynthesis	0.0004	0.0001	3.23	0.285431	0.820737
ko05012	Parkinson disease	0.0004	0.0001	3.23	0.285431	0.820737
ko00120	Primary bile acid biosynthesis	0.0029	0.0023	1.26	0.295412	0.820737
ko05146	Amoebiasis	0.0007	0.0004	1.85	0.296496	0.820737
ko05212	Pancreatic cancer	0.0007	0.0004	1.85	0.296496	0.820737
ko04070	Phosphatidylinositol signaling system	0.0173	0.016	1.08	0.299791	0.820737
ko02010	ABC transporters	0.0079	0.007	1.13	0.302181	0.820737
ko00072	Synthesis and degradation of ketone bodies	0.0018	0.0013	1.35	0.3097	0.830903
ko04072	Phospholipase D signaling pathway	0.0011	0.0007	1.49	0.325842	0.857201
ko00330	Arginine and proline metabolism	0.0083	0.0075	1.11	0.327295	0.857201
ko00513	Various types of N-glycan biosynthesis	0.0076	0.0068	1.11	0.332516	0.86063
ko00563	Glycosylphosphatidylinositol (GPI)-anchor biosynthesis	0.0025	0.0021	1.22	0.344942	0.882409
ko00630	Glyoxylate and dicarboxylate metabolism	0.0054	0.0048	1.13	0.349161	0.882936
ko04727	GABAergic synapse	0.0007	0.0004	1.62	0.357614	0.887097
ko05203	Viral carcinogenesis	0.0018	0.0014	1.24	0.375257	0.887097
ko00061	Fatty acid biosynthesis	0.0036	0.0032	1.13	0.385906	0.887097
ko05226	Gastric cancer	0.0004	0.0002	2.16	0.395968	0.887097
ko00400	Phenylalanine, tyrosine and tryptophan biosynthesis	0.0014	0.0012	1.23	0.412532	0.887097
ko04550	Signaling pathways regulating pluripotency of stem cells	0.0007	0.0005	1.44	0.416663	0.887097
ko04925	Aldosterone synthesis and secretion	0.0007	0.0005	1.44	0.416663	0.887097
ko05222	Small cell lung cancer	0.0007	0.0005	1.44	0.416663	0.887097
ko00670	One carbon pool by folate	0.0025	0.0022	1.13	0.425961	0.887097
ko01200	Carbon metabolism	0.0173	0.0168	1.03	0.442709	0.887097
ko00051	Fructose and mannose metabolism	0.005	0.0047	1.06	0.444301	0.887097
ko01210	2-Oxocarboxylic acid metabolism	0.0029	0.0026	1.1	0.444588	0.887097
ko05200	Pathways in cancer	0.0029	0.0026	1.1	0.444588	0.887097
ko00980	Metabolism of xenobiotics by cytochrome P450	0.004	0.0037	1.08	0.445028	0.887097
ko00760	Nicotinate and nicotinamide metabolism	0.0058	0.0055	1.06	0.449272	0.887097
ko04611	Platelet activation	0.0011	0.0009	1.21	0.459915	0.887097
ko00600	Sphingolipid metabolism	0.0072	0.007	1.03	0.472329	0.887097
ko04928	Parathyroid hormone synthesis, secretion and action	0.0007	0.0006	1.29	0.472819	0.887097
ko04933	AGE-RAGE signaling pathway in diabetic complications	0.0007	0.0006	1.29	0.472819	0.887097
ko05210	Colorectal cancer	0.0007	0.0006	1.29	0.472819	0.887097
ko04146	Peroxisome	0.0115	0.0113	1.02	0.483331	0.887097
ko00785	Lipoic acid metabolism	0.0004	0.0002	1.62	0.489411	0.887097
ko04976	Bile secretion	0.0004	0.0002	1.62	0.489411	0.887097
ko05100	Bacterial invasion of epithelial cells	0.0004	0.0002	1.62	0.489411	0.887097
ko05131	Shigellosis	0.0004	0.0002	1.62	0.489411	0.887097
ko04914	Progesterone-mediated oocyte maturation	0.013	0.0128	1.01	0.49724	0.887097
ko00750	Vitamin B6 metabolism	0.0011	0.0009	1.14	0.502181	0.887097
ko05410	Hypertrophic cardiomyopathy	0.0011	0.0009	1.14	0.502181	0.887097
ko05414	Dilated cardiomyopathy	0.0011	0.0009	1.14	0.502181	0.887097
ko00532	Glycosaminoglycan biosynthesis - chondroitin sulfate / dermatan sulfate	0.0032	0.0031	1.04	0.506703	0.887097
ko00510	N-Glycan biosynthesis	0.0083	0.0082	1.01	0.511252	0.887097
ko04520	Adherens junction	0.018	0.018	1	0.521586	0.887097
ko04010	MAPK signaling pathway	0.053	0.0531	1	0.523749	0.887097
ko04666	Fc gamma R-mediated phagocytosis	0.0007	0.0006	1.18	0.525566	0.887097
ko05211	Renal cell carcinoma	0.0007	0.0006	1.18	0.525566	0.887097
ko05132	Salmonella infection	0.0378	0.038	1	0.5313	0.887097
ko00531	Glycosaminoglycan degradation	0.0025	0.0025	1.03	0.531494	0.887097
ko03022	Basal transcription factors	0.004	0.004	1	0.548136	0.887097
ko04392	Hippo signaling pathway - multiple species	0.0018	0.0018	1.01	0.565007	0.887097
ko04915	Estrogen signaling pathway	0.0004	0.0003	1.29	0.568404	0.887097
ko04971	Gastric acid secretion	0.0004	0.0003	1.29	0.568404	0.887097
ko05014	Amyotrophic lateral sclerosis	0.0004	0.0003	1.29	0.568404	0.887097
ko05034	Alcoholism	0.0004	0.0003	1.29	0.568404	0.887097
ko04919	Thyroid hormone signaling pathway	0.0007	0.0007	1.08	0.574614	0.887097
ko05225	Hepatocellular carcinoma	0.0007	0.0007	1.08	0.574614	0.887097
ko00983	Drug metabolism - other enzymes	0.0072	0.0074	0.97	0.591706	0.887097
ko04130	SNARE interactions in vesicular transport	0.0043	0.0045	0.97	0.593698	0.887097
ko04916	Melanogenesis	0.0166	0.0171	0.97	0.6085	0.887097
ko00910	Nitrogen metabolism	0.0022	0.0023	0.95	0.624898	0.887097
ko04390	Hippo signaling pathway	0.0022	0.0023	0.95	0.624898	0.887097
ko03320	PPAR signaling pathway	0.0108	0.0113	0.96	0.626079	0.887097
ko00640	Propanoate metabolism	0.0043	0.0046	0.95	0.6296	0.887097
ko04211	Longevity regulating pathway	0.0004	0.0003	1.08	0.635179	0.887097
ko04657	IL-17 signaling pathway	0.0004	0.0003	1.08	0.635179	0.887097
ko04972	Pancreatic secretion	0.0004	0.0003	1.08	0.635179	0.887097
ko05223	Non-small cell lung cancer	0.0004	0.0003	1.08	0.635179	0.887097
ko05224	Breast cancer	0.0004	0.0003	1.08	0.635179	0.887097
ko00511	Other glycan degradation	0.0018	0.002	0.92	0.648163	0.887097
ko00220	Arginine biosynthesis	0.0029	0.0031	0.92	0.653102	0.887097
ko04664	Fc epsilon RI signaling pathway	0.0007	0.0008	0.92	0.661267	0.887097
ko00515	Mannose type O-glycan biosynthesis	0.004	0.0043	0.91	0.678191	0.887097
ko00380	Tryptophan metabolism	0.0043	0.0047	0.91	0.680245	0.887097
ko03018	RNA degradation	0.0086	0.0093	0.93	0.685249	0.887097
ko00830	Retinol metabolism	0.0058	0.0063	0.92	0.68927	0.887097
ko00780	Biotin metabolism	0.0004	0.0004	0.92	0.691626	0.887097
ko05219	Bladder cancer	0.0004	0.0004	0.92	0.691626	0.887097
ko04014	Ras signaling pathway	0.0025	0.0028	0.89	0.693205	0.887097
ko00010	Glycolysis / Gluconeogenesis	0.0079	0.0086	0.92	0.703339	0.887097
ko00040	Pentose and glucuronate interconversions	0.0025	0.0029	0.87	0.713065	0.887097
ko03020	RNA polymerase	0.0025	0.0029	0.87	0.713065	0.887097
ko04210	Apoptosis	0.0227	0.0241	0.94	0.723193	0.887097
ko04136	Autophagy - other	0.004	0.0045	0.88	0.726559	0.887097
ko05412	Arrhythmogenic right ventricular cardiomyopathy	0.0007	0.0009	0.81	0.733126	0.887097
ko04728	Dopaminergic synapse	0.0004	0.0004	0.81	0.739342	0.887097
ko05010	Alzheimer disease	0.0004	0.0004	0.81	0.739342	0.887097
ko05163	Human cytomegalovirus infection	0.0004	0.0004	0.81	0.739342	0.887097
ko00620	Pyruvate metabolism	0.005	0.0058	0.87	0.754042	0.887097
ko00360	Phenylalanine metabolism	0.0018	0.0022	0.81	0.76244	0.887097
ko00471	D-Glutamine and D-glutamate metabolism	0.0007	0.0009	0.76	0.763919	0.887097
ko04064	NF-kappa B signaling pathway	0.0007	0.0009	0.76	0.763919	0.887097
ko05416	Viral myocarditis	0.0007	0.0009	0.76	0.763919	0.887097
ko04320	Dorso-ventral axis formation	0.0011	0.0014	0.78	0.76618	0.887097
ko00982	Drug metabolism - cytochrome P450	0.0025	0.0031	0.82	0.767329	0.887097
ko04530	Tight junction	0.0299	0.032	0.93	0.767703	0.887097
ko00500	Starch and sucrose metabolism	0.004	0.0047	0.85	0.769938	0.887097
ko00534	Glycosaminoglycan biosynthesis - heparan sulfate / heparin	0.004	0.0047	0.85	0.769938	0.887097
ko00430	Taurine and hypotaurine metabolism	0.0014	0.0018	0.78	0.773123	0.887097
ko00290	Valine, leucine and isoleucine biosynthesis	0.0004	0.0005	0.72	0.779677	0.887097
ko00440	Phosphonate and phosphinate metabolism	0.0007	0.001	0.72	0.791574	0.887097
ko00250	Alanine, aspartate and glutamate metabolism	0.0047	0.0056	0.84	0.791837	0.887097
ko00650	Butanoate metabolism	0.0022	0.0028	0.78	0.806421	0.887097
ko00740	Riboflavin metabolism	0.0007	0.0011	0.68	0.816326	0.887097
ko04650	Natural killer cell mediated cytotoxicity	0.0007	0.0011	0.68	0.816326	0.887097
ko00052	Galactose metabolism	0.0036	0.0045	0.8	0.82359	0.887097
ko00053	Ascorbate and aldarate metabolism	0.0014	0.002	0.72	0.829376	0.887097
ko04013	MAPK signaling pathway - fly	0.0011	0.0016	0.69	0.830253	0.887097
ko04380	Osteoclast differentiation	0.0007	0.0011	0.65	0.838411	0.887097
ko04216	Ferroptosis	0.005	0.0062	0.81	0.842235	0.887097
ko04977	Vitamin digestion and absorption	0.0004	0.0006	0.59	0.842593	0.887097
ko04122	Sulfur relay system	0.0011	0.0016	0.67	0.847971	0.887097
ko04015	Rap1 signaling pathway	0.0032	0.0043	0.76	0.861181	0.887097
ko04144	Endocytosis	0.0429	0.0467	0.92	0.862105	0.887097
ko01212	Fatty acid metabolism	0.0072	0.0088	0.82	0.863815	0.887097
ko00790	Folate biosynthesis	0.0025	0.0035	0.73	0.86394	0.887097
ko04060	Cytokine-cytokine receptor interaction	0.0292	0.0325	0.9	0.870843	0.887097
ko00603	Glycosphingolipid biosynthesis - globo and isoglobo series	0.0022	0.0031	0.71	0.872734	0.887097
ko00770	Pantothenate and CoA biosynthesis	0.0011	0.0017	0.63	0.878625	0.887097
ko00350	Tyrosine metabolism	0.0036	0.0048	0.74	0.883576	0.887097
ko04912	GnRH signaling pathway	0.0141	0.0166	0.85	0.891964	0.887097
ko04970	Salivary secretion	0.0004	0.0008	0.46	0.904953	0.887097
ko04979	Cholesterol metabolism	0.0004	0.0008	0.46	0.904953	0.887097
ko00071	Fatty acid degradation	0.0032	0.0046	0.7	0.911975	0.887097
ko04370	VEGF signaling pathway	0.0083	0.0105	0.79	0.912276	0.887097
ko04610	Complement and coagulation cascades	0.0007	0.0014	0.52	0.916624	0.887097
ko00340	Histidine metabolism	0.0014	0.0024	0.6	0.916767	0.887097
ko04974	Protein digestion and absorption	0.0014	0.0024	0.6	0.916767	0.887097
ko01040	Biosynthesis of unsaturated fatty acids	0.0029	0.0042	0.68	0.91803	0.887097
ko04660	T cell receptor signaling pathway	0.0004	0.0008	0.43	0.919666	0.887097
ko00062	Fatty acid elongation	0.0029	0.0043	0.67	0.924621	0.887097
ko00512	Mucin type O-glycan biosynthesis	0.004	0.0056	0.7	0.926863	0.887097
ko00730	Thiamine metabolism	0.0007	0.0014	0.5	0.927221	0.887097
ko05135	Yersinia infection	0.0004	0.0009	0.4	0.932102	0.887097
ko00140	Steroid hormone biosynthesis	0.0032	0.0048	0.67	0.936253	0.887097
ko00533	Glycosaminoglycan biosynthesis - keratan sulfate	0.0014	0.0026	0.56	0.939969	0.887097
ko00604	Glycosphingolipid biosynthesis - ganglio series	0.0014	0.0026	0.56	0.939969	0.887097
ko05202	Transcriptional misregulation in cancer	0.0011	0.0022	0.5	0.953206	0.887097
ko00280	Valine, leucine and isoleucine degradation	0.004	0.006	0.66	0.954023	0.887097
ko04510	Focal adhesion	0.0339	0.0394	0.86	0.954389	0.887097
ko00030	Pentose phosphate pathway	0.0025	0.0043	0.59	0.964165	0.887097
ko00565	Ether lipid metabolism	0.0047	0.0071	0.66	0.966558	0.887097
ko00592	alpha-Linolenic acid metabolism	0.0014	0.0029	0.5	0.969644	0.887097
ko00514	Other types of O-glycan biosynthesis	0.005	0.0077	0.66	0.973532	0.887097
ko04114	Oocyte meiosis	0.0123	0.0163	0.75	0.974924	0.887097
ko00601	Glycosphingolipid biosynthesis - lacto and neolacto series	0.0032	0.0055	0.59	0.977654	0.887097
ko00561	Glycerolipid metabolism	0.0058	0.0088	0.65	0.980552	0.887097
ko04142	Lysosome	0.0155	0.0203	0.76	0.981163	0.887097
ko00480	Glutathione metabolism	0.004	0.0066	0.6	0.981666	0.887097
ko00564	Glycerophospholipid metabolism	0.0094	0.0134	0.7	0.98593	0.887097
ko00190	Oxidative phosphorylation	0.0101	0.0145	0.7	0.988845	0.887097
ko00590	Arachidonic acid metabolism	0.0043	0.0075	0.58	0.990623	0.887097
ko00130	Ubiquinone and other terpenoid-quinone biosynthesis	0.0004	0.0016	0.23	0.990984	0.887097
ko00410	beta-Alanine metabolism	0.0014	0.0035	0.41	0.991965	0.887097
ko00520	Amino sugar and nucleotide sugar metabolism	0.004	0.0071	0.56	0.992571	0.887097
ko03040	Spliceosome	0.013	0.0186	0.7	0.9946	0.887097
ko04810	Regulation of actin cytoskeleton	0.0292	0.0377	0.77	0.996367	0.887097
ko04512	ECM-receptor interaction	0.0137	0.0198	0.69	0.996442	0.887097
ko04672	Intestinal immune network for IgA production	0.0025	0.0058	0.44	0.997929	0.887097
ko04540	Gap junction	0.0101	0.0159	0.64	0.998047	0.887097
ko04020	Calcium signaling pathway	0.0335	0.0435	0.77	0.998334	0.887097
ko03008	Ribosome biogenesis in eukaryotes	0.0061	0.0111	0.55	0.998829	0.887097
ko00591	Linoleic acid metabolism	0.0007	0.0031	0.24	0.998941	0.887097
ko03060	Protein export	0.0004	0.0025	0.15	0.999391	0.887097
ko04744	Phototransduction	0.0014	0.0051	0.28	0.9998	0.887097
ko04270	Vascular smooth muscle contraction	0.0133	0.0223	0.6	0.999919	0.887097
ko04261	Adrenergic signaling in cardiomyocytes	0.0184	0.0286	0.64	0.999923	0.887097
ko00230	Purine metabolism	0.0108	0.0196	0.55	0.999966	0.887097
ko04145	Phagosome	0.0133	0.0254	0.53	0.999999	0.887097
ko04514	Cell adhesion molecules	0.0184	0.0327	0.56	1	0.887097
ko04260	Cardiac muscle contraction	0.0061	0.0158	0.39	1	0.887097
ko03010	Ribosome	0.0011	0.0152	0.07	1	0.887097
ko04080	Neuroactive ligand-receptor interaction	0.0241	0.0606	0.4	1	0.887097
