# Supplementary material for: Comparative transcriptome analysis of rainbow trout gonadal cells (RTG-2) infected with U and J genogroup infectious hematopoietic necrosis virus
Source: Front Microbiol. 2023 Jan 17;13:1109606. doi: 10.3389/fmicb.2022.1109606 (PMC9887044; doi:10.3389/fmicb.2022.1109606)
Supplement: Supplementary file 1 [file Data_Sheet_1.ZIP › Supplementary Tables/Supplementary Table 4.xls]

## Sheet: Mock_vs_U.DEG.final
#ID	Mock01_Count	Mock02_Count	Mock03_Count	U24h01_Count	U24h02_Count	U24h03_Count	Mock01_FPKM	Mock02_FPKM	Mock03_FPKM	U24h01_FPKM	U24h02_FPKM	U24h03_FPKM	FDR	log2FC	regulated
gene54499	0	0	0	233	295	200	0	0	0	14.1557	18.3008	12.5714	1.77629e-39	7.47986	up
gene51874	2	10	6	698	917	1141	0.04782	0.259974	0.144255	20.6158	27.6298	34.8457	3.60774e-57	6.89244	up
gene46258	24	33	32	2809	2871	2627	0.541411	0.733134	0.70104	71.3377	74.4328	69.0424	0	6.84267	up
gene31649	0	0	0	132	147	137	0	0	0	2.1302	2.4133	2.27481	2.27405e-30	6.77954	up
gene46259	22	20	20	1364	1483	1466	0.441833	0.403719	0.377596	31.1877	34.6082	34.6885	1.78085e-230	6.38889	up
gene8624	5	5	13	466	591	710	0.132083	0.105554	0.317881	13.7184	17.7693	21.6337	1.83724e-93	6.33921	up
gene41846	11	6	7	495	591	551	0.142375	0.079103	0.094555	7.77509	9.46434	8.93358	3.87737e-99	6.20364	up
gene8623	7	14	10	522	707	770	0.171165	0.35794	0.246431	15.3868	21.2781	23.4843	1.43159e-107	6.15901	up
gene37235	0	0	0	72	83	97	0	0	0	0.902573	1.0577	1.2666	5.99923e-23	6.11234	up
gene54700	0	2	0	96	93	140	0	0.032366	0	1.81841	1.77994	2.73467	6.0622e-27	5.97039	up
gene5960	0	0	0	78	57	92	0	0	0	1.89192	1.41003	2.30492	2.18879e-21	5.95794	up
gene18555	28	16	19	1013	1122	987	0.444048	0.239867	0.277644	17.7446	20.0756	17.9005	2.29481e-188	5.90248	up
gene13382	12	16	14	705	709	733	0.200241	0.268572	0.218585	13.6401	14.0108	14.6824	3.66418e-137	5.90145	up
Oncorhynchus_mykiss_newGene_25911	25	53	38	1929	1631	1905	1.03937	2.15678	1.48936	89.0201	76.8451	90.9998	1.89855e-280	5.87074	up
gene35683	92	119	99	4730	4996	4458	0.72831	0.922384	0.752325	41.6152	44.87	40.5912	0	5.87051	up
gene8625	9	22	25	803	968	1097	0.231621	0.549188	0.629066	23.3999	28.78	33.0871	1.5811e-60	5.71717	up
gene10505	454	590	505	20311	19625	21427	17.1566	21.78	18.2984	847.958	836.304	925.698	0	5.67734	up
gene10507	310	402	346	12642	12494	14400	9.57028	12.1222	10.2183	431.361	435.136	508.459	0	5.58989	up
gene51479	6	6	21	576	611	601	0.040809	0.045092	0.16096	5.143	5.56681	5.54983	4.36377e-39	5.58872	up
Oncorhynchus_mykiss_newGene_20612	9	11	7	380	387	403	0.244356	0.18978	0.107425	10.2346	9.94835	11.0244	5.73408e-83	5.58736	up
Oncorhynchus_mykiss_newGene_22658	141	156	146	5215	4829	4960	9.89195	10.7219	9.82626	406.039	383.763	399.616	0	5.44555	up
gene8622	5	4	5	156	208	264	0.158842	0.137845	0.166399	6.76631	9.21039	11.8634	1.75443e-44	5.42393	up
Oncorhynchus_mykiss_newGene_31816	20	23	10	541	670	678	0.578987	0.633451	0.246357	17.4642	22.048	22.813	1.94108e-118	5.40229	up
gene12989	14	15	18	533	544	604	0.145014	0.142395	0.179167	6.28938	6.55126	7.38859	3.6367e-115	5.40219	up
gene21335	22	40	24	932	968	1051	0.467273	0.85882	0.496396	22.7092	24.075	26.5073	1.71693e-182	5.39924	up
gene20638	24	32	31	849	898	1260	0.65837	0.875701	0.838916	26.5338	28.6571	40.7902	5.0273e-149	5.39361	up
gene1810	12	21	11	480	559	512	0.043831	0.077185	0.036501	2.01604	2.39461	2.22233	1.60771e-106	5.36983	up
gene12992	5	2	10	199	261	225	0.063185	0.030727	0.149593	3.45572	4.63675	4.05025	1.00366e-50	5.35241	up
gene12912	4	13	7	300	262	316	0.046212	0.147754	0.08177	4.16364	3.70592	4.54504	5.92961e-64	5.31082	up
Oncorhynchus_mykiss_newGene_22394	1	0	7	274	245	357	0.010415	0	0.089384	4.18824	3.81953	5.65748	1.09894e-16	5.30068	up
gene31288	2550	2631	2629	78939	80020	74828	14.8943	14.9994	14.7075	508.919	526.595	499.218	0	5.28258	up
gene42962	55	42	50	1550	1480	1492	0.198615	0.145318	0.170942	6.17965	6.02492	6.15435	5.06883e-291	5.27768	up
gene23776	5	13	10	281	258	458	0.080204	0.215809	0.166121	5.38872	5.04506	9.09044	2.47918e-59	5.26526	up
gene6170	291	375	266	9151	8735	9522	4.66094	5.86394	4.07029	161.897	157.747	174.322	0	5.24343	up
gene41404	20	13	14	532	480	482	0.431154	0.278225	0.287867	13.0689	12.0206	12.2345	1.43159e-107	5.23327	up
gene20639	14	8	12	334	331	417	0.81516	0.428078	0.632958	21.9431	22.1749	28.3511	5.76637e-76	5.17918	up
gene9911	7	5	0	182	228	333	0.112355	0.077794	0	3.31785	4.24377	6.275	5.1495e-18	5.08341	up
Oncorhynchus_mykiss_newGene_30740	0	1	0	41	35	71	0	0.015106	0	0.788756	0.692156	1.43574	1.31709e-15	5.06195	up
gene20637	45	60	41	1321	1198	1351	2.92756	3.84863	2.57974	96.4693	89.2734	102.079	2.22233e-238	5.05963	up
gene20640	29	43	34	845	979	1012	0.761406	1.10243	0.853382	24.7375	29.246	30.6494	1.61375e-175	5.05438	up
gene38394	40	31	28	894	828	850	0.406263	0.30211	0.26932	10.084	9.53213	9.92956	5.08703e-178	5.01235	up
gene18621	142	150	125	3154	3155	3622	1.12208	1.1583	0.945908	27.6592	28.2438	32.875	0	4.93393	up
gene4598	32	21	27	622	647	716	0.410208	0.261214	0.331253	8.89933	9.45247	10.5998	9.80292e-135	4.92884	up
gene22143	26	12	20	480	438	522	0.546326	0.23859	0.386042	13.1085	12.5786	14.6373	8.93791e-100	4.89707	up
gene33235	119	154	158	3307	3401	3179	0.928392	1.14056	1.14528	27.8906	29.196	27.7416	0	4.88275	up
Oncorhynchus_mykiss_newGene_6677	0	0	3	66	53	51	0	0	0.075626	1.96567	1.62969	1.57866	2.41445e-17	4.8638	up
gene36224	2013	2325	2237	48492	47229	47277	24.6917	27.7294	26.2842	661.793	658.668	669.218	0	4.8204	up
gene13723	0	0	2	46	43	51	0	0	0.054032	1.62905	1.55099	1.85494	2.48288e-15	4.80417	up
gene19161	14	10	18	306	349	344	0.123669	0.081705	0.149371	3.0649	3.56411	3.5596	1.04183e-74	4.79931	up
gene7847	22	15	6	300	359	346	0.035656	0.023097	0.009013	0.544767	0.665759	0.650375	1.40296e-70	4.76704	up
gene13724	2	0	0	39	41	58	0.057939	0	0	1.23042	1.31326	1.88708	6.3745e-15	4.7664	up
gene33795	26	22	24	497	566	531	0.4762	0.394433	0.408948	10.1075	11.7628	11.1678	3.04015e-115	4.75783	up
gene33112	70	69	72	1508	1507	1437	0.933055	0.896687	0.919971	22.4558	22.8968	22.1358	2.98166e-297	4.74832	up
Oncorhynchus_mykiss_newGene_160	317	396	380	7221	8061	7149	4.49395	5.48506	5.15965	113.166	128.943	115.941	0	4.72929	up
gene8097	262	309	293	6010	5782	5877	4.21031	4.86158	4.57857	108.406	106.592	109.832	0	4.72595	up
Oncorhynchus_mykiss_newGene_34446	52	60	37	977	1103	1012	0.14146	0.159545	0.096165	3.59753	3.96549	4.11451	7.9453e-196	4.70703	up
gene18618	312	371	318	6524	6543	7119	2.10077	2.39488	2.03805	48.1422	49.1234	54.3804	0	4.70486	up
Oncorhynchus_mykiss_newGene_18404	35	33	52	789	824	782	0.326376	0.381482	0.51998	11.55	12.81	11.1981	5.10437e-164	4.64287	up
gene708	21	17	10	310	324	378	0.12442	0.09793	0.054464	2.07127	2.20965	2.61313	2.24911e-72	4.638	up
gene4810	62	100	73	1510	1448	1611	0.655976	1.04024	0.741113	17.8727	17.4975	19.736	3.05882e-250	4.62811	up
gene5444	94	104	81	1595	1778	1819	0.309517	0.333196	0.255379	5.82756	6.63209	6.87958	1.08566e-283	4.57141	up
gene38445	786	823	860	15653	14795	14621	13.6094	13.8216	14.1908	300.803	290.386	290.295	0	4.56746	up
gene27075	4	8	3	100	144	112	0.037339	0.077776	0.026757	1.16648	1.7143	1.35325	2.56236e-29	4.54705	up
gene55670	7	3	6	103	161	111	0.032735	0.013124	0.025355	0.557333	0.889652	0.620232	5.3296e-30	4.54318	up
gene16007	333	317	325	5696	5875	5863	1.31065	1.21564	1.22517	24.7427	26.0499	26.354	0	4.53409	up
Oncorhynchus_mykiss_newGene_32342	95	94	82	1565	1777	1488	0.300338	0.290714	0.246273	5.47419	6.34567	5.38752	6.80469e-280	4.50771	up
gene20209	483	625	544	10399	9474	9039	12.4903	15.7949	13.4875	297.257	276.432	267.362	0	4.50014	up
gene15858	76	82	74	1308	1423	1272	0.81602	0.860315	0.758712	15.6439	17.3788	15.744	4.03295e-257	4.45957	up
gene32206	80	67	89	1304	1305	1445	0.869744	0.760328	0.756469	13.0496	13.1321	14.7396	9.63118e-239	4.45286	up
gene15856	129	137	135	2383	2213	2225	1.70566	1.75366	1.72425	37.7645	35.748	36.5081	0	4.45186	up
gene5958	6	0	3	56	76	100	0.067747	0	0.032374	0.732144	1.01764	1.35847	1.24933e-19	4.42965	up
gene18619	39	47	55	726	775	874	1.07657	1.27822	1.4694	22.5554	24.5698	28.1133	2.89773e-147	4.40368	up
gene15712	4	8	3	82	114	125	0.04731	0.098175	0.031793	1.2557	1.79604	2.00147	3.57772e-26	4.39323	up
Oncorhynchus_mykiss_newGene_21604	13	18	13	218	256	306	0.094959	0.128133	0.086805	1.76954	2.17026	2.60251	2.39024e-55	4.37295	up
gene22977	315	335	338	5400	5211	5150	7.36813	7.64624	7.57061	139.705	137.616	137.885	0	4.36963	up
gene34484	11	31	11	277	311	340	0.167144	0.491063	0.173596	5.07037	5.81871	6.44982	1.83184e-59	4.36681	up
gene1364	11	7	8	176	141	168	0.068728	0.052817	0.049363	1.33877	1.13483	1.32365	4.79229e-39	4.36187	up
gene32204	469	521	536	8254	8004	7737	4.71606	5.11099	5.16882	90.9345	89.5837	88.2325	0	4.35051	up
gene21902	108	99	93	1551	1552	1638	0.785653	0.702206	0.649237	12.525	12.7928	13.6863	1.69588e-286	4.34012	up
gene53627	9	18	13	126	672	685	0.220831	0.458982	0.331458	3.77964	20.5985	21.2849	8.07823e-12	4.33794	up
gene37651	2039	1930	1967	31582	30435	30120	22.0984	20.4083	20.4264	377.801	371.617	372.822	0	4.33582	up
Oncorhynchus_mykiss_newGene_5996	6	0	5	69	68	109	0.061201	0	0.055887	0.924553	0.933177	1.51709	3.15331e-20	4.31773	up
gene27526	2	0	5	62	51	66	0.00813	0	0.027189	0.385796	0.320473	0.425554	7.04763e-17	4.3149	up
gene38985	5	23	8	241	279	297	0.067908	0.278957	0.090802	3.43883	4.15248	4.39145	5.43821e-18	4.29011	up
gene32205	921	925	899	14110	13928	13056	8.43029	8.30512	8.15625	145.981	145.824	141.315	0	4.28194	up
Oncorhynchus_mykiss_newGene_15266	703	754	696	9996	10903	11356	24.5117	25.6749	23.259	384.951	428.579	452.571	0	4.28084	up
Oncorhynchus_mykiss_newGene_28775	1	1	2	38	42	45	0.068948	0.067284	0.132087	3.18367	3.5627	3.84456	2.02419e-13	4.25816	up
gene43158	29	32	38	478	469	561	0.306195	0.339489	0.386698	5.73805	5.75573	6.96992	1.97415e-101	4.23993	up
gene15838	111	102	106	1528	1542	1622	0.944848	0.842611	0.860708	14.381	14.813	15.7932	6.73739e-283	4.2383	up
gene14951	6	6	21	192	195	164	0.014105	0.013381	0.050705	0.584359	0.607062	0.477296	2.59898e-39	4.2287	up
gene28397	57	67	55	926	840	834	0.576656	0.661967	0.530604	10.391	9.61987	9.68637	4.33103e-176	4.20263	up
gene22142	13	12	26	242	241	303	0.286415	0.234948	0.530151	6.69928	6.95174	8.27701	1.42244e-53	4.18744	up
gene39526	549	546	483	7812	6995	7356	7.58641	7.3586	6.3867	120.16	109.764	116.836	0	4.18631	up
gene14253	1792	1759	1756	25947	24170	23959	18.1156	17.3497	17.0068	289.541	275.315	276.673	0	4.1822	up
Oncorhynchus_mykiss_newGene_13817	4	0	3	59	59	43	0.056013	0	0.036936	1.00827	1.03496	0.759952	2.42356e-15	4.15918	up
gene17530	13	33	37	393	347	478	0.067853	0.172879	0.190562	2.53983	2.30376	3.21063	3.54298e-68	4.15417	up
gene42163	15197	14274	13752	194711	200749	194490	25.332	23.1971	21.9665	358.063	377.009	369.939	0	4.15044	up
gene1732	111	103	96	1449	1319	1521	0.977849	0.890866	0.815049	14.1985	13.1953	15.4228	5.22539e-242	4.14744	up
gene38395	11	16	7	162	181	183	0.157413	0.22943	0.096652	2.65075	3.02732	3.10838	1.30048e-40	4.14187	up
gene27429	7	20	11	202	198	169	0.124849	0.38333	0.207209	4.55402	4.55634	3.93469	3.27353e-42	4.10575	up
gene34475	86	98	106	1309	1311	1199	0.952762	1.06276	1.1271	16.1367	16.4932	15.2966	6.45181e-241	4.0758	up
gene1723	48	50	49	631	634	687	1.69521	1.7385	1.67342	24.997	25.6038	28.1555	8.1996e-133	4.06665	up
Oncorhynchus_mykiss_newGene_15877	102	113	106	1411	1441	1331	1.30015	1.3995	1.28281	19.9744	20.6944	19.4076	2.64666e-264	4.06354	up
Oncorhynchus_mykiss_newGene_24609	9	7	4	126	99	93	0.338552	0.248153	0.139211	5.65723	4.55566	4.34032	4.58874e-26	4.05962	up
gene18623	31	36	28	435	400	438	0.234752	0.267162	0.202908	3.6744	3.44571	3.82467	2.33202e-91	4.05491	up
Oncorhynchus_mykiss_newGene_25912	94	80	83	1142	846	1322	3.89572	3.23469	3.2862	52.2254	39.4904	62.5604	7.01406e-132	4.02579	up
gene37799	112	102	91	1358	1331	1186	1.20836	1.07067	0.939077	16.2609	16.2606	14.6909	2.02099e-235	4.02366	up
gene28398	16	16	12	193	186	228	0.142803	0.143423	0.104435	2.01121	1.97742	2.45817	1.86661e-45	4.018	up
gene34708	149	198	196	2174	2265	2366	2.48987	3.23424	3.13338	40.2272	42.7916	45.3092	1.47843e-305	4.01349	up
gene20201	420	456	534	5643	5982	5801	12.3975	13.1287	15.086	183.95	199.042	195.684	0	4.00163	up
Oncorhynchus_mykiss_newGene_9115	24	18	19	279	270	257	0.164982	0.116466	0.119971	2.13311	2.11074	2.03312	4.29667e-61	3.99805	up
gene10422	29	22	24	260	308	662	0.453824	0.335231	0.365804	4.59113	5.54655	12.1089	4.41257e-18	3.98534	up
gene32203	701	730	762	9017	8775	8845	7.56759	7.6846	7.87135	107.418	106.713	109.042	0	3.98063	up
gene28123	1573	1532	1405	17906	17939	18395	8.32802	7.91319	7.12518	104.63	106.999	111.231	0	3.96681	up
gene34699	940	1014	957	12126	11509	11314	5.94557	6.26193	5.80253	84.7257	82.0853	81.806	0	3.96384	up
gene20200	800	1006	999	11572	10493	11505	21.7137	26.6443	25.9817	346.747	320.917	356.746	0	3.95538	up
gene37757	0	8	8	72	85	93	0	0.067948	0.071887	0.772245	0.920572	1.03085	9.89177e-20	3.94774	up
gene50321	9	27	17	230	238	674	0.06759	0.211372	0.132694	2.10722	2.23236	6.40478	2.40173e-11	3.94727	up
gene15859	171	186	157	2012	2061	2062	0.868982	0.925485	0.763472	11.3353	11.8486	12.0214	0	3.94466	up
gene13429	17	6	19	147	217	197	0.359237	0.112277	0.377978	3.42169	5.15612	4.74888	6.63877e-37	3.94335	up
gene3411	326	342	303	3903	3623	3849	2.67862	2.73988	2.38544	35.4021	33.5476	36.1327	0	3.92345	up
gene13480	4037	3988	3903	44637	44645	49668	10.2794	9.91537	9.52209	125.42	130.098	144.447	0	3.92171	up
gene34698	833	718	800	9099	8511	9633	5.17257	4.34961	4.76111	62.402	59.5765	68.3656	0	3.91077	up
gene34139	92	91	87	1006	1166	998	2.21747	2.12461	2.00651	26.7974	31.8689	27.529	3.60078e-188	3.90702	up
Oncorhynchus_mykiss_newGene_23397	2	4	2	40	51	54	0.020152	0.037466	0.015259	0.525445	0.682385	0.733865	7.55639e-14	3.90077	up
Oncorhynchus_mykiss_newGene_18558	45	63	46	596	616	607	0.065836	0.096197	0.07649	1.23344	1.48247	1.43048	2.59677e-120	3.89803	up
Oncorhynchus_mykiss_newGene_32344	12	2	8	109	122	81	0.208873	0.021995	0.158474	2.54186	2.83245	1.8364	2.60441e-23	3.89734	up
gene36150	19	9	5	159	114	168	0.045099	0.020477	0.01145	0.420738	0.306879	0.459675	1.33684e-29	3.89623	up
gene38694	21	8	21	209	222	198	0.112941	0.041866	0.105626	1.26263	1.36639	1.23654	8.25637e-45	3.89545	up
gene7848	2	0	8	59	54	58	0.026768	0	0.094552	0.883758	0.822691	0.89538	9.77433e-15	3.89139	up
gene3413	145	87	79	1293	1197	1333	0.741889	0.433726	0.385757	7.31585	6.91263	7.80457	1.98955e-50	3.88326	up
gene21779	7	10	11	125	115	130	0.024187	0.033154	0.03569	0.479697	0.449795	0.516415	1.03152e-29	3.88245	up
gene19697	638	638	479	6659	6525	6782	7.38746	7.21376	5.31523	85.2152	85.2262	89.8053	0	3.87944	up
gene36095	4334	4238	4134	47703	47726	47653	9.28344	8.85944	8.48212	112.778	115.173	116.584	0	3.87413	up
gene34711	76	86	49	883	779	743	0.50828	0.55672	0.31213	6.5271	5.87733	5.68788	2.04872e-132	3.85054	up
gene4811	36	53	30	470	462	441	0.441578	0.658902	0.350827	6.66462	6.64466	6.42984	4.90541e-90	3.84811	up
gene34709	143	121	127	1505	1382	1491	3.20662	2.64981	2.72193	37.3275	34.9874	38.2855	1.37344e-247	3.84793	up
gene5722	54	39	41	573	520	447	0.377125	0.263733	0.275285	4.43704	4.10763	3.58409	9.65298e-99	3.84672	up
Oncorhynchus_mykiss_newGene_7913	16	15	23	216	225	205	0.284675	0.29452	0.453791	5.24657	5.46587	4.98593	2.77075e-48	3.84006	up
gene21816	5	4	11	92	102	77	0.018734	0.01275	0.042791	0.41419	0.469816	0.360275	1.04265e-21	3.82479	up
gene38863	8	16	7	108	136	141	0.047498	0.103345	0.04118	0.802357	1.03374	1.08792	2.9279e-28	3.7982	up
gene26199	28	32	20	309	313	284	0.138112	0.151809	0.094384	1.70195	1.76506	1.62109	2.2558e-64	3.79706	up
gene37798	55	59	58	660	565	630	0.542756	0.559953	0.544504	7.23372	6.34684	7.1716	1.94123e-120	3.77146	up
gene41406	50	70	63	673	657	639	0.445532	0.602975	0.534928	6.63312	6.60324	6.51492	1.56147e-128	3.77067	up
gene20202	594	764	691	7456	6813	7205	16.1759	20.2974	18.0303	224.203	209.133	224.208	0	3.76381	up
gene47673	0	0	6	274	222	344	0	0	0.096304	5.19354	4.29053	6.73829	9.70363e-07	3.76258	up
gene724	64	78	72	674	815	784	0.604239	0.720927	0.646282	7.04572	8.69181	8.47714	1.3828e-130	3.75529	up
gene46062	56	87	80	817	730	816	2.55138	3.86397	3.47745	41.0777	37.4516	42.41	5.96817e-134	3.75192	up
Oncorhynchus_mykiss_newGene_4806	3	18	5	175	118	156	0.063246	0.386898	0.087791	5.09091	3.45635	4.84589	4.72307e-11	3.74224	up
gene36498	6	25	13	158	175	175	0.047861	0.211192	0.102966	1.54522	1.7553	1.77757	3.83733e-33	3.73968	up
Oncorhynchus_mykiss_newGene_26387	30	57	34	383	450	465	0.632146	1.05914	0.651729	8.90315	10.5723	11.6222	4.11276e-73	3.73714	up
gene54198	39	27	27	280	319	407	0.466154	0.306048	0.302967	3.69805	4.30217	5.5542	6.5054e-58	3.73162	up
Oncorhynchus_mykiss_newGene_22112	3	7	21	155	189	176	0.015816	0.03832	0.123368	1.09372	1.39216	1.34953	4.28935e-11	3.72766	up
gene33784	129	197	218	1864	1837	1909	1.92633	2.87343	3.12545	30.8466	31.0246	32.6802	4.04318e-199	3.72698	up
gene34706	2162	2190	2172	22099	22507	21704	13.8576	13.6985	13.3372	156.346	162.537	158.905	0	3.72606	up
gene46957	30	30	18	268	267	308	0.490163	0.469485	0.281621	4.85267	4.94363	5.76736	1.93544e-56	3.72491	up
gene42200	306	320	347	3689	3437	2823	3.28518	3.34661	3.56179	43.7191	41.5701	34.6187	0	3.72101	up
gene8630	5	8	0	46	73	63	0.032725	0.06072	0	0.365936	0.593082	0.518799	2.34613e-14	3.69642	up
gene50902	14	2	9	106	110	85	0.20949	0.017523	0.123522	1.86741	1.97064	1.54936	9.46842e-22	3.69263	up
gene5266	1841	2024	1797	19306	19106	17744	10.2837	11.0298	9.60835	119.075	120.275	113.241	0	3.68823	up
gene34707	159	157	165	1522	1608	1677	1.15576	1.11002	1.14954	12.2318	13.1949	13.9508	4.59393e-250	3.68802	up
gene85	38	7	10	356	310	282	0.689134	0.112925	0.170007	7.23704	6.43952	5.93813	3.67479e-10	3.68666	up
Oncorhynchus_mykiss_newGene_26254	17	29	17	197	257	215	0.338222	0.581137	0.326072	4.58552	6.22544	5.15783	2.81863e-44	3.67439	up
gene50037	70	56	79	686	712	653	2.82828	2.19102	3.03608	30.6934	32.4891	30.2186	1.40829e-128	3.66931	up
gene2331	7	9	7	61	86	129	0.071173	0.095092	0.070379	0.785434	1.13226	1.71695	3.41083e-19	3.6605	up
gene34705	700	588	622	6124	6085	6361	6.16669	5.05039	5.24593	59.5603	60.4045	64.0219	0	3.6579	up
gene8902	1689	1519	1464	15215	14986	14798	17.1882	15.0009	14.3296	166.056	166.541	166.557	0	3.64632	up
gene23765	10	2	14	82	84	140	0.119569	0.024042	0.161446	1.23517	1.29312	2.15462	2.19548e-19	3.64293	up
Oncorhynchus_mykiss_newGene_4783	154	150	166	1615	1392	1526	0.802322	0.766402	0.829711	9.33287	8.20822	9.12287	3.80876e-236	3.63494	up
gene12006	12	13	4	118	90	117	0.098881	0.101041	0.024335	1.09318	0.857423	1.1229	1.62709e-23	3.63131	up
Oncorhynchus_mykiss_newGene_1295	70	55	47	625	556	508	0.929026	0.699239	0.609016	9.47074	8.54348	7.80675	1.05946e-101	3.63116	up
gene28935	69	131	81	851	850	1518	1.14955	2.13641	1.30065	15.7753	16.0675	29.1073	5.40976e-20	3.62862	up
gene10466	320	346	432	3787	3358	3346	2.68644	2.83002	3.47001	35.1061	31.7725	32.0928	0	3.62646	up
gene19164	27	17	10	168	210	184	0.251252	0.156662	0.086551	1.7668	2.25622	2.00708	1.55885e-36	3.62319	up
gene31203	21	21	21	194	233	213	0.221201	0.215929	0.212935	2.27095	2.78789	2.57332	1.05637e-45	3.62042	up
gene20274	41	51	53	503	488	425	0.425534	0.514694	0.518515	5.75486	5.70192	5.03807	1.58006e-92	3.61947	up
gene27723	23	23	27	271	223	240	0.270385	0.261376	0.301347	3.55775	2.98656	3.26327	9.57023e-52	3.61815	up
gene22147	23	19	23	119	234	332	0.540433	0.426576	0.491499	3.50914	6.59784	9.45009	2.4046e-29	3.61511	up
Oncorhynchus_mykiss_newGene_26887	140	152	137	1297	1392	1360	1.95584	2.08652	1.83913	20.1235	22.0587	21.8486	1.4341e-223	3.60376	up
gene9305	20	22	32	249	208	282	0.176408	0.18964	0.265869	2.51141	2.13391	2.97118	6.60828e-47	3.60257	up
gene34697	714	924	808	7270	8029	7589	4.4267	5.59066	4.7943	49.7492	56.0833	53.737	0	3.60065	up
Oncorhynchus_mykiss_newGene_26359	8	6	4	69	82	60	0.082169	0.065528	0.037646	0.853229	1.03517	0.770722	2.93141e-17	3.58998	up
Oncorhynchus_mykiss_newGene_9320	1593	1730	1426	13977	15252	14708	9.10808	9.6665	7.85504	89.2435	99.1246	96.8896	0	3.58663	up
gene33794	1798	1840	1774	16358	17372	16166	48.5834	48.5084	45.9102	487.787	528.784	498.838	0	3.58456	up
gene46528	5009	5379	5484	50475	50111	45628	283.957	297.612	297.82	3158.2	3200.5	2954.4	0	3.58305	up
Oncorhynchus_mykiss_newGene_5875	283	364	305	2802	2890	3102	2.3489	2.84389	2.46171	26.8153	27.5777	31.1413	1.51767e-291	3.57881	up
gene15688	29	14	18	198	225	184	0.193908	0.092193	0.113825	1.48968	1.72497	1.43399	1.58969e-40	3.57781	up
Oncorhynchus_mykiss_newGene_31767	4	0	5	39	40	48	0.044331	0	0.05679	0.553053	0.572812	0.688179	2.10941e-11	3.57693	up
gene22156	9	12	22	127	113	210	0.161987	0.241007	0.467849	3.67013	2.99474	6.10604	2.24251e-25	3.57511	up
gene1184	14	2	10	91	91	103	0.096458	0.01345	0.063339	0.732764	0.73681	0.862495	2.95543e-20	3.56957	up
gene35056	104	123	107	1080	941	1070	0.571681	0.661188	0.564533	6.59846	5.86444	6.76622	8.94859e-168	3.56892	up
gene2017	11	6	9	90	113	79	0.057091	0.031023	0.044187	0.560032	0.719857	0.506039	1.94205e-21	3.56879	up
gene3895	8	6	10	70	93	97	0.068516	0.048534	0.087053	0.738488	0.996401	1.05364	5.79588e-20	3.55284	up
gene18024	73	66	59	669	598	554	0.293014	0.258574	0.227572	3.00682	2.75099	2.59062	3.10657e-112	3.54463	up
Oncorhynchus_mykiss_newGene_16229	4	10	9	86	85	78	0.034051	0.091061	0.085208	0.938711	0.937082	0.875461	1.24342e-19	3.5436	up
gene4218	9	13	7	93	100	109	0.139936	0.20532	0.097553	1.6869	1.85759	2.04401	5.31691e-23	3.5406	up
gene37801	2373	2564	2658	22407	22969	22367	32.8271	34.4976	35.4708	351.086	370.897	366.128	0	3.53725	up
gene13484	21	13	7	131	146	134	0.090726	0.054462	0.027888	0.64805	0.734559	0.682392	2.67069e-28	3.53477	up
gene1731	466	422	447	3928	3747	4230	3.89039	3.43947	3.58044	36.2503	35.298	40.4043	0	3.53206	up
gene50038	126	200	158	1370	1411	1536	3.24418	5.02815	3.90604	39.0269	41.0173	45.2758	5.14083e-163	3.51742	up
gene23322	60	73	65	607	611	563	0.949561	1.13354	0.99347	10.7557	11.0567	10.3166	5.19835e-114	3.51547	up
gene3301	40	41	26	370	300	315	0.475055	0.468101	0.292216	4.87295	4.03884	4.2932	8.99503e-62	3.51355	up
Oncorhynchus_mykiss_newGene_29923	5	4	4	41	58	56	0.063822	0.052685	0.051538	0.623077	0.896576	0.877103	2.36676e-13	3.50919	up
gene3899	7	4	6	60	54	76	0.080203	0.048768	0.069434	0.841117	0.763207	1.09643	1.84377e-15	3.50509	up
Oncorhynchus_mykiss_newGene_22285	30	32	17	278	282	178	0.86006	0.907605	0.461457	9.13265	9.46252	6.12519	4.50213e-41	3.49286	up
gene5957	17	18	16	126	178	181	0.182344	0.180666	0.157231	1.50625	2.17488	2.24354	3.67067e-32	3.49278	up
gene39859	85	73	91	728	758	704	0.903768	0.760538	0.922493	8.58427	9.12489	8.60068	4.47343e-134	3.49033	up
gene7040	9	13	14	128	104	119	0.083911	0.11927	0.126184	1.34114	1.10705	1.28977	5.20042e-26	3.4853	up
gene53048	18	19	25	180	142	402	0.956142	0.998213	1.25386	10.7873	8.68965	24.937	1.83752e-12	3.48198	up
gene52022	298	169	332	2685	2410	2338	6.12466	3.37987	6.52211	60.8948	55.805	54.8652	7.52036e-37	3.48099	up
gene19162	43	23	17	274	220	269	0.643303	0.334599	0.24018	4.55299	3.73362	4.62966	3.11604e-42	3.47986	up
gene31977	239	259	230	1966	2086	2210	0.999651	1.05567	0.922643	9.1653	9.84496	10.5806	4.10228e-262	3.47573	up
Oncorhynchus_mykiss_newGene_20755	1287	1530	1431	13004	11689	11621	6.93543	8.21521	7.0628	79.517	72.6424	69.1023	0	3.47243	up
gene12791	128	150	121	1229	1068	1146	3.04886	3.48567	2.76237	32.4025	28.7239	31.254	2.82396e-179	3.47087	up
gene43147	12	11	19	124	118	157	0.097376	0.107782	0.183979	1.39171	1.35354	1.82735	2.3265e-27	3.46603	up
Oncorhynchus_mykiss_newGene_7365	106	73	85	731	743	796	0.280024	0.186379	0.213289	2.15573	2.23371	2.42427	4.86725e-122	3.45692	up
gene35072	48	68	57	458	475	570	0.365964	0.510399	0.422046	3.92367	4.15436	5.05613	2.6639e-81	3.45581	up
gene42183	31	20	13	210	189	184	0.269381	0.171195	0.102907	2.0538	1.87843	1.85686	1.62549e-37	3.45298	up
gene8454	5	10	3	78	52	64	0.150888	0.271566	0.059234	2.65079	1.8014	2.23183	6.08414e-15	3.45114	up
gene28447	336	317	335	2926	2825	2538	3.09198	2.84098	2.94818	29.7208	29.2927	26.6793	0	3.44141	up
gene29528	5	12	0	66	63	59	0.089849	0.225184	0	1.4555	1.4282	1.36097	2.40431e-13	3.43458	up
gene37796	1635	1911	1867	14602	14567	15560	27.105	30.9197	29.6592	267.294	272.174	294.735	0	3.42563	up
gene15894	143	171	138	1246	1273	1248	0.741221	0.866651	0.684747	7.17407	7.47902	7.43217	2.60105e-198	3.42436	up
gene25066	8026	7725	7270	60423	65146	64290	34.8344	32.7172	30.2253	289.42	318.516	318.667	0	3.42421	up
gene3978	9	6	6	81	83	49	0.111938	0.076202	0.067396	1.16155	1.21271	0.72991	5.61907e-16	3.40714	up
gene26813	4	17	19	180	97	103	0.058208	0.260787	0.284073	3.20772	1.75549	1.89633	2.09391e-20	3.40087	up
gene25233	59	47	61	453	430	510	0.48562	0.375668	0.480746	4.16341	4.0309	4.8476	2.6444e-81	3.39878	up
Oncorhynchus_mykiss_newGene_27122	92	95	113	897	707	868	1.54258	1.79353	1.59521	17.894	13.8802	17.6753	1.09114e-120	3.39618	up
gene18910	32	32	31	236	281	288	0.305078	0.299409	0.281248	2.52729	3.07556	3.19061	1.2169e-51	3.39188	up
Oncorhynchus_mykiss_newGene_4819	29	32	12	184	235	214	0.37542	0.374822	0.134563	2.67533	3.2616	3.01316	4.55852e-36	3.38648	up
Oncorhynchus_mykiss_newGene_26388	14	33	50	300	287	247	0.145722	0.367593	0.555706	3.8703	3.77347	3.29775	4.58982e-40	3.38556	up
gene25221	22	37	31	262	265	233	0.101385	0.172661	0.164831	1.56636	1.60354	1.41386	3.15128e-49	3.38019	up
gene16006	891	914	776	6924	7056	6697	2.70762	2.71149	2.25794	23.2325	24.1651	23.2508	0	3.37912	up
gene34485	408	385	356	3318	2974	2922	4.87583	4.48674	4.07377	43.7821	40.067	39.9081	0	3.37672	up
gene16913	424	728	437	4050	4023	6734	10.5978	17.7467	10.4644	111.756	113.341	192.318	5.47152e-19	3.37617	up
gene28946	491	523	500	4183	4112	3799	4.15669	4.32262	4.05563	39.1365	39.2689	36.7809	0	3.37408	up
gene20961	658	747	716	5789	5358	5733	4.47753	4.96251	4.66643	43.4906	41.0939	44.5746	0	3.37002	up
gene33766	31	24	17	192	213	205	0.216384	0.162439	0.111934	1.48268	1.68049	1.63915	8.09825e-40	3.36654	up
gene50339	84	82	91	707	703	662	4.69985	4.51284	4.92153	44.078	44.7728	42.7015	1.77211e-127	3.36622	up
Oncorhynchus_mykiss_newGene_13544	36	36	51	301	392	320	0.18894	0.185829	0.257557	1.75541	2.34065	1.93497	3.0574e-58	3.36088	up
gene37652	275	346	278	2346	2217	2562	2.97058	3.65448	2.88312	28.0399	27.0485	31.6864	2.91154e-227	3.35683	up
Oncorhynchus_mykiss_newGene_32347	93	65	79	573	689	642	0.935209	0.623627	0.745657	6.29158	7.74882	7.29609	4.06749e-99	3.35447	up
gene23900	31	35	27	243	238	284	0.421029	0.418291	0.35461	3.71184	3.71368	4.30223	1.58267e-48	3.34687	up
gene35182	20	12	42	220	216	187	0.191381	0.17305	0.382739	2.93232	2.65544	2.64565	4.37438e-32	3.33358	up
gene40237	1210	1279	1284	9905	9745	9479	9.48738	9.77217	9.63143	85.3182	85.6698	84.4874	0	3.32866	up
gene4625	70	59	73	489	490	619	0.593672	0.489648	0.594265	4.62821	4.73677	6.05907	3.56896e-81	3.3269	up
gene71	16	34	13	169	202	160	0.06248	0.128462	0.047053	0.734482	0.900594	0.723401	1.95376e-30	3.32679	up
gene11293	92	95	138	850	953	751	0.615172	0.619646	0.886101	6.28622	7.19813	5.7466	9.22665e-112	3.32575	up
gene20197	63	90	84	666	573	603	0.675371	0.95022	0.855872	7.90058	6.89463	7.36883	8.16445e-101	3.30701	up
Oncorhynchus_mykiss_newGene_30797	389	434	448	3621	3144	2954	14.3861	15.683	15.9445	148.423	131.514	125.542	0	3.3067	up
gene16091	1875	2003	2070	15714	16090	13391	23.4805	24.4797	24.8298	217.21	227.025	191.553	0	3.30238	up
gene1964	556	679	558	4266	4064	5691	4.29176	5.11082	4.11908	36.3358	35.3365	50.1611	1.11469e-58	3.29478	up
Oncorhynchus_mykiss_newGene_30194	30	31	12	205	184	202	0.644397	0.647696	0.245447	4.97892	4.5775	5.07796	1.61887e-34	3.29099	up
gene31243	2323	2452	2280	18964	19121	15116	30.5305	31.458	28.7082	275.151	283.183	226.953	0	3.28894	up
gene19794	198	186	168	1331	1485	1353	0.578829	0.529899	0.46937	4.30389	4.90068	4.52592	1.23394e-197	3.28462	up
gene25329	130	93	99	900	755	784	2.52911	1.7568	1.84115	19.3185	16.5412	17.4171	5.65806e-119	3.27577	up
Oncorhynchus_mykiss_newGene_24775	22	16	10	155	150	95	0.205638	0.139896	0.084667	1.6281	1.60843	1.0249	4.59082e-24	3.2738	up
gene1722	4130	4250	4016	29867	29358	32638	30.961	31.0963	28.8371	247.135	247.969	279.474	0	3.27023	up
gene34474	275	231	270	1898	2132	1750	3.7931	3.31952	3.69934	30.3174	34.7129	28.9502	1.45171e-221	3.26588	up
gene28399	120	117	108	865	842	866	1.37596	1.3133	1.18197	10.9829	10.92	11.3798	6.18966e-146	3.26074	up
gene39890	12	10	14	104	80	117	0.179072	0.137136	0.197585	1.71602	1.34916	2.00281	1.07458e-20	3.25757	up
gene38398	157	230	182	1492	1572	1182	0.587201	0.83942	0.650627	6.33102	6.67622	5.09656	5.63942e-138	3.25704	up
gene29829	643	652	607	4452	4106	5479	8.93582	8.84029	8.08694	68.3485	64.3428	87.037	1.32389e-220	3.25702	up
Oncorhynchus_mykiss_newGene_3453	1706	1541	1694	12396	12095	11791	12.126	10.6893	11.53	97.255	96.8671	95.7303	0	3.25638	up
gene13428	548	648	621	4590	4737	4062	4.73927	5.47428	5.1456	43.865	46.2141	40.1691	0	3.256	up
Oncorhynchus_mykiss_newGene_22111	20	24	23	170	206	152	0.113001	0.129207	0.12476	1.05861	1.31168	0.97869	3.31582e-34	3.25401	up
gene34472	24	19	22	161	189	161	0.32601	0.25281	0.283411	2.47747	3.11938	2.67862	2.99688e-34	3.25219	up
gene7289	436	503	488	3600	3519	3322	3.14171	3.54772	3.37898	27.9466	27.8738	26.5785	0	3.24706	up
gene25983	4088	4821	4524	31955	31791	33946	26.1261	30.063	27.6893	225.376	228.873	247.754	0	3.24213	up
Oncorhynchus_mykiss_newGene_14574	42	30	37	274	250	299	1.52071	1.07172	1.26831	11.0846	10.2929	12.4936	5.78699e-50	3.23339	up
gene86	869	944	980	7186	6479	6524	9.6967	10.2839	10.4839	88.5813	81.5237	83.2221	0	3.23153	up
Oncorhynchus_mykiss_newGene_30009	1	9	4	38	60	41	0.013972	0.175481	0.073351	0.828685	1.36193	0.93955	1.95643e-10	3.22484	up
gene9639	120	116	115	867	814	867	0.706944	0.671232	0.645609	5.85467	5.61012	6.05928	4.41469e-142	3.22213	up
gene34949	40	40	47	286	328	323	0.518441	0.506016	0.588802	4.16273	4.87082	4.86155	3.34597e-57	3.21071	up
gene16574	8	27	20	112	142	177	0.158098	0.524355	0.37785	2.46208	3.18874	4.04668	1.5375e-22	3.19716	up
gene26082	6114	6443	6432	46585	44973	41278	44.363	47.3526	44.7125	371.877	366.75	340.311	0	3.1865	up
gene4082	13	15	13	116	112	92	0.172001	0.193896	0.175148	1.78708	1.76946	1.47677	1.95918e-22	3.18381	up
gene35760	76	65	69	559	442	500	0.96136	0.797013	0.833211	7.81193	6.29383	7.21909	4.41511e-82	3.1825	up
gene40116	302	315	292	2223	2077	2054	4.36504	4.43855	4.03313	35.4517	33.8088	33.9101	1.49001e-287	3.17895	up
gene51836	125	108	94	937	799	597	1.60191	1.35013	1.15483	13.3323	11.6	8.79174	5.1627e-87	3.17767	up
Oncorhynchus_mykiss_newGene_10808	28	31	19	189	205	182	0.131145	0.141541	0.085641	0.992571	1.09881	0.988683	1.81561e-36	3.17571	up
gene37870	246	249	317	2002	1952	1726	1.95562	1.93096	2.41144	17.5624	17.4832	15.6663	5.2763e-211	3.17552	up
gene16005	132	160	175	1031	1066	1176	0.976325	1.15425	1.23852	8.41893	8.88227	9.94071	4.96882e-140	3.17397	up
gene34522	537	429	456	3367	3170	3355	6.29051	4.90445	5.11138	43.5334	41.8402	44.8899	8.62455e-291	3.17322	up
Oncorhynchus_mykiss_newGene_31849	8	7	11	76	76	61	0.178758	0.229462	0.27655	2.5036	2.74436	2.12798	9.07178e-16	3.16931	up
Oncorhynchus_mykiss_newGene_32343	14	6	14	97	81	91	0.299959	0.127443	0.284378	2.42799	2.04778	2.34834	1.97145e-18	3.16646	up
gene13584	92	125	131	859	868	715	1.47801	1.97029	2.01538	15.3115	15.7944	13.1875	1.53469e-112	3.16627	up
gene50541	26	67	35	424	498	217	0.545032	1.39419	0.713027	10.025	12.0222	5.29515	2.59407e-11	3.15859	up
Oncorhynchus_mykiss_newGene_34190	16	9	14	70	135	101	0.198016	0.110599	0.163613	0.978805	1.93742	1.45806	3.05701e-18	3.15708	up
gene39673	3502	3326	3122	22425	22517	23229	4.82994	4.47517	4.12731	34.8597	35.81	37.2386	0	3.15688	up
gene43727	2	13	4	38	55	78	0.026508	0.162509	0.039791	0.552863	0.822056	1.17705	9.57104e-11	3.15261	up
Oncorhynchus_mykiss_newGene_16237	59	55	69	446	404	431	0.488686	0.443046	0.54169	4.07603	3.76456	4.07374	1.85784e-75	3.15102	up
Oncorhynchus_mykiss_newGene_33120	7	7	4	48	49	58	0.206414	0.195101	0.096593	1.5811	1.66907	1.99712	3.84105e-12	3.14842	up
gene26188	483	469	440	3165	3038	3252	4.58435	4.34534	3.99719	33.2107	32.536	35.3187	0	3.14055	up
Oncorhynchus_mykiss_newGene_24486	22	31	33	194	220	201	1.49514	2.06758	2.15747	14.9019	17.2773	16.0202	2.33899e-38	3.13901	up
gene36915	0	12	6	52	48	61	0	0.049008	0.022326	0.24892	0.23392	0.299805	1.31301e-10	3.13727	up
gene12820	6	13	15	64	67	142	0.045629	0.101651	0.121585	0.605426	0.647532	1.43141	1.75301e-14	3.13713	up
gene22978	159	174	167	1214	1074	1121	4.11903	4.39144	4.13557	34.7789	31.3965	33.2353	4.11182e-171	3.13633	up
gene22306	3384	3601	3095	22236	22132	23761	27.0816	28.5566	23.7716	196.406	202.807	216.455	0	3.1363	up
Oncorhynchus_mykiss_newGene_32348	12	10	11	83	99	73	0.186316	0.22353	0.109099	1.54906	3.01999	1.51228	5.2057e-18	3.13208	up
gene25259	5	8	8	79	49	48	0.201175	0.324141	0.291998	3.7035	2.33838	2.3007	1.00698e-12	3.1314	up
gene36910	10	11	13	98	93	71	0.059638	0.060342	0.070803	0.647415	0.632391	0.487684	2.50236e-18	3.13105	up
Oncorhynchus_mykiss_newGene_22655	104	6	9	1360	1737	1026	2.83952	0.136059	0.214016	41.2709	53.8378	32.2225	5.16047e-05	3.12609	up
gene33783	445	628	502	3505	3284	4085	3.68898	5.08218	3.99216	32.1121	30.7107	38.7294	7.13501e-63	3.12603	up
gene87	10	32	20	162	172	123	0.075058	0.242003	0.142207	1.37056	1.50177	1.08513	2.39652e-24	3.12462	up
Oncorhynchus_mykiss_newGene_17548	35	37	56	367	306	226	0.385541	0.394743	0.5883	4.46975	3.80316	2.84562	1.39995e-42	3.11858	up
gene1236	59	43	54	362	372	339	1.01333	0.715031	0.880425	6.92246	7.24413	6.6966	1.42014e-63	3.11831	up
gene39068	10	0	5	45	52	40	0.074685	0	0.030732	0.396394	0.468935	0.364811	1.01222e-09	3.11611	up
gene34323	66	93	54	522	502	432	0.307228	0.421385	0.239203	2.68237	2.63029	2.29473	1.95447e-69	3.11185	up
gene22685	206	183	195	1253	1467	1193	1.91685	1.73475	1.81555	12.7982	16.6467	13.3214	2.97872e-163	3.11065	up
gene32201	1353	1295	1317	8560	8819	8904	9.70927	9.05635	9.03893	67.7375	71.245	72.9118	0	3.10932	up
gene41844	1069	1064	1078	7181	7034	6969	11.6717	11.3381	11.2673	86.5398	86.5306	86.9178	0	3.10208	up
gene8617	37	31	29	205	231	235	0.30746	0.25662	0.224668	1.92007	2.21979	2.28756	4.71637e-41	3.101	up
Oncorhynchus_mykiss_newGene_9653	2221	2136	2287	13781	14839	15106	22.6413	21.2412	22.3318	155.032	170.404	175.854	0	3.09928	up
gene22393	221	190	209	1261	1262	1597	1.32284	1.11251	1.19655	8.35209	8.52982	10.9443	1.23298e-132	3.09903	up
gene24650	466	526	430	3123	3051	3218	3.74087	4.12096	3.30576	27.6852	27.6029	29.5191	1.07891e-281	3.09892	up
gene21286	4247	4042	3768	25996	26561	26790	7.09568	6.58917	6.02974	47.9326	49.9911	51.1165	0	3.09887	up
gene4235	22	32	14	155	157	169	0.097312	0.140536	0.059798	0.776181	0.801416	0.876716	2.77395e-28	3.09442	up
gene37660	45	67	54	373	374	372	0.454981	0.651466	0.512385	4.16289	4.27459	4.29342	1.34193e-63	3.09112	up
gene13928	341	400	417	2432	2541	2592	4.5817	5.22649	5.38653	36.7031	39.1551	40.5603	1.12634e-250	3.08274	up
Oncorhynchus_mykiss_newGene_26805	115	109	96	729	712	671	8.00284	7.39419	6.39718	55.9886	55.8323	53.3813	1.21252e-115	3.08169	up
Oncorhynchus_mykiss_newGene_27471	32	43	38	262	253	248	1.47834	1.93377	1.68671	13.5888	13.4102	13.3101	5.27771e-47	3.07618	up
gene6415	22	24	30	187	189	149	0.134848	0.141792	0.178296	1.29189	1.33335	1.06632	1.45713e-32	3.07596	up
Oncorhynchus_mykiss_newGene_30265	48	83	72	428	582	356	1.09197	1.75694	1.48869	10.4456	14.4293	8.87014	1.24333e-50	3.07418	up
Oncorhynchus_mykiss_newGene_30769	885	948	979	6500	6462	5272	13.9466	15.65	14.9367	124.889	123.027	101.487	0	3.07146	up
gene11870	25	35	34	208	210	219	0.550917	0.75742	0.716768	5.16658	5.31797	5.62869	2.96382e-39	3.0695	up
gene14134	362	390	328	2395	2290	2305	4.18786	3.87661	3.18231	27.8282	27.3412	30.54	2.72e-269	3.06867	up
gene1513	49	31	36	348	247	198	0.128009	0.076879	0.088619	1.00469	0.727615	0.591197	2.53015e-36	3.06844	up
gene32779	14	3	13	82	68	78	0.377657	0.074668	0.334454	2.57735	2.19894	2.55126	1.25667e-14	3.06835	up
gene4474	6	10	4	52	68	42	0.026904	0.047861	0.01949	0.292699	0.393003	0.242245	1.20342e-11	3.06798	up
Oncorhynchus_mykiss_newGene_24485	390	398	437	3033	2973	1960	3.22467	3.21779	3.40448	27.5088	27.5338	18.5747	1.69291e-139	3.06094	up
gene23431	59	58	51	374	375	357	0.403549	0.3818	0.332798	2.82109	2.88734	2.78662	3.44603e-66	3.05974	up
Oncorhynchus_mykiss_newGene_27631	16	17	10	100	113	94	0.869685	0.921796	0.542662	6.21286	7.19874	6.07199	2.14085e-20	3.05956	up
gene37550	19	13	18	142	100	111	0.178659	0.119063	0.16592	1.53397	1.10515	1.24356	2.35585e-22	3.05926	up
gene3685	1967	2102	2086	13143	13220	13018	21.9237	22.8614	22.2685	161.692	166.014	165.735	0	3.05876	up
Oncorhynchus_mykiss_newGene_22893	165	196	141	1185	1054	1014	3.44653	4.01485	2.82931	28.4588	25.2256	25.7735	2.2039e-136	3.05862	up
gene25114	34	28	30	221	195	199	1.93972	1.58174	1.62827	14.2423	12.7844	13.253	1.6515e-38	3.04817	up
gene3427	3	4	9	37	37	60	0.032244	0.048729	0.106763	0.520661	0.538829	0.886612	8.86451e-10	3.04326	up
gene31085	37	22	40	197	248	215	0.624582	0.363775	0.645368	3.69598	4.74662	4.18457	3.767e-36	3.04146	up
Oncorhynchus_mykiss_newGene_9045	11	8	8	52	79	71	0.102588	0.074028	0.06797	0.544497	0.842335	0.773859	5.40917e-14	3.04062	up
gene21811	212	186	164	1147	1251	1179	0.732553	0.624836	0.541442	4.37603	4.87174	4.65736	6.29553e-154	3.03758	up
Oncorhynchus_mykiss_newGene_5823	18	33	24	176	171	157	0.325367	0.59201	0.412963	3.56686	3.54971	3.29082	1.90598e-30	3.03405	up
gene13482	6768	6531	6047	40188	40986	40388	16.1613	15.2179	13.83	105.907	110.251	110.142	0	3.03241	up
gene10729	136	127	166	984	893	851	0.886819	0.806361	1.03796	7.10268	6.57996	6.35999	1.38554e-128	3.03159	up
gene33685	106	105	116	748	714	623	0.516307	0.494084	0.539525	4.02458	3.92061	3.4636	3.10302e-109	3.03085	up
gene37354	47	46	51	319	310	302	0.364878	0.348148	0.377049	2.74466	2.7209	2.68999	1.60802e-56	3.0276	up
gene46859	131	155	117	790	828	935	2.87946	3.32074	2.46563	19.1812	20.5011	23.4853	5.15114e-106	3.02469	up
gene26361	79	113	59	526	530	553	1.26606	1.78622	0.907777	9.39785	9.67958	10.2269	4.77198e-66	3.02348	up
Oncorhynchus_mykiss_newGene_12043	131	140	107	794	790	804	1.0396	1.08696	0.812477	6.97879	7.08669	7.31097	1.92303e-117	3.02141	up
gene4650	226	247	201	1341	1403	1486	2.21839	2.35263	1.87185	14.5596	15.5503	16.6926	1.80154e-166	3.02006	up
gene12792	1057	1124	1090	7482	6996	5947	13.9048	14.4272	13.728	108.614	103.668	89.3353	0	3.01754	up
gene17778	14	4	11	58	60	97	0.171825	0.040997	0.123621	0.80085	0.848893	1.39203	5.77984e-13	3.01498	up
gene38802	76	67	66	425	442	459	0.74366	0.640991	0.613617	4.60577	4.8839	5.13754	4.72315e-74	3.01453	up
gene37659	13	21	10	109	113	84	0.149202	0.234478	0.107476	1.43458	1.5161	1.1449	4.78008e-19	3.01433	up
gene27776	36	34	42	236	270	218	0.390934	0.360482	0.436575	2.83342	3.30259	2.70227	1.32196e-42	3.01049	up
gene23321	1153	1318	1375	8356	8275	7227	16.7592	18.6089	18.9877	134.619	136.222	120.786	0	3.00966	up
gene6192	141	140	118	858	880	754	1.44398	1.3982	1.1604	9.74294	10.2065	8.86519	1.65339e-121	3.00437	up
gene15292	584	621	553	3440	3557	3773	6.94049	7.20251	6.28975	45.1314	47.6413	51.232	2.11072e-288	2.99251	up
gene39067	24	39	43	245	227	208	0.265714	0.238179	0.453225	2.10443	2.32243	2.22771	4.76572e-38	2.99178	up
gene10016	142	98	79	588	653	877	1.85323	1.25352	0.984544	8.51611	9.66101	13.1587	1.04622e-21	2.98581	up
gene47650	70	98	99	546	557	551	1.01474	1.37793	1.37483	8.73753	9.10449	9.13573	1.95741e-83	2.98487	up
gene31328	375	413	349	2408	2371	2166	4.56613	4.90323	4.06747	32.3606	32.5196	30.1263	1.84904e-254	2.9845	up
gene25071	119	177	147	884	833	1012	0.439457	0.642246	0.52133	3.62774	3.4885	4.29702	1.2716e-97	2.98334	up
gene25330	197	126	95	790	990	1002	2.15416	1.3439	0.990304	9.55673	12.2192	12.5416	5.88995e-20	2.97423	up
Oncorhynchus_mykiss_newGene_3411	161	125	181	980	1027	847	5.25832	3.96485	5.63535	35.3132	37.788	31.5666	1.20279e-113	2.97261	up
gene45920	39	42	28	221	234	231	0.19439	0.202958	0.134271	1.22666	1.32435	1.32557	9.05808e-40	2.97063	up
gene47651	225	201	257	1451	1439	1249	2.01623	1.75841	2.20823	14.3791	14.5623	12.8134	6.99508e-166	2.9678	up
gene15572	52	37	40	276	268	260	1.18357	0.831983	0.865937	7.03397	6.96176	6.8523	1.55888e-46	2.96676	up
gene39583	132	107	129	804	636	801	1.61036	1.27438	1.51203	10.8807	8.79222	11.2216	6.02574e-93	2.96458	up
gene32423	652	612	570	3728	3625	3641	4.50017	4.12252	3.76859	28.4058	28.1892	28.7094	0	2.96133	up
Oncorhynchus_mykiss_newGene_7364	39	26	38	191	225	229	0.3989	0.255802	0.372458	2.17385	2.61673	2.70037	6.08867e-36	2.95856	up
Oncorhynchus_mykiss_newGene_14542	24	28	13	153	130	136	0.266544	0.311189	0.132917	1.94039	1.68339	1.78833	2.49242e-24	2.95555	up
gene32063	140	125	128	757	778	831	1.40765	1.2267	1.23803	8.44593	8.86896	9.60106	8.90046e-115	2.95418	up
gene29617	10	14	10	78	85	68	0.084795	0.119918	0.082897	0.780023	0.913522	0.759903	1.06788e-15	2.95213	up
gene22984	246	265	249	1549	1471	1517	5.98503	6.29821	5.81534	41.6684	40.4012	42.242	7.19078e-204	2.95062	up
gene187	165	201	204	904	952	2201	0.820732	0.974627	0.9711	4.96897	5.33368	12.5186	1.41883e-11	2.94937	up
gene15397	96	110	112	682	670	560	0.583005	0.650535	0.650919	4.60006	4.61231	3.90947	6.46384e-95	2.94443	up
gene50811	130	73	116	661	716	552	4.19075	2.29321	3.60208	23.6339	26.1323	20.439	1.41469e-69	2.94282	up
gene5515	12	4	0	77	75	96	0.073835	0.019289	0	0.545439	0.541768	0.700836	5.70037e-05	2.93545	up
gene23432	159	141	175	1003	915	901	5.0697	4.40388	5.34762	35.4805	33.0291	32.9795	1.8309e-133	2.93507	up
gene54206	13	15	13	100	85	84	0.31798	0.349012	0.308133	2.77508	2.40912	2.40857	6.02741e-18	2.93474	up
gene22625	884	1002	1002	5622	5530	5783	6.22667	6.8911	6.76165	43.7348	43.9071	46.5513	0	2.93122	up
gene5132	139	224	221	1213	1050	1201	0.745471	1.1699	1.13259	7.23601	6.37434	7.37673	4.61083e-99	2.92919	up
Oncorhynchus_mykiss_newGene_34186	52	46	46	244	280	349	1.3967	1.26029	1.1656	7.10422	8.73205	11.0388	4.07975e-42	2.92795	up
gene13801	397	421	464	2355	2212	2963	3.37988	3.50093	3.78643	22.1552	21.2419	28.8437	1.17912e-144	2.92653	up
Oncorhynchus_mykiss_newGene_32345	142	109	91	632	779	622	1.2173	0.961918	0.755243	6.33751	7.9087	6.37624	9.16464e-77	2.92332	up
Oncorhynchus_mykiss_newGene_21606	15	2	0	185	169	244	0.233883	0.016446	0	3.18187	2.95517	4.40977	0.000197494	2.92292	up
Oncorhynchus_mykiss_newGene_4805	0	14	2	141	144	195	0	0.300039	0.044531	3.63829	3.78145	5.20705	0.000184167	2.91926	up
gene37626	396	469	414	2492	2648	2311	1.34162	1.5511	1.34529	9.32977	10.1208	8.9513	8.65498e-239	2.91655	up
gene26969	498	494	454	2681	2972	2749	1.26951	1.22748	1.10806	7.57952	8.54526	8.11187	1.20187e-265	2.91503	up
gene41092	6	6	2	36	38	35	0.069232	0.074246	0.026071	0.53995	0.584388	0.540919	1.37083e-08	2.91335	up
gene41692	20	13	17	78	115	127	0.091839	0.058833	0.073683	0.39974	0.604516	0.678164	3.28656e-18	2.91292	up
gene14746	722	895	719	4151	3870	6402	6.15858	7.45872	5.87128	39.1104	37.2284	62.4303	4.24709e-25	2.91231	up
gene38804	512	506	601	3195	3143	3043	4.40866	4.25293	4.95377	30.3826	30.5063	29.9405	1.86153e-290	2.9116	up
gene23979	48	37	39	258	225	255	0.312569	0.239004	0.246245	1.88475	1.68237	1.92867	1.47805e-41	2.89818	up
Oncorhynchus_mykiss_newGene_18405	9	10	0	110	79	62	0.105042	0.105097	0	1.47383	1.07354	0.832982	4.67526e-05	2.89429	up
gene34190	64	89	56	433	394	397	1.92027	2.70176	1.63009	15.954	14.6268	15.0503	3.0011e-59	2.89275	up
gene23842	45	38	46	251	274	236	0.475047	0.392263	0.465821	2.93648	3.27686	2.84145	1.55435e-43	2.88814	up
gene20140	139	109	152	726	779	798	0.417347	0.317442	0.435192	2.40685	2.63865	2.73754	9.55122e-99	2.88812	up
gene25248	13	16	15	96	85	95	0.066522	0.084338	0.074021	0.57605	0.52096	0.591874	5.38648e-18	2.88192	up
gene17404	63	46	77	355	351	374	0.2858	0.205772	0.336072	1.79754	1.81522	1.96025	5.73244e-53	2.87853	up
gene36385	616	786	684	3873	3945	3979	4.4716	5.56644	4.75493	31.0541	32.2829	33.0107	4.35977e-253	2.87619	up
gene33148	27	22	23	147	131	155	0.231617	0.184429	0.192244	1.43393	1.30651	1.57186	4.67559e-26	2.87584	up
gene3067	36	55	42	252	287	239	0.867159	1.2915	0.976944	6.80123	7.90851	6.67823	3.51448e-41	2.87312	up
gene40641	358	313	394	2067	1863	2086	5.71971	4.88554	6.0391	36.5281	33.6125	38.1605	3.75596e-187	2.87179	up
Oncorhynchus_mykiss_newGene_9487	62	83	85	463	501	362	0.681849	0.931859	0.987625	6.21335	6.96258	5.02188	6.38079e-59	2.86936	up
gene31327	229	241	301	1425	1395	1508	0.974445	1.00109	1.22821	6.71112	6.70221	7.3495	2.55473e-149	2.86025	up
gene10708	381	494	474	2297	2366	2903	4.25267	5.37971	5.07214	28.3206	29.7792	37.0442	3.20608e-138	2.85992	up
gene18905	16	14	9	90	74	81	0.145213	0.124374	0.078467	0.916195	0.765397	0.849064	1.07904e-15	2.85958	up
gene25331	31	20	29	156	134	184	0.999534	0.604195	0.896008	5.57107	4.88291	6.83263	1.12438e-25	2.8568	up
gene20924	41	33	52	226	235	267	0.631097	0.487059	0.773918	3.86997	4.11921	4.74811	8.19465e-38	2.8545	up
gene18613	12	13	0	121	117	174	0.393698	0.393645	0	4.39791	4.35285	6.58594	0.000143232	2.8531	up
gene13503	1844	2027	1718	9807	9713	11471	7.50144	8.04866	6.69518	44.0361	44.5178	53.2995	6.70314e-245	2.84956	up
Oncorhynchus_mykiss_newGene_27678	15	8	17	136	62	61	0.192022	0.097219	0.206801	2.01265	0.926892	0.923118	7.84638e-13	2.84936	up
gene28529	805	864	877	5029	4762	4323	8.31556	8.70512	8.68037	57.3509	55.4329	51.0105	0	2.84817	up
gene23419	649	500	658	3478	3672	2892	5.35649	3.70556	5.57141	28.0611	34.2711	27.4697	7.8758e-176	2.84489	up
gene47748	343	437	364	2088	2214	2041	2.13098	2.64527	2.16104	14.3198	15.4945	14.4849	3.08372e-195	2.84444	up
gene15239	897	880	898	4895	4961	4904	6.15333	5.88612	5.89918	37.0557	38.3339	38.4181	0	2.84421	up
gene17407	16	11	26	107	100	113	0.074932	0.04869	0.12255	0.587638	0.557173	0.639733	2.33732e-18	2.83946	up
gene53782	158	118	115	677	713	790	4.39205	3.18584	3.05058	20.8119	22.3537	25.1136	7.2289e-85	2.8394	up
Oncorhynchus_mykiss_newGene_4696	65	51	49	360	271	306	2.23225	1.69237	1.58468	13.638	10.4687	12.0253	2.5405e-46	2.83875	up
gene38958	672	542	573	3411	3339	3086	9.59234	7.54772	7.83105	53.7932	53.7502	50.3637	2.90105e-253	2.83595	up
gene39592	22	17	19	116	104	124	0.137649	0.103988	0.111253	0.807399	0.733212	0.885236	5.3277e-21	2.83425	up
gene33394	139	144	131	813	757	721	0.471462	0.476553	0.42643	3.05661	2.90381	2.80394	2.86403e-113	2.83247	up
gene38570	2944	2907	3235	16910	16360	16244	18.0762	17.3832	18.9703	114.295	113.076	113.455	0	2.82735	up
gene12790	245	229	237	1330	1284	1281	9.61457	8.7683	8.89897	57.6303	56.7751	57.4234	7.47473e-177	2.8263	up
gene36153	1439	1570	1418	8141	8050	7917	8.82879	9.40271	8.28825	55.1663	55.6844	55.524	0	2.82523	up
gene31544	87	58	64	381	395	385	0.219513	0.142081	0.15442	1.07088	1.13349	1.12061	7.15193e-57	2.81932	up
gene9986	318	319	355	1830	1704	1865	1.81772	1.77952	1.94646	11.5649	10.992	12.201	9.90137e-197	2.81925	up
gene16925	308	383	347	1961	1994	1683	1.67518	2.03299	1.81094	11.7961	12.2435	10.4777	1.44142e-178	2.81263	up
gene53326	16	8	22	80	72	127	0.739439	0.341698	1.02371	4.27192	3.95225	7.06031	5.01606e-14	2.80509	up
gene25319	4040	3868	3373	19210	19366	21908	4.07887	3.81097	3.2617	21.4063	22.0281	25.2636	7.95762e-268	2.80178	up
gene55671	11	8	14	49	75	80	0.572401	0.421206	0.717983	3.04464	4.76344	5.1394	2.08448e-12	2.79915	up
gene9614	65	71	54	364	346	332	0.707044	0.758866	0.565292	4.48006	4.47021	4.21188	3.68195e-55	2.79911	up
gene29124	367	452	431	2264	2187	2253	1.55359	1.86703	1.74789	10.589	10.4409	10.907	1.39099e-212	2.7986	up
gene4740	69	97	87	487	413	480	0.420914	0.580022	0.509402	3.29339	2.84928	3.35869	2.48884e-63	2.79826	up
gene37378	22	37	30	154	175	173	0.209531	0.358884	0.283288	1.69039	1.95731	1.96027	1.9493e-27	2.797	up
gene16403	154	159	161	888	805	855	4.856	4.89372	4.87383	30.966	28.6326	30.858	1.96144e-120	2.79378	up
Oncorhynchus_mykiss_newGene_7565	13	46	20	162	146	150	0.145306	0.512998	0.229733	2.09765	1.96979	1.99676	4.22526e-19	2.79159	up
gene12705	142	232	160	883	967	1023	2.57388	4.10611	2.77525	17.7259	19.8115	21.2402	3.63376e-80	2.78755	up
gene41858	65	84	76	465	425	335	0.678912	0.858174	0.768152	5.41837	5.04916	4.03089	1.43223e-55	2.787	up
gene5293	20	24	26	120	118	159	0.111104	0.126051	0.137677	0.735947	0.738466	1.01381	6.97948e-22	2.78449	up
gene13748	480	531	545	2811	2764	2670	6.94484	7.50435	7.55041	44.9299	45.0869	44.1645	7.73615e-277	2.78309	up
gene32258	171	138	148	838	792	810	1.78056	1.39739	1.47053	9.6494	9.30352	9.65179	2.16143e-111	2.78266	up
gene6142	12	11	12	51	70	91	0.042641	0.037591	0.042074	0.21278	0.298646	0.396227	1.11597e-12	2.78151	up
Oncorhynchus_mykiss_newGene_22466	18	9	6	56	65	82	0.089368	0.042905	0.025702	0.30704	0.362149	0.464742	9.74412e-12	2.77974	up
gene16449	90	123	103	595	526	572	0.469994	0.626536	0.516029	3.43813	3.10253	3.4241	5.50137e-77	2.77886	up
gene13802	64	81	68	346	355	449	0.510105	0.632547	0.519813	3.08535	3.2312	4.14355	5.29382e-50	2.77775	up
gene24748	200	189	168	997	922	1036	1.73637	1.60016	1.39458	9.56429	9.02795	10.2858	8.55709e-121	2.77591	up
gene7377	297	260	249	1431	1354	1478	3.68808	3.15101	2.96009	19.5806	18.9319	21.0417	4.78323e-157	2.77557	up
gene23418	124	63	115	622	511	497	1.96904	0.969698	1.74816	10.9237	9.14846	9.02947	1.64517e-52	2.77448	up
gene28192	1388	1363	1338	7167	7101	7202	9.71823	9.31181	8.97369	55.4044	56.0338	57.6138	0	2.77348	up
gene5357	116	105	81	607	489	521	1.51207	1.33824	1.00567	8.78232	7.21771	7.79516	1.52429e-68	2.77303	up
gene51341	8	11	21	98	73	68	0.139559	0.20583	0.392035	2.11628	1.61039	1.52534	1.56806e-13	2.77169	up
Oncorhynchus_mykiss_newGene_16628	5	10	5	52	37	42	0.065575	0.12842	0.057941	0.767375	0.543201	0.634236	3.90622e-09	2.77061	up
gene29001	15	18	25	104	124	102	0.099361	0.117934	0.15906	0.780838	0.949963	0.791327	3.40169e-19	2.76957	up
Oncorhynchus_mykiss_newGene_20046	19	8	10	64	78	79	0.368177	0.145659	0.17958	1.41892	1.78187	1.83369	3.83175e-13	2.7692	up
gene28713	137	108	91	585	604	596	1.89834	1.45342	1.19773	8.94555	9.42411	9.42879	7.47734e-76	2.76677	up
gene38473	142	152	119	813	769	610	1.95096	2.0483	1.57321	12.4098	11.9821	9.63712	1.2821e-84	2.76487	up
gene25863	13	8	11	58	65	69	0.098284	0.059876	0.076384	0.488163	0.555411	0.602673	1.65253e-12	2.76391	up
gene49352	157	148	155	775	664	990	1.4053	1.29609	1.32611	7.67234	6.71306	10.1467	1.25594e-71	2.76071	up
Oncorhynchus_mykiss_newGene_33104	57	50	51	298	292	257	1.16281	0.993235	0.995358	6.73039	6.72894	6.00126	6.48496e-46	2.75933	up
gene10040	153	230	168	997	922	980	3.51759	5.16276	3.68379	25.3021	23.8973	25.7468	2.35838e-96	2.75895	up
gene4967	7	8	9	56	59	36	0.137636	0.136923	0.163198	1.23414	1.31213	0.818858	4.10636e-10	2.75882	up
gene11866	59	60	73	385	298	340	0.657637	0.657247	0.782124	5.21621	3.78269	4.40169	1.46766e-49	2.75534	up
gene34136	184	155	114	796	764	820	1.4095	1.15687	0.831821	6.72973	6.59744	7.18153	4.1541e-82	2.75347	up
gene17174	36	54	79	350	213	354	0.385064	0.573285	0.838971	4.48195	2.62175	4.68683	1.15233e-28	2.75081	up
Oncorhynchus_mykiss_newGene_1689	108	150	144	616	696	795	1.43817	1.95227	1.8421	9.08351	10.4671	12.135	6.63405e-72	2.74969	up
gene39609	6	10	4	46	36	47	0.039442	0.073448	0.029227	0.378401	0.30825	0.403751	6.13361e-09	2.74966	up
gene19129	27	28	34	143	178	161	0.225643	0.232006	0.277934	1.34246	1.70419	1.5689	1.3614e-26	2.74091	up
gene30007	229	242	241	1134	1239	1303	2.46999	2.54154	2.48822	13.5227	15.0791	16.0728	1.34503e-136	2.74048	up
gene16385	13	5	22	66	81	88	0.113106	0.038482	0.190504	0.649759	0.824673	0.907198	2.45137e-12	2.73961	up
gene14103	14	11	11	80	80	51	0.124575	0.101608	0.097964	0.835155	0.854103	0.54766	7.36765e-13	2.73716	up
Oncorhynchus_mykiss_newGene_11828	45	71	64	350	317	283	0.351037	0.539505	0.476185	3.02793	2.79359	2.525	6.93219e-45	2.73634	up
gene23319	80	95	89	497	453	425	1.85013	2.14629	1.98527	12.7925	11.8937	11.3008	1.43304e-68	2.73466	up
gene6195	319	291	350	1617	1797	1512	3.10788	2.76306	3.26107	17.3866	19.7231	16.8288	1.35993e-162	2.73171	up
gene32663	381	411	446	2128	2092	2101	2.78803	2.92956	3.12452	17.1789	17.2395	17.5527	3.1224e-220	2.72871	up
gene19595	18	31	22	132	117	138	0.087529	0.149334	0.103335	0.714526	0.646412	0.772806	2.81464e-21	2.72759	up
gene14557	186	202	209	889	838	1353	0.860489	0.912145	0.925577	4.55265	4.38087	7.16949	1.24423e-62	2.72664	up
gene11317	19	30	32	137	146	154	0.295121	0.469061	0.499187	2.45511	2.68387	2.86745	9.64269e-24	2.72621	up
gene243	25	24	29	147	128	145	0.200011	0.190218	0.225441	1.34409	1.18992	1.36547	4.08909e-24	2.72397	up
gene25817	27	23	20	128	104	149	0.22972	0.18439	0.160588	1.20359	1.00016	1.44942	1.6023e-20	2.72325	up
gene5544	1268	1213	1032	5783	6089	5966	5.50334	5.13693	4.29029	27.7093	29.7818	29.5812	5.47171e-263	2.72219	up
Oncorhynchus_mykiss_newGene_11649	16	22	19	140	92	85	0.64679	0.932545	0.700098	6.24098	4.28716	3.92519	5.36222e-17	2.72042	up
gene55093	16	11	5	62	67	59	0.154454	0.105355	0.044503	0.671719	0.73772	0.655468	2.28598e-11	2.71623	up
gene32341	551	605	611	2871	3110	2946	4.91643	5.27018	5.22555	28.3035	31.2991	30.0618	8.21379e-255	2.71498	up
gene37090	898	935	955	5114	4528	4444	10.7088	10.8813	10.9068	67.3565	60.8692	60.5587	0	2.71496	up
gene5943	780	843	770	4166	3854	4058	8.74613	9.2295	8.26745	51.5779	48.7127	51.9949	4.42226e-303	2.71432	up
Oncorhynchus_mykiss_newGene_7725	11	5	5	46	37	48	0.151161	0.092563	0.109244	0.774492	0.643427	0.904156	7.26386e-09	2.71381	up
gene19443	280	248	290	1416	1320	1399	1.11438	0.96238	1.10428	6.22757	5.92651	6.36825	1.42191e-159	2.71116	up
gene17705	160	128	127	804	671	643	0.592186	0.460631	0.450609	3.28856	2.79927	2.71893	1.0872e-84	2.71099	up
Oncorhynchus_mykiss_newGene_28164	13	6	14	72	58	61	0.838923	0.249243	0.816089	5.48476	4.53841	4.79994	8.93673e-12	2.70765	up
gene46684	77	71	52	342	335	352	4.55763	4.10659	2.93355	22.4825	22.4954	23.9406	3.07102e-49	2.70759	up
gene22688	465	486	569	2618	2547	2468	8.67078	8.83802	10.1577	53.917	53.5452	52.5845	2.29312e-224	2.70472	up
gene13551	663	596	579	3190	3095	2937	4.8285	4.23831	4.03802	25.6665	25.4144	24.4548	3.26936e-269	2.70418	up
Oncorhynchus_mykiss_newGene_17389	19	16	23	109	132	77	0.214343	0.177619	0.252983	1.37839	1.70009	1.00735	6.84722e-17	2.70334	up
gene43877	117	173	116	590	583	1115	1.51338	2.18838	1.44382	8.46114	8.54285	16.5542	1.39053e-12	2.70127	up
gene12715	16	25	16	110	122	80	0.086746	0.131671	0.0805	0.669532	0.760745	0.504292	6.49929e-17	2.70105	up
Oncorhynchus_mykiss_newGene_17284	13	7	9	61	49	59	0.210806	0.110844	0.076972	0.779682	0.674034	0.816514	6.8781e-11	2.6982	up
gene21285	8	4	10	40	48	46	0.159844	0.070475	0.186993	0.872967	1.07024	1.03817	4.47942e-09	2.6977	up
gene38981	135	164	131	694	693	771	1.37267	1.5954	1.26175	7.67169	7.8382	8.56292	3.17431e-87	2.69167	up
gene3190	180	141	193	810	911	854	0.629982	0.483651	0.650821	3.15901	3.62447	3.44533	1.25385e-96	2.69101	up
gene40721	11	8	12	48	51	80	0.045091	0.033391	0.048772	0.230476	0.250831	0.396055	1.04939e-10	2.68941	up
gene28358	18	20	23	132	86	110	0.083177	0.092111	0.104609	0.695796	0.463836	0.600766	6.11703e-18	2.68895	up
gene28371	275	312	366	1508	1592	1643	6.29386	6.97624	8.04636	38.2143	41.1764	43.0922	4.21833e-140	2.68855	up
gene26094	80	59	48	306	292	355	0.614808	0.440228	0.348018	2.59555	2.5311	3.11566	2.73503e-40	2.687	up
gene7376	1856	1957	1911	9597	9570	9072	24.1972	24.9017	23.861	138.106	140.585	135.1	0	2.68359	up
gene14461	96	88	98	530	461	426	1.341	1.20505	1.32831	8.25127	7.34533	6.86403	5.47499e-67	2.68336	up
gene25830	537	514	590	2703	2743	2664	8.89954	8.30045	9.35327	49.4417	51.208	50.4095	6.33239e-253	2.68321	up
gene19094	46	39	41	201	211	232	0.854312	0.70412	0.721847	4.13812	4.41587	4.9325	7.84311e-34	2.68131	up
Oncorhynchus_mykiss_newGene_27564	21	44	35	150	134	243	0.59438	1.19067	0.937712	4.67357	4.25933	7.87853	1.50822e-19	2.68126	up
gene4198	632	790	663	3408	3357	3517	10.0252	12.2241	10.0698	59.6925	60.0185	63.754	5.35988e-211	2.67892	up
gene48384	17	19	4	94	71	62	0.443982	0.496958	0.086556	2.79677	2.15327	1.88599	2.12097e-11	2.67463	up
gene13495	14352	12175	11786	62185	62810	62956	18.9269	15.6682	14.8879	90.5028	93.309	94.8151	0	2.67407	up
gene25602	220	276	241	1185	1078	1374	6.44138	7.89432	6.76748	38.3746	35.6046	46.03	1.98377e-101	2.67211	up
Oncorhynchus_mykiss_newGene_28482	381	472	402	2110	2277	1789	8.09682	9.79862	8.19511	49.6495	54.7019	43.5701	5.50712e-149	2.6695	up
Oncorhynchus_mykiss_newGene_3414	58	49	50	246	280	264	2.79124	2.28326	2.32113	13.1805	15.3155	14.6049	1.40055e-40	2.66887	up
gene6236	1005	966	930	4606	4680	4849	14.3328	13.448	12.7067	72.5425	75.2326	79.0327	0	2.66478	up
gene15073	984	1050	1111	5406	4814	5097	7.59601	7.91995	8.18048	45.9139	42.0211	45.1609	5.27708e-303	2.66312	up
Oncorhynchus_mykiss_newGene_33380	14	8	11	70	58	56	1.46697	0.786271	1.10829	8.09213	6.77505	6.6154	1.62777e-11	2.65918	up
gene43728	256	236	255	1186	1219	1235	4.05448	3.63971	3.86232	20.7509	21.7724	22.3609	2.13805e-147	2.65827	up
gene33445	3938	3823	3887	19651	18736	18030	39.6	37.5136	37.4435	218.11	212.269	207.087	0	2.65747	up
gene27032	426	418	420	1960	2086	2086	6.26741	5.98965	5.92005	31.8526	34.6156	35.0445	2.4526e-205	2.65563	up
gene41463	461	537	608	2651	2652	2484	4.43533	5.04446	5.60562	28.1992	28.8014	27.3399	2.94499e-190	2.65303	up
Oncorhynchus_mykiss_newGene_31172	22	12	18	80	116	81	0.230276	0.105579	0.149212	0.795461	1.645	0.839346	7.10686e-15	2.65235	up
gene28350	808	895	913	4344	4081	4218	5.43988	5.87913	5.88426	32.2993	30.98	32.4622	2.2144e-298	2.65223	up
gene4083	20	26	33	152	135	119	0.298163	0.387077	0.482179	2.5888	2.34404	2.08813	1.26441e-21	2.65084	up
gene38733	13	11	12	58	68	70	0.102298	0.086524	0.092349	0.526654	0.63158	0.65532	3.04394e-12	2.64712	up
gene6232	14	13	12	80	70	61	0.176216	0.152813	0.145634	1.12468	1.01153	0.895729	5.30101e-13	2.64681	up
gene36222	172	198	99	710	657	1225	2.95113	3.31722	1.62858	13.5055	12.7562	24.1286	8.33421e-11	2.64601	up
gene29126	8	15	0	89	115	299	0.095669	0.193656	0	1.32905	1.76328	4.66193	0.000821287	2.64333	up
gene36588	236	233	210	1057	1167	1052	1.1686	1.1249	0.998375	5.78575	6.52165	5.95969	4.79645e-129	2.64145	up
gene37191	56	65	63	312	270	322	0.651463	0.730466	0.698908	4.00514	3.53664	4.28454	5.70417e-44	2.64005	up
gene9434	6	14	20	75	64	78	0.038619	0.092534	0.138364	0.60314	0.521178	0.637965	7.42267e-12	2.63703	up
gene37431	1965	1897	2139	9967	9754	8843	14.7941	13.9361	15.4226	82.8269	82.7362	76.0436	0	2.63052	up
gene45408	1059	999	972	4648	4837	4889	1.4366	1.32229	1.26395	6.96369	7.39618	7.5793	2.69642e-300	2.62626	up
gene9190	210	185	180	1076	906	778	1.25535	1.08068	1.02785	7.11163	6.11113	5.31967	3.07715e-91	2.62498	up
gene2494	7	24	9	59	63	97	0.074077	0.242965	0.088915	0.680919	0.752433	1.1651	2.55271e-10	2.6212	up
gene43429	238	280	261	1204	1176	1316	1.62455	1.86628	1.71092	9.09231	9.06403	10.2816	5.15754e-127	2.61907	up
gene44713	3095	3053	3140	14896	14490	14314	19.8592	19.119	19.3005	105.508	104.761	104.914	0	2.61623	up
gene33444	32	35	22	120	163	161	0.36985	0.394404	0.240582	1.56449	2.18057	2.18412	2.00269e-21	2.6154	up
gene42996	43	56	55	252	223	273	0.449199	0.572229	0.554254	2.94356	2.66267	3.30197	8.6031e-36	2.61523	up
gene39309	452	417	406	1916	2041	2044	3.57803	3.21778	3.07795	16.7569	18.2182	18.4937	1.59578e-187	2.61154	up
gene15291	318	365	389	1593	1673	1779	1.59576	1.78812	1.87108	8.83784	9.47354	10.2109	2.62796e-146	2.60972	up
gene15156	212	249	253	1122	1086	1154	2.60191	2.99477	2.97665	15.252	15.0778	16.2352	1.83832e-126	2.60758	up
Oncorhynchus_mykiss_newGene_14544	30	12	11	105	68	104	0.666908	0.258993	0.224952	2.63522	1.73705	2.6891	1.66829e-12	2.60213	up
gene15380	28	22	16	114	104	113	0.127327	0.098928	0.068014	0.63717	0.537416	0.601575	6.20558e-18	2.60157	up
gene17548	10	2	9	41	41	40	0.095604	0.016975	0.081323	0.449633	0.453086	0.455933	8.42486e-08	2.60067	up
gene44636	616	655	524	2914	2710	2766	17.4213	18.0945	14.2085	91.0279	86.4188	89.4259	2.47355e-197	2.60059	up
Oncorhynchus_mykiss_newGene_9164	13	11	17	58	87	69	0.429793	0.341634	0.567145	2.28472	3.53628	2.77404	3.30372e-12	2.597	up
gene26112	34	35	34	159	164	177	0.198393	0.203084	0.190377	1.04074	1.09566	1.20046	1.06809e-26	2.59636	up
Oncorhynchus_mykiss_newGene_2162	59	74	60	248	336	337	0.149781	0.183465	0.145542	0.701085	0.969126	0.984394	1.66083e-37	2.59489	up
gene13887	7	24	12	58	89	80	0.035475	0.130295	0.063525	0.359465	0.567096	0.519064	4.58465e-11	2.59228	up
gene44720	47	55	24	222	192	198	0.42178	0.488362	0.208647	2.23003	1.96566	2.05375	1.73142e-25	2.59077	up
gene40163	305	343	365	1453	1522	1730	4.90423	5.39591	5.63141	25.8506	27.6334	31.844	2.63733e-125	2.58991	up
gene30244	176	186	187	847	830	878	2.30907	2.40408	2.33113	12.2887	12.2384	13.2295	1.25863e-108	2.5887	up
Oncorhynchus_mykiss_newGene_22388	9	16	23	98	79	70	0.112194	0.180141	0.242887	1.24518	1.05306	0.945905	5.40913e-13	2.58741	up
gene10429	141	202	203	935	826	788	2.2984	3.24755	3.21286	16.8692	15.175	14.6673	4.22692e-83	2.58606	up
gene37965	15	24	13	81	78	104	0.065233	0.103414	0.055153	0.408712	0.402277	0.541267	6.6592e-14	2.58161	up
gene24765	1111	1309	1147	5588	5457	5346	14.194	16.317	14.0378	78.8156	78.5727	78.026	2.59134e-285	2.57911	up
Oncorhynchus_mykiss_newGene_27887	26	21	38	299	94	118	0.77744	0.607214	1.08267	10.0285	3.21304	4.1037	9.48688e-07	2.57861	up
gene24642	31	35	29	102	117	409	0.723526	0.810942	0.642485	2.6706	3.145	11.1468	1.77472e-05	2.57733	up
gene33779	81	91	83	382	387	417	2.33847	2.57851	2.28985	12.2147	12.6418	13.8015	2.075e-55	2.57298	up
gene18766	46	43	44	199	202	227	0.47103	0.436129	0.430825	2.29007	2.37552	2.70676	9.85982e-32	2.57053	up
gene22486	54	15	51	176	179	229	0.365954	0.098648	0.335002	1.33102	1.37763	1.78613	4.84437e-18	2.56881	up
gene25261	4	11	19	70	51	60	0.048532	0.135564	0.232973	1.02215	0.763524	0.900291	1.63128e-09	2.5665	up
gene52640	640	605	727	3078	3111	2799	12.8331	11.8548	13.9716	68.2005	70.3631	64.1749	4.26876e-221	2.56548	up
gene21201	130	151	152	717	705	570	1.05436	1.19526	1.18568	6.44746	6.47087	5.30331	2.82396e-78	2.56321	up
gene40960	20	15	7	90	74	53	0.185836	0.135124	0.059936	0.96191	0.813347	0.582424	4.65898e-11	2.56011	up
gene7723	17	20	13	92	67	90	0.211717	0.249484	0.159263	1.32697	0.989045	1.34975	1.20063e-13	2.55761	up
gene46549	70	65	86	328	313	377	0.813373	0.745008	0.966854	4.25985	4.13994	5.05791	7.47495e-44	2.55272	up
gene34372	1476	1556	1573	6953	6878	6879	10.9329	11.2518	11.1611	56.8675	57.4198	58.2181	0	2.55041	up
gene34972	628	881	804	3495	3468	3484	12.1352	16.5859	14.7839	74.616	75.5689	77.0239	1.59646e-155	2.55038	up
gene2193	133	117	113	554	534	565	1.30217	1.1156	1.05603	6.00853	5.91803	6.3425	5.25402e-73	2.55008	up
gene4340	197	250	234	910	962	1216	2.04382	2.53126	2.32127	10.4122	11.2437	14.402	6.15893e-76	2.54868	up
Oncorhynchus_mykiss_newGene_4775	7	17	4	41	58	52	0.196831	0.488537	0.104203	1.37846	1.97054	1.77943	2.86828e-08	2.54377	up
gene31569	17	27	23	98	108	116	0.082369	0.126703	0.104588	0.563006	0.591239	0.643142	4.77425e-17	2.54373	up
gene23324	450	499	592	2429	2424	2072	3.5486	3.83944	4.47291	21.1676	21.5601	18.686	6.67428e-152	2.54125	up
gene23323	14	16	20	79	89	77	0.184026	0.216989	0.257335	1.21274	1.39254	1.20822	5.73059e-14	2.5411	up
Oncorhynchus_mykiss_newGene_12897	9	11	12	55	51	58	0.150802	0.170827	0.179201	0.949655	0.9002	1.04766	3.42891e-10	2.53992	up
gene6546	63	50	70	307	271	262	0.501509	0.385029	0.534369	2.70385	2.44273	2.39256	3.29547e-39	2.53984	up
gene38762	172	200	147	791	709	843	1.636	1.86762	1.34207	8.36326	7.63895	9.25519	1.65167e-77	2.53971	up
gene23705	21	28	25	129	126	98	0.368769	0.472687	0.418401	2.52151	2.52892	1.98232	1.42918e-18	2.53894	up
Oncorhynchus_mykiss_newGene_8679	47	28	17	134	134	171	0.827398	0.56063	0.293077	2.81336	2.51778	3.57269	2.44173e-17	2.53719	up
gene22492	1678	1598	1606	7305	7648	6792	5.3551	4.97728	4.90986	25.7325	27.4995	24.7598	0	2.53517	up
gene26183	35	35	27	146	165	141	0.063923	0.060998	0.045849	0.32211	0.330352	0.275112	3.25739e-23	2.52987	up
gene4110	134	98	101	444	530	526	1.28351	0.910631	0.927193	4.71293	5.736	5.77631	5.33848e-55	2.52881	up
Oncorhynchus_mykiss_newGene_24685	20	25	20	100	97	112	0.328542	0.411952	0.320167	1.87453	1.8525	2.18599	8.5286e-17	2.52773	up
gene6183	37	39	62	216	220	198	0.130415	0.13401	0.211807	0.858828	0.893318	0.812603	1.61935e-28	2.52565	up
gene42426	21	30	26	143	130	92	0.269136	0.377648	0.319175	2.06499	1.91717	1.37177	7.6343e-18	2.52525	up
gene9045	135	117	155	566	474	890	1.35065	1.15548	1.47706	6.34187	5.42423	10.3191	1.08685e-15	2.52375	up
gene42438	108	118	94	519	471	446	0.265557	0.284509	0.22151	1.41566	1.31326	1.26013	1.47669e-62	2.52371	up
gene36223	242	436	190	1131	1166	2399	4.36904	7.6805	3.28476	22.5358	23.7133	49.4798	2.35038e-07	2.52281	up
Oncorhynchus_mykiss_newGene_3793	463	545	528	2436	2240	2118	2.9742	3.4146	3.24818	17.2661	16.2093	15.537	1.27455e-187	2.52066	up
gene29740	36	38	56	185	199	211	0.145134	0.147426	0.217712	0.838213	0.913798	0.982526	2.30676e-27	2.52027	up
gene51173	41	46	44	212	211	175	0.838477	0.923144	0.857471	4.81079	4.87941	4.11061	7.29085e-30	2.51793	up
Oncorhynchus_mykiss_newGene_15506	53	37	21	189	180	146	0.220956	0.142977	0.085699	0.936046	0.912622	0.739823	2.20337e-20	2.51103	up
gene13094	681	578	539	2488	2764	2644	8.66265	7.17555	6.56761	34.9491	39.6372	38.4353	6.08131e-160	2.51088	up
gene15827	80	93	69	387	337	356	0.469943	0.533774	0.387811	2.53075	2.25112	2.41339	1.49544e-47	2.50867	up
gene3338	64	100	67	329	365	340	0.268372	0.413553	0.27195	1.53894	1.74072	1.64346	5.3463e-41	2.50819	up
Oncorhynchus_mykiss_newGene_33760	23	15	5	77	69	68	1.30042	0.842889	0.22947	4.90084	4.43677	4.48208	2.24844e-10	2.50782	up
gene40694	95	76	92	374	404	391	3.48129	2.70715	3.21546	15.0917	16.6501	16.357	1.84495e-52	2.50779	up
gene7080	58	54	43	232	184	286	0.758975	0.680153	0.534173	3.35014	2.70563	4.27095	2.58405e-27	2.50696	up
gene37037	167	168	161	741	727	715	3.72158	3.65547	3.44261	18.2584	18.2813	18.2171	1.48596e-95	2.50662	up
gene10943	959	972	887	4149	4070	4087	5.55704	5.52132	4.97711	26.2735	26.0837	27.6143	1.33539e-285	2.50648	up
Oncorhynchus_mykiss_newGene_25224	104	130	112	621	618	322	1.74452	2.13926	1.83509	11.3722	12.0694	6.05044	1.35424e-35	2.50572	up
gene24129	44	80	79	295	308	307	0.989715	1.7697	1.72754	7.46005	7.86579	8.00685	5.81272e-35	2.50421	up
gene34940	23	29	21	110	117	112	0.342033	0.417126	0.292454	1.81657	1.96313	1.91169	4.58795e-18	2.5042	up
gene6041	32	24	36	162	102	161	0.480712	0.354439	0.521661	2.71477	1.74026	2.79194	1.6711e-18	2.50133	up
gene12366	3961	3826	4078	17815	17134	16539	31.1841	29.3495	30.7499	155.074	151.775	149.277	0	2.49928	up
gene9756	43	21	35	196	118	142	0.413862	0.194218	0.320971	2.10995	1.29461	1.57669	3.66773e-18	2.49196	up
gene36157	116	142	116	562	523	550	1.15559	1.38314	1.10582	6.21644	5.90211	6.29485	2.5571e-68	2.49077	up
Oncorhynchus_mykiss_newGene_4116	47	46	59	207	250	220	0.184307	0.174346	0.222485	0.898	1.1096	0.98792	1.86816e-31	2.49014	up
gene37319	20	33	28	125	111	134	0.202844	0.332811	0.275852	1.42236	1.28867	1.57693	2.53761e-18	2.48559	up
gene6654	33	25	27	115	139	132	0.161224	0.124481	0.125487	0.681136	0.816262	0.761135	1.44582e-19	2.48401	up
gene31138	175	334	186	956	902	1479	2.59203	4.82189	2.63101	15.6332	15.0531	25.027	6.89733e-11	2.48394	up
gene42004	2866	2745	2886	13158	12234	11138	24.9425	23.6427	23.9015	126.699	120.347	111.333	0	2.48353	up
gene28429	41	29	41	171	176	151	0.383068	0.256276	0.359654	1.76282	1.85783	1.6116	2.14604e-24	2.48305	up
gene53086	24	56	26	110	172	206	1.11438	2.56387	1.1778	5.73271	9.16721	11.1382	2.74418e-15	2.481	up
gene35573	63	37	29	156	229	197	0.581052	0.332293	0.253944	1.58663	2.43462	2.09753	1.16994e-20	2.48032	up
gene3981	114	123	105	487	525	472	0.765361	0.802011	0.675194	3.60808	3.97355	3.61979	1.59098e-64	2.47857	up
gene12210	105	122	117	590	434	473	1.32979	1.51263	1.42869	8.30612	6.23968	6.89477	1.51209e-55	2.47733	up
gene11865	98	95	107	463	393	447	2.58163	2.4662	2.72388	13.5883	11.7648	13.5563	4.39461e-56	2.4771	up
Oncorhynchus_mykiss_newGene_23002	125	170	118	544	641	606	0.645164	0.865051	0.586016	3.12797	3.7644	3.60873	4.29564e-59	2.47678	up
Oncorhynchus_mykiss_newGene_10647	94	102	96	406	415	446	0.397151	0.483278	0.369996	2.40903	2.5041	2.7566	6.70563e-56	2.47658	up
Oncorhynchus_mykiss_newGene_31520	18	16	24	74	95	100	0.236961	0.200328	0.306693	1.08515	1.4715	1.54636	6.62927e-14	2.47603	up
Oncorhynchus_mykiss_newGene_8259	6	11	6	38	45	36	0.376677	0.64401	0.340929	2.6553	3.22955	2.61369	1.40757e-07	2.47351	up
gene20402	206	227	219	944	944	908	2.38231	2.56807	2.43425	12.1012	12.3469	12.0498	2.12054e-113	2.4723	up
gene21314	50	38	52	212	221	184	0.328677	0.240516	0.327449	1.54537	1.64256	1.38325	4.3877e-29	2.46971	up
gene15917	306	327	309	1375	1377	1269	3.42182	3.56379	3.30531	16.9845	17.3612	16.2282	5.39201e-149	2.46831	up
gene46101	74	90	50	364	307	267	0.370249	0.437287	0.23697	2.01098	1.7314	1.52462	2.1833e-33	2.46666	up
gene47337	49	89	53	353	220	271	1.60311	2.87886	1.67672	12.9242	8.19835	10.2487	4.26508e-26	2.46532	up
gene31910	469	472	482	2089	1966	1989	2.10096	2.0628	2.06656	10.3333	9.92552	10.184	7.42024e-201	2.46435	up
Oncorhynchus_mykiss_newGene_26706	45	36	59	265	226	135	0.424055	0.338145	0.57651	2.81979	2.46145	1.60606	4.06937e-21	2.46304	up
gene43898	31	44	47	155	175	208	0.273529	0.376039	0.393538	1.50489	1.74416	2.10036	2.68225e-23	2.46152	up
gene19163	0	16	8	83	79	103	0	0.391741	0.191765	2.33632	2.26483	3.00625	0.00130187	2.45693	up
gene731	3082	3411	3060	13758	12796	13655	34.0244	36.5371	32.1936	167.413	159.181	171.223	0	2.45443	up
gene30177	53	38	54	238	206	188	0.646289	0.441707	0.621052	3.19112	2.81872	2.6165	1.30526e-28	2.45313	up
gene51174	19	33	14	113	99	88	0.623628	1.04704	0.415381	4.0814	3.66669	3.29407	6.74459e-14	2.4449	up
Oncorhynchus_mykiss_newGene_27124	18	8	15	51	68	74	0.994506	0.449064	0.787076	3.20139	4.40454	4.82082	4.3875e-10	2.44349	up
Oncorhynchus_mykiss_newGene_9214	383	383	322	1383	1589	1593	3.56909	3.48655	2.85665	14.1435	16.6194	17.1284	2.13308e-115	2.44322	up
gene21183	173	269	214	1098	835	845	2.83142	3.7625	3.35672	17.7526	15.4586	15.8642	1.03891e-63	2.4418	up
Oncorhynchus_mykiss_newGene_4697	15	37	32	131	126	117	0.897879	2.22511	1.89939	9.03827	8.82861	8.30341	1.74415e-16	2.4404	up
gene37271	40	41	25	159	159	145	0.356356	0.351415	0.206323	1.56594	1.60184	1.48048	1.0688e-21	2.43879	up
Oncorhynchus_mykiss_newGene_27885	357	313	306	1334	1422	1324	2.49344	2.13475	2.04774	10.2921	11.1984	10.5692	1.2043e-133	2.43813	up
gene33282	1086	1107	1064	4465	4473	4616	5.71791	5.68339	5.36372	25.9419	26.5248	27.7521	5.97545e-282	2.43804	up
gene10807	146	254	176	589	644	1947	2.46983	4.19622	2.85274	11.0199	12.2892	37.704	1.59719e-05	2.4362	up
gene15892	467	448	455	1884	2001	1822	1.88085	1.76104	1.75551	8.37379	9.08192	8.3802	3.27329e-182	2.43577	up
gene4669	14	9	21	78	72	55	0.090962	0.057324	0.130674	0.587646	0.53685	0.416181	1.30997e-10	2.43517	up
Oncorhynchus_mykiss_newGene_3322	39	25	46	171	136	172	0.518539	0.318277	0.57676	2.51759	2.03461	2.62033	1.12697e-20	2.43386	up
gene15288	907	854	936	3650	3660	3876	14.9247	13.7155	14.7611	66.3233	67.8799	72.8754	9.07898e-233	2.43275	up
gene4657	117	107	86	408	427	462	1.2772	1.03873	0.814917	4.75672	4.87602	5.42971	4.96666e-50	2.42273	up
Oncorhynchus_mykiss_newGene_20373	11	12	9	55	62	36	0.131287	0.151801	0.111968	0.780869	0.898721	0.532366	1.10454e-08	2.42267	up
gene46061	1878	2149	1975	8492	8321	7906	29.8233	33.3019	30.0472	148.853	148.889	143.404	0	2.42228	up
gene4293	702	608	777	3333	3420	2144	6.36883	5.38799	6.75409	33.4064	34.9938	22.235	7.69259e-29	2.4209	up
gene27280	41	64	45	212	204	222	0.20827	0.315651	0.218451	1.19366	1.1712	1.29295	1.08956e-27	2.42071	up
gene33775	3489	3908	3415	14617	14176	15575	37.9764	41.5045	35.6023	175.572	173.814	193.588	1.75245e-256	2.41788	up
gene46483	223	259	198	971	881	956	1.33808	1.52114	1.14024	6.45182	5.97917	6.57639	1.61113e-90	2.41569	up
gene19713	8	13	8	53	46	40	0.04426	0.074072	0.045466	0.352473	0.310075	0.274962	2.84326e-08	2.41519	up
gene30148	69	77	81	337	285	324	0.92593	1.00761	1.03785	5.002	4.31923	4.97386	3.19836e-41	2.41002	up
gene52560	175	123	147	577	635	625	3.00188	2.05683	2.41309	10.9209	12.2648	12.2392	3.48473e-63	2.4097	up
gene31109	1348	2153	1115	5830	5524	10356	91.9081	143.276	72.834	438.843	424.422	806.681	2.14276e-08	2.4097	up
gene754	55	52	51	241	209	214	1.43952	1.3113	1.25236	6.94188	6.08557	6.3593	2.06453e-31	2.40935	up
gene31613	21	17	18	88	85	75	0.22059	0.173561	0.17955	1.03222	1.02461	0.911186	2.20544e-13	2.40932	up
gene17898	226	291	244	1095	1113	920	1.47559	1.86289	1.54266	7.95246	8.24537	6.95416	7.15059e-93	2.40755	up
gene31181	90	135	134	488	504	493	0.47301	0.694742	0.676576	2.83468	2.99007	2.96384	1.02448e-52	2.40753	up
gene42164	60	93	73	348	299	296	0.661894	1.01816	0.783685	4.33615	3.7983	3.81459	2.26205e-37	2.40636	up
gene31149	227	216	172	818	832	871	3.32757	3.09244	2.41613	13.2884	13.7985	14.6443	2.82625e-82	2.40446	up
gene37016	15	20	11	63	71	73	0.583042	0.754254	0.386414	2.79381	3.20893	3.3559	4.75754e-11	2.40382	up
Oncorhynchus_mykiss_newGene_2884	89	83	97	348	409	355	1.10569	1.00958	1.15627	4.8182	5.77245	5.08895	7.8075e-47	2.40305	up
Oncorhynchus_mykiss_newGene_16740	1166	1118	1263	5097	4518	4772	9.05249	8.55535	9.40296	43.5765	39.3582	41.7819	5.85883e-246	2.39979	up
Oncorhynchus_mykiss_newGene_19133	25	18	21	93	82	104	0.252248	0.174579	0.206463	1.06487	0.957919	1.23087	3.4935e-14	2.39973	up
gene20108	78	104	86	384	346	376	0.734894	0.960091	0.77913	4.00497	3.68034	4.05931	1.14259e-45	2.39969	up
Oncorhynchus_mykiss_newGene_11300	191	156	184	765	722	680	1.17129	0.934446	1.13273	5.19803	5.04695	5.1217	9.46919e-83	2.39673	up
gene31488	726	665	662	3015	2631	2674	3.96681	3.54404	3.44243	18.1313	16.1817	16.6416	1.74863e-196	2.39618	up
Oncorhynchus_mykiss_newGene_23324	10	23	17	78	74	71	0.197907	0.400502	0.274968	2.10414	2.09917	2.04727	2.23779e-11	2.39613	up
gene28525	36	43	34	163	165	148	0.240909	0.282867	0.217723	1.22427	1.257	1.14651	4.46522e-23	2.39525	up
gene38309	8	11	21	52	70	61	0.061326	0.092655	0.166435	0.479038	0.660323	0.606612	2.64453e-09	2.3939	up
gene5899	15	16	6	58	41	73	0.109384	0.116744	0.043234	0.486153	0.349802	0.636621	1.65669e-08	2.39328	up
gene19405	124	113	109	493	474	445	0.909582	0.802757	0.760528	3.98891	3.91748	3.72701	1.62099e-60	2.39054	up
gene16575	132	121	144	591	511	515	0.731558	0.656354	0.76482	3.63119	3.20679	3.27518	1.19739e-64	2.38935	up
gene20641	0	9	0	350	255	339	0	0.287477	0	13.7457	10.2234	13.7673	0.0031406	2.38754	up
gene21593	489	460	522	2168	1861	1898	3.33825	3.06511	3.48776	16.73	14.3393	15.0697	3.29792e-158	2.3864	up
gene3371	30	14	20	92	81	105	0.186619	0.083076	0.11656	0.630868	0.567432	0.744721	6.02766e-13	2.38458	up
Oncorhynchus_mykiss_newGene_8462	9	8	8	43	38	38	0.058088	0.048281	0.050709	0.324043	0.335827	0.347686	1.72891e-07	2.38401	up
gene16340	186	223	253	884	835	954	2.11841	2.47833	2.75837	11.1451	10.74	12.4401	3.12488e-79	2.38362	up
gene26996	1227	1411	1255	5366	5071	5153	9.95731	11.1958	9.7627	48.2772	46.5524	47.971	1.16411e-251	2.38143	up
gene29193	8	5	12	38	48	34	0.090711	0.052028	0.118579	0.495112	0.686336	0.455929	3.94789e-07	2.37985	up
gene10071	55	57	60	275	214	219	0.620751	0.631007	0.650444	3.45971	2.74037	2.84339	4.67528e-31	2.37964	up
gene17723	351	344	385	1448	1450	1425	4.35262	4.15592	4.57481	19.8186	20.2651	20.1889	4.039e-146	2.37748	up
gene21313	183	217	199	764	809	834	1.99108	2.2996	2.07402	9.18454	9.93074	10.3775	3.24004e-85	2.37741	up
gene3022	45	71	41	192	229	228	0.554528	0.861939	0.486094	2.63443	3.20315	3.23355	1.08863e-24	2.37656	up
Oncorhynchus_mykiss_newGene_28033	38	16	37	116	122	148	0.298886	0.118133	0.422703	1.09143	1.2549	1.48847	2.27825e-15	2.37582	up
gene29470	16	12	9	56	49	62	0.149161	0.105554	0.078045	0.588931	0.527671	0.676945	3.09407e-09	2.37576	up
gene5521	190	240	222	905	819	887	0.51647	0.636731	0.577782	2.71444	2.50857	2.75509	9.65547e-88	2.37207	up
gene10101	171	155	143	699	639	547	2.3184	2.05236	1.85751	10.4972	9.79652	8.50428	2.87654e-67	2.36969	up
gene18518	60	78	27	166	217	517	0.408728	0.525215	0.173803	1.26277	1.68135	4.06976	6.34331e-05	2.36827	up
gene30861	79	65	81	336	320	257	2.09233	1.67783	2.03682	9.84258	9.56926	7.78005	2.97247e-37	2.36693	up
gene55155	191	177	179	639	677	871	6.25538	5.65291	5.60179	23.0799	24.9726	32.5706	1.91959e-58	2.3662	up
gene42555	14	28	19	106	64	94	0.189107	0.36882	0.246868	1.58929	0.976735	1.45566	9.113e-12	2.36496	up
gene3099	363	339	277	1308	1253	1330	1.25747	1.15527	0.920405	5.00763	4.89716	5.26541	1.66797e-105	2.36387	up
gene37059	284	208	234	938	1010	940	3.78233	2.6997	2.98451	13.8026	15.1646	14.3141	2.7551e-86	2.36228	up
gene1274	406	414	399	1624	1668	1518	2.69439	2.68048	2.53587	11.9121	12.4945	11.5224	2.46922e-158	2.35681	up
gene8522	680	860	760	3435	2983	2676	4.03342	4.91295	4.14878	21.6093	19.0854	17.3247	1.37084e-135	2.35618	up
gene37387	51	47	39	210	173	175	0.56674	0.513934	0.418542	2.5981	2.1816	2.23423	4.44563e-25	2.35456	up
gene34135	154	93	144	478	532	549	1.33596	0.789257	1.19749	4.59501	5.22444	5.47053	2.46548e-45	2.35376	up
gene23320	79	92	89	376	336	327	2.39621	2.72738	2.60199	12.6578	11.5321	11.394	1.20611e-44	2.3531	up
gene448	24	42	32	128	160	118	0.143559	0.250604	0.189585	0.87985	1.13389	0.850414	1.72021e-17	2.35265	up
gene54894	17	19	0	140	125	182	0.88564	0.97699	0	8.37627	7.6476	11.3	0.0028945	2.34982	up
Oncorhynchus_mykiss_newGene_9321	22	28	3	85	151	93	0.190158	0.243236	0.025152	0.83406	1.5166	0.948079	0.000362199	2.34975	up
gene29922	12	9	9	38	53	45	0.209466	0.154857	0.14833	0.752683	1.06861	0.907323	6.82929e-08	2.34687	up
gene43395	50	46	69	213	234	217	0.577394	0.516939	0.766621	2.73906	3.07081	2.88183	4.85143e-28	2.34671	up
gene37604	35	45	37	167	158	150	0.176902	0.221735	0.180708	0.944302	0.911267	0.876778	2.25568e-22	2.34419	up
Oncorhynchus_mykiss_newGene_11738	10	12	9	42	48	49	0.117827	0.144975	0.107868	0.578747	0.679753	0.699983	3.91774e-08	2.34184	up
gene25914	30	35	24	112	125	128	0.244633	0.280025	0.186186	1.0187	1.16436	1.21536	3.21447e-17	2.34033	up
gene37170	39	43	23	141	147	141	0.282563	0.308122	0.155712	1.14465	1.21956	1.18263	1.32127e-18	2.34013	up
gene2876	660	714	793	2798	2848	2787	4.21216	4.44654	4.84925	19.7184	20.4894	20.329	1.06249e-187	2.33941	up
gene37277	3531	3551	3204	13719	12978	13267	28.0608	27.5406	24.3864	120.331	116.192	120.417	0	2.33918	up
Oncorhynchus_mykiss_newGene_22339	23	37	31	136	141	98	0.353253	0.556018	0.447686	2.31721	2.44304	1.72153	1.88233e-16	2.33841	up
gene23695	601	498	552	2032	2382	2020	2.3572	1.90023	2.06824	8.79442	10.5111	9.08477	2.06145e-132	2.33806	up
gene7258	42	29	15	107	102	150	0.419694	0.284035	0.135763	1.17931	1.15559	1.71617	5.52728e-13	2.33708	up
gene22834	60	48	65	230	224	235	1.28402	1.00658	1.33338	5.44978	5.43302	5.77975	3.3131e-30	2.33608	up
gene53146	45	33	26	148	137	138	0.642313	0.459218	0.353885	2.37196	2.24311	2.28816	7.43104e-19	2.33497	up
gene34261	9	7	14	41	46	48	0.107599	0.083761	0.162275	0.544275	0.650927	0.670289	1.00681e-07	2.33492	up
Oncorhynchus_mykiss_newGene_13751	0	16	4	73	120	59	0	0.259837	0.053433	1.39987	2.37354	1.16366	0.00314413	2.33465	up
Oncorhynchus_mykiss_newGene_14271	5490	5305	5816	22893	23506	18131	24.2769	22.907	24.6423	110.156	117.073	91.5169	3.76901e-210	2.33446	up
gene20305	281	312	301	1157	1165	1154	1.00714	1.08916	1.02345	4.58116	4.7105	4.73241	2.82418e-121	2.33423	up
gene26738	295	328	294	1183	1075	1310	3.20715	3.50997	2.92534	14.2736	13.2326	16.3737	1.21013e-94	2.33386	up
Oncorhynchus_mykiss_newGene_15001	57	37	60	228	226	165	0.56924	0.358114	0.566301	2.53344	2.56422	1.8858	1.09246e-23	2.33254	up
Oncorhynchus_mykiss_newGene_20335	7	0	0	61	56	45	0.05479	0	0	0.532603	0.496753	0.408157	0.00396885	2.32981	up
gene49336	415	354	307	1332	1358	1482	8.40833	6.99932	5.95284	29.8273	31.0312	34.3448	2.36908e-94	2.32841	up
gene27527	1314	1352	1198	4968	4944	4978	6.57417	6.59807	5.73975	27.435	27.8756	28.4429	4.35119e-249	2.32662	up
gene20759	205	173	162	676	637	786	2.54866	2.26185	1.92332	9.32667	8.9386	11.1752	7.6016e-62	2.32581	up
gene31828	67	48	52	241	208	213	0.175581	0.123316	0.13027	0.701118	0.617841	0.640614	3.14378e-28	2.3248	up
gene20107	76	94	94	349	377	309	1.11968	1.35635	1.33039	5.70649	6.30872	5.23779	1.52166e-41	2.32433	up
gene27447	99	160	120	481	485	512	0.720003	1.13839	0.834021	3.87338	3.98262	4.26562	4.90864e-46	2.32194	up
gene35238	75	99	42	230	259	372	0.664022	0.857134	0.357242	2.26189	2.60683	3.79739	6.94369e-20	2.31809	up
gene42492	31	12	16	77	86	84	0.102818	0.036539	0.050341	0.288748	0.329275	0.325211	5.5097e-11	2.31624	up
gene3246	122	132	157	544	529	516	0.684876	0.725987	0.848561	3.39207	3.37766	3.33387	6.15872e-61	2.31578	up
gene27640	50	58	47	180	183	249	0.063466	0.072846	0.057268	0.256988	0.2664	0.366793	1.96559e-23	2.31461	up
Oncorhynchus_mykiss_newGene_31163	112	74	101	379	407	332	1.23405	0.801291	1.05248	4.6465	5.10324	4.19611	7.24856e-40	2.31417	up
gene25121	30	45	57	160	159	206	0.846101	1.26357	1.57644	5.1071	5.15351	6.80402	1.56112e-19	2.3128	up
gene23056	31	13	26	69	90	131	0.280731	0.115836	0.227518	0.696569	0.927579	1.37293	7.27775e-11	2.30847	up
Oncorhynchus_mykiss_newGene_1872	78	80	88	325	302	324	1.8249	1.83505	1.97566	8.47562	8.032	8.74695	1.37066e-40	2.30582	up
gene40552	3388	3834	3641	14358	13284	13567	49.6828	54.8314	51.1601	232.345	219.317	227.099	0	2.30464	up
gene21652	113	122	68	421	391	363	0.972483	1.01983	0.559509	3.99755	3.79031	3.5683	8.15657e-36	2.30325	up
Oncorhynchus_mykiss_newGene_18877	26	30	31	122	135	92	0.324111	0.366764	0.368692	1.69322	1.91195	1.31708	7.10637e-16	2.30106	up
gene34982	473	539	465	1814	1792	1995	2.9615	3.29741	2.75923	12.4769	12.7001	14.243	1.65335e-127	2.3003	up
gene37061	235	227	208	779	884	885	3.13605	2.94548	2.65313	11.4671	13.2909	13.4841	3.05595e-81	2.29896	up
gene15893	379	374	372	1390	1395	1460	2.0427	1.96621	1.91754	8.28131	8.48235	9.00161	9.09914e-133	2.29305	up
gene14186	121	125	136	555	456	445	1.32172	1.4483	1.59149	7.32976	6.00949	6.12894	7.70945e-54	2.29126	up
gene4670	114	101	91	416	368	384	0.503312	0.434226	0.382562	2.0312	1.83258	1.94083	3.371e-46	2.2907	up
gene48848	36	32	36	131	132	145	1.27035	1.07322	1.21299	5.09233	5.24597	5.82866	4.54882e-19	2.29049	up
gene37044	503	512	468	1813	1869	1897	7.87311	7.82418	7.02093	31.3526	33.0013	33.9402	2.67882e-153	2.28971	up
gene46485	140	98	103	416	510	379	1.88943	1.28512	1.33088	6.1919	7.75568	5.84178	4.33915e-40	2.28957	up
gene38957	365	420	381	1402	1446	1542	1.26422	1.42186	1.26309	5.36621	5.64819	6.10701	6.25075e-118	2.28926	up
Oncorhynchus_mykiss_newGene_26627	270	186	181	866	843	709	2.97568	1.93892	1.88542	10.3667	10.2709	8.68016	5.8667e-58	2.28654	up
gene14135	114	103	132	441	465	419	1.25476	1.10243	1.40576	5.42244	5.83029	5.32185	2.68879e-51	2.28637	up
gene54382	102	115	85	403	373	373	2.35545	2.60023	1.88681	10.3054	9.72758	9.87362	1.89064e-44	2.28492	up
gene5809	1728	1768	1613	6858	6266	6007	13.5951	13.5658	12.1431	59.5681	55.559	53.9779	1.22108e-264	2.28419	up
gene6548	77	92	94	344	361	297	1.18077	1.3928	1.38984	5.90615	6.31056	5.26939	6.47433e-40	2.28323	up
gene13193	106	157	88	498	418	422	0.479009	0.709103	0.37846	2.50138	2.15333	2.22213	1.30997e-36	2.28037	up
gene29210	809	767	792	3016	2983	2838	15.187	14.0365	14.2345	62.4684	63.073	60.831	4.60212e-228	2.27962	up
gene29608	123	93	115	406	470	376	0.450509	0.329646	0.403746	1.64061	1.93851	1.57183	2.1251e-44	2.27689	up
gene27194	27	24	43	139	138	94	0.4357	0.384585	0.667711	2.52143	2.55694	1.76486	8.04827e-15	2.2737	up
gene552	1095	1013	1117	3985	3957	4031	8.80726	7.9626	8.60513	35.4184	35.8886	37.0677	2.65591e-235	2.27342	up
gene8897	451	458	334	1569	1502	1566	0.493075	0.488722	0.350469	1.8957	1.85259	1.95833	6.81873e-95	2.27219	up
gene17172	81	63	43	226	206	285	0.442218	0.33475	0.225211	1.37835	1.27281	1.7849	1.90119e-22	2.27166	up
Oncorhynchus_mykiss_newGene_10979	4718	1843	2778	14071	10139	14991	116.189	44.287	65.5328	382.402	281.254	421.593	4.8718e-08	2.26881	up
gene943	27	21	21	91	100	82	0.548028	0.412037	0.383429	2.08245	2.31679	1.91954	3.09882e-13	2.26735	up
Oncorhynchus_mykiss_newGene_27351	33	29	13	102	118	80	0.672934	0.512935	0.215816	2.72464	3.04895	2.00092	6.88516e-12	2.26678	up
gene9965	1111	1158	1179	4556	4461	3746	5.64543	5.74393	5.73874	25.5664	25.5545	21.7547	2.7621e-200	2.26555	up
gene28452	16	27	23	95	85	82	0.083886	0.160286	0.131949	0.580207	0.587701	0.572397	1.67908e-12	2.2653	up
gene37549	25	13	17	68	58	97	0.154012	0.075717	0.098432	0.466763	0.403918	0.68506	8.84898e-10	2.26429	up
Oncorhynchus_mykiss_newGene_22964	47	37	30	152	136	151	4.18102	3.17426	2.49304	14.8938	13.558	15.2602	6.06824e-19	2.26411	up
Oncorhynchus_mykiss_newGene_27119	13	5	12	40	47	42	0.93548	0.328874	0.835652	3.25257	3.92432	3.60489	4.88257e-07	2.26261	up
gene25154	17	24	16	82	69	77	0.076479	0.103631	0.067879	0.407654	0.348565	0.395959	3.14313e-11	2.26238	up
gene16196	508	521	438	1663	1889	1860	2.52397	2.52448	2.08232	9.12852	10.5825	10.5634	7.05471e-116	2.25988	up
gene37824	4853	4559	4394	16879	17192	16659	16.0212	14.6881	13.8961	61.5054	63.9445	62.8149	0	2.25945	up
Oncorhynchus_mykiss_newGene_31734	128	105	103	400	426	426	2.52252	2.00401	1.93098	8.69966	9.45891	9.59401	3.20733e-47	2.25906	up
Oncorhynchus_mykiss_newGene_23046	220	224	224	760	903	802	1.83434	1.81583	1.78668	7.18592	8.90979	7.74596	1.44606e-79	2.25516	up
Oncorhynchus_mykiss_newGene_8216	2627	2444	2328	8888	9251	8966	8.68046	8.42258	7.47829	34.9099	37.1938	37.1862	1.3992e-271	2.25448	up
Oncorhynchus_mykiss_newGene_23337	66	77	107	294	333	308	1.94247	2.20206	3.00426	9.55889	11.0533	10.349	2.33496e-32	2.25315	up
Oncorhynchus_mykiss_newGene_3205	1468	1342	1217	4587	5117	5041	7.66067	7.06614	6.03329	31.089	31.456	35.237	8.11484e-165	2.25198	up
Oncorhynchus_mykiss_newGene_15948	19	20	21	63	80	94	0.329778	0.276744	0.260638	0.902991	1.33514	1.30533	3.70695e-11	2.25053	up
gene45350	56	57	41	229	223	136	0.292486	0.288514	0.205677	1.331	1.32115	0.815378	6.69433e-20	2.25047	up
gene148	732	775	659	2810	2791	2337	4.41212	4.55404	3.805	18.69	18.9523	16.0827	2.27206e-145	2.24894	up
gene53237	434	380	476	1734	1861	1165	4.6637	3.98339	4.90121	20.6021	22.5694	14.326	1.42963e-63	2.24663	up
Oncorhynchus_mykiss_newGene_5604	22	16	23	77	66	97	0.171134	0.115054	0.168852	0.662168	0.577349	0.859725	4.61487e-11	2.24404	up
gene54477	405	373	337	1330	1343	1384	13.4307	12.0539	10.6985	48.7039	50.199	52.4536	3.52674e-112	2.23931	up
gene44847	1299	1467	1410	5032	4882	5195	9.91103	10.9276	10.3195	42.4069	41.9883	45.3461	3.04393e-217	2.23629	up
Oncorhynchus_mykiss_newGene_19087	41	36	18	145	134	89	0.659284	0.620041	0.267042	2.43525	2.25301	1.54836	4.04194e-13	2.23542	up
gene27171	1766	1681	1683	6308	6137	6087	10.8058	10.0389	9.86457	42.6146	42.3154	42.5487	0	2.23455	up
gene38721	6	18	19	55	65	55	0.026491	0.08655	0.089226	0.298218	0.357597	0.309132	3.79898e-08	2.2334	up
Oncorhynchus_mykiss_newGene_22011	59	55	63	210	239	207	1.71549	1.55251	1.75789	6.81842	7.91857	6.9261	9.80829e-28	2.23338	up
gene8559	835	808	885	3183	2917	3029	14.0975	13.3014	14.3076	59.3083	55.4741	58.395	7.76728e-202	2.23233	up
gene38460	47	45	61	189	181	198	0.549573	0.518768	0.69345	2.46758	2.41188	2.67448	1.06179e-23	2.22966	up
gene32037	12186	11728	11922	44517	43027	41323	81.373	74.0034	75.5309	323.797	321.363	323.393	0	2.22878	up
gene51228	867	779	700	2775	2828	2854	17.8784	15.6774	13.8188	63.169	65.7187	67.2246	1.93618e-150	2.22834	up
gene16523	53	30	31	129	138	163	0.231843	0.132556	0.128661	0.62947	0.687988	0.817528	3.26032e-16	2.2281	up
Oncorhynchus_mykiss_newGene_12436	8	25	13	79	56	52	0.136748	0.427152	0.221354	1.56483	1.11626	1.06795	4.22848e-08	2.22694	up
gene15853	16	18	20	93	60	60	0.124243	0.137428	0.154608	0.823249	0.544666	0.546068	5.30887e-10	2.22682	up
gene22958	5901	5603	5077	19636	20441	19513	24.7211	23.8756	21.2556	94.3439	101.173	97.1416	8.80823e-265	2.2266	up
gene31345	73	115	80	321	323	339	0.522828	0.810221	0.549953	2.5671	2.63252	2.80515	4.27648e-33	2.22652	up
gene36202	324	414	324	1253	1231	1351	2.43819	3.03624	2.33548	10.4007	10.4287	11.6028	9.11368e-88	2.22629	up
Oncorhynchus_mykiss_newGene_11739	17	8	22	73	51	63	0.237911	0.105344	0.286878	1.13331	0.785782	0.977787	1.716e-08	2.2148	up
gene3628	143	137	129	586	460	430	1.06201	0.994679	0.923544	4.83115	3.87017	3.66533	1.75082e-47	2.2106	up
Oncorhynchus_mykiss_newGene_14258	703	584	658	2194	2466	2266	3.25645	2.14839	2.95266	10.2678	14.0472	10.5632	4.70576e-136	2.21027	up
gene28948	159	230	210	706	749	693	1.55379	2.19	1.9641	7.62987	8.26246	7.7481	6.08271e-61	2.2099	up
gene268	906	901	915	3257	3280	3132	8.57707	8.32975	8.30627	34.0634	35.0748	33.9303	1.99842e-231	2.2092	up
Oncorhynchus_mykiss_newGene_31529	15	38	28	110	74	126	0.083316	0.218412	0.157912	0.715047	0.492013	0.849603	5.88127e-11	2.2082	up
gene27789	596	609	604	2170	2087	2165	11.6253	11.5993	11.2891	46.736	45.8741	48.2558	1.17736e-171	2.20729	up
gene1294	82	119	99	414	346	325	0.632874	0.901919	0.737865	3.55185	3.03085	2.94642	2.32276e-36	2.20724	up
gene16837	95	80	86	325	321	294	1.12872	0.925945	1.0012	4.43539	4.32085	4.07306	8.38761e-38	2.20412	up
gene44902	43	19	41	115	111	160	0.184278	0.079919	0.167509	0.549813	0.539844	0.794021	3.69601e-13	2.20408	up
gene26671	12	23	20	65	76	71	0.069212	0.12741	0.110594	0.415577	0.493835	0.468481	5.73452e-10	2.20276	up
Oncorhynchus_mykiss_newGene_4495	28	23	19	82	76	107	0.625069	0.484312	0.391377	2.03401	1.91169	2.73032	1.23407e-11	2.20206	up
Oncorhynchus_mykiss_newGene_23093	43	40	38	164	135	145	0.348489	0.316632	0.299638	1.49968	1.2577	1.36446	2.28853e-19	2.20065	up
gene6177	225	187	191	735	704	705	3.08123	2.48673	2.48726	11.1103	10.8708	11.0306	9.78319e-73	2.20054	up
gene6430	246	237	253	895	892	825	1.28139	1.20623	1.2619	5.16029	5.24869	4.92254	1.02036e-91	2.20052	up
Oncorhynchus_mykiss_newGene_14436	19	9	13	53	71	40	0.311728	0.136642	0.208315	1.01158	1.36836	0.774333	1.07898e-07	2.19989	up
Oncorhynchus_mykiss_newGene_5346	55	66	68	268	227	191	1.07398	1.19721	1.20448	5.52472	4.79692	4.10457	5.45147e-26	2.19907	up
gene15826	424	535	445	1524	1634	1808	1.18475	1.45926	1.19178	4.70732	5.15176	5.77865	3.20765e-90	2.1984	up
Oncorhynchus_mykiss_newGene_3534	20	9	12	47	67	49	0.205522	0.085282	0.110233	0.537867	0.782653	0.581806	8.52353e-08	2.19793	up
gene39517	15	18	14	64	56	62	0.027817	0.03216	0.024992	0.131149	0.118812	0.132101	2.90037e-09	2.1967	up
gene3360	328	346	280	1136	1171	1063	1.49892	1.5478	1.22458	5.73222	6.04456	5.55906	2.02217e-95	2.19406	up
gene51429	187	196	209	664	645	786	6.27428	6.42118	6.72169	24.6163	24.3758	30.1484	1.027e-60	2.19388	up
gene41827	103	74	75	370	288	251	0.465299	0.326194	0.321132	1.84436	1.46371	1.29315	1.44978e-28	2.19359	up
gene37606	3093	3539	3205	10979	10274	13730	32.7902	36.613	32.5488	128.455	122.696	166.244	1.64859e-40	2.19307	up
gene53530	49	65	90	225	266	245	1.57006	2.03323	2.79477	8.05603	9.72368	9.06524	3.23716e-24	2.1924	up
Oncorhynchus_mykiss_newGene_34709	609	528	495	1800	2092	1855	1.73763	1.51683	1.28486	6.16097	6.52646	5.95313	9.85949e-111	2.19215	up
gene49598	367	379	359	1231	1381	1275	4.27904	4.31891	4.00896	15.8644	18.1751	17.0042	4.0001e-111	2.19092	up
Oncorhynchus_mykiss_newGene_21536	8	0	15	61	51	65	0.107808	0	0.32401	1.04356	0.831667	1.15292	0.00405123	2.19041	up
gene11277	8	15	23	73	46	62	0.030731	0.056699	0.082716	0.311813	0.200213	0.274344	6.01119e-08	2.19018	up
gene40693	31	31	49	152	153	104	0.80351	0.793475	1.23269	4.43531	4.56958	3.13229	2.1244e-15	2.18818	up
gene24525	63	110	64	257	284	309	0.49428	0.843285	0.479348	2.21699	2.51846	2.76589	1.72257e-24	2.18492	up
gene47558	40	31	33	103	135	142	1.34276	1.00178	1.03493	3.80058	5.08083	5.42037	1.86102e-15	2.18348	up
gene22731	691	705	644	2204	2392	2524	6.02995	6.00145	5.38589	21.2358	23.5262	25.1606	3.19022e-133	2.18266	up
gene15254	75	46	52	231	167	225	0.637307	0.383233	0.420038	2.18291	1.61132	2.202	1.20399e-20	2.18067	up
gene812	1971	1871	1962	6758	6766	6656	16.6611	15.4361	15.8881	63.056	64.438	64.2667	4.50586e-301	2.17989	up
gene54075	16	18	19	59	79	63	0.362261	0.385577	0.411677	1.46357	2.02361	1.63176	1.00079e-09	2.17929	up
gene37014	241	197	202	774	729	738	5.28751	4.22554	4.24311	18.7611	18.0385	18.5146	1.41381e-72	2.17882	up
Oncorhynchus_mykiss_newGene_22553	58	84	56	293	208	209	1.63268	2.31361	1.51879	9.22733	6.67471	6.78347	6.55945e-23	2.17627	up
Oncorhynchus_mykiss_newGene_28899	121	123	117	425	438	402	3.2609	3.25036	3.08808	12.9083	13.6501	12.5875	5.76945e-49	2.17272	up
gene16571	2154	2045	1902	7019	7165	6934	13.1804	12.1582	11.1738	47.6373	49.8335	49.1505	5.66529e-247	2.17247	up
gene52057	382	327	366	1223	1276	1233	5.03303	4.2031	4.62026	17.7937	18.9535	18.5772	4.17914e-108	2.17191	up
gene3033	48	68	74	228	202	245	0.19485	0.268402	0.290601	1.24484	1.11074	1.3588	3.26617e-24	2.17154	up
gene43776	218	206	256	793	815	757	3.4675	3.18343	3.89835	13.9107	14.6023	13.7352	1.78265e-75	2.17004	up
Oncorhynchus_mykiss_newGene_10913	31	23	30	107	109	91	3.12677	2.21261	2.93169	12.0514	12.5382	10.572	9.22982e-14	2.16993	up
Oncorhynchus_mykiss_newGene_7387	18	19	22	89	79	54	0.11915	0.125289	0.141119	0.676705	0.616138	0.427023	4.87282e-10	2.16961	up
Oncorhynchus_mykiss_newGene_33806	39	40	30	142	118	133	1.30378	1.26279	0.910142	5.22058	4.4042	5.12774	1.08264e-16	2.16809	up
gene28782	289	256	234	944	880	880	5.46398	4.71528	4.22798	19.7022	18.7341	18.9951	1.71108e-82	2.16775	up
Oncorhynchus_mykiss_newGene_7385	17	16	19	47	84	66	0.220732	0.180303	0.219003	0.72341	1.14786	0.908845	7.13406e-09	2.16668	up
gene34377	88	92	47	257	279	268	0.97582	0.989373	0.498722	3.14843	3.49416	3.40529	1.12887e-23	2.16435	up
gene37776	135	109	145	410	476	468	1.16623	0.916953	1.19706	3.89357	4.62237	4.61013	1.63954e-43	2.16304	up
gene32	27	29	23	106	95	87	0.230619	0.238415	0.191999	1.01752	0.924483	0.859064	4.186e-13	2.16169	up
gene53778	549	537	565	1871	1951	1857	11.5787	11.0408	11.4013	43.5568	46.3557	44.7303	7.00091e-155	2.16133	up
gene27528	359	298	281	1082	993	1158	2.90475	2.3506	2.17844	9.67331	9.06911	10.7226	1.68079e-75	2.15843	up
gene42602	60	52	55	200	194	194	0.268681	0.225369	0.236574	0.988385	0.978793	0.993006	1.20831e-24	2.15843	up
gene6205	328	318	350	1147	1077	1199	1.45889	1.38113	1.49045	5.6379	5.40363	6.10118	2.26231e-97	2.15727	up
gene35906	1481	1529	1540	5667	5021	4906	14.0534	14.1565	14.0041	59.3653	53.6906	53.186	3.42962e-231	2.15674	up
Oncorhynchus_mykiss_newGene_5989	366	300	339	1254	1292	927	1.39547	1.05363	1.1757	4.9739	5.29418	3.98723	1.49164e-68	2.15627	up
Oncorhynchus_mykiss_newGene_32319	13	12	8	54	40	36	0.723547	0.629922	0.40161	3.33745	2.53646	2.31179	8.93678e-07	2.15544	up
gene8087	119	120	92	429	344	378	2.53835	2.45044	1.85887	9.9392	8.13984	9.06827	4.07946e-38	2.15523	up
Oncorhynchus_mykiss_newGene_21835	155	136	132	508	558	402	2.40224	2.04183	1.96579	8.53217	9.72153	7.16245	4.69579e-44	2.15465	up
gene30725	87	119	132	433	368	374	0.494585	0.662786	0.718647	2.73004	2.36803	2.43969	3.72728e-37	2.15456	up
gene37999	1697	1603	1279	5249	5186	5247	7.85216	7.23973	5.67066	26.8108	27.0371	27.7304	3.09439e-132	2.15365	up
gene929	1230	1462	1371	5064	4904	3963	8.57366	9.94835	9.15498	38.9769	38.5257	31.5609	4.33205e-138	2.15293	up
gene7373	507	549	599	2128	1919	1625	4.49126	4.74641	5.08666	20.8214	19.1708	16.4525	1.21546e-105	2.15027	up
gene25777	26	20	20	70	99	73	0.449343	0.341658	0.347531	1.36409	2.00258	1.48347	1.05198e-10	2.14971	up
gene20502	200	119	162	601	489	573	1.67208	0.973695	1.30118	5.56436	4.62286	5.48841	2.26872e-39	2.14964	up
gene22686	301	228	326	865	1043	1023	9.63544	7.13246	9.995	30.5761	37.671	37.4237	2.07962e-59	2.14854	up
gene6234	15	25	17	58	76	77	0.149853	0.249644	0.145423	0.657308	0.8835	0.921975	1.80757e-09	2.14823	up
gene3649	65	81	70	247	213	291	0.382422	0.467799	0.39708	1.614	1.42287	1.97291	1.29768e-25	2.14542	up
gene13713	61	65	61	233	234	184	0.68976	0.715082	0.656991	2.92334	2.99172	2.38505	2.04117e-25	2.14201	up
gene28712	831	781	754	2653	2831	2537	3.95989	3.63275	3.44058	13.9426	15.1873	13.7942	4.86668e-168	2.14033	up
gene53068	192	224	188	732	736	596	6.23947	7.09025	5.84578	26.2905	26.9919	22.1515	6.04416e-61	2.13961	up
Oncorhynchus_mykiss_newGene_15449	25	61	58	164	158	187	0.083012	0.200011	0.186539	0.616385	0.604587	0.727212	2.53161e-15	2.13883	up
gene49691	57	56	107	185	310	276	1.96688	1.90097	3.56122	7.12147	12.1537	10.9692	2.14864e-17	2.13877	up
gene8055	700	745	777	2644	2359	2506	5.17278	5.36831	5.50171	21.5617	19.6431	21.1547	7.66124e-159	2.13598	up
gene5427	1219	1269	1326	4486	4462	3936	16.8127	17.0886	17.5219	68.3137	69.3544	62.0268	7.17047e-212	2.13569	up
gene41009	20	33	43	108	124	110	0.149629	0.241674	0.31002	0.912795	1.06771	0.956056	3.84549e-13	2.13519	up
gene17946	467	434	337	1375	1374	1440	3.18364	2.88815	2.19857	10.3476	10.5543	11.2145	5.49413e-81	2.13239	up
gene53253	151	159	170	557	504	569	1.67701	1.72456	1.80405	6.83015	6.30905	7.22043	4.14099e-55	2.1323	up
Oncorhynchus_mykiss_newGene_19879	59	82	89	244	273	274	2.15593	2.93269	3.12355	9.93213	11.3454	11.5566	2.52005e-27	2.13224	up
Oncorhynchus_mykiss_newGene_33107	50	70	54	181	212	208	0.280789	0.3816	0.291582	1.12493	1.43705	1.34089	2.50917e-22	2.12921	up
gene20393	54	41	57	131	196	202	0.426502	0.315437	0.433542	1.16225	1.76962	1.87438	2.41445e-17	2.12897	up
Oncorhynchus_mykiss_newGene_14534	109	97	96	297	368	364	1.38535	1.21013	1.17541	4.19418	5.58664	5.32426	1.87178e-34	2.12745	up
Oncorhynchus_mykiss_newGene_27222	14	18	14	50	63	57	0.359719	0.466553	0.341279	1.47449	1.89484	1.75909	2.51362e-08	2.12603	up
gene14720	55	94	48	212	215	255	0.552888	0.926628	0.462143	2.37106	2.45987	2.95187	2.19357e-19	2.12559	up
gene3722	148	149	178	545	546	512	2.70604	2.66128	3.12961	11.0421	11.2894	10.7197	2.51383e-55	2.12254	up
gene27519	22	35	53	116	137	134	0.102931	0.162573	0.246069	0.62214	0.746078	0.743262	2.80256e-13	2.12165	up
Oncorhynchus_mykiss_newGene_33109	213	179	174	637	642	625	4.27821	3.49755	3.81065	15.5757	16.1316	14.3473	6.46274e-62	2.11994	up
Oncorhynchus_mykiss_newGene_33495	20	20	14	59	68	69	0.759319	0.730493	0.485468	2.45689	2.92387	3.00411	3.37405e-09	2.11941	up
Oncorhynchus_mykiss_newGene_32068	8	71	57	259	219	203	0.251627	1.83763	1.45403	8.17037	6.64468	6.98803	0.00135097	2.11883	up
Oncorhynchus_mykiss_newGene_15065	207	246	238	763	814	742	1.97322	2.38056	2.16019	8.47131	8.78103	8.42177	1.40191e-72	2.11882	up
gene26689	18	36	26	92	86	106	0.14562	0.289849	0.200238	0.829736	0.798118	0.99425	2.24267e-11	2.11793	up
Oncorhynchus_mykiss_newGene_21615	20	27	14	80	67	73	0.502687	0.656436	0.336314	2.21711	1.90527	2.10966	1.10167e-09	2.11632	up
gene17344	62	54	80	194	237	238	1.09975	0.936204	1.35634	3.81955	4.76393	4.8624	5.37225e-23	2.11594	up
gene15847	2	0	13	44	39	52	0.008429	0	0.048443	0.201819	0.182523	0.249709	0.00763684	2.11447	up
gene19730	5550	6012	6149	20170	20819	17923	55.8624	59.0568	59.2849	224.072	236.079	206.042	1.52182e-256	2.11433	up
gene31036	506	496	471	1757	1698	1459	2.05077	1.95937	1.82772	7.86355	7.75513	6.7572	9.21933e-119	2.11349	up
gene26916	19	14	15	77	68	34	0.228907	0.161242	0.17055	1.05567	0.959123	0.479763	1.62093e-07	2.11222	up
Oncorhynchus_mykiss_newGene_8522	2085	2159	2231	7402	7715	6397	37.5623	38.1662	38.5025	147.073	156.588	131.108	2.84502e-208	2.11154	up
gene34385	76	63	72	243	193	280	1.3106	1.0558	1.17942	4.62075	3.74917	5.5152	2.0624e-23	2.1087	up
gene51843	110	122	85	348	358	360	3.23208	3.51	2.38278	11.3281	11.8953	12.118	2.11906e-35	2.10802	up
Oncorhynchus_mykiss_newGene_22032	952	919	918	3242	3169	2826	19.1216	17.9862	17.6593	72.0428	71.766	64.9696	1.92248e-186	2.10657	up
gene1507	28	40	39	104	142	124	0.402189	0.560798	0.531476	1.65508	2.30426	2.03503	2.1028e-14	2.10483	up
Oncorhynchus_mykiss_newGene_30343	24	17	23	53	65	112	0.365318	0.251372	0.334807	0.896254	1.11136	1.96568	1.65955e-08	2.10374	up
Oncorhynchus_mykiss_newGene_33110	51	51	33	163	164	136	0.563894	0.463704	0.259966	1.48988	1.4614	1.2326	1.81828e-17	2.10317	up
gene21710	779	793	711	2637	2677	2239	2.59752	2.57172	2.26719	9.75943	10.116	8.5582	1.39943e-137	2.10269	up
gene1781	9	16	18	67	50	42	0.135641	0.247479	0.280597	1.20256	0.922707	0.774923	2.6298e-07	2.10057	up
gene32335	48	72	57	195	225	180	0.381236	0.56556	0.435759	1.73421	2.04336	1.6517	1.74213e-21	2.09975	up
gene12672	1220	1270	1195	4033	4198	3899	11.7931	12.1344	11.0174	44.1638	46.7673	43.7253	9.34191e-218	2.09962	up
gene47394	0	13	19	105	88	74	0	0.377303	0.500641	4.14008	3.35199	3.01147	0.00770855	2.09951	up
gene41212	886	897	862	3084	2883	2745	4.33345	4.27914	4.04065	16.6612	15.9098	15.3488	1.16638e-188	2.09906	up
gene47403	116	109	114	421	359	349	2.33985	2.1418	2.20785	9.3863	8.17179	8.05697	2.50531e-40	2.09617	up
Oncorhynchus_mykiss_newGene_3874	33	28	27	100	107	97	0.581631	0.479777	0.450595	1.97849	2.16085	1.99526	2.83725e-13	2.09526	up
Oncorhynchus_mykiss_newGene_7389	29	37	35	116	106	124	0.157056	0.186857	0.180961	0.694289	0.676404	0.818708	1.80824e-14	2.09258	up
gene5356	211	321	249	824	815	940	1.56544	2.32712	1.77372	6.76234	6.82948	7.98904	1.18604e-50	2.0924	up
gene26471	23	30	29	74	92	119	0.176673	0.223611	0.212624	0.632505	0.801584	1.05334	4.0719e-11	2.09218	up
gene2240	16	10	10	44	53	37	0.025402	0.01446	0.014558	0.078153	0.094878	0.066564	1.14342e-06	2.09174	up
gene29074	3118	3419	3193	10983	10180	10636	24.9301	26.6745	24.4512	96.9168	91.6932	97.1236	9.73623e-257	2.09024	up
Oncorhynchus_mykiss_newGene_34431	638	589	694	2055	2239	1994	4.34506	3.91337	4.52803	15.4458	17.1754	15.5112	9.91074e-130	2.08909	up
gene30174	21	33	29	102	129	61	0.110156	0.1849	0.146205	0.689114	0.896218	0.368156	3.70055e-10	2.08802	up
Oncorhynchus_mykiss_newGene_14541	209	190	163	611	641	597	1.30342	1.15598	0.970177	4.20993	4.50578	4.25648	3.90343e-57	2.08704	up
gene3724	183	177	105	509	519	512	2.13952	2.01937	1.17786	6.59708	6.85898	6.86174	8.02145e-35	2.08571	up
gene43667	12	17	11	64	43	40	0.121513	0.166828	0.106055	0.726273	0.503591	0.472762	5.94231e-07	2.08364	up
gene13147	273	336	281	1023	933	954	2.71057	3.2499	2.66478	11.207	10.4316	10.8186	1.35227e-78	2.0824	up
gene17161	18	18	16	63	60	61	0.325893	0.323204	0.288594	1.29887	1.26805	1.29857	7.84759e-09	2.08202	up
gene21023	46	60	39	157	144	187	0.67972	0.870874	0.558815	2.58018	2.42557	3.18153	3.35326e-17	2.08143	up
gene37451	116	98	106	411	343	304	0.791778	0.65002	0.691762	3.09697	2.63703	2.37044	1.38391e-34	2.08088	up
gene50162	64	80	84	226	229	302	2.24207	2.71962	2.81914	8.77441	9.084	12.1391	1.21364e-23	2.08081	up
gene38602	182	117	151	492	552	439	0.746713	0.464481	0.5899	2.22856	2.5469	2.0563	2.38182e-38	2.08074	up
gene36359	16	15	40	82	67	102	0.105673	0.095012	0.257279	0.607428	0.507121	0.782972	1.82043e-08	2.08013	up
Oncorhynchus_mykiss_newGene_25712	8	8	18	48	43	36	0.187439	0.183197	0.408748	1.26495	1.1369	0.977395	3.82249e-06	2.07842	up
gene24565	8013	8266	8930	28188	27431	25955	61.448	61.8632	65.5958	238.569	236.981	227.314	0	2.07614	up
gene16607	160	189	188	576	598	575	1.36113	1.56886	1.52652	5.40454	5.73146	5.58648	2.56763e-57	2.0735	up
gene26474	1409	1391	1414	4739	4747	4107	6.8565	6.60597	6.58738	25.4514	26.0311	22.8266	6.23623e-205	2.06908	up
gene50008	258	264	316	954	832	927	3.3869	3.38262	3.96749	13.8236	12.2976	13.8953	8.19432e-71	2.06829	up
gene30058	33	17	14	63	83	78	0.13116	0.066277	0.053829	0.27992	0.378569	0.35773	1.17946e-08	2.06769	up
gene15608	36	48	48	154	150	136	0.576025	0.753084	0.748189	2.77883	2.75013	2.52568	1.84583e-17	2.06662	up
gene40099	678	756	643	2288	2234	2166	7.7493	8.43377	7.03481	28.8565	28.7683	28.2648	2.16072e-139	2.06552	up
Oncorhynchus_mykiss_newGene_25735	10	15	22	51	53	63	0.119524	0.17304	0.262725	0.703721	0.738014	0.896883	1.77317e-07	2.06512	up
gene14512	3927	3883	4053	13178	12246	12647	36.9476	35.5094	36.5273	136.355	129.267	135.399	0	2.06474	up
Oncorhynchus_mykiss_newGene_4383	30	26	13	70	91	78	0.688785	0.581709	0.287183	1.81583	2.40724	2.08836	2.45123e-09	2.06354	up
gene29240	1528	1598	1481	5069	4818	4893	8.98862	9.17913	8.34535	32.9252	31.9419	32.8877	2.11172e-226	2.06304	up
gene16902	2413	2308	2078	7321	7143	7299	7.47107	6.97244	6.1617	25.0146	24.9126	25.8072	1.39571e-200	2.05956	up
gene27162	14	20	12	57	44	62	0.287039	0.398496	0.226115	1.28353	1.00787	1.45359	1.89403e-07	2.0594	up
gene4559	209	172	197	574	541	752	0.917453	0.735572	0.831428	2.79183	2.68249	3.78048	1.96506e-40	2.05929	up
gene54476	184	141	147	442	525	558	7.52171	5.64339	5.7587	20.0101	24.272	26.1747	1.26569e-39	2.05767	up
gene32912	20	27	33	91	96	84	0.109115	0.143256	0.17113	0.556422	0.60182	0.533098	2.60788e-11	2.05623	up
Oncorhynchus_mykiss_newGene_32540	19	33	11	85	105	37	0.378421	0.69574	0.183007	2.10913	2.63336	0.931687	7.99383e-07	2.05459	up
gene52619	36	8	19	80	57	86	0.844126	0.165383	0.429714	2.08049	1.5123	2.29837	3.11442e-07	2.05427	up
gene44850	865	1097	1079	3309	3468	2950	7.71952	9.50941	9.20658	32.645	34.793	30.041	1.00599e-115	2.05417	up
gene8984	111	122	143	384	374	455	0.789971	0.84765	0.965825	3.01649	3.00427	3.68686	7.59123e-36	2.05332	up
gene41086	44	36	27	106	109	142	0.724117	0.582396	0.427061	1.95279	2.05241	2.69852	5.90897e-13	2.05175	up
gene720	20	46	26	106	104	101	0.195922	0.437046	0.238128	1.15686	1.1619	1.1372	4.23067e-11	2.05135	up
gene50006	425	355	330	1197	1168	1179	6.28878	5.13043	4.68377	19.5873	19.5046	19.962	7.40421e-83	2.04969	up
gene54613	15	12	22	64	51	56	1.35672	1.0363	1.91695	6.49836	5.27108	5.89639	9.62177e-08	2.04675	up
Oncorhynchus_mykiss_newGene_9474	195	224	340	748	879	805	1.17192	1.58832	2.17215	5.52095	7.63636	6.07247	6.38652e-39	2.04495	up
Oncorhynchus_mykiss_newGene_28259	25	11	14	66	53	56	1.32216	0.583991	0.729873	3.97368	3.20479	3.45987	1.6135e-07	2.04446	up
Oncorhynchus_mykiss_newGene_23062	19	30	13	66	74	73	1.2191	1.88388	0.778495	4.80006	5.48559	5.48489	1.20138e-08	2.04405	up
gene23736	312	518	275	916	1011	2122	10.3428	16.7866	8.72743	33.5741	37.8381	80.5553	1.67046e-05	2.04339	up
gene16316	557	611	635	1948	1933	1828	1.98359	2.12368	2.16631	7.66315	7.76082	7.44164	1.67654e-135	2.04156	up
gene9311	30	42	45	120	148	117	0.165603	0.227682	0.237833	0.74838	0.9353	0.74136	1.81195e-14	2.03863	up
Oncorhynchus_mykiss_newGene_3206	917	827	816	2457	2940	2678	4.85513	4.26914	4.13525	14.3538	17.5362	16.1898	3.90224e-116	2.03632	up
gene43934	23	24	17	76	87	55	0.092904	0.096098	0.063143	0.356651	0.413444	0.282062	4.57024e-09	2.03617	up
gene31604	211	237	209	691	711	679	1.12604	1.24163	1.06967	4.10535	4.29976	4.16185	2.02901e-65	2.03559	up
gene47402	449	406	416	1329	1322	1359	5.36992	4.74004	4.76844	17.5382	17.817	18.5632	1.17707e-105	2.03558	up
gene35422	424	400	402	1343	1299	1226	5.25023	4.84082	4.7655	18.3713	18.1394	17.357	1.48184e-109	2.03451	up
Oncorhynchus_mykiss_newGene_23297	116	102	97	349	355	302	1.29938	1.11387	1.04667	4.34066	4.50645	3.88208	1.31958e-34	2.03407	up
gene21571	69	87	62	245	223	233	0.278875	0.340606	0.239287	1.09288	1.01353	1.07913	1.63669e-24	2.03398	up
gene19803	234	250	274	894	757	746	1.51745	1.58185	1.70074	6.41006	5.5392	5.53269	3.1479e-66	2.03217	up
Oncorhynchus_mykiss_newGene_17821	71	64	59	216	217	191	1.5032	1.3202	1.20171	5.07076	5.21494	4.64903	1.94198e-23	2.03194	up
gene45805	233	193	170	641	585	661	1.99603	1.61808	1.3991	6.07656	5.66037	6.48449	5.78995e-49	2.03134	up
gene8393	4910	5782	4941	16924	16605	15519	15.4294	17.7314	14.8739	58.6978	58.7863	55.6994	2.22194e-197	2.02962	up
gene13963	23	27	38	99	87	105	0.117361	0.126645	0.182112	0.564578	0.496036	0.609982	1.88445e-11	2.02869	up
Oncorhynchus_mykiss_newGene_24774	155	186	209	501	662	577	2.2017	2.58671	2.85358	7.87315	10.6248	9.39591	2.55017e-41	2.02815	up
Oncorhynchus_mykiss_newGene_27875	14	20	5	40	56	44	0.303765	0.432348	0.09757	0.984168	1.48747	1.16021	6.30079e-06	2.02815	up
gene54103	38	56	25	147	131	114	2.07312	2.96904	1.27201	8.93468	8.112	7.12686	9.07752e-13	2.02788	up
Oncorhynchus_mykiss_newGene_22737	16	21	19	76	65	50	0.939188	1.21083	1.0551	5.46145	4.73325	3.62694	2.23052e-08	2.02748	up
gene23024	23	35	35	118	85	104	0.103513	0.152512	0.149472	0.587886	0.430502	0.53884	9.51949e-12	2.0266	up
gene10452	368	400	471	1362	1250	1275	4.76417	5.06517	5.85259	19.51	18.2731	18.8949	1.40601e-87	2.02538	up
gene25364	8337	8354	8905	28249	26188	25501	94.7486	92.6578	96.9433	354.323	335.315	330.979	0	2.02494	up
gene32333	12	17	21	39	47	88	0.144021	0.214403	0.251132	0.548718	0.67768	1.30703	1.43616e-06	2.02455	up
Oncorhynchus_mykiss_newGene_17817	389	423	420	1343	1395	1126	3.39251	3.79116	3.45869	15.407	13.0825	11.9263	2.13184e-89	2.02327	up
gene40691	190	176	178	544	575	590	5.63809	5.1113	5.05907	17.89	19.2807	20.0756	3.80155e-54	2.02255	up
gene24469	403	368	393	1187	1228	1224	1.81882	1.61759	1.69876	5.91127	6.24367	6.32306	8.23491e-99	2.0221	up
Oncorhynchus_mykiss_newGene_28206	13	37	19	63	79	92	0.139339	0.390677	0.194305	0.744137	0.967065	1.12992	4.77889e-08	2.02185	up
gene43662	16	8	8	41	39	35	0.042717	0.018908	0.020332	0.123991	0.120045	0.108135	1.04879e-05	2.01979	up
Oncorhynchus_mykiss_newGene_18248	9	14	40	43	86	92	0.036132	0.059365	0.167196	0.206766	0.424226	0.45751	3.97601e-06	2.01937	up
gene32185	2124	2168	2450	7324	7672	6044	11.7867	11.7401	13.0269	44.8645	47.9711	38.3134	1.48678e-140	2.01936	up
gene16899	239	256	202	794	739	655	0.801319	0.835642	0.648403	2.9389	2.79668	2.51099	2.88352e-58	2.01922	up
Oncorhynchus_mykiss_newGene_22278	149	99	102	406	378	325	1.32855	0.858741	0.868899	4.01415	3.81526	3.32172	3.40785e-30	2.01861	up
gene29739	77	73	76	247	245	225	0.404552	0.374649	0.380707	1.43584	1.45506	1.35314	5.98496e-27	2.01855	up
gene25065	29	18	12	68	80	53	0.426495	0.261132	0.160257	1.1249	1.34896	0.905841	8.07606e-08	2.01704	up
gene41415	23	22	33	84	92	81	0.142448	0.131868	0.195908	0.589026	0.660825	0.583692	1.26827e-10	2.0157	up
Oncorhynchus_mykiss_newGene_15448	18	32	41	112	117	73	0.084737	0.150661	0.190285	0.602679	0.644931	0.405427	4.81937e-10	2.01569	up
gene19698	619	605	527	1802	1790	1853	8.75743	8.3626	7.13969	28.0085	28.4117	29.827	2.80132e-112	2.01524	up
Oncorhynchus_mykiss_newGene_26797	680	597	611	1857	1990	2020	11.9622	10.6947	10.6215	34.6838	38.6643	40.1997	7.01842e-114	2.01515	up
gene16861	18	4	23	72	36	53	0.159297	0.034969	0.191084	0.754599	0.381933	0.550555	1.14026e-05	2.01483	up
Oncorhynchus_mykiss_newGene_18247	118	91	57	207	292	352	0.501254	0.375797	0.232074	0.970989	1.40441	1.71557	1.75133e-16	2.01461	up
gene17334	57	41	40	128	160	155	1.05978	0.739633	0.705598	2.61919	3.34605	3.29612	1.12778e-15	2.01285	up
gene37259	488	513	480	1459	1484	1631	2.29849	2.35716	2.16396	7.58495	7.87821	8.7781	1.71922e-98	2.00569	up
gene31020	37	45	31	121	120	122	0.458358	0.555719	0.36903	1.69347	1.7075	1.76177	4.00689e-14	2.00552	up
Oncorhynchus_mykiss_newGene_31768	31	15	28	74	76	94	0.440596	0.211211	0.404855	1.2033	1.2433	1.6368	2.88086e-09	2.00538	up
gene39860	36	24	41	93	72	167	1.1671	0.762972	1.28666	3.39291	2.68189	6.33072	4.23998e-09	2.00508	up
Oncorhynchus_mykiss_newGene_31702	14	14	15	38	55	54	0.358364	0.382925	0.436631	1.13254	1.81628	1.81893	8.04704e-07	2.00503	up
gene9785	36	46	58	162	109	178	0.274975	0.337821	0.423887	1.36992	0.940194	1.55679	1.2132e-13	2.0039	up
gene45562	198	227	207	670	622	661	2.79242	3.13296	2.80401	10.4625	9.91506	10.6825	2.38371e-59	1.9997	up
gene42560	103	82	85	255	282	306	0.704623	0.544895	0.553558	1.92475	2.16643	2.38586	4.41144e-27	1.9995	up
gene15624	400	435	437	1331	1188	1395	6.69972	7.11155	7.01119	24.6126	22.4257	26.7001	1.15818e-85	1.99884	up
gene42738	40	20	26	98	96	86	0.310744	0.15304	0.194236	0.84941	0.849665	0.773432	1.61059e-10	1.99838	up
Oncorhynchus_mykiss_newGene_9174	47	49	44	171	152	122	0.797632	0.747307	0.67223	3.23015	2.82986	2.3444	2.2229e-16	1.99734	up
Oncorhynchus_mykiss_newGene_6027	23	24	27	90	100	54	0.31847	0.334565	0.364934	1.42309	1.60786	0.876165	3.25514e-09	1.99725	up
gene37950	708	866	738	2401	2293	2405	10.0403	11.9818	10.0156	37.5711	36.6328	38.9492	2.36894e-115	1.99719	up
gene36041	27	43	57	141	144	121	0.397357	0.663296	0.752247	2.52022	2.62949	2.18996	2.24191e-13	1.99489	up
gene33193	160	123	193	523	454	497	0.46454	0.346131	0.536054	1.67507	1.4848	1.64733	7.22536e-37	1.99474	up
gene32257	372	372	385	1200	1250	1021	2.12015	2.07392	2.10973	7.52896	8.0806	6.63207	1.07564e-85	1.9947	up
Oncorhynchus_mykiss_newGene_24298	24	7	11	49	62	36	0.40165	0.109494	0.175697	0.920968	1.19967	0.711717	8.36702e-06	1.99434	up
gene27836	111	139	149	391	408	435	0.647405	0.795675	0.834096	2.53128	2.71971	2.93329	1.23319e-36	1.99393	up
gene4312	372	340	381	1205	1192	964	3.86018	3.44164	3.78042	13.7998	13.9297	11.4197	2.52701e-77	1.99343	up
gene33751	5024	4562	4458	15180	13789	13968	17.8802	15.8426	15.1975	59.6229	55.2846	56.7737	2.66073e-223	1.99331	up
gene21858	12231	11842	11520	36722	35573	36353	42.5824	40.5298	38.325	141.91	139.917	145.803	0	1.99301	up
gene25365	8553	8145	8335	27085	24863	24507	106.95	99.3971	99.836	373.771	350.238	349.969	0	1.99274	up
gene3337	583	517	615	1736	1698	1814	7.17345	6.20889	7.24284	23.5841	23.541	25.508	2.01437e-106	1.99269	up
Oncorhynchus_mykiss_newGene_23648	215	215	272	818	868	496	2.30504	2.27398	2.81617	9.79263	10.5908	6.14367	2.69158e-32	1.9911	up
gene53255	176	85	143	381	408	467	3.78086	1.76592	2.94252	9.05579	9.87668	11.4741	1.62736e-23	1.99	up
Oncorhynchus_mykiss_newGene_2985	16	19	12	45	48	65	0.327927	0.388703	0.228613	1.04313	1.12263	1.55583	6.20241e-07	1.98905	up
gene31854	1386	1446	1615	4750	4599	4183	10.6828	10.957	11.8872	40.7856	40.1536	37.1026	2.37161e-169	1.98518	up
gene6752	499	473	481	1540	1387	1494	2.03349	1.88118	1.88002	6.93594	6.3799	6.96474	4.62649e-107	1.98354	up
gene7010	197	164	191	544	593	551	3.61993	2.92794	3.35443	11.0344	12.2807	11.5632	9.33744e-51	1.98282	up
gene35443	300	317	318	901	940	1004	1.33907	1.39586	1.36813	4.44439	4.73834	5.1537	2.85539e-74	1.98185	up
gene10804	155	226	175	532	527	644	1.06423	1.51066	1.15237	4.04508	4.10433	5.07092	1.03249e-36	1.98129	up
gene10230	143	178	135	472	443	481	0.759948	0.928847	0.688608	2.78534	2.66989	2.93575	2.53685e-40	1.98029	up
gene2851	458	495	458	1260	1224	1810	4.63246	4.8946	4.45547	14.1525	13.9494	21.0229	2.34265e-47	1.98001	up
gene22167	130	143	126	372	307	550	0.721052	0.778306	0.669265	2.28621	1.92068	3.51149	7.35525e-23	1.97909	up
gene21689	505	570	405	1264	1260	2275	7.05641	7.7662	5.42923	19.4916	19.8732	36.4426	2.24388e-08	1.97786	up
gene28952	58	63	56	193	181	175	0.2679	0.283075	0.248586	0.985574	0.943519	0.922047	1.40047e-20	1.9777	up
Oncorhynchus_mykiss_newGene_22105	272	218	248	733	821	693	2.81635	2.24906	2.36469	8.49322	10.1802	8.43977	5.56251e-58	1.97769	up
gene45083	31	40	50	143	125	113	0.136292	0.17147	0.209017	0.701012	0.621416	0.572962	9.15962e-14	1.9761	up
gene55157	60	56	44	180	128	191	2.51375	2.28872	1.75699	8.40288	6.09221	9.20069	1.24388e-15	1.97396	up
gene14070	12	32	20	75	75	60	0.067198	0.172243	0.103856	0.463523	0.473356	0.38482	7.57042e-08	1.97362	up
Oncorhynchus_mykiss_newGene_10051	8	19	15	41	57	44	0.14078	0.356688	0.324618	0.805275	1.09312	1.1174	3.3549e-06	1.97288	up
Oncorhynchus_mykiss_newGene_4472	28	25	52	125	123	87	0.491709	0.422249	0.879787	2.48609	2.51566	1.76588	1.28899e-10	1.97247	up
gene17336	85	36	67	209	203	175	1.05809	0.435359	0.793684	2.87065	2.84303	2.47814	2.41635e-15	1.97193	up
gene22375	12	15	10	42	38	45	0.065235	0.089256	0.053698	0.282308	0.248141	0.273225	4.82918e-06	1.96726	up
gene24652	169	141	129	458	438	436	1.64468	1.32767	1.21606	4.90102	4.79379	4.83845	2.42827e-40	1.96701	up
gene17751	75	78	79	206	245	258	1.58937	1.59673	1.59635	4.8057	5.83802	6.2381	2.25011e-23	1.96559	up
gene52170	158	142	142	421	508	411	3.10687	2.71003	2.67258	9.12141	11.2487	9.231	3.40195e-39	1.96529	up
gene25776	26	39	33	130	95	85	0.295619	0.432094	0.362062	1.63698	1.22279	1.11112	4.06654e-11	1.96397	up
gene1698	29	45	34	91	144	105	0.33713	0.513406	0.363311	1.20355	1.98	1.46907	2.44167e-11	1.96375	up
Oncorhynchus_mykiss_newGene_23657	69	77	75	223	222	229	1.79575	1.96856	1.88736	6.49109	6.58907	6.87382	3.02749e-24	1.96211	up
gene27842	83	101	96	270	283	297	0.785619	0.933352	0.869632	2.8132	3.01828	3.20452	2.84841e-28	1.96115	up
gene1866	2665	2506	2527	7882	7702	7402	11.1836	10.2611	10.1586	36.5039	36.414	35.4785	1.63541e-258	1.96011	up
Oncorhynchus_mykiss_newGene_26699	18	15	15	45	56	56	0.188623	0.144867	0.143716	0.522282	0.652681	0.663895	4.44125e-07	1.95901	up
gene52653	279	259	249	757	812	791	8.73785	7.93421	7.47245	26.2045	28.685	28.3462	2.18827e-66	1.95889	up
Oncorhynchus_mykiss_newGene_24519	120	108	130	357	361	361	3.65951	3.19016	3.77738	11.9953	12.388	12.5605	1.18623e-35	1.9562	up
gene10640	52	42	45	155	171	105	0.439007	0.343222	0.368465	1.45308	1.63137	1.02073	4.75786e-14	1.95492	up
gene2574	108	133	100	365	347	318	0.778545	0.939189	0.693947	2.92266	2.84083	2.63773	5.89072e-32	1.95456	up
gene50009	143	183	174	467	548	487	3.24786	4.05054	3.77768	11.7218	14.0493	12.6645	2.40562e-41	1.9544	up
gene35534	57	53	66	165	191	181	0.677214	0.612104	0.754138	2.18551	2.58279	2.47878	5.00151e-19	1.9542	up
gene41176	406	433	369	1181	1135	1286	4.39302	4.57129	3.82563	14.1133	13.8455	15.9082	9.65103e-77	1.95307	up
Oncorhynchus_mykiss_newGene_24524	29	24	28	89	94	72	0.621918	0.502369	0.575788	2.1077	2.27444	1.75764	2.85595e-10	1.95292	up
gene34489	26	39	48	105	128	118	0.444318	0.635732	0.780423	1.97749	2.45715	2.29814	4.08124e-12	1.95268	up
gene54096	98	133	133	342	407	348	1.77573	2.36409	2.32323	6.88829	8.34922	7.2425	5.36748e-31	1.95251	up
gene22903	95	86	55	236	225	257	2.16266	1.91939	1.20702	5.97988	5.82086	6.71801	3.11606e-20	1.95229	up
gene17312	19	27	24	72	64	86	0.459915	0.658584	0.569346	1.99187	1.79731	2.46506	6.66346e-09	1.95199	up
gene26713	494	462	465	1348	1483	1391	1.65193	1.50603	1.48979	4.97369	5.58601	5.31347	3.26499e-99	1.94934	up
gene8093	23	11	28	61	80	59	0.100318	0.046904	0.11849	0.307821	0.406123	0.296249	1.76811e-07	1.9493	up
gene5486	29	16	16	62	50	84	0.981414	0.511782	0.49269	2.30197	1.88405	3.22956	3.07878e-07	1.94333	up
Oncorhynchus_mykiss_newGene_31018	21	19	21	53	77	64	0.81505	0.711849	0.782765	2.31063	3.46669	2.89498	4.67902e-08	1.94288	up
gene29432	126	117	139	394	359	387	1.17219	1.06844	1.24477	4.07074	3.78669	4.13264	1.80638e-36	1.94273	up
gene41108	844	820	881	2861	2586	2091	8.18416	7.76289	8.18755	30.6366	28.2749	23.1715	5.19514e-95	1.94074	up
Oncorhynchus_mykiss_newGene_17819	37	19	31	97	99	76	1.745	0.852889	1.44274	5.23455	5.38207	4.18293	7.9908e-10	1.93996	up
gene45336	371	360	472	1240	1171	1147	11.0357	10.4404	13.4487	40.7284	39.2632	38.9909	1.35545e-72	1.93968	up
gene14271	505	492	465	1548	1411	1354	2.97594	2.82803	2.62384	10.0648	9.36347	9.11238	9.79206e-103	1.9377	up
Oncorhynchus_mykiss_newGene_22620	20	29	19	78	63	73	2.07785	2.90296	1.81917	8.95954	7.35522	8.70326	1.32536e-08	1.93591	up
gene13422	87	124	116	324	304	346	0.529647	0.731576	0.672973	2.17848	2.08131	2.40281	4.33961e-28	1.93468	up
gene39393	34	65	26	122	84	252	0.191685	0.357834	0.138595	0.761542	0.533419	1.62941	0.000671526	1.93364	up
gene20590	2507	2167	2266	7330	7593	5512	13.2485	11.1735	11.4674	42.7481	45.2016	33.2623	5.52119e-98	1.93246	up
gene20289	569	662	596	1832	1897	1640	8.64259	9.81851	8.67092	30.7418	32.4855	28.4834	4.22283e-104	1.93231	up
Oncorhynchus_mykiss_newGene_18616	20	17	27	71	88	45	0.606638	0.4533	0.700455	2.29327	2.90931	1.46827	1.68776e-07	1.9317	up
gene7490	76	43	33	140	161	163	0.421123	0.233489	0.173035	0.86529	1.01702	1.04302	1.9506e-12	1.93132	up
gene40692	110	112	123	330	369	324	1.71734	1.70222	1.84157	5.70928	6.51347	5.79415	3.60816e-33	1.93124	up
gene35736	764	797	828	2316	2492	2195	2.88263	2.93514	2.99273	9.64661	10.5944	9.4597	3.01086e-133	1.93107	up
Oncorhynchus_mykiss_newGene_10980	1765	3739	3316	6612	12314	9225	44.5277	92.0556	80.1496	184.123	350.027	265.844	5.10766e-07	1.93068	up
gene38397	221	180	189	552	654	536	0.699543	0.55531	0.571084	1.92788	2.33039	1.93647	1.09405e-44	1.93053	up
gene8036	380	408	306	1117	1045	1052	7.4627	7.8265	5.7547	24.2482	23.1562	23.6364	1.41531e-66	1.92849	up
Oncorhynchus_mykiss_newGene_31242	27	19	19	75	70	59	0.471854	0.32065	0.320231	1.44111	1.38707	1.18299	2.38216e-08	1.92753	up
gene15890	652	607	652	1870	1854	1860	3.14976	2.85875	3.02641	10.1592	10.2024	10.3653	2.7487e-126	1.92699	up
gene18559	86	106	124	234	231	601	1.38166	1.66295	1.90201	4.13642	4.17059	11.0263	8.21168e-05	1.92662	up
gene42947	63	104	75	244	261	218	0.363932	0.576553	0.409807	1.54574	1.68411	1.43295	1.09826e-20	1.92633	up
Oncorhynchus_mykiss_newGene_2163	116	124	91	333	339	308	0.330533	0.34474	0.249199	1.05068	1.09018	1.00597	7.14874e-30	1.92556	up
gene48569	260	304	163	660	880	684	3.10746	3.5457	1.86996	8.71736	11.8685	9.3495	3.7556e-11	1.92418	up
gene5945	182	127	147	448	436	458	0.96325	0.649066	0.749714	2.66451	2.61581	2.80969	5.78581e-36	1.9231	up
gene43376	15	13	18	50	49	48	0.174374	0.151474	0.198192	0.659223	0.666162	0.650288	1.14967e-06	1.92117	up
gene20242	14	19	16	52	39	65	0.28441	0.366239	0.306204	1.16933	0.899163	1.52096	1.66971e-06	1.91568	up
gene23478	77	82	84	202	220	296	1.09645	1.14818	1.14698	3.19655	3.564	4.85379	1.11962e-19	1.91557	up
gene8356	37	25	45	109	105	110	0.216566	0.145628	0.258488	0.716666	0.711869	0.757219	1.78965e-11	1.91511	up
gene7257	15	10	20	60	45	40	0.211555	0.117608	0.276892	0.966714	0.734364	0.656862	3.76267e-06	1.9148	up
gene33379	43	56	54	153	127	177	0.34737	0.439803	0.420537	1.36584	1.15645	1.63738	8.12504e-15	1.91473	up
gene16497	492	424	459	1232	1294	1461	11.1201	9.35535	9.94277	30.7771	32.9993	37.7797	4.16336e-72	1.91401	up
gene19801	46	58	67	179	181	149	0.480825	0.592396	0.680486	2.09085	2.15664	1.79491	5.36043e-17	1.91317	up
Oncorhynchus_mykiss_newGene_14536	13	15	19	47	64	39	0.519266	0.586958	0.729449	2.08948	2.92167	1.8016	2.39574e-06	1.91019	up
gene49494	15	13	13	45	53	34	0.26931	0.220941	0.222244	0.897669	1.08637	0.70691	5.81646e-06	1.9082	up
Oncorhynchus_mykiss_newGene_25485	34	33	33	100	91	110	1.1841	1.10658	1.10164	3.87425	3.58607	4.4084	1.73617e-11	1.90779	up
gene25475	454	482	390	1281	1323	1228	3.68099	3.85549	3.03216	11.4231	11.9246	11.2493	1.88441e-81	1.90717	up
gene13771	533	595	623	1817	1699	1537	5.83755	6.037	6.40236	21.0133	20.3492	18.6144	3.12817e-99	1.90582	up
Oncorhynchus_mykiss_newGene_19526	21	25	17	52	70	73	0.478404	0.550875	0.372581	1.29983	1.78594	1.91602	1.05767e-07	1.9057	up
gene28689	19	18	24	66	69	54	0.481672	0.456138	0.584768	1.90415	2.03361	1.59524	7.53708e-08	1.90536	up
gene12310	36	30	39	117	110	89	0.221597	0.181103	0.227013	0.797958	0.764102	0.631024	1.07823e-11	1.90532	up
gene32007	27	25	47	71	111	119	0.220358	0.199245	0.370583	0.652269	1.0494	1.13901	5.16975e-09	1.90428	up
Oncorhynchus_mykiss_newGene_27667	98	132	122	306	354	365	2.01323	2.73121	2.48236	7.26253	8.65592	9.1022	2.75254e-28	1.90427	up
gene15623	394	398	346	1091	1175	1017	6.2191	6.12688	5.22645	19.0151	20.9044	18.3367	6.79517e-76	1.90377	up
gene7632	27	33	29	84	101	84	0.609794	0.7409	0.62717	2.14655	2.61591	2.21725	2.16754e-10	1.90369	up
Oncorhynchus_mykiss_newGene_29663	29	44	47	131	107	121	1.3607	1.99674	2.12762	6.81944	5.69495	6.53054	2.47005e-12	1.90344	up
gene2584	211	242	240	674	692	635	2.85288	3.16112	3.0915	10.0764	10.4954	9.75439	5.1793e-57	1.90257	up
gene12369	176	142	127	388	461	441	0.993446	0.784894	0.685969	2.42633	2.94538	2.8488	1.53936e-32	1.90037	up
gene16641	41	49	57	162	100	176	0.256512	0.290595	0.335884	1.15348	0.695464	1.28129	2.91856e-12	1.90033	up
gene12646	58	53	43	125	194	138	0.782655	0.702473	0.560588	1.87176	2.96885	2.14528	1.15889e-13	1.89908	up
gene14124	99	110	97	302	254	332	1.9759	2.19674	1.88488	6.95397	5.57432	7.8144	1.39498e-25	1.89641	up
gene31948	182	164	169	541	514	431	2.22968	1.95473	1.977	7.31384	7.09846	6.0335	4.9391e-42	1.89541	up
Oncorhynchus_mykiss_newGene_15993	40	25	29	99	112	73	0.552383	0.334125	0.377759	1.53181	1.76729	1.16646	8.64606e-10	1.89539	up
gene22687	407	422	428	1263	1226	1111	11.2619	11.4146	11.3619	38.6108	38.2613	35.1604	4.51998e-91	1.89472	up
gene14189	16	18	13	49	46	52	0.159622	0.174165	0.116658	0.534578	0.509531	0.588387	1.68867e-06	1.89263	up
gene25474	265	342	370	951	965	877	3.34679	4.22717	4.48357	13.35	13.8128	12.6921	2.00721e-56	1.88832	up
Oncorhynchus_mykiss_newGene_15307	1002	1107	936	2887	2808	2963	2.92724	3.14283	2.85974	9.34404	9.73399	9.73151	1.28877e-120	1.88782	up
gene344	64	48	30	171	114	137	3.19177	2.30133	1.4006	9.44715	6.38928	7.82506	1.62777e-11	1.8876	up
gene38111	13423	13511	13680	39997	38354	36904	132.749	130.397	129.593	436.531	427.278	416.795	0	1.88753	up
gene29244	114	82	102	258	309	293	0.516337	0.363819	0.442038	1.296	1.58474	1.52304	1.35518e-24	1.88747	up
gene44298	102	84	46	253	224	203	0.601484	0.482976	0.257222	1.65617	1.50089	1.37604	1.12581e-15	1.88692	up
Oncorhynchus_mykiss_newGene_5584	54	39	50	131	162	127	0.740508	0.547746	0.688567	2.04061	2.65043	2.10816	4.27869e-14	1.8869	up
gene23737	2527	4294	2542	7985	7272	14365	95.8856	159.039	92.4182	334.467	310.916	622.67	1.4138e-05	1.88676	up
Oncorhynchus_mykiss_newGene_511	25	14	11	53	61	43	0.412521	0.167659	0.129609	0.807356	0.88524	0.637711	3.45923e-06	1.88652	up
gene3021	75	46	57	136	157	229	0.491645	0.295461	0.35927	0.98959	1.16489	1.72195	7.76321e-13	1.88607	up
Oncorhynchus_mykiss_newGene_14962	87	85	89	254	277	223	0.387357	0.324965	0.333797	1.16723	1.41302	1.10346	1.63604e-24	1.88606	up
gene35556	1808	1945	2145	5375	6010	5346	41.5247	43.5962	47.177	136.24	155.483	140.218	1.20836e-138	1.88503	up
gene2627	339	344	303	882	990	930	2.20809	2.18533	1.89221	6.34609	7.2708	6.91941	1.44929e-66	1.88255	up
gene3797	53	71	53	156	174	184	0.703706	0.91676	0.665711	2.29087	2.60224	2.79354	1.60816e-16	1.88152	up
gene33682	131	114	104	324	352	324	2.39649	2.03436	1.81204	6.56396	7.27646	6.77999	2.31029e-30	1.88138	up
gene31	43	54	48	121	117	187	0.590028	0.751261	0.63204	1.85846	1.8286	3.06325	3.50647e-12	1.88129	up
gene44169	126	161	138	415	494	314	0.496744	0.568694	0.492422	1.75575	2.46592	1.36007	1.1306e-26	1.88098	up
gene19459	122	148	149	394	403	399	1.30651	1.55014	1.52637	4.66955	4.87873	4.9028	8.92936e-36	1.8801	up
Oncorhynchus_mykiss_newGene_16257	1089	1066	1189	3171	3200	3071	8.34278	7.97057	8.72742	26.8286	27.634	26.8793	6.20179e-157	1.87872	up
gene43855	582	504	515	1514	1663	1358	2.80098	2.36343	2.37352	8.03776	9.01489	7.46205	1.44647e-82	1.87812	up
gene18070	5826	6027	6203	17879	16764	16281	78.0928	78.9212	79.7375	264.107	254.388	250.152	1.96595e-278	1.87809	up
gene26789	79	87	74	241	229	220	0.945954	1.01182	0.843712	3.19222	3.10272	3.01065	3.96845e-23	1.87808	up
Oncorhynchus_mykiss_newGene_10523	20	13	33	83	86	37	0.146879	0.08687	0.200565	0.693593	0.70268	0.433434	3.17999e-06	1.87783	up
gene34483	111	94	133	285	338	343	0.704626	0.590576	0.82546	2.07268	2.51431	2.58295	1.01205e-25	1.87639	up
gene37644	309	286	299	852	903	777	2.32952	2.10278	2.15349	7.14239	7.70962	6.74117	3.0391e-66	1.87636	up
gene34352	1467	1459	1689	4354	4581	4076	36.118	35.0496	39.8404	118.315	127.07	114.633	2.09274e-144	1.87577	up
gene46525	42	48	40	118	118	143	0.328796	0.362938	0.297115	1.02506	1.04562	1.27837	3.75571e-13	1.87563	up
Oncorhynchus_mykiss_newGene_17800	39	36	29	84	124	99	0.58628	0.535499	0.418788	1.40978	2.13966	1.73458	1.65005e-10	1.87527	up
Oncorhynchus_mykiss_newGene_32067	22	18	13	52	44	67	0.320224	0.256413	0.178612	0.876708	0.736426	1.18475	1.76574e-06	1.87479	up
Oncorhynchus_mykiss_newGene_15072	20	22	14	46	62	63	0.505641	0.500295	0.316779	1.24763	1.66898	1.70972	7.70547e-07	1.87364	up
Oncorhynchus_mykiss_newGene_15252	245	308	244	775	759	722	4.71095	5.71864	4.44517	16.2932	16.3818	15.6762	3.82181e-54	1.87341	up
gene29095	38	47	16	91	94	117	0.966208	1.16682	0.383642	2.57561	2.72485	3.43215	1.77563e-08	1.87337	up
gene34486	46	40	37	89	127	144	0.262303	0.224111	0.202873	0.563273	0.816866	0.943755	3.33287e-11	1.87274	up
Oncorhynchus_mykiss_newGene_11161	474	431	450	1279	1351	1190	4.5674	4.06843	4.21543	13.73	14.8675	13.2127	9.37847e-89	1.87253	up
Oncorhynchus_mykiss_newGene_31241	106	104	111	340	369	213	1.53415	1.47053	1.56143	5.55872	6.14318	3.62007	8.24254e-21	1.86942	up
Oncorhynchus_mykiss_newGene_23325	37	35	45	109	127	105	0.953756	0.875289	1.10652	3.09449	3.70195	3.08781	3.32547e-12	1.86844	up
gene9781	435	558	415	1277	1251	1434	3.3467	4.18925	3.06001	10.8558	10.8513	12.6107	4.19041e-57	1.86797	up
gene6194	184	268	196	567	657	608	1.7665	2.52128	1.80691	6.03078	7.14261	6.69408	5.69877e-37	1.86723	up
gene2518	350	275	293	864	836	881	1.57219	1.20579	1.26583	4.30825	4.25132	4.53969	2.50758e-58	1.86609	up
gene7969	19	27	25	61	83	68	0.107147	0.155212	0.138832	0.398799	0.550731	0.445336	4.12289e-08	1.86597	up
gene11681	17	15	13	54	44	41	0.160472	0.140824	0.115205	0.573137	0.482978	0.4524	4.18733e-06	1.86556	up
gene21707	36	39	22	100	113	74	0.425976	0.460901	0.250657	1.3398	1.54308	1.015	2.12722e-09	1.86465	up
gene7895	2408	2147	2498	7544	7527	5008	13.3597	11.6232	13.2755	46.1987	47.0492	31.7374	1.68368e-26	1.86462	up
gene45950	315	324	383	1117	1006	761	3.4204	3.42666	3.97325	13.3838	12.2952	9.43203	7.94133e-47	1.86414	up
gene15578	18	15	17	49	46	57	1.01941	0.831883	0.924915	3.17031	2.99228	3.77782	1.6571e-06	1.86104	up
Oncorhynchus_mykiss_newGene_22008	512	512	563	1437	1538	1451	3.04947	2.96702	3.2142	9.39897	10.2074	9.76618	1.18714e-96	1.85884	up
gene37015	142	142	185	414	412	491	4.62282	4.51476	5.77447	14.8999	15.1085	18.2872	1.52174e-31	1.85716	up
gene51153	117	126	90	329	293	316	4.04879	4.2473	2.9812	12.6105	11.4465	12.5293	2.64631e-26	1.85385	up
Oncorhynchus_mykiss_newGene_22892	17	23	25	63	63	67	0.307269	0.387807	0.470028	1.26334	1.41858	1.38834	1.05758e-07	1.85374	up
gene41530	98	90	74	264	214	262	2.86535	2.54741	2.04996	8.50931	7.04134	8.72466	2.24521e-21	1.85232	up
gene4196	18	25	19	77	62	47	1.41458	1.85562	1.39369	6.64325	5.43264	4.16324	4.13274e-07	1.85133	up
gene3534	512	617	582	1669	1582	1497	7.02122	8.26271	7.65246	25.2912	24.4882	23.4915	5.36787e-92	1.84998	up
Oncorhynchus_mykiss_newGene_531	44	45	47	128	130	130	2.92992	2.95698	3.01185	9.53518	9.8666	10.0038	5.80529e-14	1.8485	up
Oncorhynchus_mykiss_newGene_8580	161	201	177	454	487	561	2.20032	2.70622	2.32205	6.8616	7.53206	8.77789	4.44989e-35	1.84825	up
gene8586	1679	1870	1751	5106	4955	4589	10.019	10.9013	10.0202	33.6649	33.3651	31.3169	3.79126e-173	1.84742	up
gene36408	586	513	584	1614	1566	1477	3.25854	2.7795	3.10668	9.90094	9.80857	9.37824	1.19605e-98	1.84673	up
gene31904	186	173	175	503	467	515	2.62235	2.3723	2.34216	7.73309	7.37295	8.44776	2.3066e-42	1.84654	up
gene37013	296	357	365	992	903	927	3.60741	4.24614	4.26178	13.3618	12.4218	12.9286	1.02359e-63	1.84622	up
gene33780	873	879	853	2530	2323	2342	16.6146	16.3276	15.5508	53.1504	49.8163	50.9229	1.01847e-137	1.84591	up
gene24390	758	798	684	2140	2201	1854	3.47036	3.53006	3.01591	10.8179	11.2711	9.65093	3.34159e-97	1.84462	up
gene30414	1410	1296	1332	4015	3783	3346	31.2099	28.1648	27.661	97.5752	93.2464	83.0733	5.56148e-140	1.84345	up
Oncorhynchus_mykiss_newGene_23087	40	21	17	70	73	87	1.75428	0.891548	0.670698	3.45067	3.70765	4.47253	1.80487e-07	1.84266	up
gene30724	86	77	92	238	248	228	0.817922	0.71455	0.832163	2.49274	2.6505	2.47273	4.29786e-23	1.84241	up
gene46151	13	13	20	55	47	38	0.159215	0.160689	0.23635	0.761533	0.671533	0.541014	7.08255e-06	1.84235	up
gene26095	759	759	829	2088	2283	2093	13.8723	13.5383	14.5284	42.1645	47.0514	43.73	2.81593e-115	1.84184	up
gene6191	253	423	331	898	1009	889	2.70176	4.41564	3.39757	10.6158	12.1797	10.8709	3.06609e-38	1.84176	up
Oncorhynchus_mykiss_newGene_32069	58	14	20	96	110	71	1.74944	0.379315	0.554954	3.16512	3.73419	2.45372	2.50997e-06	1.84082	up
Oncorhynchus_mykiss_newGene_31735	26	21	16	73	63	51	0.433676	0.331745	0.260381	1.46189	1.26621	1.04003	3.5675e-07	1.84057	up
gene37910	125	177	154	375	366	528	1.49735	2.06464	1.76461	4.95821	4.93796	7.23669	1.86024e-23	1.83931	up
gene5939	676	649	710	1944	1971	1688	7.5198	7.03062	7.5481	23.866	24.6954	21.4421	2.43583e-105	1.83926	up
gene8164	24	25	25	70	83	63	0.423327	0.437337	0.429832	1.39413	1.69266	1.29553	2.33396e-08	1.83919	up
gene6208	13	20	14	55	41	46	0.346293	0.521831	0.349722	1.67756	1.28632	1.45716	5.82653e-06	1.83728	up
gene9956	59	36	50	124	148	139	0.534625	0.316914	0.436247	1.2461	1.51812	1.4479	6.62849e-13	1.83651	up
gene2435	2414	2781	2435	6670	6611	7631	17.9588	20.1912	17.3548	54.7665	55.4119	64.8457	1.26703e-109	1.83639	up
Oncorhynchus_mykiss_newGene_31998	107	91	83	266	310	210	2.42668	2.02468	1.79367	6.75893	8.82013	5.45693	1.35804e-20	1.83475	up
gene28928	2831	3181	3053	8676	8128	8004	29.2383	32.0626	30.2085	98.896	94.5767	94.4228	8.67899e-195	1.83395	up
gene45161	332	337	333	961	903	887	3.0049	2.97774	2.88248	9.63325	9.23214	9.18934	4.40583e-73	1.83339	up
gene23492	243	199	196	571	559	627	2.76731	2.2154	2.13273	7.18543	7.18619	8.17291	8.24817e-42	1.83328	up
gene8432	374	380	454	1171	1089	1056	10.2333	10.1483	11.9041	35.3717	33.585	33.0079	1.34982e-71	1.83306	up
gene22211	40	14	36	68	116	80	0.328277	0.110589	0.284764	0.619969	1.08509	0.762589	3.31283e-07	1.8317	up
gene35858	161	110	161	393	430	372	0.643173	0.430516	0.61625	1.74044	1.942	1.70605	8.11671e-29	1.8312	up
gene4973	82	88	89	246	237	236	0.589615	0.61741	0.610535	1.98687	1.92086	1.93846	1.66713e-23	1.83107	up
gene30249	20	7	20	52	51	40	0.38412	0.134695	0.379917	1.13089	1.13308	0.912146	1.74754e-05	1.831	up
gene23395	30	41	31	113	107	73	0.661137	0.895767	0.655777	2.80903	2.72006	1.87916	1.05519e-09	1.82912	up
Oncorhynchus_mykiss_newGene_19893	93	96	124	309	264	293	2.09482	2.11193	2.69738	7.74887	6.76504	7.60687	1.88906e-24	1.82802	up
gene49180	298	303	284	790	816	815	6.0406	5.99984	5.51643	17.7038	18.6599	18.8958	3.05359e-63	1.82798	up
gene4960	243	325	297	789	749	830	6.24549	8.14697	7.3106	22.4035	21.7285	24.4023	8.25386e-49	1.82674	up
Oncorhynchus_mykiss_newGene_32952	25	20	27	89	51	70	1.49383	1.16334	1.51868	5.88776	3.40673	4.77668	1.93662e-07	1.82579	up
gene28883	46	29	43	108	122	104	0.352329	0.211755	0.308641	0.908252	1.05323	0.910807	3.79673e-11	1.82436	up
gene41335	16	13	18	46	51	43	0.130312	0.102126	0.142088	0.419937	0.479517	0.411877	5.41449e-06	1.8229	up
Oncorhynchus_mykiss_newGene_15251	250	200	301	648	731	673	2.24396	1.75192	2.59438	6.43164	7.40874	6.91303	2.54244e-39	1.82109	up
gene54494	61	20	45	108	109	143	1.1477	0.357724	0.809327	2.24504	2.31577	3.06347	1.21354e-08	1.82067	up
gene39578	70	83	103	243	245	219	0.48319	0.5596	0.680689	1.86304	1.91099	1.73154	1.28872e-20	1.81969	up
gene12519	648	738	753	1859	1890	2050	8.18857	9.10397	9.1146	25.9295	26.9216	29.5907	3.12912e-89	1.81919	up
gene35903	169	175	165	476	475	439	2.1989	2.22241	2.06116	6.84882	6.97368	6.54302	4.5434e-41	1.81909	up
gene49985	1694	1589	1736	4503	4947	4150	77.3443	70.794	75.8856	226.867	254.392	216.353	6.3072e-138	1.81829	up
gene3204	12	23	9	47	43	43	0.087817	0.143838	0.046437	0.306075	0.279242	0.295604	2.60468e-05	1.8178	up
Oncorhynchus_mykiss_newGene_12522	492	547	601	1608	1626	1230	8.05161	8.73655	9.42147	29.0494	29.9742	22.9945	1.745e-62	1.81754	up
Oncorhynchus_mykiss_newGene_9467	163	198	192	471	585	454	1.23574	1.46916	1.39648	3.95445	5.01424	3.94672	7.7322e-35	1.81644	up
Oncorhynchus_mykiss_newGene_30148	149	163	151	444	386	433	4.78623	5.12676	4.64077	15.9867	14.263	16.2237	1.67423e-35	1.8161	up
gene30121	157	198	244	542	589	502	1.79662	2.20948	2.67328	6.85394	7.603	6.55787	2.29327e-33	1.81376	up
gene4466	102	129	121	343	314	305	0.477355	0.589357	0.544813	1.77948	1.66047	1.63802	4.64888e-28	1.813	up
gene37234	599	527	452	1437	1447	1387	5.94144	5.1045	4.29338	15.7438	16.1851	15.7279	1.82799e-70	1.81279	up
gene305	39	29	31	86	90	103	0.514106	0.369408	0.381442	1.2323	1.3439	1.54079	8.52996e-10	1.81157	up
Oncorhynchus_mykiss_newGene_19319	57	97	98	301	255	149	1.91602	3.17758	3.14533	11.2042	9.69877	5.73181	6.64378e-13	1.81117	up
gene10617	69	50	56	164	173	147	0.44373	0.312795	0.339421	1.15982	1.2484	1.05933	2.18745e-15	1.81012	up
Oncorhynchus_mykiss_newGene_31370	69	71	79	217	222	164	0.694404	0.705681	0.759105	2.48666	2.58817	1.88621	4.75007e-18	1.80894	up
gene24585	61	45	68	177	158	146	0.570946	0.407138	0.604162	1.82477	1.66593	1.55977	7.86027e-15	1.80768	up
Oncorhynchus_mykiss_newGene_356	16	21	10	44	45	50	0.593252	0.750582	0.352289	1.83792	1.92886	2.15434	1.26983e-05	1.80532	up
Oncorhynchus_mykiss_newGene_9261	118	86	109	392	317	162	2.50017	1.77864	2.21208	9.23569	7.60236	3.92726	1.87203e-13	1.80437	up
gene47401	840	884	867	2258	2317	2356	10.6771	10.9701	10.5496	31.6826	33.1875	34.2018	6.18644e-122	1.80089	up
gene16928	96	107	118	270	301	296	0.939874	1.03217	1.11678	2.93975	3.3508	3.33541	4.26694e-25	1.79621	up
gene8229	120	124	121	355	342	288	1.49012	1.44767	1.59535	4.94374	4.65713	4.00509	1.2013e-28	1.79473	up
gene38523	7766	7830	7643	21396	20620	19800	49.5397	48.1522	46.2608	147.999	147.613	141.763	6.54574e-290	1.79404	up
Oncorhynchus_mykiss_newGene_8579	151	198	160	436	405	527	3.17113	4.0817	3.23026	10.1689	9.6352	12.6991	1.41376e-28	1.79365	up
gene53529	873	656	813	2093	2097	2053	14.7362	10.8047	13.147	39.0184	39.9063	39.6091	2.54304e-79	1.79287	up
Oncorhynchus_mykiss_newGene_4725	14	28	8	46	64	39	0.187149	0.484048	0.097439	0.75053	1.1086	0.629135	4.84763e-05	1.79083	up
gene21452	24	16	12	53	50	48	0.317425	0.210116	0.148942	0.786901	0.759159	0.737973	6.37224e-06	1.79083	up
gene2305	1260	1393	1337	3521	3482	3591	14.4689	15.6102	14.7075	44.6221	45.0335	47.0942	4.41469e-142	1.79067	up
gene43392	80	95	79	246	229	212	0.554197	0.644431	0.528902	1.90128	1.80409	1.69189	5.18383e-21	1.79061	up
gene8472	13	18	14	36	56	40	0.210735	0.302115	0.226938	0.680489	1.07583	0.776505	2.13734e-05	1.78862	up
gene54474	436	558	526	1375	1360	1306	6.92415	8.6533	8.007	24.1273	24.3538	23.7194	3.37517e-72	1.78777	up
gene19939	315	288	357	889	841	825	2.74311	2.43434	2.95269	8.40089	8.11496	8.19818	6.62967e-59	1.78764	up
gene13902	425	455	407	1207	1132	1080	4.79926	5.151	4.31441	15.1105	14.2032	13.8832	2.06136e-77	1.78641	up
gene4512	948	784	742	2178	2211	2175	2.31486	1.86938	1.73554	5.87061	6.08365	6.06891	5.30617e-84	1.78629	up
gene4278	2026	1883	1947	5369	5191	4933	9.45833	8.57748	8.70949	27.6676	27.3066	26.3032	1.98357e-187	1.78519	up
gene18312	48	68	48	134	157	155	0.35408	0.681604	0.477554	1.53664	1.83539	1.83278	2.13715e-13	1.78327	up
gene22378	422	514	544	1316	1374	1232	3.65707	4.33234	4.5013	12.5674	13.4285	12.1993	5.54623e-68	1.78261	up
Oncorhynchus_mykiss_newGene_27888	152	145	145	251	459	477	4.36635	4.05628	3.97816	7.63507	14.2979	14.9811	1.85096e-17	1.78261	up
Oncorhynchus_mykiss_newGene_24502	98	81	113	284	278	223	3.01966	2.44524	3.34952	9.70402	9.7033	7.89452	3.83608e-21	1.78199	up
gene36039	68	69	83	169	199	224	0.39501	0.39041	0.465763	1.09907	1.31733	1.49928	1.30026e-16	1.78062	up
gene28357	15	14	18	52	38	46	0.152451	0.13815	0.172396	0.596235	0.44471	0.551483	1.21373e-05	1.78018	up
gene3228	142	234	208	478	439	642	1.38534	2.23375	1.95279	5.17417	4.90366	7.19901	5.23663e-22	1.77996	up
Oncorhynchus_mykiss_newGene_33991	46	49	41	103	114	154	0.368402	0.38562	0.313685	0.927879	1.04836	1.43276	5.40877e-11	1.77966	up
gene53107	134	135	153	352	367	402	1.44338	1.37767	1.55598	4.09346	4.3911	4.88678	3.48844e-30	1.77775	up
gene8400	1384	1283	1239	3284	3347	3637	4.85261	4.40238	4.18632	12.7489	13.2519	14.6189	2.33517e-110	1.77621	up
gene10958	88	63	58	217	171	176	0.457637	0.318611	0.287216	1.25256	1.00623	1.05176	2.03006e-15	1.77607	up
gene9940	667	861	647	1615	1726	2595	11.8915	14.9815	11.0519	31.8093	34.6896	52.8912	5.48474e-10	1.77598	up
gene15487	398	375	407	1037	1072	1001	5.19871	4.77918	5.09374	14.9499	15.7827	14.9365	1.80724e-74	1.77582	up
gene15580	172	162	164	432	447	440	1.96339	1.80659	1.79728	5.44879	5.75467	5.7451	1.48328e-37	1.77581	up
gene10589	1951	2148	2216	5302	5535	5749	27.9184	29.9913	30.3636	83.7281	89.221	93.9441	1.1908e-133	1.77577	up
gene49761	67	71	80	170	192	222	1.37051	1.40858	1.56886	3.84518	4.44041	5.19192	1.21822e-16	1.77445	up
Oncorhynchus_mykiss_newGene_23654	164	158	190	438	474	443	2.00794	1.95903	2.25733	5.89665	6.07269	6.06593	3.2986e-36	1.77427	up
gene17326	323	344	304	816	918	826	5.97286	6.22244	5.39394	16.6888	19.1552	17.4766	7.51596e-58	1.77422	up
gene16526	140	137	135	384	391	318	1.06194	1.01385	0.975356	3.23108	3.35879	2.7637	2.40933e-30	1.77216	up
gene35561	427	459	442	1224	1252	1020	4.05143	4.24797	4.08061	13.0273	13.5961	11.0442	4.15525e-69	1.77172	up
Oncorhynchus_mykiss_newGene_13909	50	35	39	87	132	119	0.219159	0.148562	0.165333	0.426399	0.658882	0.605797	4.89394e-10	1.77088	up
gene28351	912	998	944	2487	2525	2466	7.08772	7.54835	7.02435	21.3028	22.1378	21.8527	9.03323e-127	1.77072	up
gene12760	100	125	119	322	270	321	0.948671	1.15637	1.08488	3.36776	2.88019	3.47343	2.01768e-24	1.77061	up
gene27024	360	389	386	935	1013	1025	3.56734	3.76124	3.66219	10.225	11.3147	11.5994	1.51634e-64	1.76727	up
gene32036	33	49	45	112	104	128	0.360372	0.52027	0.464952	1.35682	1.28587	1.59735	7.65347e-11	1.76711	up
gene46694	24	13	10	39	50	47	0.176323	0.092951	0.069258	0.323189	0.426335	0.403681	3.59128e-05	1.76673	up
gene44369	32	31	23	71	92	74	0.264033	0.247331	0.184141	0.654336	0.869464	0.710145	3.11722e-08	1.76658	up
gene30318	1083	909	1029	2631	2599	2648	5.59746	4.58387	5.09786	15.0151	15.1414	15.6378	6.54124e-108	1.76362	up
gene25630	94	78	78	232	209	222	1.268	1.02122	0.999105	3.45188	3.18539	3.42182	7.19961e-20	1.76319	up
gene31260	21	15	19	51	54	50	0.305633	0.202635	0.254224	0.822772	0.870222	0.821355	3.45552e-06	1.76315	up
gene8779	998	1081	1063	2762	2651	2763	18.9322	19.0951	19.2807	53.3399	46.623	50.8548	8.3342e-128	1.7612	up
gene27724	204	206	207	539	511	564	2.30711	2.27712	2.23974	6.7362	6.52608	7.29614	2.60506e-42	1.76054	up
gene15730	63	81	57	176	190	169	0.574695	0.71392	0.492342	1.77282	1.9502	1.76055	9.01724e-16	1.75964	up
gene8780	397	489	390	1115	1130	1084	3.4834	4.26346	3.30669	11.1099	11.5043	11.1924	5.21611e-62	1.75958	up
gene29121	714	673	686	1867	1837	1686	2.44191	2.248	2.24976	7.05162	7.08199	6.58909	5.56969e-107	1.75787	up
gene29449	2411	2255	2386	6544	6277	5500	21.4995	19.5707	20.4586	64.3518	64.5636	57.5806	5.67972e-155	1.75738	up
Oncorhynchus_mykiss_newGene_32539	72	93	57	212	187	191	3.49233	4.42591	2.73217	11.836	10.6246	11.0119	6.49935e-16	1.75736	up
gene34473	574	490	516	1248	1450	1409	1.44051	1.20041	1.24018	3.46037	4.10371	4.04287	2.49424e-66	1.7568	up
gene34944	57	39	34	109	128	113	0.314673	0.206583	0.178054	0.662782	0.799752	0.714991	1.47435e-10	1.75552	up
gene35355	329	504	309	686	667	2347	1.75678	2.63643	1.58272	4.07165	4.03691	14.459	0.00338359	1.75545	up
Oncorhynchus_mykiss_newGene_17100	13	21	18	63	49	36	0.170419	0.270169	0.230389	0.939024	0.741146	0.550806	1.47046e-05	1.75474	up
gene31921	4962	9472	5636	14104	13242	35422	56.2345	104.76	61.1819	176.41	169.061	458.476	0.00180734	1.75454	up
gene30871	1579	1720	1696	4430	4150	4351	28.6725	30.488	29.5015	88.807	84.9226	90.2509	1.745e-150	1.75428	up
gene52369	117	72	101	241	249	274	5.10771	3.05616	4.22834	11.6287	12.276	13.7294	1.28534e-18	1.75422	up
gene27581	14	17	21	59	50	38	0.08838	0.104359	0.131337	0.433211	0.374877	0.285009	1.09224e-05	1.75176	up
gene4848	55	56	37	101	170	126	0.605035	0.59284	0.38748	1.24318	2.12472	1.61633	2.9853e-10	1.74968	up
gene9354	141	179	135	385	342	461	1.50198	1.85766	1.37236	4.52239	4.10328	5.61269	2.67509e-24	1.74966	up
gene23483	351	318	339	809	873	927	5.52756	4.89276	5.11817	14.0792	15.5103	16.6942	1.58163e-54	1.74935	up
Oncorhynchus_mykiss_newGene_3360	29	11	7	45	38	54	0.176937	0.066112	0.036507	0.360507	0.263639	0.374657	0.000165948	1.74862	up
gene39509	368	372	411	1056	1039	886	6.31344	6.23611	6.75888	20.0365	20.1091	17.3934	3.91854e-63	1.74815	up
gene24527	3318	2908	2646	7452	7741	7691	43.5681	37.261	33.2734	107.998	114.506	115.331	7.56727e-111	1.74789	up
gene22089	449	351	465	1050	1074	1145	3.25088	2.47547	3.22201	8.38755	8.76084	9.47062	4.27484e-53	1.74675	up
gene14269	73	73	60	189	182	171	0.371094	0.360701	0.2868	1.06476	1.04656	1.0072	1.08011e-16	1.74574	up
gene1862	15	18	20	62	50	37	0.221517	0.257476	0.285312	1.07319	0.870306	0.659736	1.10589e-05	1.74445	up
gene36570	142	156	138	412	382	339	1.20254	1.29011	1.11608	3.85077	3.64833	3.27762	1.41568e-30	1.74333	up
gene45791	439	378	335	983	1000	987	3.99912	3.36024	2.91798	9.87651	10.2566	10.2626	2.82746e-55	1.74203	up
gene16847	504	765	445	1315	1260	2102	3.3918	5.02546	2.8671	9.76566	9.55041	16.1573	9.02657e-07	1.74136	up
Oncorhynchus_mykiss_newGene_14402	15	10	21	41	47	42	0.144727	0.099098	0.199325	0.459657	0.534083	0.490357	3.74493e-05	1.73974	up
gene38929	38	25	44	108	96	83	0.259538	0.164595	0.288772	0.826533	0.749526	0.653011	5.46488e-09	1.73805	up
gene629	91	99	97	268	215	263	0.482581	0.514413	0.491024	1.57376	1.29488	1.6038	1.27657e-20	1.73728	up
gene24488	535	489	588	1494	1327	1313	5.74698	5.13304	6.04579	17.7902	16.1033	16.1201	1.72949e-74	1.73619	up
gene54495	21	23	19	67	37	70	0.429865	0.447005	0.367048	1.49577	0.84657	1.6327	6.33769e-06	1.73491	up
gene26730	1345	1329	1475	3488	3544	3557	22.5371	21.7311	23.6675	64.5041	66.8962	68.0664	3.35465e-135	1.73397	up
gene5949	16	17	20	59	44	44	0.337086	0.352127	0.410198	1.44883	1.09517	1.0945	9.47717e-06	1.73239	up
gene6317	85	75	50	146	171	233	0.467662	0.401722	0.261742	0.893867	1.06557	1.47597	8.53904e-12	1.73047	up
gene23475	699	812	565	1550	1652	2218	5.64785	6.40308	4.3709	13.8186	15.0364	20.4696	1.46035e-12	1.7291	up
Oncorhynchus_mykiss_newGene_26796	240	262	259	609	681	655	1.86189	2.00154	1.8802	4.87906	6.17398	5.43163	3.17814e-46	1.72879	up
Oncorhynchus_mykiss_newGene_357	142	130	180	417	431	317	1.40848	1.18095	1.62319	4.56402	4.7288	3.36458	1.05201e-24	1.72726	up
Oncorhynchus_mykiss_newGene_9503	33	37	54	120	114	94	0.68559	0.735756	1.07926	2.76772	2.69226	2.23645	6.66919e-10	1.72701	up
Oncorhynchus_mykiss_newGene_9478	98	132	143	286	352	322	1.27186	1.67898	1.9674	4.22653	5.28635	4.996	5.69167e-22	1.72633	up
gene41222	6	16	22	46	39	40	0.04228	0.125454	0.172769	0.426384	0.38388	0.382094	0.00013678	1.72351	up
gene52639	209	298	200	488	899	516	5.17451	7.21603	4.74653	13.3627	25.1178	14.6004	4.74031e-07	1.72193	up
gene2897	27	28	30	55	91	81	0.20786	0.210649	0.219873	0.479036	0.806781	0.722151	2.50512e-07	1.71988	up
gene52171	219	254	210	574	544	619	6.32304	7.15655	5.7947	18.2836	17.6903	20.3963	1.8235e-38	1.71967	up
Oncorhynchus_mykiss_newGene_15787	26	10	25	61	63	44	0.429679	0.160447	0.321498	0.973123	1.04548	0.772315	1.5429e-05	1.71867	up
Oncorhynchus_mykiss_newGene_9505	146	144	151	344	346	434	2.99777	2.77633	2.83663	7.63846	7.59381	9.50998	6.41554e-26	1.71823	up
gene4569	22	25	24	79	66	47	0.117475	0.133218	0.127463	0.480072	0.409088	0.292483	1.18204e-06	1.71807	up
Oncorhynchus_mykiss_newGene_19225	4	27	26	36	82	46	0.031708	0.212349	0.201868	0.324074	0.764794	0.438705	0.000356819	1.71789	up
gene7824	695	697	705	1734	1883	1683	3.71005	3.62725	3.60401	10.2133	11.3253	10.263	5.50166e-97	1.71753	up
gene31139	21	30	18	59	66	61	0.12285	0.1741	0.102839	0.39011	0.446987	0.419464	1.33464e-06	1.71745	up
gene36109	49	93	66	169	175	195	0.694471	1.28804	0.89502	2.64326	2.79773	3.17232	6.80701e-13	1.71741	up
gene53468	1162	1312	1164	3052	3009	3123	16.2538	17.9073	15.5956	47.1112	47.4106	49.8836	1.07086e-112	1.7173	up
gene44552	59	27	47	130	114	106	0.536871	0.23175	0.404015	1.30697	1.16766	1.09443	2.09554e-09	1.71702	up
gene9558	547	546	510	1360	1309	1369	2.2813	2.21443	2.03861	6.26581	6.15754	6.52598	4.82885e-81	1.71232	up
gene16456	107	99	119	236	273	319	0.552163	0.494633	0.586622	1.34616	1.58718	1.88233	1.0389e-19	1.71172	up
gene1512	295	291	246	738	675	689	3.37975	3.24883	2.7039	9.34005	8.7195	9.03072	4.49979e-47	1.71102	up
gene6247	125	88	93	298	242	242	0.992178	0.668833	0.694599	2.60183	2.16179	2.19021	4.25806e-19	1.70938	up
gene35155	248	229	251	632	606	597	1.07756	0.971506	1.04312	3.03992	2.96394	2.95122	8.90897e-47	1.70814	up
gene8767	253	342	302	762	718	780	1.35252	1.78727	1.54799	4.50386	4.33195	4.76963	1.20238e-42	1.70736	up
Oncorhynchus_mykiss_newGene_257	28	36	21	64	73	88	0.63306	0.826669	0.445202	1.93837	1.84509	2.2072	3.5592e-07	1.70653	up
gene9884	3034	2745	2998	7504	7842	6652	29.7735	26.2011	28.0958	80.8415	86.197	74.0377	4.32006e-141	1.70611	up
Oncorhynchus_mykiss_newGene_34321	27	15	22	58	62	52	0.192795	0.108238	0.144799	0.48682	0.509231	0.499145	3.73457e-06	1.70516	up
gene41011	129	145	122	342	343	316	1.4609	1.59956	1.31633	4.27738	4.37706	4.08924	3.69919e-27	1.70358	up
gene38809	151	164	138	361	355	426	0.681868	0.712212	0.609181	1.79682	1.78764	2.36148	1.13378e-26	1.7024	up
gene8550	343	381	274	884	852	773	3.36716	3.64537	2.57081	9.56736	9.41244	8.65455	2.29548e-43	1.70197	up
gene22445	11042	10753	11375	27384	27863	27464	219.36	208.472	216.451	600.362	623.545	623.094	2.41834e-242	1.70195	up
gene12545	1129	1109	1183	3133	2924	2506	10.0207	9.63242	10.0891	30.7325	29.3566	25.5404	2.52758e-101	1.70184	up
Oncorhynchus_mykiss_newGene_1530	85	93	80	233	204	218	6.90949	7.43701	6.26431	21.1235	18.8079	20.4107	7.28078e-19	1.70142	up
Oncorhynchus_mykiss_newGene_13245	96	58	91	235	288	115	0.567932	0.401944	0.721885	1.68206	2.30879	1.08435	9.79901e-10	1.70059	up
Oncorhynchus_mykiss_newGene_7165	70	99	95	212	239	219	2.7479	3.79705	3.57469	9.23983	10.6412	9.86802	1.15669e-17	1.69993	up
gene21935	216	221	199	536	538	521	4.16729	4.16782	3.67342	11.4277	11.7134	11.4952	6.50364e-41	1.69941	up
Oncorhynchus_mykiss_newGene_30738	96	129	104	321	269	244	1.34468	1.81478	1.36813	5.18078	4.39273	4.15597	2.39331e-20	1.69911	up
gene22381	529	533	505	1275	1370	1267	4.55392	4.47862	4.16419	12.1412	13.3156	12.4864	7.90937e-79	1.69895	up
gene11110	384	405	347	1056	921	868	3.46398	3.56081	2.9992	10.5133	9.365	8.94783	5.74126e-55	1.69869	up
Oncorhynchus_mykiss_newGene_6803	69	53	42	151	141	129	0.353332	0.261244	0.204512	0.85337	0.812459	0.751054	7.96754e-12	1.69736	up
Oncorhynchus_mykiss_newGene_30839	39	43	48	97	134	104	0.811927	0.884113	0.969808	2.2564	3.172	2.50091	4.3501e-10	1.69608	up
gene34987	184	259	114	375	363	866	1.21716	1.67438	0.723078	2.74375	2.71183	6.56307	0.00115038	1.69379	up
gene4951	266	231	263	642	636	618	2.37458	2.01228	2.24849	6.33613	6.40263	6.30714	5.81908e-46	1.69353	up
Oncorhynchus_mykiss_newGene_18125	10	23	27	61	54	47	0.152067	0.3605	0.411818	1.08941	0.981045	0.861546	2.11666e-05	1.69267	up
Oncorhynchus_mykiss_newGene_9485	50	46	31	93	109	125	0.481723	0.43792	0.28946	0.999426	1.1967	1.39692	2.81893e-09	1.69174	up
gene41139	36	24	27	69	70	88	0.493304	0.318455	0.347472	1.05432	1.09662	1.39941	2.27354e-07	1.6911	up
gene42040	781	730	818	2128	1933	1718	3.22507	2.94145	3.23482	9.70001	8.99049	8.1038	1.04571e-83	1.68863	up
Oncorhynchus_mykiss_newGene_24508	19	24	25	57	59	63	1.56066	1.92327	1.932	5.20792	5.50571	5.91611	1.72887e-06	1.68811	up
gene1241	677	877	453	1347	1319	2881	4.20697	5.31541	2.69616	9.23964	9.23187	20.4582	0.000297822	1.68753	up
gene25027	539	497	490	1372	1414	1008	3.50856	3.1307	3.03859	9.8394	10.3662	7.46623	9.37375e-49	1.68572	up
gene28784	175	106	106	320	354	296	5.62441	3.34063	3.25993	11.3955	12.8568	10.8897	3.7916e-18	1.68199	up
gene43852	83	117	112	242	272	264	0.945765	1.29857	1.2252	3.04949	3.49289	3.44335	3.14801e-19	1.67881	up
Oncorhynchus_mykiss_newGene_33971	52	34	26	106	104	79	4.98133	3.17228	2.39756	11.3557	11.4025	8.75699	5.03198e-08	1.67828	up
gene28190	57	52	30	115	117	122	0.639491	0.566272	0.319433	1.43506	1.49093	1.57343	1.28877e-09	1.67733	up
gene23738	28	19	15	55	61	48	0.315704	0.205792	0.15845	0.686433	0.778877	0.617301	1.00239e-05	1.67631	up
gene13419	22	27	19	60	65	53	0.148859	0.17799	0.122225	0.45295	0.503575	0.417983	2.48493e-06	1.67591	up
Oncorhynchus_mykiss_newGene_18608	222	211	169	491	496	500	2.05204	1.66822	1.34687	5.65719	4.89045	4.93355	5.62094e-33	1.67542	up
gene19829	220	274	257	591	620	636	1.13092	1.37478	1.26405	3.35989	3.59365	3.73645	1.76012e-39	1.67272	up
gene20117	119	126	75	270	249	278	0.352297	0.365649	0.213244	0.888075	0.834583	0.946098	5.58513e-17	1.67247	up
gene16372	807	811	749	1911	1902	1977	2.36984	2.32474	2.10727	6.19461	6.29309	6.63316	1.19256e-93	1.67144	up
Oncorhynchus_mykiss_newGene_28026	14	25	23	68	40	56	0.273272	0.47969	0.426778	1.5026	0.908749	1.27337	1.81935e-05	1.67101	up
gene44003	47	25	35	99	95	80	0.130775	0.069301	0.094922	0.307621	0.302501	0.259502	4.2215e-08	1.67083	up
gene19089	14	24	8	44	38	43	0.311637	0.545857	0.174027	1.13113	1.00261	1.14624	0.000172052	1.67019	up
gene55662	24	25	34	82	68	64	0.688857	0.700519	0.94045	2.62612	2.21806	2.11944	3.93204e-07	1.66913	up
Oncorhynchus_mykiss_newGene_8578	118	165	141	317	326	403	2.49539	3.39465	2.84879	7.39817	7.75725	9.73567	4.2416e-21	1.66831	up
gene51426	37	27	31	69	73	101	1.54824	1.09443	1.23692	3.21746	3.46949	4.91524	2.12508e-07	1.66809	up
Oncorhynchus_mykiss_newGene_21086	13	19	11	43	36	37	0.280109	0.38044	0.218924	1.09594	0.896306	0.903234	0.000130038	1.66641	up
gene24897	6	22	16	42	39	39	0.089	0.321194	0.2345	0.714901	0.679691	0.687493	0.000266247	1.66628	up
gene25608	20	14	15	43	43	44	0.17651	0.123594	0.127764	0.42667	0.430603	0.451969	4.51774e-05	1.66487	up
gene14102	64	72	72	148	198	171	1.07249	1.17176	1.15608	2.75034	3.74664	3.2874	5.54874e-14	1.66434	up
Oncorhynchus_mykiss_newGene_7868	88	91	96	202	251	226	3.84694	3.89282	4.02364	9.79582	12.4104	11.3134	4.43916e-18	1.66354	up
Oncorhynchus_mykiss_newGene_9468	50	59	11	113	88	113	0.37565	0.50186	0.105301	1.11734	0.892506	1.2314	1.1533e-05	1.66273	up
gene8986	7916	8582	9046	22556	21458	18158	100.951	106.8	110.503	317.452	308.266	264.445	5.81558e-125	1.66258	up
gene9549	30	37	29	77	75	92	0.241681	0.292272	0.225757	0.692304	0.689629	0.852652	7.41775e-08	1.66257	up
gene32186	2658	2966	2498	6254	6251	7225	17.5873	18.868	15.6094	45.4847	45.2782	54.2315	3.49725e-85	1.66253	up
gene12319	160	111	140	347	353	310	0.62331	0.424121	0.525172	1.49906	1.55717	1.38538	3.01466e-23	1.66109	up
gene31979	7676	7423	7134	17674	17554	18666	33.2288	31.3571	29.5807	84.4483	85.6223	92.2964	3.41069e-164	1.66098	up
Oncorhynchus_mykiss_newGene_7593	126	146	74	267	359	235	0.873688	0.716279	0.493637	1.56961	2.15739	1.63695	1.80201e-13	1.66037	up
Oncorhynchus_mykiss_newGene_28158	63	47	45	134	126	127	0.830833	0.757777	0.562275	1.82103	1.80489	1.7517	2.6208e-11	1.6596	up
gene49317	41	34	41	96	76	120	0.566577	0.458467	0.539076	1.46184	1.18672	1.88889	2.38819e-08	1.65628	up
gene46018	820	806	842	2022	2089	1860	8.49784	8.15537	8.36352	23.1403	24.4027	22.0264	4.45218e-101	1.65473	up
gene24579	697	777	772	1894	1925	1622	2.6692	2.89809	2.88555	8.13343	8.48132	7.23135	2.09025e-80	1.65458	up
gene32113	76	91	74	186	196	210	2.21432	2.6048	2.07075	6.02396	6.48422	7.01383	5.05437e-16	1.65304	up
gene22738	4746	5127	5151	12486	12098	11649	57.9548	61.1017	60.2616	168.287	166.445	162.465	1.75072e-196	1.65258	up
gene40700	114	104	90	247	271	236	0.348175	0.310223	0.263507	0.833256	0.934041	0.825038	1.13494e-19	1.65214	up
Oncorhynchus_mykiss_newGene_2971	28	21	18	55	68	50	0.301006	0.234338	0.179666	0.65149	0.814618	0.601144	6.43341e-06	1.65185	up
Oncorhynchus_mykiss_newGene_21450	95	84	80	216	198	220	5.31934	4.59993	4.30125	13.3754	12.5141	14.1354	2.35966e-17	1.64988	up
gene26769	107	111	106	273	250	267	1.25409	1.26776	1.19231	3.5401	3.31381	3.58121	1.27555e-21	1.64965	up
gene27289	151	135	176	388	381	354	1.00588	0.882269	1.1228	2.86305	2.86871	2.70293	3.35307e-27	1.6494	up
Oncorhynchus_mykiss_newGene_33238	279	261	248	632	653	621	9.74447	8.83863	8.15166	24.305	25.4591	24.7101	1.82184e-44	1.64929	up
gene20635	2200	2278	2301	5660	5236	5414	55.5912	56.1693	55.6982	158.048	149.232	156.41	2.8749e-160	1.64908	up
gene48606	1368	1205	1301	2781	2855	3680	11.3731	9.77782	10.3621	25.523	26.7431	34.9511	4.91899e-54	1.64734	up
gene32447	801	964	997	2240	2130	2271	7.10599	8.34469	8.47342	21.9423	21.3014	23.0244	1.34466e-75	1.64596	up
gene45231	89	107	77	208	241	218	0.947513	1.11562	0.784289	2.45384	2.89918	2.66208	8.8158e-17	1.64584	up
gene44870	15	19	15	36	57	36	0.142878	0.179004	0.136332	0.392308	0.640293	0.406202	9.5496e-05	1.64469	up
gene9171	21	68	40	110	107	109	0.49335	1.58804	0.90341	2.90716	2.88992	2.9872	4.85821e-07	1.6442	up
gene31943	3512	3592	3558	8809	8574	8179	19.5098	19.6013	19.0724	54.091	53.6217	51.6604	1.10588e-207	1.64406	up
gene27520	121	144	128	330	322	301	2.03608	2.3732	2.07445	6.17625	6.13418	5.82391	9.59268e-25	1.64386	up
gene25995	26	18	27	51	60	70	0.234209	0.162727	0.233927	0.519652	0.636338	0.741658	5.02964e-06	1.64319	up
gene6065	846	880	827	1867	2261	1995	7.39988	7.51394	6.93171	18.0306	22.289	19.937	3.03111e-74	1.64199	up
gene16797	21	17	19	42	56	49	0.169559	0.130376	0.140992	0.369695	0.510233	0.449671	2.2281e-05	1.64102	up
gene22090	921	866	974	2298	2101	2213	7.42509	6.81732	7.52904	20.6224	19.1081	20.4069	2.5731e-96	1.64085	up
Oncorhynchus_mykiss_newGene_17663	49	44	56	105	113	149	0.561869	0.489309	0.620539	1.33071	1.46664	1.96552	7.06651e-10	1.63945	up
gene3046	149	140	134	342	352	327	0.677114	0.623769	0.585591	1.72191	1.80841	1.70157	1.10416e-26	1.63917	up
Oncorhynchus_mykiss_newGene_7113	3244	3475	3640	8003	8114	8591	61.411	64.1981	66.0041	167.179	173.021	185.716	9.52183e-131	1.63755	up
gene1414	30	19	35	76	72	64	0.394887	0.238785	0.444822	1.1065	1.0722	0.963301	1.08457e-06	1.63741	up
gene27081	97	103	85	204	272	216	0.373081	0.387373	0.313241	0.870593	1.1848	0.950897	1.25139e-16	1.63699	up
gene18318	2173	2244	2559	5814	5455	5384	24.258	24.4452	27.3592	71.6287	68.6049	68.6387	1.53205e-123	1.63686	up
gene37313	25	57	51	122	119	91	0.147134	0.336407	0.287677	0.810571	0.824793	0.620785	5.02685e-08	1.63677	up
gene30379	768	698	627	1587	1764	1648	2.85682	2.53554	2.23448	6.52001	7.39704	7.00821	9.01402e-67	1.63509	up
gene43973	16	12	21	48	46	34	0.129818	0.091631	0.167511	0.447024	0.432226	0.324517	9.74652e-05	1.63433	up
gene31324	1831	1885	1755	4411	4245	4373	10.6505	10.6971	9.76958	28.3413	27.8672	29.0948	4.16587e-139	1.63419	up
gene14214	46	51	64	140	102	153	0.697541	0.756551	0.92461	2.34262	1.74009	2.65695	4.66436e-10	1.63326	up
gene29954	113	144	101	293	318	254	1.21786	1.51164	1.02449	3.51494	3.83483	3.13456	2.81711e-19	1.6323	up
Oncorhynchus_mykiss_newGene_22633	23	25	28	64	60	67	0.672489	0.678224	0.778945	2.22757	2.12614	2.29648	1.45962e-06	1.63202	up
Oncorhynchus_mykiss_newGene_1599	114	126	91	261	257	280	3.67765	3.96884	2.81277	9.46747	9.59401	10.5958	4.19984e-19	1.63162	up
gene50015	21	33	23	77	66	52	0.629561	0.950497	0.655231	2.54607	2.22657	1.7803	3.22299e-06	1.63152	up
gene21437	23836	28295	24594	62424	57608	62350	465.727	539.528	460.309	1346.04	1267.96	1391.26	3.6915e-121	1.63127	up
gene17962	1523	1336	1324	3401	3289	3247	6.49099	5.55499	5.40463	15.9951	15.7872	15.8032	1.12693e-108	1.62927	up
gene20613	1723	1904	1617	4136	4025	4271	12.7195	13.7149	11.4316	33.7004	33.4826	36.0175	4.775e-101	1.62693	up
gene27725	454	489	505	1116	1122	1199	4.89169	5.13765	5.2129	13.2801	13.6239	14.7598	3.61107e-62	1.62677	up
gene6325	983	1029	975	2300	2449	2326	3.46961	3.54877	3.29909	8.96638	9.76404	9.39921	4.11035e-104	1.62545	up
gene12533	1360	1564	1407	3141	2940	4345	11.6654	13.0919	11.5597	29.7377	28.4185	42.5767	6.38584e-14	1.62473	up
gene7337	42	59	47	103	148	111	0.486277	0.65733	0.512497	1.31481	1.92268	1.46274	1.47912e-09	1.62414	up
gene10160	26	15	37	88	54	56	0.144324	0.079709	0.201581	0.552655	0.341378	0.365395	1.64411e-05	1.62174	up
gene18513	37	50	41	90	119	104	0.695722	0.947537	0.769319	1.93817	2.63136	2.33797	5.46743e-09	1.62115	up
gene21276	361	294	280	772	757	691	2.52351	2.00612	1.88924	5.98959	6.02342	5.57916	4.12082e-41	1.62111	up
gene22166	18	29	38	41	59	116	0.281526	0.43677	0.568543	0.700346	1.04163	2.07051	6.98846e-05	1.62078	up
gene29999	1070	1151	1199	2803	2806	2466	22.9787	24.1184	24.6536	66.4217	67.876	60.4651	7.14593e-102	1.61942	up
gene7081	3379	3611	3603	8679	8225	8061	29.8245	31.098	30.4568	84.541	81.7784	81.2559	8.62224e-180	1.61923	up
gene3889	55	43	59	146	121	114	0.630252	0.483134	0.641538	1.85299	1.56876	1.49809	1.25168e-10	1.61752	up
gene4195	105	114	66	249	213	223	1.29517	1.38748	0.783959	3.39516	3.02295	3.18502	1.85252e-14	1.61718	up
gene34258	361	359	344	843	789	880	2.77689	2.69314	2.53112	7.16162	6.83816	7.73534	2.02554e-50	1.6171	up
Oncorhynchus_mykiss_newGene_34761	20	13	20	43	58	35	0.168062	0.109424	0.159458	0.408383	0.557398	0.340536	9.11038e-05	1.61552	up
gene47834	250	213	147	539	447	467	6.76253	5.63255	3.81366	16.1274	13.6339	14.437	5.96539e-22	1.61551	up
gene25045	323	372	434	914	903	849	2.12289	2.39779	2.74018	6.6453	6.69536	6.39501	2.15164e-45	1.61542	up
gene47219	161	139	135	306	358	368	4.26297	3.59501	3.4289	8.96559	10.7107	11.1554	6.56237e-23	1.61461	up
gene43992	40	36	23	93	88	64	0.539012	0.472528	0.289338	1.39191	1.34527	0.980152	5.22855e-07	1.61376	up
gene21195	1571	1529	1620	3621	3730	3715	13.1862	12.4563	13.2193	34.2417	35.823	34.3543	6.50658e-130	1.61206	up
gene32724	25	22	53	64	116	70	0.841985	0.704964	1.73681	2.42964	4.3812	2.69878	1.08961e-05	1.61124	up
gene28669	203	251	134	362	519	518	5.38334	6.50227	3.41086	10.6212	15.553	15.7412	6.27424e-16	1.61067	up
Oncorhynchus_mykiss_newGene_18998	243	85	183	448	410	445	2.62675	0.884088	1.91435	5.44144	5.09206	5.51765	9.61598e-05	1.61061	up
gene34137	2220	2184	2048	5077	4958	5076	13.0716	12.7262	11.6052	32.7237	32.3324	33.9625	9.1011e-139	1.61031	up
gene32224	286	276	265	649	663	633	1.74293	1.63554	1.54253	4.36661	4.56059	4.40191	1.49874e-44	1.60952	up
gene54213	137	139	122	366	274	304	4.32704	4.29026	3.70643	12.8095	9.79778	11.0012	2.92187e-21	1.60922	up
gene4344	457	464	422	1012	1008	1129	2.31499	2.29678	2.04729	5.6616	5.75701	6.53802	2.48098e-53	1.60846	up
gene18161	181	144	151	391	394	340	0.916759	0.708013	0.732837	2.17838	2.24744	1.96008	1.05511e-25	1.60811	up
gene28814	116	83	176	283	341	271	2.24399	1.55609	3.25094	6.03777	7.43051	5.98738	1.22491e-13	1.60792	up
gene28352	96	108	84	257	211	217	1.67311	1.79718	1.39608	4.96364	4.18458	4.34128	5.33967e-17	1.60765	up
Oncorhynchus_mykiss_newGene_8603	25	13	29	54	61	53	0.817905	0.418798	0.98658	2.72713	2.46012	2.05669	2.24867e-05	1.60724	up
gene6681	81	118	123	235	273	256	1.03682	1.49394	1.55506	3.3521	4.02218	3.77637	1.16689e-16	1.60663	up
gene14738	76	59	47	151	154	132	0.375725	0.285464	0.222864	0.828349	0.867666	0.749634	3.35441e-11	1.60584	up
gene23606	27	27	18	57	47	75	0.389642	0.383794	0.242413	0.911994	0.760173	1.23613	1.41068e-05	1.60376	up
gene20664	342	327	369	835	842	752	2.0314	1.89464	2.10128	5.47526	5.63774	5.10546	1.16977e-50	1.60291	up
gene19556	113	133	110	253	242	346	0.713717	0.82205	0.671039	1.78273	1.74616	2.51828	2.81587e-16	1.60284	up
gene29875	660	676	637	1536	1601	1468	1.89621	1.89597	1.75229	4.87306	5.18513	4.8187	1.05522e-81	1.60262	up
gene35670	59	70	76	151	166	170	0.586072	0.686	0.725859	1.69519	1.89298	1.95802	4.68271e-13	1.60093	up
gene17255	308	146	154	480	457	572	10.4746	4.82207	5.02078	18.0292	17.5015	22.2389	1.45918e-05	1.60089	up
gene32049	39	62	49	131	132	98	0.12477	0.193672	0.147549	0.463496	0.476392	0.359721	2.08963e-09	1.59907	up
gene26919	36	40	34	77	103	86	0.345341	0.384557	0.314615	0.818411	1.12752	0.948996	6.00064e-08	1.5984	up
Oncorhynchus_mykiss_newGene_28597	40	74	60	102	184	133	1.06688	1.95293	1.55402	3.07182	5.64998	4.13412	2.01912e-08	1.59778	up
gene55203	357	218	202	641	587	597	9.00691	5.28715	4.81168	17.94	16.4535	17.2034	4.09739e-21	1.59619	up
Oncorhynchus_mykiss_newGene_7878	23	40	22	72	46	92	0.13912	0.235807	0.125215	0.475144	0.312127	0.63068	1.83177e-05	1.59416	up
gene35442	26	41	29	81	72	80	0.164257	0.248331	0.174808	0.55972	0.509304	0.570075	4.88503e-07	1.59356	up
Oncorhynchus_mykiss_newGene_28497	64	65	18	126	112	121	2.41058	2.38742	0.647923	5.23818	4.75133	5.20691	2.11078e-06	1.59166	up
gene50007	156	149	153	325	359	383	3.27627	3.05082	3.07254	7.52922	8.49392	9.17168	1.74924e-24	1.59052	up
gene12218	52	48	50	116	119	121	0.254854	0.226969	0.236727	0.631702	0.658964	0.679949	1.81149e-10	1.58958	up
gene1505	147	150	152	341	374	331	1.36332	1.35714	1.35828	3.51173	3.93065	3.52131	9.28043e-26	1.58914	up
gene15889	2551	2589	2506	5911	5840	5881	10.9488	10.9698	10.431	27.9939	28.2541	28.7646	9.5834e-161	1.58845	up
gene30248	145	143	113	360	312	267	0.49606	0.478225	0.371064	1.36669	1.20697	1.0468	5.66198e-20	1.58841	up
gene38588	649	547	605	1430	1585	1161	3.97756	3.2689	3.55241	9.67162	10.9417	8.12653	1.17961e-47	1.58776	up
gene7715	88	101	79	234	191	204	1.74206	1.94712	1.49906	5.13078	4.27249	4.62687	1.25545e-15	1.58742	up
gene22541	933	844	697	1921	1850	1945	4.25396	3.75086	3.04432	9.66243	9.50086	10.1234	3.98354e-57	1.58656	up
gene3382	392	365	329	820	845	844	1.22799	1.11225	0.985427	2.83605	2.98177	3.01797	1.44719e-47	1.5853	up
Oncorhynchus_mykiss_newGene_29307	32	38	37	80	92	84	0.331482	0.381033	0.378459	0.91772	1.08956	0.987931	7.27443e-08	1.5839	up
gene19532	879	840	882	2317	2222	1492	11.7992	10.8792	11.125	34.5262	33.2612	22.6688	1.69038e-41	1.58384	up
gene26840	62	45	37	130	139	77	0.566707	0.401154	0.32345	1.32366	1.44467	0.807803	8.48499e-08	1.58293	up
Oncorhynchus_mykiss_newGene_1180	89	71	67	180	181	171	0.974079	0.759561	0.700894	2.19494	2.24142	2.15588	7.41073e-14	1.58246	up
Oncorhynchus_mykiss_newGene_23260	75	81	65	156	143	220	3.08154	3.32066	2.5982	7.17787	6.80293	10.6429	3.36018e-11	1.58217	up
gene23962	1732	1936	1826	4226	4112	4274	8.86646	9.67182	8.95454	23.8747	23.7128	24.9921	2.18593e-117	1.58131	up
gene10874	5074	4810	4935	11814	11269	10918	20.9012	19.3442	19.4827	53.701	52.2881	51.3564	7.29967e-195	1.58078	up
gene36566	2022	2094	1897	4586	4449	4731	10.0372	10.1449	9.02049	25.1232	24.8753	26.8203	1.66669e-114	1.57747	up
gene28148	584	597	606	1383	1375	1336	5.59542	5.58011	5.5631	14.6276	14.8471	14.6184	1.8947e-77	1.57614	up
gene24740	1456	1387	1480	3379	3446	3069	6.06531	5.63705	5.90546	15.5364	16.1749	14.6073	9.50892e-118	1.57564	up
gene16062	54	69	62	168	126	140	0.917521	1.13066	0.997386	3.14572	2.41624	2.70979	2.88356e-11	1.57536	up
gene24163	639	633	699	1495	1461	1552	5.37263	5.19795	5.6288	13.8784	13.8451	14.9137	6.25197e-72	1.57447	up
gene9786	99	103	110	220	220	282	1.39438	1.41908	1.4872	3.43438	3.5149	4.56571	3.67778e-16	1.57359	up
gene8639	2031	2134	2256	5130	4770	4764	25.2289	25.8686	26.8426	70.3138	66.7361	67.5739	1.19535e-133	1.57347	up
gene6230	601	627	548	1340	1308	1413	6.87915	7.01132	6.0062	16.9429	16.8818	18.4882	2.1215e-62	1.57307	up
gene36228	17	10	38	50	63	49	0.070625	0.038597	0.150195	0.231269	0.296659	0.235162	0.000224631	1.57231	up
gene38984	32	40	32	107	64	78	0.211563	0.253223	0.201617	0.77957	0.475901	0.591367	6.80946e-07	1.57208	up
gene4209	263	271	196	621	465	595	2.41654	2.43617	1.72432	6.31939	4.83628	6.26075	2.19223e-24	1.57197	up
Oncorhynchus_mykiss_newGene_22002	55	52	43	137	110	106	0.544495	0.498409	0.410274	1.50055	1.23284	1.19558	1.13146e-09	1.57145	up
gene43337	77	77	88	224	190	150	0.613843	0.598041	0.671683	1.98182	1.71661	1.37475	2.36554e-13	1.57064	up
gene7160	33	24	38	70	64	93	0.316054	0.226857	0.357526	0.759379	0.707301	1.04123	2.00686e-06	1.5704	up
gene10728	48	36	38	90	107	91	0.478389	0.236738	0.330161	0.671882	0.817597	0.705128	2.79503e-08	1.5693	up
gene24436	98	129	120	354	238	215	1.14187	1.46252	1.33291	4.5623	3.11966	2.86253	2.18792e-14	1.56879	up
Oncorhynchus_mykiss_newGene_19853	132	175	136	328	324	366	4.71366	6.09905	4.631	12.9008	13.0261	14.9108	5.71365e-21	1.56789	up
gene8878	630	563	544	1436	1397	1136	3.52642	3.07723	2.91378	8.87798	8.8117	7.26445	2.36653e-53	1.56751	up
gene5632	23	37	25	51	54	100	0.193325	0.316401	0.207881	0.498586	0.533431	1.00029	3.15211e-05	1.56407	up
Oncorhynchus_mykiss_newGene_16317	22	32	28	59	70	67	0.192407	0.217221	0.193373	0.458759	0.598703	0.596809	3.74087e-06	1.56405	up
gene32164	1035	865	884	2098	2137	2087	3.46873	2.82564	2.83252	7.77264	8.07687	8.00396	1.29005e-75	1.56359	up
gene41178	110	134	129	307	224	326	1.32987	1.48094	1.42837	4.0157	3.08283	4.51399	2.15078e-16	1.5625	up
gene9048	27	40	27	84	77	63	0.374334	0.566069	0.3576	1.34752	1.27569	1.04636	1.38429e-06	1.56224	up
gene39907	258	234	253	601	596	502	0.864681	0.757602	0.804614	2.23821	2.27288	1.93928	1.92081e-35	1.56204	up
gene471	490	462	507	1201	1138	979	4.03105	3.70578	3.99836	10.9097	10.55	9.20176	9.47443e-56	1.56183	up
Oncorhynchus_mykiss_newGene_13179	185	212	201	432	508	424	0.81124	0.901745	0.839539	2.0823	2.50205	2.11799	1.96825e-28	1.56094	up
gene22131	109	141	138	257	266	366	1.93726	2.45524	2.36613	5.0631	5.35304	7.48923	1.11492e-15	1.56055	up
gene4633	1797	1795	1840	4396	4317	3598	11.4264	11.1379	11.2051	30.8469	30.9214	26.1252	2.6496e-101	1.55974	up
gene31062	917	858	843	1906	1995	2022	3.10975	2.84197	2.73904	7.13923	7.62583	7.83603	1.33424e-81	1.5594	up
gene41890	48	39	32	98	103	79	0.381166	0.303269	0.244026	0.866609	0.937552	0.724988	8.43375e-08	1.559	up
gene4215	106	74	83	187	212	205	1.23859	0.839076	0.92618	2.41647	2.79227	2.7377	4.4752e-14	1.55685	up
gene266	23	25	28	48	86	49	0.186439	0.195989	0.218323	0.433989	0.792837	0.455191	2.62318e-05	1.55635	up
Oncorhynchus_mykiss_newGene_9472	118	222	195	425	393	404	1.10928	2.04652	1.75692	4.45184	4.18759	4.37796	2.4539e-17	1.554	up
gene55158	24	35	32	72	76	67	0.845107	1.21185	1.09815	2.85459	3.11128	2.78208	1.40607e-06	1.55369	up
gene5543	2619	2482	2447	5617	5645	5727	11.1418	10.3077	9.96852	26.3764	27.0607	27.839	1.86279e-136	1.5535	up
gene23103	68	72	63	168	150	149	1.49405	1.53981	1.31855	4.09542	3.74351	3.77101	1.42126e-12	1.55348	up
gene24628	1960	2201	2106	5152	4626	4347	23.5236	25.785	24.2088	68.2445	62.5467	59.5842	3.7788e-106	1.55244	up
gene47695	35	37	43	112	65	93	1.21219	1.24042	1.41861	4.29744	2.55391	3.71865	4.22553e-07	1.55144	up
Oncorhynchus_mykiss_newGene_9568	595	419	402	1003	1094	1104	15.8812	10.6238	10.1439	29.2568	32.8267	33.2207	4.14033e-32	1.55121	up
gene11117	27	29	38	69	72	80	0.296196	0.303056	0.393761	0.834782	0.885404	0.994944	1.20845e-06	1.55094	up
gene34490	985	977	1034	2400	2301	2046	14.4395	13.9878	14.5281	38.8596	38.0311	34.2801	6.52135e-91	1.5509	up
gene3281	28	25	11	55	60	41	0.371693	0.319678	0.139258	0.808529	0.897637	0.607869	0.000123071	1.55067	up
Oncorhynchus_mykiss_newGene_25403	11	36	20	54	58	51	0.296936	0.998014	0.530141	1.70021	1.89365	1.68872	0.000143008	1.54911	up
Oncorhynchus_mykiss_newGene_17724	307	257	270	701	528	656	0.97741	0.695058	0.964968	2.78611	1.67872	2.6175	6.3679e-30	1.54907	up
gene50182	15	17	21	46	48	35	1.53065	1.66145	2.04636	5.0893	5.41928	4.06189	0.000150759	1.54792	up
gene35873	752	775	824	1901	1780	1604	8.19405	8.24262	8.60679	22.8672	21.8669	19.9674	1.2239e-76	1.54755	up
Oncorhynchus_mykiss_newGene_2160	37	32	36	87	94	65	0.468757	0.407709	0.446325	1.24714	1.36998	0.968005	4.00395e-07	1.54712	up
gene35695	470	462	517	1101	1069	1085	4.46592	4.28369	4.71324	11.5572	11.4549	11.7905	9.85952e-60	1.54707	up
Oncorhynchus_mykiss_newGene_33233	98	80	85	178	196	225	4.13841	3.32074	3.45918	8.34152	9.38914	10.9059	6.38584e-14	1.54689	up
gene25560	272	282	292	602	710	593	1.12113	1.13499	1.15329	2.74737	3.30424	2.79759	2.25568e-36	1.54591	up
Oncorhynchus_mykiss_newGene_4682	36	20	24	49	71	70	0.419702	0.224802	0.261845	0.635935	0.937439	0.943129	1.92046e-05	1.54584	up
gene36135	114	106	115	268	241	250	2.4152	2.22249	2.32987	6.25666	5.80408	6.06345	6.3277e-19	1.54456	up
gene30890	74	71	76	174	175	155	1.54211	1.44312	1.52946	4.03263	4.14173	3.71069	1.97055e-13	1.54396	up
gene327	556	469	526	1208	1155	1113	3.67721	3.02542	3.32782	8.81935	8.60935	8.41076	1.23895e-58	1.54273	up
gene7455	1192	1157	1233	2723	2574	2706	6.34505	6.00814	6.28684	15.9932	15.4364	16.4462	2.3004e-102	1.54197	up
Oncorhynchus_mykiss_newGene_3592	15556	19715	25384	41009	45936	51371	78.3212	115.68	138.246	227.454	274.004	314.965	4.83192e-11	1.54197	up
Oncorhynchus_mykiss_newGene_24597	313	281	303	646	674	691	7.32622	6.40775	6.7897	16.694	17.7832	18.4782	3.78067e-40	1.54189	up
gene37639	1155	1169	1053	2564	2464	2519	10.0823	9.95665	8.80312	24.6977	24.2266	25.1136	1.0561e-93	1.54152	up
gene4210	154	137	140	300	354	317	0.75338	0.653779	0.658402	1.62522	1.95419	1.77556	8.33484e-22	1.5402	up
Oncorhynchus_mykiss_newGene_30198	2074	2531	2332	5533	5458	4514	14.2401	16.9584	15.3328	41.9219	42.2132	35.3948	6.47512e-77	1.5385	up
gene1019	27	34	34	71	71	79	0.154037	0.1906	0.186458	0.452217	0.457438	0.51918	1.09165e-06	1.5374	up
gene22262	104	109	91	217	203	266	1.32522	1.35735	1.11351	3.06537	2.93341	3.89488	7.9917e-15	1.5359	up
gene34487	213	197	227	402	507	516	1.34934	1.22143	1.38157	2.81969	3.6296	3.74438	7.97117e-25	1.53493	up
gene15211	2351	2581	2676	5135	5082	6854	13.9887	14.989	15.2524	33.7242	34.0662	46.5845	2.29957e-17	1.5343	up
gene44926	258	239	310	626	533	644	3.30699	2.98778	3.81917	8.88536	7.72588	9.46905	1.77566e-29	1.53408	up
gene4495	441	542	557	1304	1143	994	5.37754	6.45075	6.50897	17.5823	15.7272	13.8596	7.59559e-42	1.53382	up
gene41330	66	51	66	105	142	170	0.232149	0.173473	0.220872	0.405031	0.56179	0.682352	3.97666e-09	1.53364	up
gene42843	18	29	17	51	62	40	0.059697	0.095287	0.052588	0.189898	0.238318	0.153506	9.31708e-05	1.53233	up
gene30136	38	38	56	105	88	110	0.473245	0.455034	0.663822	1.45616	1.22527	1.57224	6.32457e-08	1.53208	up
gene27568	314	346	348	783	711	750	2.11472	2.27842	2.24558	5.82662	5.39885	5.78444	7.13653e-44	1.53165	up
gene9308	125	130	162	319	344	273	1.87656	1.92333	2.32824	5.33001	5.87684	4.7213	1.57371e-19	1.53132	up
Oncorhynchus_mykiss_newGene_34716	21	27	16	48	58	46	0.187277	0.226773	0.129432	0.466788	0.575194	0.460774	6.53959e-05	1.53023	up
Oncorhynchus_mykiss_newGene_12056	20	18	25	46	44	59	0.139621	0.108359	0.159356	0.346721	0.335837	0.457245	7.13819e-05	1.52855	up
Oncorhynchus_mykiss_newGene_28446	67343	88738	86168	173590	175702	186747	392.807	505.115	481.444	1117.4	1154.47	1243.96	1.29528e-72	1.52784	up
Oncorhynchus_mykiss_newGene_28983	29	27	32	93	63	50	0.55433	0.489555	0.5881	2.15265	1.44227	1.17585	9.96028e-06	1.52547	up
Oncorhynchus_mykiss_newGene_18136	37	32	27	79	78	65	0.47077	0.391628	0.327731	1.11683	1.12595	0.950865	1.39509e-06	1.52526	up
gene26796	102	104	116	243	253	224	2.45498	2.42869	2.66574	6.4691	6.859	6.16945	1.35606e-17	1.52446	up
gene34694	1981	1865	1874	4547	3947	4138	25.1845	23.145	22.8239	63.8033	56.5378	60.0886	3.35563e-107	1.52432	up
gene9420	187	171	192	426	342	455	1.01504	0.900834	0.997421	2.54824	2.08871	2.81783	2.10241e-22	1.52366	up
gene9885	130	117	119	284	264	268	1.47383	1.29467	1.29249	3.54522	3.37484	3.46449	1.04544e-19	1.52298	up
Oncorhynchus_mykiss_newGene_10498	103	108	115	277	238	214	0.481542	0.495516	0.544945	1.57859	1.33055	1.22277	5.80959e-17	1.52206	up
gene42070	1624	1741	1714	3805	4101	3304	9.14256	9.70898	9.25655	23.9293	26.1913	21.7877	8.77515e-87	1.52175	up
Oncorhynchus_mykiss_newGene_24926	38	28	13	72	66	49	1.67924	1.18622	0.526433	3.52159	3.32743	2.46343	7.67233e-05	1.52133	up
gene27572	348	272	257	676	553	714	2.7554	2.10226	1.95272	5.88557	4.93975	6.62336	6.53205e-26	1.52024	up
gene19143	1053	1215	1210	2610	2394	2652	25.7596	29.0004	28.3576	70.4548	65.9787	74.0772	6.27349e-75	1.51981	up
gene43711	1134	1131	1140	2496	2484	2511	13.5271	13.1622	13.0232	32.8477	33.3735	34.1951	6.39885e-103	1.5198	up
gene50946	199	173	192	411	394	442	3.65753	3.10556	3.38684	8.37364	8.18744	9.30606	4.16169e-26	1.5176	up
gene49852	144	111	115	239	347	240	5.03536	3.78076	3.86653	9.22618	13.7004	9.61857	1.53148e-14	1.51745	up
gene35407	227	173	177	422	424	430	1.06181	0.788457	0.793125	2.18217	2.23576	2.30146	1.10932e-24	1.51611	up
Oncorhynchus_mykiss_newGene_16031	31	26	23	49	89	49	0.335708	0.23215	0.236501	0.549287	1.00784	0.559132	4.27705e-05	1.5155	up
gene22976	263	238	217	509	495	579	1.81616	1.60367	1.43416	3.87429	3.85031	4.5606	3.10348e-28	1.51506	up
gene23925	8428	7750	7811	18083	17430	17063	40.261	36.1471	35.7466	95.2479	93.6901	92.8635	3.36652e-169	1.51484	up
gene24516	18	23	34	63	64	48	0.128254	0.159227	0.235087	0.496385	0.513257	0.394248	3.60806e-05	1.51451	up
Oncorhynchus_mykiss_newGene_26465	339	401	363	767	892	768	23.8397	27.4625	24.4493	59.4876	70.6594	61.6664	1.2727e-39	1.51408	up
Oncorhynchus_mykiss_newGene_16442	17	30	32	73	62	49	0.22941	0.404097	0.423047	1.10935	0.965736	0.77843	3.00207e-05	1.5126	up
gene24707	94	103	104	212	219	236	0.403909	0.429431	0.435595	1.00848	1.07692	1.1791	5.54984e-16	1.51174	up
gene39118	15	21	22	57	40	40	0.117403	0.168839	0.170482	0.516354	0.364152	0.377269	0.000165124	1.5116	up
gene38893	288	413	322	788	746	718	0.72798	1.01913	0.780024	2.20299	2.12511	2.07577	1.15896e-31	1.51156	up
gene34023	135	134	140	331	312	262	1.92948	1.86522	1.91572	5.23927	5.04081	4.2798	2.30205e-20	1.51124	up
gene4194	346	278	371	731	756	693	2.55655	2.00057	2.62629	5.96504	6.29127	5.85074	2.01543e-35	1.50706	up
Oncorhynchus_mykiss_newGene_34460	250	267	291	655	565	552	2.75708	2.87573	3.06862	8.06864	7.02344	6.96356	7.67703e-34	1.5067	up
gene3560	453	420	442	1080	973	826	3.15198	2.85157	2.94589	8.29467	7.62423	6.56389	7.00958e-44	1.50523	up
gene5322	32	13	29	58	60	54	0.063432	0.022935	0.049513	0.116088	0.230687	0.111821	7.24153e-05	1.50473	up
gene28295	290	265	226	583	498	629	2.35035	2.09763	1.755	5.23036	4.59169	5.87717	2.36344e-26	1.50395	up
gene30467	40	18	15	58	45	68	0.245142	0.103506	0.084684	0.39477	0.311263	0.473116	0.000209627	1.50293	up
gene20906	85	95	82	148	178	254	0.346352	0.377355	0.319364	0.662608	0.81551	1.18068	2.22048e-10	1.50172	up
gene7030	325	300	254	637	707	578	1.91598	1.72076	1.42698	4.14051	4.68692	3.88581	3.13721e-31	1.50147	up
gene18913	1174	880	1030	2232	2246	2229	11.0795	8.10051	9.313	23.2505	23.8837	24.0288	1.46152e-57	1.5007	up
gene17965	146	146	109	303	256	322	0.735203	0.707242	0.52794	1.6903	1.46388	1.86122	1.13343e-16	1.50028	up
Oncorhynchus_mykiss_newGene_26950	51	48	47	115	96	115	5.28097	4.84593	4.71695	13.333	11.284	13.7681	9.27296e-09	1.50005	up
gene22893	24	21	26	51	51	61	1.09418	0.938886	1.12012	2.60376	2.61697	3.18291	3.55078e-05	1.49878	up
Oncorhynchus_mykiss_newGene_9571	581	694	664	1437	1400	1373	5.7414	6.50414	5.52249	15.25	13.6884	14.0318	4.17254e-61	1.49811	up
Oncorhynchus_mykiss_newGene_2968	86	36	37	108	145	107	0.324535	0.133124	0.134248	0.449824	0.618156	0.460489	2.27357e-06	1.49707	up
Oncorhynchus_mykiss_newGene_27956	81	77	74	167	163	181	7.04309	6.50986	6.17867	16.0167	15.9619	18.0245	1.01277e-12	1.49688	up
gene22517	254	227	228	503	564	477	1.25416	1.09187	1.07716	2.74557	3.13814	2.69464	3.475e-30	1.49616	up
gene46974	81	49	50	156	123	122	1.58128	0.934094	0.927003	3.35858	2.70314	2.71917	9.76915e-09	1.49408	up
Oncorhynchus_mykiss_newGene_13225	49	29	40	73	86	106	0.338952	0.196985	0.267831	0.56387	0.678369	0.851116	1.547e-06	1.49364	up
gene34194	15	18	16	37	44	34	0.17365	0.194296	0.176644	0.464822	0.571814	0.447997	0.000429433	1.4919	up
gene45958	863	929	764	1794	1718	2010	6.39886	6.6983	5.40291	14.6646	14.3357	17.0029	3.82564e-51	1.49172	up
Oncorhynchus_mykiss_newGene_5344	194	144	183	362	374	395	3.95935	2.66697	3.50095	9.11376	8.89223	9.89661	1.63179e-21	1.48913	up
gene23522	84	115	96	197	208	239	1.64331	2.21462	1.80467	4.30278	4.63501	5.38153	1.58236e-13	1.48766	up
gene32112	42	38	37	84	99	78	1.46301	1.31339	1.24472	3.28003	3.95824	3.15112	2.98506e-07	1.48702	up
gene27538	102	143	138	303	313	220	1.4451	1.97658	1.87324	4.76394	5.03899	3.57538	7.69714e-15	1.48453	up
Oncorhynchus_mykiss_newGene_20221	138	158	162	319	314	358	2.75388	3.07646	3.08981	7.04286	7.07774	8.16513	1.7646e-20	1.48406	up
Oncorhynchus_mykiss_newGene_14538	45	69	73	156	125	131	0.821784	1.22966	1.26796	3.1511	2.58279	2.73775	2.76238e-09	1.48361	up
gene21412	281	410	318	742	722	713	4.80226	6.81215	5.19577	13.9892	13.8908	13.8916	2.0401e-29	1.48297	up
Oncorhynchus_mykiss_newGene_20040	53	73	104	197	151	158	0.355013	0.479267	0.673472	1.47158	1.15592	1.22284	1.75189e-09	1.48265	up
Oncorhynchus_mykiss_newGene_9523	26	57	31	68	119	71	0.217829	0.487932	0.244334	0.625284	1.22135	0.676258	2.39306e-05	1.48132	up
Oncorhynchus_mykiss_newGene_34715	63	80	67	140	150	168	0.303598	0.40142	0.31142	0.751654	0.850318	0.93331	8.5744e-11	1.47892	up
gene19366	147	98	173	357	266	284	1.59376	1.03811	1.79869	4.29357	3.25655	3.52633	9.99983e-14	1.47639	up
gene37635	212	210	218	425	466	482	2.99644	2.89963	2.95232	6.64676	7.42759	7.79087	2.80546e-27	1.47605	up
gene37352	804	1007	962	1989	1995	1940	6.55294	8.01546	7.51651	17.9017	18.3319	18.0703	7.07658e-62	1.47528	up
gene15861	41	44	38	85	71	116	0.458036	0.48705	0.409263	1.06844	0.913162	1.50467	1.1952e-06	1.47502	up
gene51589	28	39	39	94	65	77	0.466501	0.637491	0.626904	1.74132	1.23036	1.47284	2.76084e-06	1.47461	up
gene19714	969	870	974	2085	1961	1952	5.29511	4.64078	5.09778	12.5753	12.0765	12.1832	5.12887e-79	1.47337	up
gene3120	71	94	80	202	150	180	0.560378	0.721887	0.603716	1.7664	1.34241	1.62669	1.37948e-11	1.47282	up
gene18909	986	1136	840	2065	2169	2080	11.3738	12.7877	9.2786	26.3048	28.1946	27.4156	2.35027e-50	1.47068	up
gene27575	213	176	150	374	359	423	1.29313	1.04193	0.867921	2.50356	2.45195	2.92943	2.21779e-19	1.47047	up
gene31323	16	36	25	59	60	55	0.110324	0.24764	0.164406	0.457185	0.477918	0.445014	7.26377e-05	1.47025	up
gene28132	618	592	651	1391	1341	1232	4.4744	4.1872	4.52005	11.1257	10.9481	10.1968	3.92698e-63	1.47017	up
gene11925	161	114	135	319	290	273	1.78489	1.23268	1.43769	3.90932	3.6225	3.46053	1.79522e-17	1.46998	up
gene43785	18	17	13	39	35	37	0.147128	0.131538	0.101081	0.351443	0.326926	0.345216	0.000622908	1.46949	up
gene42955	596	703	736	1427	1401	1500	4.88143	5.62708	5.78068	12.9156	12.945	14.0508	5.72156e-52	1.46909	up
gene25463	226	249	223	476	506	508	8.49907	9.12982	8.04448	19.7875	21.4763	21.8554	2.29066e-29	1.46907	up
gene42214	1365	1472	1547	3138	3231	2947	11.8614	12.517	12.9191	30.2106	31.7499	29.3299	3.02247e-94	1.46901	up
gene39023	796	890	923	1738	1988	1817	16.8431	18.3792	18.7127	40.5955	47.4167	43.916	5.66545e-61	1.46801	up
gene40435	1071	1219	1107	2485	2390	2340	8.76948	9.73699	8.69867	22.5006	22.1323	22.0194	1.32894e-83	1.46776	up
gene41128	1771	1746	1865	3961	3798	3660	31.2248	30.0416	31.4972	77.0982	75.4684	73.7317	1.39973e-119	1.46739	up
gene26097	1570	1795	1795	3721	3522	3704	28.8562	32.2076	31.6005	75.5086	72.9274	77.749	1.16915e-88	1.46734	up
gene21511	88	81	54	144	170	169	0.622132	0.556128	0.365264	1.12811	1.35703	1.37075	5.23716e-10	1.46583	up
gene23602	153	170	127	289	241	437	1.08916	1.17893	0.864978	2.27637	1.93913	3.55893	9.62057e-12	1.46556	up
Oncorhynchus_mykiss_newGene_11329	97	106	71	200	191	199	0.600739	0.415185	0.272809	0.885495	0.865472	0.984556	1.54091e-12	1.46419	up
gene19994	380	361	355	778	772	776	3.10363	2.87854	2.77924	7.00866	7.10053	7.24267	8.03536e-44	1.46388	up
gene20198	122	142	170	293	307	327	2.40233	2.73475	3.23017	6.41252	6.84354	7.41038	9.10023e-18	1.46358	up
gene35239	1431	1318	1347	2977	2830	2860	7.75399	6.96963	6.99071	17.8033	17.2757	17.6978	1.61803e-98	1.46332	up
gene9130	22	15	15	39	36	44	0.502047	0.331762	0.314151	0.967456	0.919987	1.15278	0.000517657	1.46252	up
Oncorhynchus_mykiss_newGene_32840	47	87	79	170	214	86	1.00203	1.80573	1.59616	3.98315	5.14798	2.07442	1.32692e-06	1.46155	up
Oncorhynchus_mykiss_newGene_17727	77	62	65	125	162	153	0.65755	0.507478	0.532783	1.19532	1.57529	1.50749	4.47738e-10	1.46126	up
gene7529	10035	9938	10646	20445	21343	22785	82.3445	79.5848	83.6774	185.145	197.292	213.525	2.75612e-112	1.46103	up
Oncorhynchus_mykiss_newGene_31425	163	156	124	344	309	293	0.89813	0.998862	0.644941	2.6531	2.4558	2.1316	9.52093e-19	1.46057	up
gene41331	37	35	26	63	74	79	0.300785	0.280821	0.203313	0.571342	0.690744	0.747877	6.21293e-06	1.46033	up
gene19904	165	169	150	380	312	338	0.39422	0.394305	0.344243	1.01125	0.845523	0.929139	5.61648e-21	1.45854	up
gene34019	35	48	31	93	76	81	0.385444	0.510092	0.324128	1.13326	0.94756	1.01733	1.60934e-06	1.45769	up
gene17877	467	483	401	889	1043	924	6.24782	6.30969	5.13945	13.1438	15.7297	14.1244	5.3012e-39	1.4573	up
gene53085	37	39	27	71	75	80	0.660662	0.682032	0.461306	1.39972	1.50894	1.62483	3.45447e-06	1.45693	up
gene826	1000	877	925	2089	2020	1801	3.9575	3.38905	3.50766	9.13047	9.00882	8.14421	4.08329e-70	1.4561	up
gene21168	1392	1227	1261	2675	2791	2700	3.27092	2.81362	2.83554	6.94034	7.39174	7.25244	1.95582e-83	1.45548	up
gene19498	1207	1344	1314	2734	2810	2589	6.30622	6.85146	6.57748	15.7641	16.5397	15.4504	1.05162e-89	1.45476	up
Oncorhynchus_mykiss_newGene_1803	63	58	60	73	134	186	0.623045	0.598673	0.527159	0.672245	1.05593	1.32422	2.34745e-06	1.45378	up
Oncorhynchus_mykiss_newGene_27259	3769	3809	7522	6271	14767	14048	147.287	145.235	281.535	270.4	650.035	626.912	0.00254841	1.45312	up
gene47303	224	186	211	451	432	429	4.32146	3.49694	3.90862	9.60613	9.39688	9.48357	2.79786e-26	1.45232	up
gene37276	2103	2164	2071	4552	4367	4379	18.5512	18.6268	17.4971	44.3194	43.4008	44.1224	1.94051e-124	1.45177	up
gene15430	184	162	190	327	381	424	1.08495	0.933525	1.0757	2.12965	2.53422	2.85804	1.50895e-19	1.45092	up
gene29840	135	176	84	227	236	383	0.650942	0.82998	0.388483	1.21082	1.28218	2.11574	7.81191e-09	1.4506	up
Oncorhynchus_mykiss_newGene_22301	41	59	67	126	137	98	0.691701	0.998607	1.1111	2.44981	2.71456	1.98376	5.08027e-08	1.45049	up
Oncorhynchus_mykiss_newGene_19409	189	170	442	690	543	598	6.95543	6.13021	15.6446	28.1061	22.5929	25.225	0.000983584	1.45048	up
Oncorhynchus_mykiss_newGene_18703	130	105	105	194	275	253	0.517707	0.408434	0.399297	0.851034	1.05774	1.03097	4.07663e-13	1.44903	up
gene33304	24	19	21	38	55	50	0.089323	0.067743	0.073439	0.154562	0.230059	0.213081	0.000194325	1.44901	up
gene23198	1143	1116	1242	2490	2338	2505	15.0937	14.3856	15.7062	36.2894	34.7761	37.7855	1.25048e-79	1.44888	up
Oncorhynchus_mykiss_newGene_33401	52	61	49	126	135	89	0.883625	1.03851	0.825128	2.41598	2.60896	1.79114	4.13395e-08	1.44876	up
gene48837	63	66	22	111	119	101	0.91781	0.944123	0.303809	1.79506	1.95664	1.69078	7.81508e-06	1.44803	up
gene54488	69	60	66	136	133	147	1.86203	1.57812	1.72263	4.08136	4.09014	4.56503	3.35145e-10	1.44637	up
gene8228	103	111	105	296	242	146	0.595843	0.631285	0.581638	1.90021	1.59087	0.969444	2.06986e-10	1.44568	up
gene20596	66	78	50	135	141	139	0.122329	0.141288	0.088363	0.276891	0.293307	0.294455	2.11022e-09	1.44561	up
gene55030	84	83	77	161	180	177	4.38066	4.26465	3.88305	9.3602	10.6507	10.6055	3.4073e-12	1.44525	up
gene8386	293	296	289	617	578	645	0.546105	0.53898	0.516968	1.27188	1.21736	1.37634	7.99466e-34	1.44459	up
gene46174	152	122	189	316	333	326	2.58631	2.02503	3.0863	5.95594	6.40478	6.36339	5.88694e-17	1.44229	up
gene31145	34	58	33	73	100	98	0.29984	0.49551	0.276516	0.716003	1.00187	0.989845	4.27752e-06	1.44173	up
gene1825	981	945	974	1863	1965	2213	31.627	29.8416	30.028	66.1075	71.1112	81.1544	2.49683e-56	1.44127	up
gene2282	233	231	243	464	562	456	0.839166	0.811093	0.837466	1.84761	2.28481	1.87766	2.39126e-26	1.44117	up
gene11924	825	740	711	1697	1553	1501	4.77733	4.17709	3.94125	10.8536	10.1471	9.93949	1.50839e-60	1.44084	up
gene38838	146	143	145	371	329	219	1.16111	1.10851	1.10298	3.27124	2.95587	1.99908	1.89854e-14	1.43992	up
gene13926	16	24	18	51	44	35	0.076491	0.118558	0.085491	0.282747	0.247138	0.198693	0.000405892	1.43803	up
gene44128	301	363	329	718	703	652	3.32767	3.91324	3.4859	8.76461	8.76574	8.23787	6.75166e-36	1.43786	up
Oncorhynchus_mykiss_newGene_19539	147	153	160	358	291	316	0.909188	1.00863	0.99154	2.69941	2.15903	2.41223	1.10144e-19	1.43772	up
gene42959	129	102	90	228	178	272	0.893633	0.690073	0.595737	1.75535	1.39821	2.16743	3.15185e-11	1.43758	up
gene38849	97	99	69	171	179	210	0.721931	0.721232	0.49373	1.40901	1.50849	1.79039	4.20913e-11	1.43719	up
gene17566	2319	2427	2346	5286	4687	4765	21.1737	21.6206	20.5142	51.7812	48.206	49.6812	1.3216e-110	1.43703	up
gene29956	167	145	164	355	332	309	0.768057	0.650694	0.723509	1.80237	1.72438	1.62228	8.06715e-21	1.43467	up
Oncorhynchus_mykiss_newGene_21672	66	25	25	89	59	107	0.67621	0.211158	0.204194	0.943372	0.671358	1.10836	0.000146468	1.43348	up
gene3205	62	74	79	131	163	160	1.23149	1.43107	1.49784	2.87044	3.65556	3.61904	4.18054e-10	1.43321	up
Oncorhynchus_mykiss_newGene_9562	272	283	290	539	571	646	4.84622	4.93127	4.96145	10.6323	11.4865	13.1757	1.08023e-28	1.4326	up
gene20869	1348	1465	1190	2755	2542	2998	5.13727	5.44656	4.34145	11.5865	10.9102	13.0457	8.08916e-53	1.4322	up
gene16321	128	102	102	258	190	249	1.12585	0.87339	0.860609	2.49913	1.87277	2.49741	4.79807e-13	1.43121	up
gene39858	126	146	108	222	226	349	0.760096	0.85454	0.621956	1.47675	1.53233	2.40094	3.12965e-11	1.43093	up
gene27521	165	152	122	302	332	284	0.824221	0.740732	0.58569	1.66931	1.87168	1.62025	2.39378e-17	1.43071	up
gene9898	273	303	286	542	615	632	7.30294	7.91634	7.33649	16.0334	18.5667	19.3522	1.28382e-29	1.43044	up
gene45517	170	207	160	373	381	364	0.848195	1.00548	0.762859	2.05172	2.14344	2.07379	4.50107e-21	1.42845	up
gene12698	57	87	86	168	161	155	0.785353	1.16969	1.13742	2.57519	2.52099	2.4517	2.78508e-10	1.42668	up
gene36685	139	93	110	254	249	213	1.35681	0.879797	1.02345	2.73469	2.73336	2.37462	1.21552e-13	1.4266	up
gene18268	102	160	150	256	347	259	1.01061	1.55055	1.42658	2.80178	3.90007	2.93328	5.58485e-13	1.42601	up
gene37275	3478	3532	3466	7505	7616	6494	17.7757	17.6166	16.9694	42.3375	43.8588	37.9111	4.22077e-113	1.426	up
Oncorhynchus_mykiss_newGene_2867	692	489	571	1327	1235	1068	2.26743	1.97825	2.08066	4.09164	3.73071	3.27237	8.14907e-34	1.42529	up
gene22249	109	112	105	244	240	197	0.38156	0.384708	0.353572	0.947087	0.951157	0.790915	8.54862e-15	1.42498	up
gene21727	39	32	33	84	102	41	0.270432	0.214195	0.215657	0.647319	0.802655	0.325326	6.03872e-05	1.42456	up
Oncorhynchus_mykiss_newGene_30643	41	36	20	80	36	97	1.10428	0.949781	0.509503	2.40312	1.09115	3.0411	0.000308959	1.42398	up
gene24467	2268	2888	2103	4077	4112	7548	14.733	18.3062	13.086	29.2264	30.0876	55.9907	0.000131671	1.42334	up
gene28122	128	144	134	253	265	325	1.13669	1.24663	1.14556	2.48141	2.65645	3.30562	1.41282e-15	1.4229	up
gene16632	40	44	45	93	103	78	0.218693	0.236028	0.233691	0.565951	0.639399	0.488958	4.76645e-07	1.42111	up
Oncorhynchus_mykiss_newGene_33196	19	21	20	46	49	37	0.80953	0.858319	0.786235	2.20404	2.3843	1.79641	0.000320902	1.42089	up
gene20077	856	807	917	2053	1884	1395	3.92463	3.6086	4.02716	10.3897	9.73068	7.30734	4.19785e-38	1.42078	up
gene2934	307	352	354	725	675	688	3.26642	3.65761	3.60227	8.50943	8.15503	8.32539	2.48253e-36	1.42069	up
gene14185	49	55	78	139	115	129	0.17795	0.197109	0.274539	0.562193	0.476814	0.538559	2.30647e-08	1.41945	up
gene2334	210	240	183	361	414	533	2.4265	2.71224	2.02587	4.61885	5.40154	7.0596	2.72934e-16	1.4185	up
gene39855	16	34	31	52	69	55	0.329178	0.675374	0.609535	1.19098	1.61899	1.29706	0.000133414	1.41831	up
gene53628	44	37	36	101	101	50	1.12184	0.91307	0.892259	2.86887	2.92958	1.45144	1.57287e-05	1.41786	up
gene35546	359	462	444	971	869	767	4.09664	5.17718	4.8555	12.2533	11.1602	10.0247	9.53488e-33	1.41738	up
gene22099	540	547	434	963	870	1346	3.65604	3.61393	2.81723	7.20119	6.63785	10.4151	1.09638e-08	1.41637	up
gene45875	659	658	600	1269	1210	1451	4.61563	4.55033	4.12713	9.90413	9.64696	11.7178	5.85563e-43	1.41635	up
gene5918	40	44	31	72	84	88	0.270105	0.294499	0.199583	0.547243	0.646694	0.690472	3.19253e-06	1.41521	up
gene4678	49	57	62	136	112	105	0.173194	0.198259	0.210735	0.536512	0.448007	0.427134	2.13652e-08	1.4152	up
Oncorhynchus_mykiss_newGene_15984	26	58	33	83	84	83	0.20003	0.466238	0.266154	0.816467	0.795239	0.754111	1.43025e-05	1.41436	up
gene5917	35	35	24	61	71	69	0.125865	0.120968	0.079798	0.242335	0.285466	0.283038	1.96782e-05	1.41422	up
gene23605	50	97	110	187	127	226	0.34357	0.659548	0.732867	1.44056	0.99944	1.8028	3.69763e-07	1.41369	up
gene19234	479	478	474	931	1031	968	2.7688	2.69715	2.62383	5.94559	6.71713	6.39431	1.33387e-46	1.41358	up
gene36653	698	719	828	1661	1765	1192	5.13466	5.16335	5.83655	13.4975	14.6374	10.0248	7.20225e-33	1.41353	up
gene3886	40	55	39	105	85	93	0.557801	0.748264	0.530169	1.64356	1.35387	1.50018	6.57549e-07	1.41306	up
Oncorhynchus_mykiss_newGene_28444	46561	60142	88217	129208	128138	153735	269.178	339.964	497.092	837.926	830.188	1002.21	1.64784e-06	1.41288	up
Oncorhynchus_mykiss_newGene_16156	543	599	598	1069	1274	1215	2.03694	2.30918	2.28062	4.57596	5.82586	5.27264	6.036e-43	1.41224	up
gene27156	51	73	51	150	112	106	0.556325	0.791461	0.522767	1.82344	1.39043	1.36457	7.47555e-08	1.41168	up
gene301	89	100	90	177	192	208	0.247827	0.271899	0.23997	0.546775	0.606402	0.665761	1.77239e-12	1.41094	up
gene13822	27	42	31	77	69	67	0.211236	0.32511	0.235162	0.681352	0.630914	0.61612	1.22614e-05	1.4104	up
gene40018	678	636	597	1329	1273	1300	3.52431	3.22131	2.97394	7.62207	7.45819	7.7153	1.31884e-55	1.41006	up
gene20831	104	76	73	181	171	173	0.336992	0.239511	0.225743	0.650615	0.626595	0.645283	5.35365e-11	1.40983	up
Oncorhynchus_mykiss_newGene_7009	17	25	18	42	37	52	0.429235	0.628295	0.443737	1.23331	1.08879	1.57439	0.000522838	1.40949	up
Oncorhynchus_mykiss_newGene_24395	185	174	179	381	364	359	11.1795	10.2719	10.3851	25.4869	24.8676	24.8437	6.23674e-23	1.40943	up
gene3206	93	115	97	212	217	201	0.911897	1.10244	0.916089	2.30667	2.40792	2.26568	1.1954e-13	1.40917	up
gene18914	297	258	314	538	623	615	10.6113	8.98469	10.7533	21.2093	25.0793	25.1136	1.74875e-27	1.408	up
gene12370	792	865	831	1776	1746	1549	5.94947	6.34088	5.97932	14.7247	14.7729	13.2831	3.03145e-65	1.40691	up
gene3361	244	216	234	491	473	454	1.34231	1.16101	1.23751	2.98858	2.93584	2.86078	1.63759e-27	1.40532	up
gene51089	31	38	31	81	63	68	0.238354	0.281628	0.229952	0.696114	0.551251	0.598421	1.05451e-05	1.40521	up
gene34496	30	23	23	70	39	55	0.157312	0.116784	0.112064	0.405251	0.23052	0.327152	0.000187802	1.4045	up
gene7444	352	248	322	724	602	561	1.97819	1.35926	1.73365	4.50248	3.83028	3.60729	1.5104e-23	1.40414	up
gene19748	153	167	169	303	347	350	1.04554	1.09995	1.09713	2.27645	2.66792	2.7174	3.8931e-19	1.40402	up
gene44849	144	179	122	299	298	316	0.919442	1.11654	0.74516	2.10581	2.14118	2.30397	7.43043e-16	1.40398	up
gene1759	324	318	380	750	640	693	4.65218	4.25213	4.9452	11.6646	10.0596	11.4171	2.99388e-32	1.40383	up
gene30110	29	22	17	40	57	50	0.630567	0.44935	0.292906	0.942812	1.31338	1.20529	0.000323517	1.4031	up
Oncorhynchus_mykiss_newGene_22189	53	40	24	70	108	71	0.723315	0.531376	0.302994	1.05518	1.65346	1.10292	3.28957e-05	1.40292	up
gene944	30	30	24	46	67	66	0.302766	0.302959	0.2276	0.517909	0.764131	0.779336	7.47046e-05	1.40211	up
gene13832	36	39	45	86	65	101	0.483613	0.510477	0.580738	1.29541	1.00108	1.57827	4.92342e-06	1.40133	up
gene6970	1037	1069	1096	2237	2119	2134	14.9267	15.0228	15.1174	35.5459	34.3667	35.0835	8.8396e-83	1.4011	up
gene14252	78	93	118	218	197	180	0.747352	0.871356	1.08739	2.3251	2.14056	1.97798	1.23335e-11	1.40003	up
gene12985	1472	1486	1648	3268	3272	2799	22.3883	22.0296	24.0924	54.2315	55.2798	47.9774	3.0671e-76	1.4	up
gene3156	52	64	46	107	127	103	0.666313	0.758534	0.525346	1.53128	1.85202	1.45095	8.45045e-08	1.39966	up
gene12908	173	166	155	348	344	316	0.850813	0.797089	0.730213	1.88805	1.90543	1.77343	1.31508e-20	1.39943	up
gene21064	577	648	562	1159	1169	1293	2.2175	2.42736	2.0699	4.9226	5.07283	5.68392	1.64583e-43	1.3993	up
gene10679	126	121	105	217	244	259	1.13457	1.04873	0.911725	2.15815	2.50882	2.68344	3.30139e-14	1.39887	up
gene21249	110	128	135	289	244	231	1.15393	1.32653	1.40068	3.43408	2.93216	2.81828	3.66967e-15	1.39863	up
Oncorhynchus_mykiss_newGene_25319	34	45	42	79	80	94	1.31733	1.67778	1.57852	3.3878	3.51353	4.17797	2.23978e-06	1.39853	up
gene51147	42	25	34	69	73	71	1.44433	0.814962	1.10558	2.59044	2.81855	2.78944	1.5957e-05	1.39812	up
gene28441	39	48	67	104	121	96	0.187249	0.221899	0.308269	0.549999	0.654801	0.5286	4.72955e-07	1.39805	up
gene10612	497	447	499	994	950	979	4.62445	4.05313	4.44316	10.2006	9.94757	10.4017	3.56982e-46	1.39805	up
gene2549	694	649	687	1342	1394	1370	3.82116	3.48443	3.62035	8.15587	8.64949	8.61708	1.83498e-59	1.39747	up
gene17824	367	311	348	819	784	494	2.97248	2.4563	2.70308	7.3327	7.16023	4.5756	1.14487e-19	1.39655	up
Oncorhynchus_mykiss_newGene_19229	12	22	23	37	37	50	0.18563	0.3401	0.35296	0.648034	0.653422	0.908694	0.00101532	1.39629	up
gene37634	73	96	79	162	175	172	2.40893	3.06446	2.47871	5.88631	6.49482	6.49066	5.34599e-11	1.39585	up
gene46552	27	40	51	83	83	81	0.128896	0.185101	0.231976	0.437424	0.44625	0.439021	6.72956e-06	1.39347	up
gene36896	21	14	23	36	55	35	0.138836	0.093442	0.149203	0.269625	0.420878	0.274105	0.000935752	1.39244	up
gene26729	152	104	136	238	355	211	1.07974	0.721484	0.920083	1.86709	2.84106	1.71268	7.62509e-11	1.39233	up
gene42146	65	83	86	153	179	148	0.259745	0.325131	0.330738	0.680886	0.812309	0.68071	3.01086e-10	1.39216	up
gene21726	751	801	765	1619	1570	1475	3.85402	4.01238	3.76221	9.17013	9.07981	8.64549	5.39069e-66	1.38968	up
gene20572	202	214	182	372	413	424	2.44394	2.51593	2.10621	4.95911	5.62123	5.85113	2.30453e-21	1.38923	up
gene8950	28	44	27	73	63	72	0.120987	0.187666	0.110991	0.355338	0.310435	0.359715	2.82824e-05	1.38906	up
Oncorhynchus_mykiss_newGene_16021	163	137	174	318	363	281	1.07725	0.971136	1.02772	2.29396	2.45511	1.93223	5.11128e-17	1.3888	up
Oncorhynchus_mykiss_newGene_32059	27	26	27	63	53	53	1.22797	1.15294	1.17932	3.70568	3.07444	3.18148	6.88493e-05	1.38841	up
Oncorhynchus_mykiss_newGene_19204	131	62	83	134	209	225	0.894855	0.416617	0.576041	1.01847	1.64716	1.78354	2.87438e-07	1.3881	up
gene3069	70	42	48	122	108	101	0.641801	0.386309	0.425804	1.27218	1.13696	1.08165	3.26551e-07	1.38781	up
Oncorhynchus_mykiss_newGene_31901	32	16	17	48	51	41	0.592994	0.273349	0.301121	1.01514	1.09813	0.904164	0.000610242	1.3878	up
gene25378	1017	1199	1186	2629	2258	1969	16.4319	18.9059	18.3574	46.9116	41.1246	36.3495	1.74445e-47	1.38754	up
gene37364	222	265	220	517	533	383	1.89888	2.21191	1.80671	4.89094	5.14298	3.74285	2.30635e-20	1.38737	up
gene25954	2815	2868	2764	6172	5837	4954	12.2606	12.1889	11.5301	29.67	28.6398	24.6429	2.6636e-85	1.38548	up
gene14564	262	302	305	604	639	509	4.53189	5.09351	5.04676	11.5219	12.4399	10.055	2.07106e-27	1.38524	up
gene3208	38	55	45	77	105	103	0.274164	0.399513	0.311104	0.632873	0.882919	0.862871	1.826e-06	1.38375	up
gene33782	2150	2431	2400	4652	4863	4462	39.6463	43.781	42.4062	94.7762	101.125	94.0532	3.15785e-92	1.38371	up
gene12647	1550	1559	1385	2706	2790	3499	6.99976	6.87024	5.9919	13.4917	14.1993	18.0507	5.05963e-41	1.38361	up
gene14555	1208	1132	1148	2388	2269	2326	4.34942	3.99626	3.95666	9.51382	9.20449	9.57829	7.72433e-81	1.38352	up
gene17198	632	696	590	1347	1289	1212	6.54857	7.0412	5.86152	15.4163	15.052	14.3454	2.51817e-50	1.38331	up
gene3375	1593	1352	1337	2758	3024	2795	5.56553	4.6087	4.47344	10.6346	11.9023	11.1531	9.2994e-62	1.38331	up
gene42777	49	86	56	126	134	132	0.343519	0.601617	0.379499	1.00278	1.07435	1.07283	8.23641e-08	1.38294	up
gene41990	776	660	757	1477	1414	1500	8.32952	6.91322	7.77724	17.5079	17.1717	18.4937	2.88477e-52	1.38263	up
gene34902	41	34	34	81	85	61	0.341401	0.272223	0.273999	0.753201	0.806764	0.58652	8.81928e-06	1.38235	up
Oncorhynchus_mykiss_newGene_22445	130	117	139	305	243	233	2.97655	2.64376	2.7859	8.85719	6.77928	6.64932	9.14757e-15	1.38075	up
gene3587	56	47	38	101	109	81	0.544573	0.434893	0.343364	1.0805	1.19293	0.891735	1.01799e-06	1.38015	up
gene28927	1372	1409	1366	2823	2808	2650	12.1037	12.1321	11.5432	27.4849	27.9077	26.6997	3.03134e-94	1.3797	up
gene26302	284	208	223	485	494	458	16.4795	11.7941	12.3912	31.1073	32.3143	30.385	2.60801e-22	1.37965	up
gene28421	174	124	166	332	356	249	1.40509	0.975549	1.283	2.96564	3.24325	2.2961	3.80902e-14	1.37661	up
gene31014	554	749	598	1128	1188	1480	7.3689	9.43703	7.38326	16.2651	17.5845	22.3309	4.66892e-26	1.37648	up
Oncorhynchus_mykiss_newGene_170	23	27	23	47	71	37	0.303435	0.354133	0.293557	0.712105	1.09467	0.574455	0.000379508	1.37635	up
gene20691	996	981	876	1935	1779	1971	9.37237	9.00826	7.8963	20.1054	18.8643	21.1894	1.23753e-56	1.37587	up
Oncorhynchus_mykiss_newGene_33237	53	45	45	106	85	102	5.00591	4.08709	4.04994	11.0441	9.08575	10.9951	4.85902e-07	1.37575	up
Oncorhynchus_mykiss_newGene_30778	27	36	23	59	69	52	0.532893	0.728574	0.414811	1.33107	1.59207	1.23673	8.72802e-05	1.37454	up
gene17364	205	194	156	313	351	449	1.52171	1.40331	1.11176	2.56757	2.93894	3.81386	1.3374e-14	1.37446	up
gene3397	312	324	277	581	494	750	1.60166	1.62291	1.36353	3.294	2.8611	4.40147	1.20608e-18	1.37397	up
gene31525	3330	3434	3222	6766	6621	6447	11.7237	11.7984	10.8646	26.2865	26.2591	25.92	1.68753e-126	1.37284	up
gene5563	94	84	108	177	207	192	0.53551	0.466919	0.592065	1.11877	1.33631	1.25455	9.31963e-12	1.37251	up
gene10992	143	157	183	369	326	275	1.16009	1.24575	1.42637	3.30797	2.97491	2.5512	1.42214e-16	1.37223	up
gene5998	24	31	39	63	66	66	0.221176	0.28089	0.343046	0.653487	0.692833	0.70883	4.10029e-05	1.37201	up
gene7064	656	988	418	1113	1047	2440	10.5233	15.466	6.41562	19.6977	18.9163	44.6977	0.00896643	1.37185	up
gene12783	584	718	760	1438	1367	1298	5.31366	6.37117	6.6257	14.4398	14.0093	13.4551	9.2722e-43	1.37125	up
Oncorhynchus_mykiss_newGene_2264	119	108	121	171	274	255	1.20335	1.06555	1.13887	1.8383	3.09167	2.92818	7.29798e-11	1.37124	up
gene24533	110	154	111	259	264	231	0.884418	1.2208	0.860066	2.31878	2.41061	2.1365	1.87421e-13	1.37082	up
gene54186	39	40	39	85	77	80	0.203744	0.204174	0.194311	0.497933	0.461209	0.483958	2.79089e-06	1.37036	up
gene32350	14	41	36	65	61	65	0.156035	0.450683	0.390156	0.82147	0.778966	0.839412	0.000261975	1.37001	up
gene54522	123	154	134	310	238	276	9.65863	11.8091	10.0504	26.8689	21.0396	24.7248	1.02635e-14	1.3694	up
gene14308	220	272	236	448	461	541	1.77578	2.14303	1.82719	3.99807	4.19422	5.00033	3.15204e-21	1.36928	up
gene45173	296	348	257	489	530	776	2.35631	2.70428	1.96121	4.30229	4.75708	7.05797	5.48789e-15	1.36756	up
gene54339	20	14	21	38	40	39	0.886822	0.592757	0.922226	1.91827	2.07461	2.0293	0.00105405	1.36753	up
gene51869	33	29	27	47	79	59	1.17032	0.981799	0.919673	1.83983	3.15295	2.3906	0.000104925	1.36736	up
gene8068	1697	1792	1818	3610	3514	3380	15.7556	16.2138	16.1528	37.094	36.8805	35.9415	4.37441e-101	1.36732	up
gene28664	129	88	49	173	170	198	3.16018	2.10323	1.14464	4.69377	4.70106	5.55204	4.02946e-07	1.3673	up
gene48497	52	55	62	93	92	158	2.11833	2.20582	2.43168	4.23939	4.29915	7.45243	2.35708e-06	1.36458	up
gene1436	34	70	35	123	77	87	0.249191	0.509431	0.249278	1.01556	0.644862	0.740348	2.93855e-05	1.36353	up
gene35116	84	94	56	138	135	199	0.536422	0.581521	0.337264	0.974504	0.971274	1.44781	1.14405e-07	1.36292	up
gene45325	290	303	339	674	582	591	1.81096	1.84905	2.03226	4.65745	4.10275	4.22704	1.05748e-29	1.36262	up
gene25617	79	106	98	183	198	185	0.914748	1.19459	1.07822	2.33095	2.57863	2.44684	1.7149e-11	1.36144	up
gene43406	32	39	42	62	69	100	0.555042	0.648393	0.685242	1.18034	1.33377	1.98285	2.83964e-05	1.36027	up
gene52761	93	93	84	161	177	201	6.61181	6.44345	5.70146	12.644	14.1673	16.3068	7.09888e-11	1.35954	up
gene37497	605	534	653	1280	1143	1113	5.89361	5.11296	6.09941	13.5882	12.2391	12.2579	3.38083e-43	1.35909	up
gene18655	236	271	283	554	550	460	1.69003	1.89121	1.93673	4.38143	4.44103	3.76095	3.7748e-25	1.35867	up
gene35220	30	20	38	64	49	69	0.304855	0.194283	0.375341	0.73148	0.567045	0.815879	0.000161021	1.35864	up
gene17837	785	903	859	1716	1622	1677	2.96571	3.41902	3.30243	7.11688	7.06548	7.82679	1.40279e-58	1.35858	up
gene38837	27	22	28	62	54	44	0.188665	0.153176	0.192642	0.490527	0.435374	0.357124	0.000182955	1.3584	up
gene42943	320	313	330	649	675	578	3.10025	2.97726	3.07236	6.97522	7.41853	6.42909	3.6965e-32	1.35823	up
gene30346	38	23	18	62	56	47	0.736639	0.421784	0.330407	1.32131	1.21857	1.02845	0.000335112	1.35801	up
Oncorhynchus_mykiss_newGene_9470	705	912	950	1891	2152	1175	5.11816	6.4234	6.66751	15.3826	17.6685	10.4086	9.83213e-07	1.35794	up
gene17044	55	38	54	88	92	117	0.441419	0.289886	0.413752	0.786423	0.833795	1.06988	1.87948e-06	1.35637	up
gene9613	66	62	63	104	128	151	0.592114	0.538994	0.54228	1.03753	1.29687	1.54991	6.73702e-08	1.35627	up
gene8014	30	38	25	65	64	62	0.188248	0.238158	0.15277	0.464367	0.463034	0.452215	5.08476e-05	1.35621	up
gene41192	549	586	589	1125	1241	1028	7.97901	8.31381	8.18502	18.0634	20.3336	17.0738	3.12437e-44	1.35589	up
gene53514	33	40	37	71	83	70	0.398576	0.469674	0.428045	0.942364	1.13176	0.963072	9.96917e-06	1.35555	up
gene6089	24	48	42	69	85	79	0.405952	0.800581	0.689307	1.31306	1.64905	1.56115	3.08017e-05	1.35546	up
gene5497	12	28	34	65	52	39	0.072896	0.167899	0.204692	0.441476	0.362044	0.267972	0.000961242	1.35454	up
gene40119	364	348	355	756	632	708	4.96507	4.63056	4.62661	11.3758	9.70568	11.0352	4.25244e-32	1.3514	up
gene24286	286	282	267	566	586	491	2.75784	2.65243	2.46947	6.02771	6.37527	5.4111	1.07837e-27	1.35113	up
Oncorhynchus_mykiss_newGene_1000	31	24	27	44	71	54	0.538975	0.332002	0.397666	0.77813	1.37351	1.34914	0.000205056	1.35103	up
gene5223	441	417	414	883	842	772	1.4385	1.32749	1.29427	3.18162	3.09681	2.88051	8.15316e-40	1.35086	up
gene39940	37	41	25	60	65	85	0.162392	0.177453	0.105979	0.294999	0.327126	0.433263	6.10902e-05	1.34959	up
Oncorhynchus_mykiss_newGene_19636	44	45	22	106	57	66	0.422858	0.423983	0.206718	1.16346	0.577739	0.679091	0.000146038	1.34924	up
gene17099	5057	4495	4118	8651	8856	9196	8.37594	7.265	6.53365	15.8137	16.524	17.3954	2.76934e-69	1.34859	up
gene41984	1015	1039	1050	2305	1998	1779	12.4395	12.4256	12.3208	31.1818	27.5907	24.8945	5.25455e-54	1.34845	up
gene17531	299	298	320	628	619	552	3.78662	3.69184	3.92077	8.82267	8.85135	7.9977	5.92924e-31	1.34837	up
Oncorhynchus_mykiss_newGene_21791	33	31	36	66	70	67	0.683306	0.640082	0.725509	1.54923	1.67833	1.6262	2.24731e-05	1.3479	up
gene53197	212	168	150	383	317	345	15.2427	11.7818	10.3278	30.3732	25.6177	28.2667	3.63252e-16	1.34772	up
gene18641	3236	3242	3030	6519	6268	5783	15.485	15.1403	13.8872	34.4315	33.7891	31.6067	2.89709e-107	1.34741	up
gene33908	1649	1523	1712	3371	3531	2657	10.6037	9.55902	10.5438	23.9262	25.5853	19.5181	4.13491e-51	1.34664	up
gene6225	59	53	60	100	119	124	0.490395	0.436524	0.483113	0.926361	1.12527	1.1913	1.15431e-07	1.34609	up
gene2701	239	253	263	462	505	511	2.46971	2.54624	2.59439	5.26714	5.86793	6.03021	5.11489e-25	1.34578	up
Oncorhynchus_mykiss_newGene_29118	28	21	27	75	36	47	0.752547	0.569514	0.674377	2.3779	1.12477	1.50106	0.000589162	1.34518	up
gene29331	346	296	383	638	665	700	1.43	1.19442	1.51806	2.90951	3.09977	3.30511	2.29915e-27	1.34454	up
gene38663	96	108	99	198	228	173	0.749218	0.824477	0.737454	1.70754	2.01452	1.54425	9.54644e-12	1.34432	up
Oncorhynchus_mykiss_newGene_16908	77	83	69	159	194	105	3.49394	3.58075	2.72431	5.84024	7.69523	4.19505	7.68997e-08	1.34418	up
gene12671	85	93	76	147	194	162	1.40705	1.53496	1.22878	2.77115	3.779	3.16616	7.18699e-10	1.34386	up
gene27573	35	32	28	55	57	81	1.01239	0.892399	0.769122	1.76421	1.87509	2.7082	8.88008e-05	1.34332	up
gene19525	52	72	51	104	128	117	0.647351	0.870009	0.607141	1.43492	1.79502	1.66648	2.34071e-07	1.34277	up
Oncorhynchus_mykiss_newGene_9483	80	54	71	99	154	155	0.604827	0.404789	0.501268	0.79519	1.29163	1.29665	3.78797e-07	1.34244	up
gene22667	2026	2006	1863	3755	3569	4136	7.09347	6.85316	6.24627	14.5078	14.0737	16.535	1.86181e-63	1.34217	up
gene22320	20	29	16	38	40	57	0.190194	0.263373	0.137973	0.391938	0.424279	0.614677	0.00110674	1.342	up
gene24639	33	56	51	96	80	105	0.628687	1.03839	0.93596	2.02161	1.72089	2.28832	5.43036e-06	1.34172	up
gene39614	523	435	540	1104	1064	766	3.43761	2.79059	3.4004	7.96121	7.85728	5.72596	9.24962e-26	1.3417	up
gene45013	199	192	176	346	405	359	0.831114	0.783958	0.704315	1.60125	1.9104	1.71709	1.78288e-19	1.34168	up
gene345	724	711	693	1364	1392	1383	4.059	3.88747	3.72238	8.43932	8.79087	8.8615	7.08385e-57	1.34117	up
Oncorhynchus_mykiss_newGene_19206	49	52	51	92	93	118	0.298682	0.309515	0.299334	0.619329	0.637467	0.821253	7.67293e-07	1.34111	up
gene18169	1753	1677	1931	3518	3609	3294	17.2508	16.1111	18.2084	38.225	40.0252	37.0381	6.55273e-80	1.34089	up
gene16788	72	76	61	133	150	131	0.664995	0.691063	0.540536	1.36402	1.56886	1.38759	6.19562e-09	1.34017	up
gene17256	5023	4776	4702	9048	9209	9868	10.6496	9.88177	9.54824	21.1706	21.9945	23.8937	6.9279e-92	1.33984	up
gene27907	954	836	885	1771	1696	1729	3.90218	3.33649	3.46639	7.99538	7.81212	8.07784	6.27376e-60	1.33925	up
gene8338	466	545	513	931	1032	1000	2.52191	2.87816	2.65972	5.56972	6.29682	6.1906	3.43207e-38	1.33906	up
gene49729	79	79	83	159	162	154	4.34849	4.26349	4.41294	9.75524	10.1619	9.74652	1.93541e-10	1.33858	up
gene31381	505	479	468	975	893	954	11.1026	10.2643	9.85662	23.695	22.1277	23.9742	1.47692e-41	1.33827	up
Oncorhynchus_mykiss_newGene_9186	30	27	22	48	58	55	0.855607	0.725177	0.601503	1.5001	1.86073	1.77904	0.000208726	1.33687	up
gene24303	273	197	185	432	450	398	0.859166	0.604252	0.558699	1.50375	1.59796	1.43361	2.55318e-17	1.33625	up
Oncorhynchus_mykiss_newGene_15703	6138	8423	8728	11841	15659	18506	116.973	156.663	159.334	249.037	336.187	402.801	2.27983e-07	1.33563	up
Oncorhynchus_mykiss_newGene_3832	25	52	58	86	107	79	0.103795	0.212518	0.231788	0.399505	0.507851	0.380828	3.1419e-05	1.33562	up
gene29746	1135	1312	1364	2294	2390	2692	11.7769	13.2965	13.5694	26.3027	27.9832	31.9434	7.59061e-46	1.33541	up
Oncorhynchus_mykiss_newGene_14773	315	177	211	452	449	472	1.43108	0.786011	0.919797	2.26882	2.31852	2.44982	2.74801e-14	1.33405	up
gene8345	103	128	127	264	211	226	2.67008	3.25408	3.16349	7.59928	6.20948	6.74385	6.71635e-13	1.33382	up
gene9131	318	351	404	728	715	640	2.19049	2.37905	2.66521	5.50648	5.54663	5.04405	1.55983e-29	1.33327	up
gene37148	154	150	182	304	216	431	1.76334	1.67999	1.9944	3.85092	2.78633	5.64088	1.08117e-09	1.333	up
gene2990	776	832	782	1557	1564	1502	2.7098	2.83428	2.61534	6.00026	6.15045	5.98953	8.20966e-61	1.33296	up
gene19784	235	256	273	522	470	491	3.89556	4.13899	4.33764	9.55896	8.77009	9.29429	3.46395e-25	1.33246	up
gene50233	217	211	164	340	349	461	3.12114	2.95147	2.25182	5.39683	5.65016	7.57755	2.38116e-14	1.3295	up
gene53469	125	84	92	206	189	194	2.54348	1.66038	1.78027	4.62537	4.33285	4.50833	1.11984e-10	1.32906	up
Oncorhynchus_mykiss_newGene_1314	74	49	51	115	122	107	0.324666	0.209026	0.212706	0.559684	0.606574	0.536923	3.48816e-07	1.32877	up
Oncorhynchus_mykiss_newGene_31397	16	40	15	49	52	46	0.313586	0.800604	0.28491	1.12376	1.30352	1.22949	0.00159668	1.32762	up
gene8191	54	42	32	82	75	98	0.39914	0.302317	0.226079	0.676519	0.631163	0.840829	1.47221e-05	1.32761	up
Oncorhynchus_mykiss_newGene_23905	21	22	19	44	37	46	2.32945	2.33329	1.96898	5.36325	4.53229	5.79397	0.000878406	1.32661	up
gene32066	714	666	732	1362	1399	1307	12.4933	11.371	12.2707	26.3267	27.5977	26.1431	1.4484e-54	1.32657	up
gene13093	783	730	727	1499	1460	1355	1.93359	1.73769	1.67757	4.05302	4.05001	3.8111	1.54795e-56	1.32573	up
gene37278	982	1142	932	1885	1794	2199	9.6348	10.6844	8.79217	20.5419	19.6184	24.7148	7.31921e-37	1.32488	up
gene34309	1059	1021	1142	2017	2142	2031	5.09563	4.79238	5.26072	10.7122	11.6104	11.159	7.69222e-65	1.32416	up
gene49045	142	202	168	366	337	291	4.96311	6.91801	5.64692	14.1811	13.3237	11.6621	2.76706e-15	1.32385	up
Oncorhynchus_mykiss_newGene_29774	71	85	60	125	158	140	3.55397	4.18693	2.86192	6.96298	8.96693	8.06619	2.69026e-08	1.32316	up
gene49454	57	70	69	132	94	159	1.71072	2.05839	1.98212	4.40185	3.21604	5.51016	5.63102e-07	1.323	up
gene4606	69	75	63	161	140	106	0.848142	1.14095	0.974156	2.8652	2.35106	1.94649	4.67852e-08	1.32287	up
gene33234	42	45	67	121	105	79	0.231051	0.244905	0.360065	0.746644	0.662389	0.505603	4.46719e-06	1.32049	up
gene6591	2267	2189	2036	4245	4024	4155	4.89564	4.61304	4.21217	10.1183	9.79189	10.2486	1.24255e-84	1.31894	up
gene9727	37	30	42	66	68	82	0.218303	0.170601	0.237247	0.432503	0.456509	0.557989	3.40372e-05	1.31737	up
Oncorhynchus_mykiss_newGene_22603	205	240	224	442	424	420	2.54703	2.99946	2.63342	5.99178	5.96043	5.95135	1.90885e-22	1.31732	up
gene39063	118	155	136	284	278	229	1.26628	1.62336	1.40231	3.37083	3.36928	2.81058	1.03117e-13	1.31677	up
gene20688	338	348	332	593	695	663	2.37466	2.38534	2.23006	4.59806	5.50086	5.31473	2.01687e-28	1.31676	up
Oncorhynchus_mykiss_newGene_17180	302	246	243	552	562	411	1.2734	1.2198	1.132	2.8062	2.87357	2.01238	3.57062e-19	1.31654	up
gene49179	51	52	61	111	114	96	0.748436	0.74799	0.855517	1.80578	1.89499	1.61234	3.15558e-07	1.31559	up
gene7095	3232	2928	3027	5890	5867	5774	22.8743	20.2214	20.5232	46.0093	46.7761	46.6705	5.96322e-102	1.31537	up
Oncorhynchus_mykiss_newGene_27563	53	23	30	68	77	67	0.396399	0.178668	0.222798	0.560182	0.650149	0.562566	0.000158616	1.3152	up
gene48741	167	167	125	260	205	424	7.25663	7.07079	5.18442	12.4758	10.0424	21.1159	2.75629e-08	1.3148	up
gene19824	148	110	138	228	254	281	0.604674	0.437089	0.539718	1.0266	1.17056	1.31197	1.51921e-12	1.31464	up
gene14934	233	249	199	454	415	438	2.8381	2.9922	2.28841	6.10777	5.60806	6.0222	5.88659e-21	1.31425	up
gene14227	24	37	15	49	49	56	0.22926	0.348687	0.135717	0.531098	0.543017	0.6229	0.000871294	1.31383	up
Oncorhynchus_mykiss_newGene_21880	213	208	181	399	430	329	1.03699	0.992109	0.845805	2.15233	2.36375	1.8351	4.30594e-18	1.31363	up
gene2093	65	86	63	156	138	123	0.507213	0.649622	0.469637	1.34191	1.21111	1.09659	2.65948e-08	1.31357	up
Oncorhynchus_mykiss_newGene_8129	79	67	55	123	152	117	0.884135	0.737593	0.592225	1.52729	1.93877	1.50325	1.01993e-07	1.31336	up
Oncorhynchus_mykiss_newGene_17700	6986	9630	12696	19614	18048	19352	279.271	375.718	486.19	865.397	812.819	883.541	1.39513e-07	1.31168	up
gene55072	29	45	31	70	48	91	0.425079	0.64702	0.434086	1.16229	0.801527	1.56225	0.000200945	1.31111	up
gene19471	604	626	532	1000	1105	1253	1.8435	1.86544	1.55692	3.37185	3.80142	4.37233	2.86861e-30	1.31085	up
gene43968	149	174	156	249	223	451	0.743485	0.844831	0.743831	1.37093	1.25134	2.57213	1.85296e-08	1.31015	up
Oncorhynchus_mykiss_newGene_11845	43	38	29	70	64	83	0.601288	0.511362	0.388891	1.08044	1.00056	1.34069	4.4494e-05	1.309	up
Oncorhynchus_mykiss_newGene_2211	241	200	218	483	401	378	2.83052	2.2832	2.44684	6.25281	5.30893	5.07205	2.10592e-19	1.30836	up
gene21985	294	226	323	541	455	614	2.17453	1.63108	2.28615	4.41251	3.78737	5.18386	5.75751e-17	1.30791	up
gene53616	136	147	108	223	245	282	10.4332	10.9697	7.92346	18.8754	21.1762	24.6552	6.93546e-12	1.30696	up
Oncorhynchus_mykiss_newGene_5113	70	57	43	130	100	102	0.480527	0.382292	0.248907	0.868916	0.77327	0.78985	1.38559e-06	1.30694	up
gene13105	409	435	418	830	908	670	1.50019	1.55415	1.47056	3.36101	3.75305	2.81096	1.9621e-28	1.30693	up
gene42977	402	338	402	703	868	608	3.19984	2.62263	3.06731	6.18412	7.79371	5.52947	1.80063e-22	1.30553	up
gene44744	92	93	82	201	189	127	0.76814	0.75895	0.662298	1.86668	1.78864	1.21456	5.51605e-09	1.30552	up
gene36176	238	223	188	442	401	396	3.79265	3.48047	2.87821	7.79302	7.22381	7.23425	7.39658e-20	1.30533	up
gene50337	508	486	545	1052	933	939	8.75435	8.16481	8.99626	20.0138	18.1104	18.4902	3.649e-40	1.30499	up
Oncorhynchus_mykiss_newGene_25387	82	93	93	138	205	173	0.742325	1.07889	0.766307	1.35029	2.27129	2.83082	4.47892e-09	1.30461	up
gene22298	3326	3208	3324	6247	6409	6011	15.7701	14.8424	15.0971	32.6879	34.2288	32.547	1.36524e-116	1.30431	up
gene45236	859	884	842	1730	1534	1638	11.3048	11.3541	10.6115	25.1263	22.7438	24.6134	7.84048e-56	1.30428	up
gene32677	813	879	928	1784	1576	1610	15.616	16.4732	17.0863	37.8328	34.1121	35.3314	4.28137e-53	1.3042	up
gene2508	540	567	599	1166	1025	1042	3.74837	3.83896	3.98148	8.93278	8.01716	8.25979	1.34032e-42	1.30163	up
Oncorhynchus_mykiss_newGene_248	106	100	111	204	196	206	0.448123	0.432862	0.453544	0.953918	0.94102	1.0105	4.39429e-12	1.3009	up
Oncorhynchus_mykiss_newGene_5632	36	41	35	69	81	69	0.328119	0.412945	0.305578	0.852851	0.852015	0.730694	2.46914e-05	1.29908	up
Oncorhynchus_mykiss_newGene_9652	50	49	36	89	68	106	0.776862	0.751296	0.506751	1.39979	1.13542	1.75986	1.91188e-05	1.29813	up
Oncorhynchus_mykiss_newGene_6883	32	44	47	103	91	49	0.689955	0.928973	0.981829	2.47914	2.23621	1.20251	0.000101343	1.29759	up
gene24473	177	266	209	332	334	622	0.701219	1.0271	0.793833	1.45259	1.49134	2.81544	0.000568567	1.29651	up
gene28734	47	50	46	89	74	114	0.433191	0.446522	0.398294	0.903834	0.760578	1.19915	8.21075e-06	1.29562	up
Oncorhynchus_mykiss_newGene_26356	189	190	211	380	423	317	7.34019	7.20171	7.85027	16.2765	18.4967	14.0461	1.86171e-17	1.29517	up
gene37350	231	188	195	364	400	398	1.03033	0.819613	0.833325	1.79322	2.01396	2.03241	2.11479e-18	1.29433	up
Oncorhynchus_mykiss_newGene_13236	69	60	52	121	88	140	0.315548	0.270985	0.229019	0.614423	0.459002	0.736985	1.72034e-06	1.29425	up
gene42437	666	687	716	1478	1197	1227	7.5981	7.65256	7.827	18.6144	15.385	15.9929	2.72422e-41	1.29373	up
gene39165	307	237	217	441	552	449	1.02108	0.769461	0.692586	1.62267	2.07234	1.70866	7.22499e-17	1.29353	up
gene24693	1075	1092	1012	1875	1844	2257	3.71478	3.68294	3.34889	7.15116	7.17779	8.90663	1.07517e-39	1.2932	up
gene8673	73	87	69	159	167	114	0.929019	1.07513	0.84389	2.24234	2.3947	1.66112	4.05286e-08	1.29284	up
gene18651	132	134	109	229	244	239	1.35829	1.34845	1.07017	2.60858	2.83059	2.81365	5.63269e-13	1.29259	up
gene21613	197	191	192	430	354	315	1.97735	1.86942	1.84269	4.76708	4.00532	3.61069	3.14828e-17	1.29119	up
gene45868	53	51	35	93	92	84	0.516489	0.483501	0.328526	1.00402	1.00643	0.937237	6.95033e-06	1.29046	up
gene45223	64	82	50	151	137	91	0.71709	0.891704	0.533335	1.86229	1.72344	1.15381	1.98192e-06	1.28982	up
gene649	384	430	399	801	800	683	8.60162	9.41585	8.54349	19.805	20.2291	17.4952	5.02688e-32	1.28979	up
gene7759	577	464	440	949	931	907	6.68503	5.23936	4.87886	12.1382	12.1536	12.0023	1.75729e-30	1.28977	up
Oncorhynchus_mykiss_newGene_22012	59	54	54	103	107	110	0.746475	0.673125	0.694514	1.42236	1.51559	1.74886	4.24678e-07	1.28845	up
gene33907	1347	1204	1312	2549	2358	2333	2.14451	1.86088	1.993	4.48112	4.21322	4.24475	9.15296e-68	1.28783	up
gene15906	563	487	458	979	871	981	1.92229	1.62086	1.49615	3.68722	3.35025	3.82287	1.30644e-31	1.28746	up
gene9455	259	262	240	571	495	373	0.873563	0.853317	0.762976	2.10703	1.85959	1.4217	1.52545e-17	1.28695	up
gene9421	534	430	467	967	970	756	2.2004	1.73049	1.84254	4.40054	4.50611	3.55981	1.04733e-27	1.28692	up
Oncorhynchus_mykiss_newGene_23627	372	340	386	653	808	603	1.2574	1.12467	1.39936	2.15321	2.64509	1.85963	5.35481e-24	1.28584	up
gene6758	334	329	386	743	650	579	4.43943	4.24088	4.90042	11.1911	9.94744	9.02161	8.09383e-26	1.28536	up
gene12206	1027	961	1019	2062	1735	1832	4.2306	3.86021	4.01985	9.37065	8.04695	8.61759	1.58722e-53	1.28507	up
Oncorhynchus_mykiss_newGene_13514	603	575	528	1199	1031	970	4.70932	4.37313	3.94652	10.3177	9.05616	8.63596	3.2257e-36	1.28455	up
Oncorhynchus_mykiss_newGene_14001	34	9	16	37	42	41	0.547402	0.103877	0.180151	0.490131	0.634636	0.645593	0.0055594	1.28437	up
gene35481	515	472	420	781	725	1132	1.70601	1.52388	1.33163	2.8542	2.70598	4.28399	1.05497e-16	1.28436	up
gene42730	3185	3286	3269	6347	6098	5749	40.0008	40.2757	39.3207	87.9725	86.2763	82.463	3.41773e-113	1.28399	up
gene18656	562	586	560	1103	1120	974	4.46693	4.54461	4.25983	9.67313	10.0214	8.8337	1.3669e-42	1.2834	up
gene34471	588	604	711	1260	1259	1046	8.67944	8.69513	10.0557	20.5213	20.9402	17.6321	5.23004e-36	1.28336	up
gene45256	224	267	211	417	413	486	1.35027	1.56871	1.21934	2.78197	2.81253	3.35456	7.06372e-18	1.28148	up
Oncorhynchus_mykiss_newGene_9907	32	30	22	54	68	43	0.413612	0.369653	0.263212	0.775214	0.957136	0.629378	0.000465015	1.28098	up
gene21065	144	148	190	321	303	282	1.23766	1.23623	1.55989	3.0403	2.93254	2.76985	8.66308e-15	1.28007	up
gene13948	637	611	641	1239	1098	1185	5.43644	5.09281	5.24501	11.6829	10.5663	11.5626	2.5453e-44	1.27935	up
gene8384	55	65	60	81	129	133	0.403454	0.371454	0.333854	0.52439	0.849938	1.13292	3.57958e-06	1.27847	up
gene1538	2239	2257	2444	4543	4587	3803	23.5631	23.1728	24.6647	52.9739	54.3638	45.9729	3.87014e-68	1.27843	up
gene26803	1569	1448	1455	3136	2866	2348	7.81688	7.04113	6.94054	17.2432	16.0843	13.3614	8.50205e-48	1.27841	up
gene34857	45	47	60	88	94	108	0.166103	0.168269	0.210334	0.358617	0.3895	0.45397	3.81881e-06	1.27822	up
gene32064	610	603	595	1143	1126	1099	2.52647	2.43755	2.35926	5.22683	5.2553	5.20104	1.58939e-47	1.27816	up
gene38310	468	450	375	859	798	757	3.23182	3.28262	2.30542	6.0213	6.45602	5.78456	9.22445e-30	1.27736	up
gene23318	155	238	209	346	284	501	4.23892	6.3731	5.48776	10.4699	8.76874	15.6992	9.9265e-10	1.27726	up
gene45058	30	28	24	59	53	48	0.495869	0.434071	0.341594	1.15114	0.913829	0.953824	0.000338436	1.27674	up
Oncorhynchus_mykiss_newGene_2920	23	13	27	40	36	49	0.213295	0.113285	0.243401	0.417223	0.386585	0.530407	0.00241737	1.27655	up
gene25980	1583	1516	1623	3097	3114	2577	11.7615	10.9965	11.5561	25.3987	26.0716	21.8766	5.85871e-62	1.27612	up
gene11033	272	211	235	421	439	480	1.90746	1.44763	1.58276	3.26696	3.47833	3.85548	9.79593e-19	1.27575	up
gene2051	505	471	445	821	746	1075	3.95043	3.59622	3.33034	7.08656	6.57879	9.60922	1.8236e-20	1.27374	up
gene36009	436	455	468	842	852	831	2.15968	2.19933	2.22261	4.60789	4.76051	4.70467	1.9905e-37	1.27362	up
[truncated: 3,001 more rows]

## Sheet: GO enrichment
#GO_classify1	GO_classify2	DE	Percentage(%)
#Total_gene		3808
cellular component	extracellular region	185	4.85819
cellular component	cell	1646	43.2248
cellular component	nucleoid	2	0.052521
cellular component	membrane	1130	29.6744
cellular component	cell junction	91	2.38971
cellular component	membrane-enclosed lumen	396	10.3992
cellular component	macromolecular complex	501	13.1565
cellular component	organelle	1319	34.6376
cellular component	other organism	43	1.1292
cellular component	other organism part	43	1.1292
cellular component	extracellular region part	102	2.67857
cellular component	organelle part	774	20.3256
cellular component	membrane part	921	24.1859
cellular component	synapse part	51	1.33929
cellular component	cell part	1642	43.1197
cellular component	synapse	64	1.68067
cellular component	supramolecular complex	68	1.78571
molecular function	transcription factor activity, protein binding	69	1.81197
molecular function	nucleic acid binding transcription factor activity	251	6.59139
molecular function	catalytic activity	1205	31.6439
molecular function	signal transducer activity	193	5.06828
molecular function	structural molecule activity	52	1.36555
molecular function	transporter activity	178	4.67437
molecular function	binding	2253	59.1649
molecular function	electron carrier activity	12	0.315126
molecular function	morphogen activity	1	0.0262605
molecular function	antioxidant activity	7	0.183824
molecular function	metallochaperone activity	0	0
molecular function	protein tag	5	0.131303
molecular function	chemoattractant activity	4	0.105042
molecular function	translation regulator activity	11	0.288866
molecular function	chemorepellent activity	1	0.0262605
molecular function	molecular transducer activity	188	4.93697
molecular function	toxin activity	0	0
molecular function	molecular function regulator	172	4.51681
biological process	reproduction	215	5.64601
biological process	cell killing	0	0
biological process	immune system process	202	5.30462
biological process	behavior	90	2.36345
biological process	metabolic process	1347	35.3729
biological process	cellular process	1945	51.0767
biological process	reproductive process	213	5.59349
biological process	biological adhesion	96	2.52101
biological process	signaling	637	16.7279
biological process	multicellular organismal process	633	16.6229
biological process	developmental process	573	15.0473
biological process	growth	60	1.57563
biological process	locomotion	160	4.20168
biological process	single-organism process	1611	42.3057
biological process	rhythmic process	43	1.1292
biological process	response to stimulus	961	25.2363
biological process	localization	601	15.7826
biological process	multi-organism process	225	5.90861
biological process	biological regulation	1516	39.8109
biological process	cellular component organization or biogenesis	606	15.9139
biological process	cell aggregation	1	0.0262605
biological process	detoxification	8	0.210084
biological process	presynaptic process involved in chemical synaptic transmission	8	0.210084

## Sheet: KEGG enrichment
ID	Description	GeneRatio	BgRatio	enrich_factor	pvalue	qvalue
ko03030	DNA replication	0.0218	0.0051	4.25	1.28928e-15	2.56499e-13
ko04110	Cell cycle	0.0447	0.019	2.35	4.26015e-13	4.23773e-11
ko04621	NOD-like receptor signaling pathway	0.059	0.0299	1.98	8.98274e-12	5.95697e-10
ko03430	Mismatch repair	0.0115	0.0023	4.9	3.23715e-10	1.61006e-08
ko05160	Hepatitis C	0.008	0.0014	5.76	1.02244e-08	4.06825e-07
ko04115	p53 signaling pathway	0.0264	0.0117	2.25	1.08481e-07	3.59699e-06
ko00100	Steroid biosynthesis	0.0092	0.0023	4.01	5.81007e-07	1.65128e-05
ko03420	Nucleotide excision repair	0.0172	0.0066	2.59	7.93626e-07	1.97362e-05
ko04120	Ubiquitin mediated proteolysis	0.0407	0.0229	1.78	1.05425e-06	2.33045e-05
ko03440	Homologous recombination	0.0126	0.0045	2.79	6.22233e-06	0.000123792
ko04218	Cellular senescence	0.0436	0.0271	1.6	2.26713e-05	0.000410036
ko04137	Mitophagy - animal	0.0235	0.0125	1.88	5.36168e-05	0.00088891
ko05162	Measles	0.0034	0.0006	6.17	0.000124809	0.00191004
ko04620	Toll-like receptor signaling pathway	0.0281	0.0171	1.65	0.000334666	0.0046955
ko04623	Cytosolic DNA-sensing pathway	0.016	0.0081	1.97	0.000354026	0.0046955
ko00260	Glycine, serine and threonine metabolism	0.012	0.0055	2.2	0.000406866	0.00505905
ko03410	Base excision repair	0.0115	0.0052	2.19	0.000608986	0.00712683
ko00900	Terpenoid backbone biosynthesis	0.0063	0.0021	2.98	0.000720171	0.00795979
ko05164	Influenza A	0.0057	0.0018	3.12	0.000841228	0.00880843
ko00240	Pyrimidine metabolism	0.0149	0.0079	1.88	0.00115824	0.0115214
ko04217	Necroptosis	0.0344	0.0232	1.48	0.00131908	0.0124966
ko03460	Fanconi anemia pathway	0.012	0.006	2	0.00153457	0.0138772
ko03013	RNA transport	0.0338	0.0235	1.44	0.00266162	0.0230227
ko03050	Proteasome	0.0126	0.007	1.8	0.00485077	0.0402104
ko05206	MicroRNAs in cancer	0.0046	0.0016	2.84	0.00524294	0.0417227
ko00270	Cysteine and methionine metabolism	0.012	0.0068	1.77	0.00688621	0.052692
ko05030	Cocaine addiction	0.0011	0.0001	10.28	0.00945525	0.0688669
ko00561	Glycerolipid metabolism	0.0143	0.0088	1.63	0.0101356	0.0688669
ko04910	Insulin signaling pathway	0.0321	0.0235	1.36	0.0102804	0.0688669
ko04622	RIG-I-like receptor signaling pathway	0.0189	0.0125	1.51	0.0103847	0.0688669
ko04920	Adipocytokine signaling pathway	0.0178	0.0117	1.52	0.0123507	0.0765509
ko00400	Phenylalanine, tyrosine and tryptophan biosynthesis	0.0034	0.0012	2.94	0.012641	0.0765509
ko04625	C-type lectin receptor signaling pathway	0.0287	0.0208	1.37	0.0128744	0.0765509
ko04141	Protein processing in endoplasmic reticulum	0.0413	0.0318	1.3	0.0130825	0.0765509
ko04068	FoxO signaling pathway	0.0304	0.0232	1.31	0.0261238	0.148493
ko00600	Sphingolipid metabolism	0.0109	0.007	1.56	0.0331889	0.183412
ko00330	Arginine and proline metabolism	0.0115	0.0075	1.53	0.0349302	0.184056
ko01230	Biosynthesis of amino acids	0.016	0.0113	1.43	0.0351557	0.184056
ko00360	Phenylalanine metabolism	0.0046	0.0022	2.06	0.0362183	0.184757
ko00220	Arginine biosynthesis	0.0057	0.0031	1.84	0.0419034	0.208415
ko04310	Wnt signaling pathway	0.0367	0.0299	1.23	0.0508391	0.246691
ko05165	Human papillomavirus infection	0.0034	0.0016	2.13	0.0568852	0.269456
ko04150	mTOR signaling pathway	0.0315	0.0256	1.23	0.0629926	0.288585
ko04060	Cytokine-cytokine receptor interaction	0.039	0.0325	1.2	0.0652206	0.288585
ko05205	Proteoglycans in cancer	0.0029	0.0013	2.24	0.0662675	0.288585
ko00051	Fructose and mannose metabolism	0.0074	0.0047	1.57	0.0667257	0.288585
ko00760	Nicotinate and nicotinamide metabolism	0.008	0.0055	1.47	0.0921551	0.390086
ko00061	Fatty acid biosynthesis	0.0052	0.0032	1.62	0.0980863	0.406542
ko05016	Huntington disease	0.0017	0.0007	2.57	0.103904	0.415951
ko00250	Alanine, aspartate and glutamate metabolism	0.008	0.0056	1.44	0.104538	0.415951
ko04350	TGF-beta signaling pathway	0.0206	0.0167	1.23	0.109255	0.426195
ko04210	Apoptosis	0.0287	0.0241	1.19	0.11429	0.437264
ko00020	Citrate cycle (TCA cycle)	0.0063	0.0042	1.49	0.117017	0.439248
ko04012	ErbB signaling pathway	0.0172	0.0138	1.24	0.12444	0.458404
ko04340	Hedgehog signaling pathway	0.0103	0.0077	1.33	0.128041	0.458404
ko04070	Phosphatidylinositol signaling system	0.0195	0.016	1.22	0.132092	0.458404
ko00830	Retinol metabolism	0.0086	0.0063	1.36	0.133257	0.458404
ko03015	mRNA surveillance pathway	0.0172	0.0139	1.23	0.133641	0.458404
ko00920	Sulfur metabolism	0.0023	0.0012	1.96	0.141094	0.472212
ko00780	Biotin metabolism	0.0011	0.0004	2.94	0.142921	0.472212
ko00790	Folate biosynthesis	0.0052	0.0035	1.49	0.144787	0.472212
ko00450	Selenocompound metabolism	0.0029	0.0017	1.71	0.161572	0.518457
ko04146	Peroxisome	0.0138	0.0113	1.22	0.183602	0.575304
ko00261	Monobactam biosynthesis	0.0006	0.0001	5.14	0.185071	0.575304
ko00670	One carbon pool by folate	0.0034	0.0022	1.54	0.188836	0.577976
ko00620	Pyruvate metabolism	0.0074	0.0058	1.29	0.209318	0.627732
ko00630	Glyoxylate and dicarboxylate metabolism	0.0063	0.0048	1.32	0.21213	0.627732
ko05222	Small cell lung cancer	0.0011	0.0005	2.28	0.215743	0.627732
ko00970	Aminoacyl-tRNA biosynthesis	0.0063	0.0048	1.3	0.223086	0.627732
ko00471	D-Glutamine and D-glutamate metabolism	0.0017	0.0009	1.81	0.225455	0.627732
ko00524	Neomycin, kanamycin and gentamicin biosynthesis	0.0017	0.0009	1.81	0.225455	0.627732
ko00562	Inositol phosphate metabolism	0.0143	0.0122	1.17	0.227179	0.627732
ko04330	Notch signaling pathway	0.0155	0.0134	1.16	0.239674	0.653186
ko05203	Viral carcinogenesis	0.0023	0.0014	1.58	0.242978	0.653242
ko04928	Parathyroid hormone synthesis, secretion and action	0.0011	0.0006	2.06	0.253302	0.663077
ko04934	Cushing syndrome	0.0011	0.0006	2.06	0.253302	0.663077
ko01200	Carbon metabolism	0.0189	0.0168	1.12	0.264946	0.684551
ko01212	Fatty acid metabolism	0.0103	0.0088	1.17	0.274662	0.700555
ko04650	Natural killer cell mediated cytotoxicity	0.0017	0.0011	1.62	0.279825	0.704688
ko04151	PI3K-Akt signaling pathway	0.0023	0.0016	1.47	0.287576	0.715156
ko00513	Various types of N-glycan biosynthesis	0.008	0.0068	1.18	0.297659	0.731093
ko05200	Pathways in cancer	0.0034	0.0026	1.31	0.305148	0.739265
ko04914	Progesterone-mediated oocyte maturation	0.0143	0.0128	1.12	0.30875	0.739265
ko00983	Drug metabolism - other enzymes	0.0086	0.0074	1.16	0.312134	0.739265
ko04152	AMPK signaling pathway	0.0011	0.0007	1.71	0.328393	0.759407
ko04658	Th1 and Th2 cell differentiation	0.0006	0.0002	2.57	0.335907	0.759407
ko04976	Bile secretion	0.0006	0.0002	2.57	0.335907	0.759407
ko05131	Shigellosis	0.0006	0.0002	2.57	0.335907	0.759407
ko03450	Non-homologous end-joining	0.0023	0.0017	1.33	0.356132	0.796084
ko00120	Primary bile acid biosynthesis	0.0029	0.0023	1.25	0.368456	0.803156
ko00052	Galactose metabolism	0.0052	0.0045	1.14	0.389386	0.803156
ko00040	Pentose and glucuronate interconversions	0.0034	0.0029	1.19	0.39453	0.803156
ko03020	RNA polymerase	0.0034	0.0029	1.19	0.39453	0.803156
ko00564	Glycerophospholipid metabolism	0.0143	0.0134	1.07	0.397872	0.803156
ko01522	Endocrine resistance	0.0006	0.0003	2.06	0.400513	0.803156
ko04971	Gastric acid secretion	0.0006	0.0003	2.06	0.400513	0.803156
ko05014	Amyotrophic lateral sclerosis	0.0006	0.0003	2.06	0.400513	0.803156
ko05034	Alcoholism	0.0006	0.0003	2.06	0.400513	0.803156
ko04664	Fc epsilon RI signaling pathway	0.0011	0.0008	1.47	0.401279	0.803156
ko00640	Propanoate metabolism	0.0052	0.0046	1.13	0.403703	0.803156
ko00072	Synthesis and degradation of ketone bodies	0.0017	0.0013	1.29	0.41751	0.816463
ko04714	Thermogenesis	0.0011	0.0008	1.37	0.436316	0.816463
ko00010	Glycolysis / Gluconeogenesis	0.0092	0.0086	1.06	0.439983	0.816463
ko00380	Tryptophan metabolism	0.0052	0.0047	1.09	0.446612	0.816463
ko04062	Chemokine signaling pathway	0.0006	0.0003	1.71	0.458838	0.816463
ko04630	JAK-STAT signaling pathway	0.0006	0.0003	1.71	0.458838	0.816463
ko04922	Glucagon signaling pathway	0.0006	0.0003	1.71	0.458838	0.816463
ko04972	Pancreatic secretion	0.0006	0.0003	1.71	0.458838	0.816463
ko05223	Non-small cell lung cancer	0.0006	0.0003	1.71	0.458838	0.816463
ko05224	Breast cancer	0.0006	0.0003	1.71	0.458838	0.816463
ko01040	Biosynthesis of unsaturated fatty acids	0.0046	0.0042	1.08	0.462496	0.816463
ko00510	N-Glycan biosynthesis	0.0086	0.0082	1.05	0.462735	0.816463
ko04140	Autophagy - animal	0.0258	0.0252	1.02	0.463743	0.816463
ko00350	Tyrosine metabolism	0.0052	0.0048	1.06	0.475003	0.828953
ko00480	Glutathione metabolism	0.0069	0.0066	1.05	0.480507	0.831266
ko01210	2-Oxocarboxylic acid metabolism	0.0029	0.0026	1.09	0.486997	0.835231
ko00310	Lysine degradation	0.0132	0.0129	1.02	0.494083	0.840142
ko05219	Bladder cancer	0.0006	0.0004	1.47	0.51149	0.86237
ko00130	Ubiquinone and other terpenoid-quinone biosynthesis	0.0017	0.0016	1.1	0.521232	0.864149
ko04013	MAPK signaling pathway - fly	0.0017	0.0016	1.1	0.521232	0.864149
ko00590	Arachidonic acid metabolism	0.0074	0.0075	1	0.546797	0.868766
ko04728	Dopaminergic synapse	0.0006	0.0004	1.29	0.559023	0.868766
ko04722	Neurotrophin signaling pathway	0.0011	0.0011	1.08	0.564059	0.868766
ko00910	Nitrogen metabolism	0.0023	0.0023	1	0.574299	0.868766
ko02010	ABC transporters	0.0069	0.007	0.98	0.574974	0.868766
ko00500	Starch and sucrose metabolism	0.0046	0.0047	0.98	0.579115	0.868766
ko00534	Glycosaminoglycan biosynthesis - heparan sulfate / heparin	0.0046	0.0047	0.98	0.579115	0.868766
ko04010	MAPK signaling pathway	0.0521	0.0531	0.98	0.588081	0.868766
ko04380	Osteoclast differentiation	0.0011	0.0011	1.03	0.592569	0.868766
ko04550	Signaling pathways regulating pluripotency of stem cells	0.0006	0.0005	1.14	0.601933	0.868766
ko00980	Metabolism of xenobiotics by cytochrome P450	0.0034	0.0037	0.93	0.630328	0.868766
ko00062	Fatty acid elongation	0.004	0.0043	0.93	0.631321	0.868766
ko04931	Insulin resistance	0.0006	0.0006	1.03	0.64067	0.868766
ko00532	Glycosaminoglycan biosynthesis - chondroitin sulfate / dermatan sulfate	0.0029	0.0031	0.92	0.646229	0.868766
ko00512	Mucin type O-glycan biosynthesis	0.0052	0.0056	0.92	0.658516	0.868766
ko05166	Human T-cell leukemia virus 1 infection	0.0011	0.0013	0.89	0.669626	0.868766
ko00511	Other glycan degradation	0.0017	0.002	0.88	0.675162	0.868766
ko04666	Fc gamma R-mediated phagocytosis	0.0006	0.0006	0.93	0.675639	0.868766
ko04977	Vitamin digestion and absorption	0.0006	0.0006	0.93	0.675639	0.868766
ko05211	Renal cell carcinoma	0.0006	0.0006	0.93	0.675639	0.868766
ko03320	PPAR signaling pathway	0.0103	0.0113	0.92	0.687598	0.868766
ko04371	Apelin signaling pathway	0.0252	0.0269	0.94	0.695787	0.868766
ko00565	Ether lipid metabolism	0.0063	0.0071	0.89	0.701348	0.868766
ko04066	HIF-1 signaling pathway	0.0006	0.0007	0.86	0.707207	0.868766
ko04391	Hippo signaling pathway - fly	0.0006	0.0007	0.86	0.707207	0.868766
ko04919	Thyroid hormone signaling pathway	0.0006	0.0007	0.86	0.707207	0.868766
ko05225	Hepatocellular carcinoma	0.0006	0.0007	0.86	0.707207	0.868766
ko00563	Glycosylphosphatidylinositol (GPI)-anchor biosynthesis	0.0017	0.0021	0.83	0.711768	0.868766
ko04320	Dorso-ventral axis formation	0.0011	0.0014	0.82	0.714135	0.868766
ko00650	Butanoate metabolism	0.0023	0.0028	0.82	0.729706	0.868766
ko04014	Ras signaling pathway	0.0023	0.0028	0.81	0.744021	0.868766
ko00592	alpha-Linolenic acid metabolism	0.0023	0.0029	0.79	0.757751	0.868766
ko04360	Axon guidance	0.0074	0.0087	0.86	0.760595	0.868766
ko04723	Retrograde endocannabinoid signaling	0.0006	0.0008	0.73	0.761429	0.868766
ko04970	Salivary secretion	0.0006	0.0008	0.73	0.761429	0.868766
ko00860	Porphyrin and chlorophyll metabolism	0.0029	0.0036	0.79	0.770386	0.868766
ko04114	Oocyte meiosis	0.0143	0.0163	0.88	0.778323	0.868766
ko04660	T cell receptor signaling pathway	0.0006	0.0008	0.69	0.784651	0.868766
ko05167	Kaposi sarcoma-associated herpesvirus infection	0.0006	0.0008	0.69	0.784651	0.868766
ko00591	Linoleic acid metabolism	0.0023	0.0031	0.75	0.795517	0.868766
ko00603	Glycosphingolipid biosynthesis - globo and isoglobo series	0.0023	0.0031	0.75	0.795517	0.868766
ko00982	Drug metabolism - cytochrome P450	0.0023	0.0031	0.75	0.795517	0.868766
ko00340	Histidine metabolism	0.0017	0.0024	0.72	0.802475	0.868766
ko04611	Platelet activation	0.0006	0.0009	0.64	0.805614	0.868766
ko05135	Yersinia infection	0.0006	0.0009	0.64	0.805614	0.868766
ko05412	Arrhythmogenic right ventricular cardiomyopathy	0.0006	0.0009	0.64	0.805614	0.868766
ko04136	Autophagy - other	0.0034	0.0045	0.76	0.811961	0.868766
ko00531	Glycosaminoglycan degradation	0.0017	0.0025	0.7	0.814998	0.868766
ko00770	Pantothenate and CoA biosynthesis	0.0011	0.0017	0.66	0.818326	0.868766
ko04510	Focal adhesion	0.0355	0.0394	0.9	0.823012	0.868766
ko04064	NF-kappa B signaling pathway	0.0006	0.0009	0.6	0.824538	0.868766
ko04662	B cell receptor signaling pathway	0.0006	0.0009	0.6	0.824538	0.868766
ko05410	Hypertrophic cardiomyopathy	0.0006	0.0009	0.6	0.824538	0.868766
ko05414	Dilated cardiomyopathy	0.0006	0.0009	0.6	0.824538	0.868766
ko05416	Viral myocarditis	0.0006	0.0009	0.6	0.824538	0.868766
ko04370	VEGF signaling pathway	0.0086	0.0105	0.82	0.824764	0.868766
ko00280	Valine, leucine and isoleucine degradation	0.0046	0.006	0.77	0.828717	0.868766
ko04392	Hippo signaling pathway - multiple species	0.0011	0.0018	0.64	0.831946	0.868766
ko00604	Glycosphingolipid biosynthesis - ganglio series	0.0017	0.0026	0.67	0.838027	0.868766
ko00440	Phosphonate and phosphinate metabolism	0.0006	0.001	0.57	0.84162	0.868766
ko05132	Salmonella infection	0.0338	0.038	0.89	0.846401	0.868766
ko00740	Riboflavin metabolism	0.0006	0.0011	0.54	0.85704	0.868766
ko00410	beta-Alanine metabolism	0.0023	0.0035	0.65	0.873348	0.868766
ko04015	Rap1 signaling pathway	0.0029	0.0043	0.67	0.880461	0.868766
ko04142	Lysosome	0.0166	0.0203	0.82	0.893976	0.868766
ko04130	SNARE interactions in vesicular transport	0.0029	0.0045	0.64	0.899628	0.868766
ko05202	Transcriptional misregulation in cancer	0.0011	0.0022	0.53	0.904073	0.868766
ko04144	Endocytosis	0.0407	0.0467	0.87	0.90756	0.868766
ko00071	Fatty acid degradation	0.0029	0.0046	0.62	0.916068	0.868766
ko04390	Hippo signaling pathway	0.0011	0.0023	0.5	0.918617	0.868766
ko04020	Calcium signaling pathway	0.0372	0.0435	0.86	0.922267	0.868766
ko04610	Complement and coagulation cascades	0.0006	0.0014	0.41	0.922688	0.868766
ko03022	Basal transcription factors	0.0023	0.004	0.58	0.924158	0.868766
ko04916	Melanogenesis	0.0132	0.0171	0.77	0.92548	0.868766
ko00514	Other types of O-glycan biosynthesis	0.0052	0.0077	0.67	0.929154	0.868766
ko00730	Thiamine metabolism	0.0006	0.0014	0.4	0.930218	0.868766
ko00140	Steroid hormone biosynthesis	0.0029	0.0048	0.59	0.934274	0.868766
ko04912	GnRH signaling pathway	0.0126	0.0166	0.76	0.934624	0.868766
ko04122	Sulfur relay system	0.0006	0.0016	0.35	0.948689	0.868766
ko00030	Pentose phosphate pathway	0.0023	0.0043	0.53	0.949327	0.868766
ko03040	Spliceosome	0.0138	0.0186	0.74	0.956295	0.868766
ko00430	Taurine and hypotaurine metabolism	0.0006	0.0018	0.31	0.965948	0.868766
ko04216	Ferroptosis	0.0034	0.0062	0.55	0.967138	0.868766
ko03018	RNA degradation	0.0057	0.0093	0.62	0.968846	0.868766
ko00190	Oxidative phosphorylation	0.0097	0.0145	0.67	0.973493	0.868766
ko00053	Ascorbate and aldarate metabolism	0.0006	0.002	0.29	0.974965	0.868766
ko04530	Tight junction	0.0246	0.032	0.77	0.975154	0.868766
ko04540	Gap junction	0.0103	0.0159	0.65	0.984775	0.868766
ko00515	Mannose type O-glycan biosynthesis	0.0017	0.0043	0.4	0.985024	0.868766
ko00230	Purine metabolism	0.0132	0.0196	0.67	0.987218	0.868766
ko04974	Protein digestion and absorption	0.0006	0.0024	0.24	0.987788	0.868766
ko03060	Protein export	0.0006	0.0025	0.23	0.988979	0.868766
ko03008	Ribosome biogenesis in eukaryotes	0.0063	0.0111	0.57	0.989206	0.868766
ko00533	Glycosaminoglycan biosynthesis - keratan sulfate	0.0006	0.0026	0.22	0.991023	0.868766
ko04672	Intestinal immune network for IgA production	0.0023	0.0058	0.4	0.992898	0.868766
ko05168	Herpes simplex virus 1 infection	0.0745	0.0907	0.82	0.995163	0.868766
ko00520	Amino sugar and nucleotide sugar metabolism	0.0029	0.0071	0.4	0.996047	0.868766
ko04145	Phagosome	0.0166	0.0254	0.66	0.996069	0.868766
ko00601	Glycosphingolipid biosynthesis - lacto and neolacto series	0.0017	0.0055	0.31	0.997341	0.868766
ko04520	Adherens junction	0.0103	0.018	0.57	0.997628	0.868766
ko04512	ECM-receptor interaction	0.0115	0.0198	0.58	0.998185	0.868766
ko04810	Regulation of actin cytoskeleton	0.0258	0.0377	0.68	0.998391	0.868766
ko04744	Phototransduction	0.0011	0.0051	0.23	0.999042	0.868766
ko04514	Cell adhesion molecules	0.0201	0.0327	0.61	0.999651	0.868766
ko04270	Vascular smooth muscle contraction	0.012	0.0223	0.54	0.999655	0.868766
ko04260	Cardiac muscle contraction	0.0069	0.0158	0.44	0.999836	0.868766
ko04261	Adrenergic signaling in cardiomyocytes	0.0138	0.0286	0.48	0.999994	0.868766
ko03010	Ribosome	0.0006	0.0152	0.04	1	0.868766
ko04080	Neuroactive ligand-receptor interaction	0.0235	0.0606	0.39	1	0.868766
