# Supplementary material for: Comparative transcriptome analysis of rainbow trout gonadal cells (RTG-2) infected with U and J genogroup infectious hematopoietic necrosis virus
Source: Front Microbiol. 2023 Jan 17;13:1109606. doi: 10.3389/fmicb.2022.1109606 (PMC9887044; doi:10.3389/fmicb.2022.1109606)
Supplement: Supplementary file 1 [file Data_Sheet_1.ZIP › Supplementary Tables/Supplementary Table 5.xls]

## Sheet: U_vs_J.DEG.final
#ID	U24h01_Count	U24h02_Count	U24h03_Count	J24h01_Count	J24h02_Count	J24h03_Count	U24h01_FPKM	U24h02_FPKM	U24h03_FPKM	J24h01_FPKM	J24h02_FPKM	J24h03_FPKM	FDR	log2FC	regulated
Oncorhynchus_mykiss_newGene_11453	59	88	92	177	129	219	2.10399	4.09443	3.41694	20.2385	20.1267	24.2066	1.09e-41	2.83334	up
Oncorhynchus_mykiss_newGene_24609	126	99	93	173	194	269	5.65723	4.55566	4.34032	25.3827	29.7775	38.0402	1.55e-52	2.77204	up
Oncorhynchus_mykiss_newGene_32344	109	122	81	157	198	230	2.54186	2.83245	1.8364	12.046	15.6445	17.2926	7.86e-47	2.67992	up
Oncorhynchus_mykiss_newGene_32342	1565	1777	1488	2609	2803	2548	5.47419	6.34567	5.38752	29.6563	33.389	28.214	2.06e-220	2.631	up
Oncorhynchus_mykiss_newGene_26887	1297	1392	1360	1777	2142	2265	20.1235	22.0587	21.8486	89.6263	113.215	110.364	4.32e-188	2.51486	up
Oncorhynchus_mykiss_newGene_32122	18	17	9	33	37	34	0.226412	0.216086	0.121501	1.39447	1.6266	1.40022	2.17e-13	2.48703	up
Oncorhynchus_mykiss_newGene_1313	77	32	73	100	118	108	0.400897	0.168223	0.392791	1.68057	2.09212	1.76247	5.15e-22	2.46912	up
Oncorhynchus_mykiss_newGene_5823	176	171	157	204	235	363	3.56686	3.54971	3.29082	13.4857	16.2376	23.1356	2.95e-45	2.46794	up
Oncorhynchus_mykiss_newGene_1312	130	185	135	243	218	224	0.439442	0.662555	0.493188	2.82721	2.67874	2.42502	4.73e-48	2.42819	up
Oncorhynchus_mykiss_newGene_10979	14071	10139	14991	18686	16784	22925	382.402	281.254	421.593	1650.03	1553.01	1955.52	5.54e-35	2.35373	up
Oncorhynchus_mykiss_newGene_17894	3	13	16	18	26	43	0.054188	0.273731	0.335089	1.22048	1.8397	2.77219	3.48e-09	2.28496	up
Oncorhynchus_mykiss_newGene_25523	15	27	20	39	64	22	0.100218	0.192456	0.144982	0.884188	1.53031	0.480602	1.72e-10	2.25748	up
Oncorhynchus_mykiss_newGene_9653	13781	14839	15106	17496	18058	18851	155.032	170.404	175.854	639.541	691.658	665.617	1.43e-299	2.23644	up
Oncorhynchus_mykiss_newGene_15266	9996	10903	11356	11743	13261	15038	384.951	428.579	452.571	1469.38	1738.8	1817.67	1.01e-185	2.22215	up
Oncorhynchus_mykiss_newGene_15285	54	19	78	97	66	89	0.290215	0.10055	0.716893	1.91386	1.42855	1.70226	1.35e-12	2.20698	up
Oncorhynchus_mykiss_newGene_19807	10	8	4	19	23	16	0.101617	0.086974	0.045367	0.680576	0.833211	0.526221	2.62e-08	2.20167	up
Oncorhynchus_mykiss_newGene_3592	41009	45936	51371	53451	57270	57532	227.454	274.004	314.965	1034.07	1134.54	1008.12	1.37e-162	2.1928	up
Oncorhynchus_mykiss_newGene_4499	129359	134223	105155	156350	170691	138182	1073.79	1153.03	998.277	4268.66	5008.65	3601.94	2.54e-45	2.19268	up
Oncorhynchus_mykiss_newGene_27701	10	11	9	15	24	29	0.177205	0.201263	0.164907	0.880358	1.52568	1.67296	8.03e-09	2.19197	up
Oncorhynchus_mykiss_newGene_28445	29305	34522	40318	42849	50658	42667	655.805	788.577	933.684	3115.71	3859.76	2996.89	4.62e-29	2.18075	up
Oncorhynchus_mykiss_newGene_28444	129208	128138	153735	158177	168391	165297	837.926	830.188	1002.21	3166.55	3496.37	3231.48	8.45e-169	2.17155	up
gene40721	48	51	80	80	87	85	0.230476	0.250831	0.396055	1.25156	1.42826	1.28599	4.97e-18	2.1707	up
Oncorhynchus_mykiss_newGene_28446	173590	175702	186747	193570	207048	237199	1117.4	1154.47	1243.96	4048.63	4537.68	4792.28	3.91e-256	2.16843	up
Oncorhynchus_mykiss_newGene_5707	14	26	23	35	32	40	0.344654	0.638999	0.565708	2.82663	2.58165	3.1388	7.97e-11	2.15602	up
Oncorhynchus_mykiss_newGene_17700	19614	18048	19352	21265	20605	23134	865.397	812.819	883.541	3048.5	3095.22	3203.64	0	2.11417	up
Oncorhynchus_mykiss_newGene_7886	3	9	16	26	15	28	0.059631	0.174956	0.3189	1.64961	0.994142	1.7517	1.06e-07	2.11301	up
Oncorhynchus_mykiss_newGene_4323	17	9	9	18	27	25	0.101879	0.056264	0.053336	0.349976	0.57715	0.489136	2.85e-08	2.09932	up
Oncorhynchus_mykiss_newGene_25912	1142	846	1322	1403	1589	1253	52.2254	39.4904	62.5604	208.494	247.348	179.822	8.34e-20	2.09888	up
Oncorhynchus_mykiss_newGene_25911	1929	1631	1905	1881	2813	2152	89.0201	76.8451	90.9998	282.054	442.141	311.856	2.25e-22	2.09699	up
gene15995	289	229	233	299	269	305	0.73221	0.593821	0.610776	2.4644	2.31949	2.42588	3.89e-53	2.08957	up
gene41436	12	23	33	33	43	37	0.037582	0.076128	0.114741	0.354954	0.484374	0.413591	1.12e-09	2.08812	up
Oncorhynchus_mykiss_newGene_19049	96	113	96	119	115	136	0.761163	0.982151	0.950669	2.80147	3.99435	3.71474	3.2e-27	2.08019	up
Oncorhynchus_mykiss_newGene_25504	12596	13526	15339	14449	17195	16424	93.2475	102.214	117.509	347.599	433.434	381.638	1.5e-47	2.07756	up
gene5899	58	41	73	86	61	80	0.486153	0.349802	0.636621	2.32925	1.73569	2.11278	2.74e-15	2.06452	up
Oncorhynchus_mykiss_newGene_15506	189	180	146	235	175	178	0.936046	0.912622	0.739823	3.55595	2.93572	2.43165	1.52e-31	2.02833	up
Oncorhynchus_mykiss_newGene_5546	5	13	0	25	13	19	0.073896	0.195966	0	1.25104	0.705557	0.924031	1.38e-06	2.02294	up
Oncorhynchus_mykiss_newGene_22862	33528	37018	42695	37967	44003	44857	2677.93	3018.04	3528.95	9853.31	11966.2	11245.2	5.01e-42	2.02185	up
Oncorhynchus_mykiss_newGene_20900	90	62	153	93	142	156	0.367672	0.259622	0.646935	1.22952	1.98172	2.00233	3.37e-14	2.01475	up
Oncorhynchus_mykiss_newGene_10271	101	118	119	126	115	146	1.55532	1.80464	1.88453	6.65701	6.24193	7.03988	8.39e-26	2.00191	up
Oncorhynchus_mykiss_newGene_26406	5	13	9	14	26	18	0.118066	0.419868	0.279559	1.40543	2.64541	1.66826	5.5e-07	2.00077	up
Oncorhynchus_mykiss_newGene_9651	549	411	404	494	441	537	5.93065	4.53658	4.51162	17.3494	16.2238	18.2187	9.56e-61	1.99769	up
Oncorhynchus_mykiss_newGene_10001	36	13	34	51	36	36	0.615234	0.222678	0.468716	2.2167	1.65657	1.62526	4.74e-09	1.98527	up
gene9548	249	290	320	336	284	305	1.92379	2.2923	2.56228	8.45874	7.4895	7.41298	3e-43	1.97318	up
Oncorhynchus_mykiss_newGene_9598	62	75	65	103	73	64	0.658612	0.823503	0.722749	3.61881	2.65979	2.1636	4.38e-15	1.9633	up
gene40871	16	13	11	35	22	14	0.423458	0.346396	0.316988	3.15192	2.09158	1.18886	2.99e-07	1.96329	up
Oncorhynchus_mykiss_newGene_13244	448	733	607	565	629	714	0.653106	1.11908	0.899634	2.52958	3.12096	3.25703	5.52e-42	1.95746	up
Oncorhynchus_mykiss_newGene_29976	22	36	18	35	33	39	0.42386	0.767652	0.368978	2.39842	2.25348	2.56906	3.55e-09	1.95598	up
Oncorhynchus_mykiss_newGene_1314	115	122	107	107	113	162	0.559684	0.606574	0.536923	1.69528	1.85973	2.46795	1.05e-22	1.949	up
Oncorhynchus_mykiss_newGene_12746	103640	105576	128650	112769	129108	117402	1244.43	1303.87	1670.99	4601.59	5499.05	4405.53	9.05e-35	1.94395	up
gene34444	166	201	226	202	219	209	1.68225	2.07694	2.37404	6.65802	7.56943	6.65456	4.38e-31	1.93206	up
Oncorhynchus_mykiss_newGene_13454	231	195	165	219	170	238	1.13522	0.96248	0.850655	3.43833	2.86067	3.62565	1.03e-31	1.93195	up
Oncorhynchus_mykiss_newGene_11329	200	191	199	207	246	173	0.885495	0.865472	0.984556	2.98147	3.71413	2.40227	8.94e-29	1.93151	up
Oncorhynchus_mykiss_newGene_24852	6	29	31	41	23	47	0.095384	0.510713	0.535998	2.24056	1.25873	2.50726	2.91e-07	1.9301	up
Oncorhynchus_mykiss_newGene_155	47	45	37	53	35	73	0.947566	0.786001	0.734253	2.77674	2.2571	4.25829	3.7e-11	1.92495	up
Oncorhynchus_mykiss_newGene_18444	39	26	23	38	30	49	0.356642	0.241604	0.218005	1.12498	0.935715	1.421	1.98e-09	1.92372	up
Oncorhynchus_mykiss_newGene_16815	44	51	38	49	60	50	0.494901	0.776599	0.662822	1.86364	2.59394	1.72974	5.52e-12	1.91572	up
Oncorhynchus_mykiss_newGene_15703	11841	15659	18506	17999	18438	15027	249.037	336.187	402.801	1230.05	1320.36	992.002	2.47e-16	1.9129	up
gene26904	34	25	14	28	45	30	0.342408	0.261627	0.148403	0.93038	1.54971	0.945944	4.37e-08	1.90856	up
Oncorhynchus_mykiss_newGene_32461	39	43	63	77	49	51	0.427757	0.478017	0.708264	2.74858	1.8328	1.74576	4.57e-11	1.90636	up
gene39768	127	109	123	123	148	110	0.936729	0.815923	0.936328	2.94238	3.69605	2.54303	5.22e-21	1.89591	up
Oncorhynchus_mykiss_newGene_24768	363	415	382	359	680	387	29.5534	26.0372	27.5181	58.6116	126.005	75.9258	5.57e-10	1.89187	up
Oncorhynchus_mykiss_newGene_11526	73	57	55	52	69	89	0.428765	0.439997	0.356239	0.941842	1.70952	2.3749	2.97e-13	1.88447	up
Oncorhynchus_mykiss_newGene_22466	56	65	82	74	58	99	0.30704	0.362149	0.464742	1.3102	1.07343	1.70375	1.61e-13	1.88358	up
Oncorhynchus_mykiss_newGene_15265	148358	142755	163854	126414	154431	164646	5104.26	5013.41	5833.74	14131.9	18089.9	17779.4	2.98e-115	1.88173	up
Oncorhynchus_mykiss_newGene_28891	22	30	36	24	44	49	0.485859	0.661811	0.817497	1.71092	3.26053	3.34578	1.6e-08	1.88142	up
Oncorhynchus_mykiss_newGene_31023	28	29	18	38	34	27	0.425226	0.440713	0.277212	1.86509	1.74808	1.25815	2.25e-08	1.87752	up
Oncorhynchus_mykiss_newGene_22998	97	94	96	114	107	83	1.55994	1.53435	1.60369	5.83269	5.59707	4.0923	7.67e-18	1.87065	up
gene37550	142	100	111	116	110	140	1.53397	1.10515	1.24356	4.06859	4.04436	4.75917	9.34e-21	1.86044	up
Oncorhynchus_mykiss_newGene_10253	34	45	32	58	28	50	0.761991	1.07773	0.753196	4.35745	2.17849	3.63072	2.89e-09	1.85236	up
Oncorhynchus_mykiss_newGene_10270	32	40	43	43	44	48	0.551928	0.691325	0.976614	2.34062	3.29105	3.59641	2.56e-10	1.85213	up
Oncorhynchus_mykiss_newGene_16914	17	28	20	30	27	30	0.214927	0.399025	0.294398	1.40486	1.28938	1.29964	9.08e-08	1.84899	up
gene25548	35	38	34	33	49	45	0.255564	0.282481	0.256068	0.776092	1.21583	1.02482	1.07e-09	1.84606	up
gene44630	196	190	274	253	191	222	4.39689	4.35357	6.37203	18.4752	14.6207	15.6338	3.94e-25	1.84486	up
Oncorhynchus_mykiss_newGene_18564	62	88	82	58	82	116	0.775536	1.08989	1.14813	2.22071	3.33562	4.43007	7.52e-13	1.84383	up
Oncorhynchus_mykiss_newGene_32343	97	81	91	54	113	129	2.42799	2.04778	2.34834	4.3282	9.60637	10.1133	1.31e-12	1.84174	up
Oncorhynchus_mykiss_newGene_18440	40	55	40	43	46	66	0.525606	0.778561	0.55491	2.20623	2.09606	2.88626	1.3e-10	1.83877	up
Oncorhynchus_mykiss_newGene_18558	596	616	607	528	523	670	1.23344	1.48247	1.43048	3.34488	3.46329	4.15981	3.69e-69	1.81962	up
Oncorhynchus_mykiss_newGene_18	37	34	18	34	48	29	0.513676	0.474367	0.261715	1.51488	2.29588	1.26365	7.69e-08	1.81479	up
Oncorhynchus_mykiss_newGene_32345	632	779	622	538	578	826	6.33751	7.9087	6.37624	17.4285	19.6336	25.8477	8.46e-44	1.81188	up
gene13135	45	55	66	54	70	57	0.298661	0.372522	0.456888	1.16199	1.59988	1.19857	2.59e-11	1.81096	up
gene3458	171	175	217	184	184	177	1.43392	1.49456	1.88654	5.02222	5.26797	4.65782	4.09e-26	1.80078	up
Oncorhynchus_mykiss_newGene_27889	24	20	17	29	26	24	0.47836	0.401892	0.345131	1.90524	1.75822	1.51187	3.6e-07	1.79487	up
gene9579	34	40	49	45	40	53	0.472242	0.573838	0.702466	2.04236	1.88315	2.30307	1.04e-09	1.79237	up
gene39334	106	118	147	121	127	117	1.25994	1.43251	1.80807	4.67642	5.13787	4.34067	1.96e-18	1.78461	up
Oncorhynchus_mykiss_newGene_10268	21	29	38	38	31	37	0.546488	0.757606	1.03155	3.23386	2.69498	3.04496	6.02e-08	1.78351	up
Oncorhynchus_mykiss_newGene_13860	40	26	42	50	38	36	1.84898	1.21409	2.17323	8.07074	6.38388	5.06167	1.33e-08	1.7797	up
Oncorhynchus_mykiss_newGene_31050	57	51	63	84	53	47	1.52051	1.17747	1.42967	6.78419	3.91442	3.48104	2.16e-10	1.77931	up
Oncorhynchus_mykiss_newGene_27259	6271	14767	14048	9654	18940	19025	270.4	650.035	626.912	1352.76	2780.82	2575.15	1.28e-06	1.77606	up
Oncorhynchus_mykiss_newGene_22599	125	122	116	95	145	114	1.54725	1.54676	1.51062	3.87564	6.11998	4.43349	3e-17	1.77184	up
Oncorhynchus_mykiss_newGene_25143	12	6	7	13	17	15	0.832204	0.424026	0.500635	2.89903	3.94046	3.11426	1.66e-05	1.77047	up
Oncorhynchus_mykiss_newGene_3664	85	31	100	118	49	84	0.782648	0.300125	1.02015	3.49852	1.44643	2.32634	4.69e-08	1.75983	up
Oncorhynchus_mykiss_newGene_9974	140	183	187	162	160	160	0.976525	1.29101	1.3419	3.70334	3.72545	3.4717	1.36e-22	1.7577	up
Oncorhynchus_mykiss_newGene_28594	46	30	27	52	28	39	0.523637	0.325733	0.281796	1.75953	0.952088	1.35585	6.21e-08	1.75727	up
Oncorhynchus_mykiss_newGene_23377	80	76	57	72	60	82	1.01997	0.996215	0.754811	2.99014	2.61339	3.30374	6.69e-13	1.75478	up
Oncorhynchus_mykiss_newGene_23258	41	16	37	33	45	35	0.525793	0.202457	0.500879	1.38848	1.96671	1.41848	2.74e-07	1.75417	up
gene40873	6	8	7	12	16	12	0.286438	0.387845	0.327441	1.77761	2.66084	1.71604	2.72e-05	1.75076	up
gene2395	24	25	20	25	29	29	0.154534	0.16297	0.133369	0.518624	0.640089	0.576314	4.23e-07	1.74241	up
gene27797	9	7	15	25	13	14	0.127638	0.102858	0.235411	1.20847	0.642147	0.647879	1.94e-05	1.74081	up
Oncorhynchus_mykiss_newGene_3753	113	126	83	135	94	85	0.476616	0.50516	0.318936	1.66337	1.20626	1.16599	9.18e-14	1.74016	up
Oncorhynchus_mykiss_newGene_28452	56	66	53	57	57	62	0.891757	0.990904	0.817367	2.19431	3.37108	2.36001	1.81e-11	1.73437	up
Oncorhynchus_mykiss_newGene_11830	8	22	10	23	22	15	0.106242	0.425546	0.12812	1.02462	1.01948	0.663212	1.66e-05	1.71771	up
Oncorhynchus_mykiss_newGene_299	26	29	21	16	31	47	0.263809	0.213297	0.124627	0.267197	0.73127	1.08344	1.8e-06	1.71421	up
Oncorhynchus_mykiss_newGene_34781	19	13	25	32	15	28	0.281526	0.198596	0.388333	1.62273	0.750353	1.34389	5.41e-06	1.70796	up
Oncorhynchus_mykiss_newGene_12734	35	20	34	46	45	17	0.591981	0.33783	0.600687	2.54008	2.73521	0.903434	2.11e-06	1.70782	up
Oncorhynchus_mykiss_newGene_776	61	74	45	51	64	64	0.520332	0.647066	0.394541	1.40659	1.87183	1.71517	2.56e-10	1.70357	up
Oncorhynchus_mykiss_newGene_21810	56	48	77	39	58	94	0.991834	0.863416	1.41791	2.20623	3.50176	5.23561	1.17e-08	1.70146	up
gene772	1138	1107	981	806	883	1106	2.02522	2.01115	1.80725	4.65788	5.34919	6.1763	4.68e-68	1.69994	up
gene37453	14	12	21	20	25	18	0.466846	0.401119	0.758929	2.30379	2.96654	1.94469	9.42e-06	1.69828	up
Oncorhynchus_mykiss_newGene_5773	83	83	96	80	70	98	0.693808	0.711298	0.832258	2.17877	1.99115	2.58637	9.1e-14	1.69675	up
Oncorhynchus_mykiss_newGene_11136	8	12	8	12	16	17	0.112005	0.173446	0.119399	0.564345	0.829664	0.799083	3.51e-05	1.69534	up
gene16584	34	25	27	39	26	31	0.394501	0.296806	0.320882	1.47405	1.04446	1.1437	3.53e-07	1.69485	up
Oncorhynchus_mykiss_newGene_19030	23	37	32	42	35	26	0.384849	0.623374	0.551721	2.25961	2.01881	1.35083	4.26e-07	1.69397	up
gene53515	14	12	10	25	12	16	0.250793	0.21747	0.177222	1.47546	0.744356	0.9378	2.4e-05	1.69058	up
Oncorhynchus_mykiss_newGene_17736	327	262	294	189	321	279	0.685269	0.55954	0.636609	1.28461	2.288	1.83732	1.63e-21	1.68938	up
gene20920	123	119	135	127	119	98	2.04697	2.03282	2.33323	6.87316	6.75509	5.13285	1.15e-16	1.68835	up
Oncorhynchus_mykiss_newGene_33247	68	71	50	53	67	63	1.23206	1.28075	0.901483	3.01357	4.11064	3.55649	1.11e-10	1.68522	up
Oncorhynchus_mykiss_newGene_2715	13	26	24	24	24	29	0.223563	0.454414	0.407416	1.22131	1.30911	1.58386	3.7e-06	1.68447	up
Oncorhynchus_mykiss_newGene_15411	72	31	45	54	47	52	0.858211	0.340126	0.414539	1.98077	1.83259	1.45255	2.77e-08	1.68363	up
Oncorhynchus_mykiss_newGene_18567	33	48	40	35	50	41	0.978639	1.4451	1.23174	3.33347	5.08001	3.83309	4.03e-08	1.68317	up
gene30403	29	37	32	29	40	36	0.222612	0.295491	0.253155	0.729023	1.05205	0.870727	1.67e-07	1.68043	up
Oncorhynchus_mykiss_newGene_4708	21	39	21	31	32	29	0.277375	0.542885	0.283447	1.34418	1.44607	1.21338	1.34e-06	1.67532	up
gene27871	159	192	215	163	167	170	0.520649	0.64042	0.728802	1.73642	1.86372	1.74939	2.57e-21	1.66848	up
Oncorhynchus_mykiss_newGene_4500	155799	138300	215553	135074	158318	182678	1517.27	1399.08	2254.8	4329.24	5292.09	5580.39	2.07e-12	1.66464	up
Oncorhynchus_mykiss_newGene_30873	45	63	28	41	49	49	1.49677	2.17005	0.950267	4.46643	5.6429	5.11915	8.03e-08	1.65814	up
gene3785	23	28	17	16	36	29	0.287358	0.362104	0.21868	0.633677	1.56632	1.16818	6.21e-06	1.65787	up
Oncorhynchus_mykiss_newGene_11820	29	42	77	48	53	55	0.276779	0.411259	0.763005	1.47655	1.95579	1.65575	2.15e-07	1.6555	up
Oncorhynchus_mykiss_newGene_24036	50	30	37	36	47	37	0.472872	0.286552	0.362258	1.09454	1.55219	1.0818	1.32e-07	1.65359	up
Oncorhynchus_mykiss_newGene_6077	69	59	56	43	60	73	0.519454	0.29237	0.222031	0.523888	1.38291	1.31065	8.88e-10	1.65029	up
Oncorhynchus_mykiss_newGene_22111	170	206	152	143	195	127	1.05861	1.31168	0.97869	2.8935	4.15056	2.48746	7.83e-16	1.64736	up
Oncorhynchus_mykiss_newGene_13261	252	212	151	158	214	164	0.803815	0.689627	0.496941	1.63927	2.3289	1.63948	9.09e-17	1.64212	up
gene3459	283	213	215	190	187	231	4.05983	3.11629	3.18879	8.85752	9.09046	10.3832	8.64e-25	1.64082	up
Oncorhynchus_mykiss_newGene_10647	406	415	446	326	348	377	2.40903	2.5041	2.7566	5.49857	5.98013	6.62376	2.94e-41	1.62567	up
Oncorhynchus_mykiss_newGene_30011	155	180	58	122	114	129	4.255	4.88832	1.34613	8.84346	10.0398	9.49018	1.89e-09	1.62164	up
Oncorhynchus_mykiss_newGene_4495	82	76	107	64	79	98	2.03401	1.91169	2.73032	5.11388	6.59082	7.59815	3.29e-11	1.62057	up
gene3461	94	83	95	73	98	72	1.90322	1.71478	1.98962	4.81131	6.74622	4.58415	7.96e-12	1.62033	up
Oncorhynchus_mykiss_newGene_21908	81	56	96	38	98	92	1.83971	1.28461	2.26893	2.76427	7.56911	6.53808	7.11e-08	1.61846	up
Oncorhynchus_mykiss_newGene_23803	31	31	27	27	30	35	0.454807	0.423152	0.384791	1.25531	1.4592	1.58332	1.03e-06	1.61428	up
Oncorhynchus_mykiss_newGene_9788	56	44	42	43	41	51	0.845401	0.683458	0.650348	2.10016	2.0961	2.42704	2.15e-08	1.61103	up
gene29000	333	316	298	265	270	241	4.79048	4.64419	4.43759	12.3856	13.2169	10.9065	2.87e-31	1.60326	up
gene34013	16	22	12	13	26	23	0.066247	0.092283	0.048908	0.173541	0.367579	0.307808	3.89e-05	1.60173	up
Oncorhynchus_mykiss_newGene_33419	59	59	69	45	68	59	1.08975	0.976628	1.3279	2.68475	3.85118	2.99147	3.3e-09	1.60145	up
Oncorhynchus_mykiss_newGene_20321	39	51	49	48	35	50	0.248277	0.646751	0.482796	1.67871	0.753503	1.073	5.4e-08	1.60064	up
gene30351	23	29	23	25	25	30	0.183871	0.241123	0.192406	0.664145	0.684603	0.783062	4.13e-06	1.60061	up
gene14448	116	134	130	93	115	117	1.14155	1.34522	1.32148	2.95981	3.83967	3.61718	2.56e-15	1.59933	up
Oncorhynchus_mykiss_newGene_25253	16	24	20	24	23	21	0.369516	0.647261	0.437372	1.4436	1.56984	1.07093	1.46e-05	1.59746	up
gene1599	15	24	14	15	28	21	0.18434	0.304427	0.181137	0.608325	1.17698	0.8134	3.51e-05	1.59546	up
Oncorhynchus_mykiss_newGene_16461	11	9	16	14	20	15	0.231442	0.187236	0.341403	0.911294	1.39929	1.00796	8.34e-05	1.59464	up
gene10565	73	58	83	52	64	78	0.938334	0.763099	1.10703	2.1476	2.80829	3.12188	1.01e-09	1.59345	up
gene34116	317	281	244	228	210	251	3.21708	2.90817	2.56605	7.51043	7.24868	7.99342	1.95e-28	1.59309	up
Oncorhynchus_mykiss_newGene_15993	99	112	73	90	67	92	1.53181	1.76729	1.16646	4.51458	3.49925	4.43669	1.22e-11	1.59254	up
Oncorhynchus_mykiss_newGene_17081	34	40	33	33	44	29	0.297768	0.35539	0.294504	0.939111	1.30849	0.800521	8.27e-07	1.59183	up
gene29608	406	470	376	353	334	325	1.64061	1.93851	1.57183	4.64113	4.59844	4.12677	2.28e-35	1.58939	up
Oncorhynchus_mykiss_newGene_7402	341	412	359	278	282	345	1.32841	1.63492	1.44724	3.51585	3.73698	4.2072	8.76e-33	1.58938	up
Oncorhynchus_mykiss_newGene_7221	50	61	68	56	57	50	0.274964	0.342222	0.392355	1.007	1.16664	1.00329	5.67e-09	1.58577	up
Oncorhynchus_mykiss_newGene_10980	6612	12314	9225	9467	10743	6791	184.123	350.027	265.844	856.581	1018.58	593.495	3.85e-07	1.581	up
Oncorhynchus_mykiss_newGene_27485	167	304	162	181	321	182	4.01593	7.47025	4.02367	14.1269	26.3292	13.7453	1.34e-05	1.57904	up
gene24237	68	60	59	64	47	56	0.879292	0.782519	0.784614	2.69607	2.07219	2.25226	2.32e-09	1.57502	up
Oncorhynchus_mykiss_newGene_34568	179	193	190	156	130	176	1.39956	1.46226	1.51147	3.56996	3.22516	4.50672	2.6e-20	1.57311	up
Oncorhynchus_mykiss_newGene_6125	122	100	116	88	87	111	1.10009	0.918583	1.07405	2.57964	2.67533	3.15299	8.25e-14	1.57303	up
Oncorhynchus_mykiss_newGene_34625	69	97	96	79	68	81	0.316877	0.459123	0.469577	1.18129	1.06524	1.21737	6.01e-11	1.57196	up
Oncorhynchus_mykiss_newGene_19574	95	37	62	79	51	53	0.279424	0.110092	0.19231	0.811733	0.530966	0.504079	2.99e-07	1.56961	up
gene19576	156	209	181	134	165	149	0.756931	1.03865	0.913307	2.11407	2.71753	2.26141	4.23e-17	1.56246	up
Oncorhynchus_mykiss_newGene_10256	38	41	33	20	71	28	0.471323	0.51872	0.429897	0.798071	3.00552	1.10156	1.82e-05	1.56123	up
Oncorhynchus_mykiss_newGene_9834	43	35	50	39	44	37	1.64322	1.35389	1.98172	4.80948	5.7308	4.36336	3.49e-07	1.55945	up
gene34945	56	52	54	46	46	53	0.956641	0.903358	0.961975	2.56878	2.70032	2.86437	1.38e-08	1.55896	up
Oncorhynchus_mykiss_newGene_32069	96	110	71	43	63	162	3.16512	3.73419	2.45372	4.50091	7.06055	16.963	7.39e-07	1.55859	up
Oncorhynchus_mykiss_newGene_12010	9	12	9	15	11	16	0.159087	0.233121	0.174081	0.876117	0.658209	0.925113	0.000168873	1.55749	up
Oncorhynchus_mykiss_newGene_22016	66	39	18	15	51	76	1.00372	0.727935	0.201249	1.04615	1.94006	4.02891	5.12e-05	1.55499	up
gene819	161	174	182	115	163	145	0.401857	0.454953	0.471219	0.923593	1.42493	1.14137	3.03e-16	1.55425	up
gene5696	642	738	702	517	547	562	3.03087	3.55694	3.43129	7.93276	8.80156	8.3268	5.56e-50	1.55132	up
Oncorhynchus_mykiss_newGene_19105	543	600	501	375	429	487	2.44732	2.75727	2.33646	5.47993	6.97845	6.88187	1.47e-39	1.55128	up
gene22202	64	48	66	43	52	64	0.800753	0.606114	0.852602	1.74783	2.22561	2.52461	2.49e-08	1.54851	up
Oncorhynchus_mykiss_newGene_684	11	17	4	13	15	18	0.061922	0.097663	0.022592	0.231588	0.277596	0.321419	0.000222709	1.54591	up
gene19966	52	51	42	51	39	41	0.223858	0.221829	0.182342	0.780674	0.601225	0.543193	1.15e-07	1.54488	up
gene33516	28	29	25	24	18	44	0.143553	0.151585	0.130893	0.399405	0.3036	0.712841	1.58e-05	1.54355	up
Oncorhynchus_mykiss_newGene_22240	58	30	54	59	38	37	0.72218	0.376047	0.724177	3.28218	1.55067	1.37578	1.35e-06	1.5405	up
gene48272	152	169	145	118	125	131	2.14818	2.42535	2.11593	5.40768	5.9906	5.77879	5.08e-17	1.53426	up
Oncorhynchus_mykiss_newGene_19632	328	440	381	303	256	346	2.86187	3.91686	3.43922	8.58314	7.57889	9.47596	2.74e-26	1.53339	up
gene2897	55	91	81	63	68	65	0.479036	0.806781	0.722151	1.77941	2.01582	1.77171	5.11e-09	1.53328	up
Oncorhynchus_mykiss_newGene_32347	573	689	642	376	429	713	6.29158	7.74882	7.29609	13.3997	16.1724	25.0786	3.44e-21	1.52962	up
Oncorhynchus_mykiss_newGene_16177	123	121	104	88	81	116	1.58032	1.57662	1.16498	3.28647	3.90673	4.56345	5.41e-13	1.52802	up
gene3829	129	134	109	102	87	113	0.528617	0.563244	0.464272	1.363	1.22128	1.45007	5.73e-14	1.52761	up
Oncorhynchus_mykiss_newGene_34604	77	90	82	74	58	77	0.463252	0.555294	0.512854	1.46145	1.18448	1.45475	1.83e-10	1.52708	up
Oncorhynchus_mykiss_newGene_17137	7	22	14	20	18	16	0.124383	0.397626	0.259801	1.13492	1.08539	0.877637	0.000165617	1.52703	up
gene13293	58	71	64	61	56	49	0.275214	0.340507	0.314705	0.931307	0.896342	0.730328	1.02e-08	1.52599	up
Oncorhynchus_mykiss_newGene_677	118	112	85	84	83	91	0.737059	0.712814	0.548041	1.70768	1.76801	1.77351	4.24e-12	1.52494	up
gene9997	72	71	80	68	58	62	1.06394	1.06975	1.22901	3.25798	2.91306	2.85005	9.39e-10	1.52282	up
Oncorhynchus_mykiss_newGene_15233	16	23	15	21	23	16	0.321938	0.470157	0.316257	1.40658	1.59728	1.03151	7.59e-05	1.52206	up
Oncorhynchus_mykiss_newGene_21392	17	20	14	17	22	18	0.291207	0.352807	0.246097	0.954279	1.31966	0.983415	8.36e-05	1.51969	up
Oncorhynchus_mykiss_newGene_11109	41	44	29	30	48	29	0.713133	0.783558	0.532167	1.71353	2.8838	1.57138	4.8e-06	1.5149	up
Oncorhynchus_mykiss_newGene_14710	21	28	27	37	14	29	0.237357	0.323932	0.309386	1.37998	0.545394	1.01201	4.02e-05	1.5145	up
Oncorhynchus_mykiss_newGene_1722	135	83	109	85	94	89	1.76936	1.13971	1.39811	3.4972	4.10435	3.4698	4.95e-11	1.51438	up
gene37635	425	466	482	319	403	334	6.64676	7.42759	7.79087	16.1874	21.4617	16.3627	6.06e-28	1.51357	up
gene32359	697	748	727	534	568	542	2.9625	3.26691	3.22452	7.34359	8.17559	7.21324	1.74e-49	1.50998	up
gene1126	111	121	78	90	77	86	0.280009	0.311867	0.203458	0.742294	0.667489	0.684712	5.13e-11	1.50921	up
gene3911	117	145	96	72	99	123	1.3355	1.6841	1.12815	2.67112	3.84556	4.40778	8.95e-11	1.50908	up
Oncorhynchus_mykiss_newGene_15748	12	16	18	24	17	13	0.322318	0.441125	0.490159	2.06306	1.52608	1.04529	0.000150637	1.50894	up
gene39243	897	962	952	675	684	755	15.007	16.4313	16.4803	36.7017	38.9281	39.6288	7.27e-63	1.50331	up
gene17841	44	48	43	39	41	39	0.614874	0.679312	0.61591	1.73732	1.91593	1.67319	4.33e-07	1.50331	up
Oncorhynchus_mykiss_newGene_13054	168	146	153	118	107	143	1.781	1.56985	1.77832	3.77543	3.48642	4.43205	7.32e-16	1.50248	up
gene43551	27	31	28	22	33	28	0.175625	0.211522	0.197041	0.492042	0.758247	0.593866	1.42e-05	1.50117	up
Oncorhynchus_mykiss_newGene_14277	55	53	52	43	41	54	1.0401	1.01945	1.02717	2.65979	2.64248	3.21747	9.24e-08	1.50091	up
gene40324	214	213	161	159	133	166	0.926425	0.942264	0.722143	2.23748	1.95742	2.25886	9.85e-18	1.50035	up
gene9547	62	61	70	60	56	47	0.375468	0.376527	0.437424	1.18361	1.15608	0.89259	2.39e-08	1.49971	up
gene35019	65	60	61	45	59	53	0.483878	0.491814	0.469475	1.06635	1.46838	1.29666	2.85e-08	1.49755	up
gene38594	392	398	454	287	333	326	1.61183	1.66889	1.93299	3.83539	4.6552	4.21186	3.79e-29	1.49681	up
gene17321	27	34	14	32	32	15	0.459882	0.581888	0.248279	1.75943	1.80842	0.789428	8.61e-05	1.4944	up
Oncorhynchus_mykiss_newGene_5987	52	47	68	62	26	64	0.347947	0.314106	0.469844	1.37969	0.575157	1.36649	1.95e-06	1.49385	up
gene29483	108	148	113	81	104	110	0.667465	0.936822	0.720251	1.63108	2.19519	2.13315	1.1e-11	1.49072	up
gene5282	26	19	22	19	32	18	0.133363	0.09297	0.112931	0.295013	0.547083	0.286712	7.4e-05	1.4866	up
Oncorhynchus_mykiss_newGene_16340	112	141	95	73	75	139	0.733282	0.937108	0.643357	1.53752	1.63374	2.79294	2.19e-09	1.4865	up
Oncorhynchus_mykiss_newGene_14757	363	364	337	246	232	329	2.39754	2.449	2.30184	5.26716	5.2074	6.80552	1.07e-26	1.48537	up
Oncorhynchus_mykiss_newGene_31994	14	10	10	12	19	12	0.397527	0.303451	0.295314	1.12411	1.87697	1.10853	0.000348294	1.48349	up
gene5558	22	24	21	22	24	21	0.052481	0.059882	0.054119	0.176518	0.200955	0.162527	5.01e-05	1.48273	up
Oncorhynchus_mykiss_newGene_5169	67	85	73	69	46	71	1.1262	1.24313	0.940748	2.57504	1.68117	2.73857	1.26e-08	1.4782	up
gene25683	178	184	175	99	178	143	2.09809	2.22099	2.13691	3.7765	7.16204	5.3087	1.52e-12	1.47819	up
Oncorhynchus_mykiss_newGene_1809	39	52	63	29	66	44	0.585965	0.681557	0.850549	1.01136	2.98715	1.61304	5.16e-06	1.47815	up
Oncorhynchus_mykiss_newGene_22239	39	61	38	25	36	68	0.39834	0.569631	0.401588	0.748354	1.08393	2.02479	1.14e-05	1.47647	up
Oncorhynchus_mykiss_newGene_17072	33	38	42	22	38	44	0.621303	0.736854	0.789348	1.34053	2.0808	2.35366	8.73e-06	1.47587	up
gene10600	169	187	163	151	116	132	0.701589	0.793198	0.702449	2.04451	1.64211	1.72504	5.84e-16	1.47569	up
Oncorhynchus_mykiss_newGene_709	380	388	379	258	274	326	2.32482	2.39914	2.36994	5.06448	5.62965	6.16728	1.35e-30	1.47516	up
gene9200	79	132	96	76	86	85	0.884615	1.52333	1.12118	2.84682	3.2842	3.00135	1.23e-09	1.47231	up
Oncorhynchus_mykiss_newGene_17904	15	22	19	11	34	18	0.269076	0.396538	0.352682	0.647919	2.07855	0.973907	0.000225614	1.47191	up
gene24560	47	33	25	35	30	31	0.116001	0.081985	0.062535	0.279467	0.248073	0.236206	1.11e-05	1.47181	up
Oncorhynchus_mykiss_newGene_13251	67	42	102	48	66	70	0.470393	0.304411	0.759955	1.09999	1.57737	1.52281	1.17e-06	1.47175	up
Oncorhynchus_mykiss_newGene_1325	33	66	11	33	57	27	0.249808	0.509696	0.081435	0.817746	1.48788	0.640556	0.000164181	1.46985	up
gene37560	46	57	38	35	39	48	0.168513	0.215698	0.146033	0.415506	0.485369	0.552791	1.23e-06	1.4688	up
gene32340	11	11	19	21	12	16	0.066182	0.068208	0.118841	0.416124	0.244045	0.31379	0.000321919	1.46745	up
gene42451	66	78	65	58	44	70	0.729237	0.887816	0.744728	2.10076	1.6572	2.42389	2.95e-08	1.46574	up
Oncorhynchus_mykiss_newGene_15039	404	453	451	356	260	361	1.98647	2.99044	2.22433	6.21773	6.17532	7.39636	3.12e-27	1.46553	up
Oncorhynchus_mykiss_newGene_17708	34	50	48	28	42	47	0.498226	0.72576	0.67733	1.35014	1.91508	2.00391	3.95e-06	1.46489	up
gene42538	18	20	39	21	27	30	0.172124	0.194512	0.38784	0.655566	0.871791	0.892329	8.2e-05	1.46471	up
Oncorhynchus_mykiss_newGene_6424	18	22	30	15	33	24	0.43104	0.477181	0.691997	1.12488	2.89242	1.5993	0.000111582	1.46413	up
gene35913	64	58	59	42	48	60	0.711735	0.658997	0.677175	1.52816	1.80804	2.11538	9.28e-08	1.46314	up
Oncorhynchus_mykiss_newGene_6020	6	18	27	16	20	25	0.045245	0.158294	0.239308	0.412635	0.595644	0.627443	0.000338593	1.46205	up
Oncorhynchus_mykiss_newGene_33242	38	79	63	57	50	47	0.455448	0.852732	0.748088	1.95782	1.77803	1.56879	1.14e-06	1.46004	up
gene39131	63	76	102	69	48	83	0.351747	0.42783	0.584859	1.23827	0.910942	1.44634	7.78e-08	1.45865	up
gene16510	18	30	20	11	27	34	0.475796	0.812201	0.553889	0.893507	2.42532	2.8238	0.000172415	1.45541	up
gene35246	26	24	22	28	17	25	0.362402	0.349776	0.316638	1.30959	0.831647	1.11963	6.78e-05	1.45245	up
gene27075	100	144	112	83	97	97	1.16648	1.7143	1.35325	3.14232	3.83972	3.53676	6.56e-11	1.45239	up
Oncorhynchus_mykiss_newGene_12359	17	28	22	39	18	14	0.12791	0.200493	0.216701	1.11424	0.441601	0.349386	0.000202033	1.45126	up
gene2574	365	347	318	263	221	274	2.92266	2.84083	2.63773	6.84037	6.01869	6.88212	1.84e-27	1.45047	up
gene26567	22	27	24	22	22	26	0.232265	0.342858	0.313857	0.866524	0.854314	1.03287	5.82e-05	1.44976	up
Oncorhynchus_mykiss_newGene_20045	256	286	306	194	193	243	1.31936	1.5017	1.62915	3.24709	3.37684	3.92052	5.28e-21	1.446	up
Oncorhynchus_mykiss_newGene_24	18	10	17	18	16	16	0.39417	0.23007	0.383064	1.31715	1.19378	1.12689	0.000317827	1.44498	up
Oncorhynchus_mykiss_newGene_14712	168	143	163	116	117	124	1.55733	1.34834	1.55918	3.48953	3.68321	3.60151	9.1e-15	1.4442	up
Oncorhynchus_mykiss_newGene_27282	27	31	19	22	28	23	0.66758	0.782726	0.476968	1.76871	2.41219	1.79221	6.83e-05	1.44141	up
gene8587	40	34	24	28	31	29	0.430526	0.37158	0.265267	0.968841	1.1058	0.952842	2.18e-05	1.44117	up
Oncorhynchus_mykiss_newGene_17860	28	38	40	26	30	39	1.54448	2.67254	2.52164	5.55567	6.01612	7.66854	1.57e-05	1.44092	up
gene41084	12	13	12	15	14	14	0.124816	0.141891	0.131623	0.5125	0.49688	0.487593	0.00044965	1.4393	up
Oncorhynchus_mykiss_newGene_2310	28	18	29	25	27	20	0.408105	0.27012	0.440903	1.1945	1.33373	0.912172	8.53e-05	1.43925	up
Oncorhynchus_mykiss_newGene_27457	11	18	11	16	17	13	1.08562	1.79475	1.11074	5.03102	5.91207	3.89937	0.000438945	1.43854	up
Oncorhynchus_mykiss_newGene_2768	27	35	19	33	21	23	0.740642	0.965512	0.515976	2.86652	1.85933	1.96662	7.52e-05	1.43808	up
gene23346	67	79	74	65	50	60	1.04137	1.25658	1.19102	3.279	2.64013	2.93167	2.31e-08	1.43642	up
gene42881	523	538	432	300	355	433	0.545304	0.572167	0.465586	1.01455	1.26077	1.41513	8.51e-27	1.43619	up
gene4195	249	213	223	146	158	204	3.39516	3.02295	3.18502	6.51665	7.3307	8.8189	8.15e-18	1.43589	up
gene37549	68	58	97	49	61	72	0.466763	0.403918	0.68506	1.08333	1.40974	1.53686	2.17e-07	1.43525	up
Oncorhynchus_mykiss_newGene_34715	140	150	168	97	122	127	0.751654	0.850318	0.93331	1.83165	2.34027	2.4022	5.58e-13	1.43462	up
gene16571	7019	7165	6934	4607	4885	5533	47.6373	49.8335	49.1505	98.5401	112.325	118.061	8.13e-129	1.43442	up
Oncorhynchus_mykiss_newGene_2166	33	23	15	22	33	16	1.39819	1.00242	0.647303	2.96878	4.67568	2.13744	0.000184871	1.43418	up
Oncorhynchus_mykiss_newGene_9601	24	30	37	28	27	28	0.287844	0.367123	0.462694	1.0954	1.08764	1.06346	3.51e-05	1.43324	up
gene2925	300	332	290	194	238	241	1.66694	1.87954	1.66844	3.49926	4.50551	4.19763	3.3e-22	1.43191	up
gene14613	34	29	28	24	25	33	0.106745	0.093135	0.092296	0.241481	0.273297	0.326297	3.14e-05	1.42894	up
Oncorhynchus_mykiss_newGene_5101	1656	1617	1582	1048	1141	1262	9.13876	7.9727	8.44485	15.954	19.9175	19.4337	1.69e-76	1.42858	up
Oncorhynchus_mykiss_newGene_10444	68	64	70	50	48	63	0.437091	0.418711	0.468985	1.05226	1.04922	1.27768	6.22e-08	1.42787	up
Oncorhynchus_mykiss_newGene_11583	86	81	103	38	80	104	1.70932	1.63874	2.11657	2.44353	2.73968	3.28166	6.79e-07	1.42644	up
Oncorhynchus_mykiss_newGene_19	115	105	149	74	106	104	0.396351	0.457093	0.84616	1.02259	1.19702	1.31996	8.28e-10	1.42442	up
gene41502	28	40	35	39	22	31	0.388654	0.564232	0.505884	1.73891	1.02413	1.32909	3.03e-05	1.42252	up
gene33713	12	24	18	19	14	24	0.087119	0.183626	0.138661	0.453417	0.360311	0.574944	0.000310824	1.42241	up
gene24624	31	25	29	25	28	24	0.340726	0.277996	0.32935	0.899947	1.04535	0.820445	4.93e-05	1.42194	up
gene788	16	25	19	18	18	24	0.060945	0.097224	0.073059	0.216766	0.229116	0.280514	0.000200182	1.42158	up
Oncorhynchus_mykiss_newGene_15452	335	301	333	274	212	217	2.90504	2.61374	2.98903	7.67923	6.47263	5.50812	4.61e-21	1.42152	up
Oncorhynchus_mykiss_newGene_10830	24	16	34	27	19	26	0.310904	0.215626	0.473683	1.12322	0.85506	1.04592	0.000141232	1.42124	up
gene27035	112	136	140	82	116	96	1.58651	1.96634	2.03911	3.7703	5.56816	4.24299	1.48e-10	1.41996	up
gene6524	31	28	26	23	31	23	0.235744	0.221744	0.20944	0.559402	0.808925	0.56322	5.79e-05	1.41848	up
Oncorhynchus_mykiss_newGene_17467	39	37	41	23	28	53	0.297211	0.285975	0.323212	0.552315	0.710792	1.26492	2.64e-05	1.41821	up
gene49032	194	194	159	140	141	120	2.09823	2.14042	1.77303	4.9107	5.17117	4.05826	1.65e-14	1.4152	up
gene37810	1225	1073	1239	803	781	919	2.77412	2.48024	2.90181	5.9044	6.01978	6.52731	1.18e-54	1.41509	up
Oncorhynchus_mykiss_newGene_6732	114	132	125	90	74	117	0.822415	1.05873	0.840576	2.32864	1.44518	2.46114	7.91e-11	1.41449	up
Oncorhynchus_mykiss_newGene_587	190	176	182	117	131	154	2.23316	1.82006	2.00185	3.89981	4.80945	5.00904	2.14e-15	1.4134	up
gene3786	69	49	59	46	29	74	0.370556	0.26479	0.324636	0.78859	0.521975	1.23866	4.81e-06	1.41303	up
gene39632	5168	5698	5233	3723	3865	3683	25.755	28.9836	26.9897	60.2914	65.5847	57.6024	1.21e-91	1.41272	up
Oncorhynchus_mykiss_newGene_8344	15	11	12	14	16	13	0.513155	0.379276	0.402266	1.50573	1.83835	1.25727	0.000602346	1.41224	up
Oncorhynchus_mykiss_newGene_17086	18	10	16	11	22	16	0.456603	0.259477	0.417144	0.837027	1.87711	1.25665	0.000556643	1.41217	up
gene30474	63	63	43	35	41	63	0.225197	0.229892	0.158898	0.404129	0.499958	0.703451	2.41e-06	1.41166	up
gene35649	98	90	107	67	70	88	1.60133	1.4886	1.81584	3.50517	3.9137	4.43446	1.2e-09	1.41094	up
gene14768	202	181	222	136	161	144	2.13496	1.94884	2.42904	4.6655	5.80818	4.77202	5.21e-15	1.40666	up
Oncorhynchus_mykiss_newGene_19031	74	73	113	82	50	74	0.691392	0.692092	1.08794	2.47217	1.58253	2.16191	1.96e-07	1.40604	up
gene16797	42	56	49	48	46	28	0.369695	0.510233	0.449671	1.37814	1.3822	0.787069	8.15e-06	1.40456	up
gene40416	12	14	22	17	16	18	0.065774	0.077274	0.129621	0.296399	0.288314	0.310478	0.000473051	1.40218	up
gene39829	73	75	66	59	61	46	0.787265	0.826314	0.737492	2.06977	2.21977	1.55457	1.39e-07	1.40074	up
Oncorhynchus_mykiss_newGene_6720	1403	1460	1257	968	900	1001	5.84911	6.21066	5.42234	13.1073	12.7745	13.0904	3.72e-69	1.39971	up
gene6953	156	171	177	107	136	125	0.92056	1.02824	1.07805	2.0357	2.71398	2.30002	2.9e-13	1.39845	up
Oncorhynchus_mykiss_newGene_17951	24	36	13	23	33	16	0.257321	0.406138	0.143315	1.30133	1.23199	0.913572	0.000330575	1.39837	up
Oncorhynchus_mykiss_newGene_34650	585	543	410	353	335	399	3.51918	3.3379	2.55371	6.89903	6.86529	7.54477	1.16e-26	1.39828	up
gene22323	63	77	63	51	49	58	0.491278	0.611952	0.509544	1.29363	1.29974	1.41581	1.47e-07	1.39758	up
Oncorhynchus_mykiss_newGene_22112	155	189	176	91	138	156	1.09372	1.39216	1.34953	2.0454	3.25329	3.95526	1.95e-11	1.39746	up
gene23532	110	100	78	64	76	77	0.686293	0.634171	0.499798	1.30236	1.6168	1.51218	4.54e-09	1.39605	up
Oncorhynchus_mykiss_newGene_16504	632	662	610	437	386	514	0.987893	0.995275	0.937388	2.146	3.76682	2.45905	1.19e-37	1.39519	up
Oncorhynchus_mykiss_newGene_4246	25	23	33	22	17	37	0.359962	0.326301	0.49013	1.02024	0.81169	1.66768	0.000152337	1.3947	up
gene31803	1398	1461	1343	920	890	1115	4.69584	5.01194	4.45496	10.0998	10.3505	11.5717	3.54e-64	1.39455	up
gene45881	23	22	11	28	13	17	0.062512	0.060459	0.028756	0.24436	0.118495	0.138043	0.000488467	1.39385	up
gene19280	23	53	18	21	33	35	0.281427	0.658134	0.228835	0.808734	1.36203	1.33991	0.000208895	1.39382	up
gene38309	52	70	61	55	51	39	0.479038	0.660323	0.606612	1.63967	1.57359	1.1305	1.23e-06	1.3937	up
Oncorhynchus_mykiss_newGene_27130	29	32	31	22	22	38	0.487834	0.524381	0.532215	1.26018	1.19689	1.98005	6.97e-05	1.39361	up
gene14898	53	76	70	45	49	63	0.327064	0.485847	0.451793	0.905925	1.0319	1.23809	5.14e-07	1.39361	up
Oncorhynchus_mykiss_newGene_3205	4587	5117	5041	3233	3381	3599	31.089	31.456	35.237	72.0433	72.9701	70.5707	1.58e-90	1.39358	up
Oncorhynchus_mykiss_newGene_18105	22	46	29	35	28	24	0.226628	0.493307	0.310369	1.20014	1.00938	0.777541	9.54e-05	1.3932	up
gene31305	30	57	32	30	37	35	0.268318	0.466034	0.262146	0.77969	1.08441	0.864219	3.56e-05	1.39222	up
gene6812	65	69	86	54	56	60	0.181613	0.202205	0.249657	0.523428	0.538596	0.526284	1.24e-07	1.39061	up
Oncorhynchus_mykiss_newGene_11057	13	19	30	23	17	22	0.371406	0.513383	0.871756	2.09548	1.57752	1.8942	0.000367568	1.38912	up
gene14244	185	168	163	123	109	140	1.18719	1.09808	1.08402	2.56306	2.3809	2.81278	2.02e-14	1.38711	up
Oncorhynchus_mykiss_newGene_28399	414	493	410	311	275	339	5.25791	6.46645	5.47186	13.2793	11.6605	13.7164	3.99e-27	1.38684	up
gene39577	29	34	25	25	33	20	0.097347	0.113457	0.084733	0.272326	0.375146	0.208529	0.000104783	1.38607	up
gene14344	12	32	24	12	24	34	0.058045	0.159759	0.11785	0.180897	0.388073	0.515017	0.000491209	1.38524	up
gene19161	306	349	344	230	273	204	3.0649	3.56411	3.5596	7.48078	9.30624	6.41333	7.55e-18	1.38461	up
gene42752	143	139	173	105	101	126	0.333433	0.332029	0.418691	0.797324	0.804202	0.924074	4.1e-12	1.38438	up
gene20593	53	28	47	39	23	48	0.793328	0.427476	0.7205	1.87857	1.15504	2.25377	4.13e-05	1.38322	up
gene41570	298	247	233	174	163	214	0.399454	0.338799	0.322924	0.755662	0.743855	0.901103	6.44e-18	1.37937	up
gene19527	286	339	301	193	203	258	1.73963	2.10804	1.89712	3.8047	4.19634	4.91751	8.16e-20	1.37878	up
gene37634	162	175	172	125	131	109	5.88631	6.49482	6.49066	14.6983	16.2036	12.4421	4.13e-13	1.37809	up
Oncorhynchus_mykiss_newGene_11401	27	12	14	16	14	25	0.460272	0.19735	0.235178	0.849351	0.773206	1.33825	0.00062755	1.37703	up
Oncorhynchus_mykiss_newGene_34167	47	29	39	36	29	31	4.98934	3.04273	4.28062	12.2657	10.3537	10.1	3.25e-05	1.37473	up
gene12369	388	461	441	273	298	328	2.42633	2.94538	2.8488	5.55553	6.35012	6.45137	2.39e-25	1.37391	up
Oncorhynchus_mykiss_newGene_1347	71	82	68	63	41	65	0.60943	0.720581	0.608913	1.7506	1.19919	1.75021	2.82e-07	1.37076	up
gene22642	44	50	68	40	36	54	0.191911	0.221667	0.309314	0.571229	0.532304	0.74248	6.49e-06	1.36884	up
Oncorhynchus_mykiss_newGene_6864	25	20	31	32	21	17	0.450455	0.433415	0.602393	2.30474	1.3871	1.16712	0.00026826	1.36782	up
gene39105	32	43	32	37	26	27	0.449303	0.618735	0.469927	1.71457	1.23636	1.195	5.22e-05	1.36779	up
gene23892	26	32	40	27	26	31	0.235505	0.295982	0.384831	0.832553	0.830237	0.874303	7.41e-05	1.36682	up
gene7860	573	590	595	336	422	455	1.35443	1.42482	1.45541	2.58297	3.39369	3.37726	1.07e-28	1.36569	up
Oncorhynchus_mykiss_newGene_19204	134	209	225	129	115	171	1.01847	1.64716	1.78354	3.25258	3.03313	4.13938	3.77e-10	1.36258	up
gene31663	36	56	55	47	30	42	0.106416	0.172267	0.171748	0.454677	0.302582	0.389529	1.52e-05	1.36252	up
Oncorhynchus_mykiss_newGene_29906	43	16	29	39	11	36	1.23594	0.463135	0.854056	3.66176	1.027	3.26238	0.000503941	1.36198	up
Oncorhynchus_mykiss_newGene_21605	38	60	32	21	35	56	0.636428	1.11466	0.625791	1.1639	2.04712	3.01295	9.4e-05	1.36193	up
gene42695	67	42	56	36	58	37	0.712315	0.453793	0.610927	1.2427	2.06801	1.22647	1.29e-05	1.36	up
gene15112	315	335	325	218	215	240	1.06531	1.15994	1.14135	2.40483	2.47849	2.54866	5.12e-23	1.35835	up
Oncorhynchus_mykiss_newGene_10661	62	65	94	38	59	76	0.465744	0.474115	0.716869	0.901461	1.79343	1.74764	3.3e-06	1.3582	up
gene6	57	50	54	47	31	48	1.22062	1.09511	1.20131	3.25148	2.25899	3.20843	4.55e-06	1.35685	up
gene8182	112	78	57	60	61	65	1.0887	0.779146	0.577229	1.8884	2.02209	1.97436	5.51e-07	1.35663	up
gene11036	842	914	929	549	604	675	3.95713	4.38694	4.51703	8.37547	9.65681	9.9616	1.43e-40	1.35584	up
Oncorhynchus_mykiss_newGene_14001	37	42	41	25	33	40	0.490131	0.634636	0.645593	1.10249	1.67381	1.83172	3.12e-05	1.35557	up
Oncorhynchus_mykiss_newGene_4955	104	96	70	74	73	53	0.753976	0.734124	0.530442	2.0949	2.09033	1.47535	1.66e-07	1.35542	up
Oncorhynchus_mykiss_newGene_17069	116	130	152	75	94	121	1.169	1.1094	1.10595	2.1917	3.01665	3.40157	1.8e-09	1.3553	up
gene157	103	86	93	69	62	75	0.604758	0.513079	0.561253	1.31137	1.23181	1.36828	8.94e-09	1.35393	up
gene16767	77	84	71	46	62	65	0.70847	0.553197	0.470991	0.959313	2.03389	1.81653	2.01e-07	1.35276	up
gene34135	478	532	549	365	351	348	4.59501	5.22444	5.47053	11.3984	11.4903	10.511	2.33e-28	1.35193	up
Oncorhynchus_mykiss_newGene_8787	29	36	38	31	32	23	0.27923	0.372014	0.391665	1.01022	1.07756	0.688469	8.38e-05	1.34995	up
Oncorhynchus_mykiss_newGene_16323	165	205	163	103	168	109	0.598648	0.758235	0.611377	1.20515	2.07729	1.23201	1.11e-09	1.34767	up
gene34136	796	764	820	500	586	523	6.72973	6.59744	7.18153	13.7329	16.8753	13.8694	1.69e-34	1.34748	up
gene35650	667	620	673	414	369	559	2.44663	2.32118	2.55506	4.93267	4.6105	6.44362	4.26e-27	1.34737	up
Oncorhynchus_mykiss_newGene_32341	25	43	43	27	29	37	0.592201	1.10783	1.0602	2.21546	2.51192	2.83203	8.09e-05	1.34723	up
gene14666	95	84	71	65	48	72	0.425564	0.384331	0.328636	0.951174	0.717812	1.01629	1.24e-07	1.34721	up
gene19601	236	257	216	126	176	193	1.25695	1.39473	1.18561	2.17694	3.1917	3.21619	5.06e-14	1.34685	up
gene16456	236	273	319	179	227	172	1.34616	1.58718	1.88233	3.30752	4.40059	3.0698	1.92e-13	1.34658	up
gene12669	2450	2449	2338	1482	1580	1788	8.26181	8.43028	8.15977	16.2402	18.1395	18.9221	1.55e-82	1.34629	up
Oncorhynchus_mykiss_newGene_14553	219	175	238	147	136	159	1.9767	1.94748	2.31873	4.41387	4.99786	4.91141	8.77e-14	1.34526	up
Oncorhynchus_mykiss_newGene_10267	52	51	41	46	36	31	0.880299	0.886909	0.719044	2.52443	2.09346	1.67407	1.5e-05	1.34509	up
Oncorhynchus_mykiss_newGene_15362	214	203	198	135	136	155	0.521705	0.500658	0.495749	1.0577	1.15244	1.1697	1.13e-15	1.34416	up
gene3460	30	30	19	21	24	24	0.609349	0.631718	0.390661	1.40005	1.64502	1.51326	0.000237496	1.34407	up
gene38613	331	338	374	219	197	306	2.02465	2.11228	2.37033	4.36096	4.10713	5.87697	1.08e-17	1.34229	up
gene1852	25	20	32	21	24	23	0.429715	0.351584	0.558423	1.13596	1.41036	1.2346	0.000275987	1.34152	up
Oncorhynchus_mykiss_newGene_31666	48	49	86	53	57	35	2.50275	2.61265	4.63927	8.92739	10.0777	5.76551	2.36e-05	1.34113	up
Oncorhynchus_mykiss_newGene_23087	70	73	87	55	60	55	3.45067	3.70765	4.47253	8.84895	10.1346	8.46157	2.91e-07	1.33979	up
gene19853	112	99	95	57	63	105	0.434375	0.389318	0.376975	0.713576	0.82354	1.27457	8.46e-08	1.33953	up
gene36584	89	67	42	38	53	62	0.505076	0.392351	0.249019	0.705433	1.02422	1.10212	9.44e-06	1.33939	up
Oncorhynchus_mykiss_newGene_32871	149	144	163	112	120	89	2.02261	2.04163	2.28873	5.01627	5.76374	3.73708	1.52e-10	1.33796	up
gene41701	263	259	194	178	136	181	2.48103	2.49899	1.8905	5.44203	4.35781	5.35087	1.35e-14	1.33763	up
gene4215	187	212	205	127	152	139	2.41647	2.79227	2.7377	5.30831	6.67969	5.62885	7.08e-14	1.33696	up
Oncorhynchus_mykiss_newGene_9292	267	217	227	196	152	143	8.46499	7.19322	7.59161	20.66	17.4592	14.5659	7.12e-14	1.33685	up
Oncorhynchus_mykiss_newGene_34245	36	63	43	50	33	31	0.873853	1.81435	1.46515	4.74793	3.41096	2.43542	4.62e-05	1.33639	up
Oncorhynchus_mykiss_newGene_32769	58	70	62	47	47	48	0.188755	0.230585	0.205254	0.525219	0.52232	0.473229	1.34e-06	1.33443	up
Oncorhynchus_mykiss_newGene_13058	14	8	12	13	12	13	0.890119	0.473855	0.781197	2.63034	2.59721	2.68043	0.0016254	1.33413	up
gene41222	46	39	40	29	31	39	0.426384	0.38388	0.382094	0.859232	0.967377	1.14652	2.93e-05	1.33384	up
gene6555	36	24	35	18	34	29	0.154776	0.101956	0.156721	0.302475	0.497194	0.392828	0.000204961	1.33369	up
gene8832	195	177	145	120	82	167	0.885178	0.839427	0.698426	1.52372	1.17292	2.14999	1.15e-09	1.33344	up
Oncorhynchus_mykiss_newGene_18461	174	197	173	106	159	115	2.61931	2.69377	2.38574	3.94095	6.86811	4.30752	8.17e-11	1.33307	up
gene46534	204	251	204	151	116	193	5.20343	6.8379	5.67093	12.2886	9.53957	15.2412	1.07e-12	1.33291	up
Oncorhynchus_mykiss_newGene_4757	73	92	88	63	64	57	0.572644	0.548606	0.528685	1.24324	1.53003	1.03111	1.53e-07	1.33018	up
Oncorhynchus_mykiss_newGene_6726	20	31	24	26	20	20	0.546345	0.856084	0.675974	2.26881	1.82478	1.66258	0.000358556	1.32962	up
Oncorhynchus_mykiss_newGene_2089	15	10	22	14	12	23	0.256962	0.186972	0.306944	0.77704	0.60895	1.09282	0.00128725	1.3284	up
gene38768	21	10	14	14	14	18	0.09309	0.045993	0.06311	0.203797	0.211858	0.248021	0.00124648	1.32821	up
gene29429	371	406	403	243	267	285	3.93977	4.33132	4.36866	8.10155	9.63086	9.21428	1.63e-23	1.32711	up
gene29193	38	48	34	26	27	44	0.495112	0.686336	0.455929	1.0261	1.14524	1.77728	6.95e-05	1.32615	up
gene13058	19	19	25	15	29	15	0.044138	0.046912	0.06056	0.110577	0.232395	0.11196	0.000772472	1.32595	up
gene16597	33	35	38	24	22	42	0.170548	0.230687	0.300119	0.465029	0.5935	0.754637	0.000125035	1.3256	up
Oncorhynchus_mykiss_newGene_15258	45	56	51	32	38	47	0.369992	0.470887	0.432553	0.849677	1.06007	1.21541	1.3e-05	1.32486	up
Oncorhynchus_mykiss_newGene_23355	21	18	35	18	21	28	0.192272	0.13194	0.260922	0.43664	0.473342	0.618211	0.000514654	1.32377	up
gene11038	151	168	163	91	112	132	4.71227	5.37403	5.28402	9.2441	11.9352	12.9608	2.99e-11	1.32166	up
Oncorhynchus_mykiss_newGene_23796	30	47	25	17	32	38	0.329154	0.511746	0.297378	0.656462	1.0929	1.36054	0.000277424	1.32064	up
Oncorhynchus_mykiss_newGene_29654	223	231	241	146	144	184	1.20324	1.2798	1.35003	2.56057	2.63893	3.16155	1.57e-15	1.3206	up
Oncorhynchus_mykiss_newGene_5052	15	11	23	16	14	19	0.12823	0.097118	0.20423	0.450541	0.405412	0.503769	0.00120551	1.32021	up
Oncorhynchus_mykiss_newGene_5747	34	26	15	30	14	24	0.49334	0.381809	0.219807	1.42642	0.652741	1.16042	0.000626483	1.31986	up
Oncorhynchus_mykiss_newGene_29768	144	178	185	99	106	150	1.29764	1.74337	1.76649	2.89693	3.24963	4.2635	1.62e-10	1.31986	up
gene6168	26	10	18	14	14	26	0.358919	0.137254	0.259573	0.642984	0.66985	1.1316	0.00123299	1.31912	up
gene37811	79	63	74	46	38	79	1.33243	1.07866	1.29639	2.54329	2.18421	4.18847	4.46e-06	1.31895	up
Oncorhynchus_mykiss_newGene_10761	81	62	67	51	45	58	2.46772	1.90156	2.10567	4.76109	4.31547	5.52365	9.79e-07	1.31832	up
gene10938	21	19	22	13	19	25	0.16118	0.150713	0.172341	0.308276	0.492951	0.605857	0.000709712	1.31732	up
gene24248	134	126	150	95	90	100	0.322188	0.309763	0.372633	0.738838	0.729377	0.750373	1.66e-10	1.31671	up
gene29540	223	211	232	147	137	168	4.47109	4.32921	4.8156	9.56578	9.36891	10.5756	2.56e-15	1.31472	up
gene4210	300	354	317	183	244	227	1.62522	1.95419	1.77556	3.21989	4.49568	3.85919	7.89e-17	1.31463	up
Oncorhynchus_mykiss_newGene_11151	73	57	57	42	51	45	0.586087	0.460033	0.469413	1.08375	1.37847	1.12501	3.62e-06	1.31295	up
gene37952	20	15	38	20	27	20	0.265933	0.205392	0.538007	0.877982	1.25049	0.84693	0.000783495	1.31198	up
gene34652	61	63	71	43	58	43	0.555849	0.578686	0.668971	1.2687	1.7699	1.21257	3.93e-06	1.3117	up
gene41722	294	297	304	183	201	215	2.24458	2.32046	2.40957	4.53804	5.22542	5.1555	3.78e-19	1.31034	up
Oncorhynchus_mykiss_newGene_21641	140	251	246	144	179	124	3.0644	5.62685	5.5954	10.2898	13.3685	8.53594	1.67e-08	1.30943	up
Oncorhynchus_mykiss_newGene_3879	112	128	130	81	87	89	0.864597	0.938525	1.00727	1.82	2.07717	2.12242	1.31e-09	1.30811	up
gene8397	355	352	346	241	246	212	3.44761	3.50069	3.47509	7.69042	8.08291	6.3975	6.97e-20	1.30584	up
gene8914	34	19	22	15	23	28	0.323779	0.180614	0.21014	0.44695	0.728878	0.835536	0.000610653	1.30518	up
gene53112	46	56	60	23	50	53	1.37261	1.74091	1.8854	2.27153	5.149	4.9799	5.68e-05	1.30267	up
Oncorhynchus_mykiss_newGene_2526	74	78	74	48	59	55	0.795321	0.893327	0.80515	1.54941	1.91698	2.0039	6.52e-07	1.30213	up
gene27675	31	33	30	20	24	33	0.282691	0.305837	0.280613	0.605678	0.762091	0.95119	0.0002209	1.30175	up
Oncorhynchus_mykiss_newGene_24511	21	46	47	35	35	24	0.420933	0.922811	0.916395	2.07715	2.37756	1.47621	0.000290206	1.29866	up
Oncorhynchus_mykiss_newGene_14059	34	38	38	26	43	20	1.29389	1.49319	1.69773	3.87183	6.31943	2.40598	0.000243349	1.29825	up
Oncorhynchus_mykiss_newGene_14541	611	641	597	357	501	360	4.20993	4.50578	4.25648	7.99109	11.7555	7.77319	4.93e-19	1.29801	up
Oncorhynchus_mykiss_newGene_1181	67	69	64	14	72	80	0.80568	0.858401	0.805802	0.552559	2.96402	3.06076	0.000310336	1.2977	up
Oncorhynchus_mykiss_newGene_25694	70	43	99	45	57	58	1.20574	0.771646	1.77429	2.46396	3.33799	3.09629	2.37e-05	1.29559	up
Oncorhynchus_mykiss_newGene_11828	350	317	283	201	208	218	3.02793	2.79359	2.525	5.63972	6.10549	5.90307	2.87e-19	1.29534	up
Oncorhynchus_mykiss_newGene_3375	67	71	57	57	34	52	1.15623	1.25186	1.00112	3.14509	1.98444	2.79351	5.88e-06	1.29485	up
gene4323	113	87	117	68	58	99	2.02745	1.5881	2.18348	3.93348	3.51136	5.56705	1.87e-07	1.29444	up
Oncorhynchus_mykiss_newGene_13217	97	117	109	95	64	67	1.00866	1.28934	1.27629	3.28621	2.07082	2.19929	9.55e-08	1.2922	up
gene13420	199	178	239	122	140	154	0.745615	0.681069	0.928441	1.47651	1.77806	1.80613	7.15e-12	1.29107	up
gene34262	85	72	60	50	54	51	0.527042	0.458369	0.386824	1.00027	1.14779	0.989621	1.7e-06	1.29088	up
gene31523	75	68	87	44	57	64	0.509992	0.471915	0.608506	0.960524	1.31614	1.3569	1.62e-06	1.28917	up
Oncorhynchus_mykiss_newGene_25	28	38	34	19	28	34	0.273686	0.494559	0.530796	0.666233	0.943021	1.09614	0.000256706	1.2888	up
gene9774	30	21	32	25	22	22	0.124452	0.085791	0.133698	0.330958	0.310444	0.276905	0.000429833	1.28853	up
Oncorhynchus_mykiss_newGene_18623	102	87	100	47	66	93	0.680275	0.593031	0.687379	1.01961	1.4856	1.93234	7.4e-07	1.28852	up
gene664	71	42	50	33	48	41	0.406011	0.247014	0.2976	0.603247	0.946774	0.732	3.64e-05	1.28785	up
Oncorhynchus_mykiss_newGene_955	162	133	122	111	86	87	1.97961	1.70691	1.51815	5.09455	4.66669	3.98449	2.23e-09	1.28737	up
Oncorhynchus_mykiss_newGene_29015	25	32	27	24	21	24	0.370553	0.495062	0.42981	1.19568	1.08988	1.13692	0.00037128	1.28644	up
Oncorhynchus_mykiss_newGene_34320	44	44	76	32	54	40	0.765259	0.785316	1.37182	1.80262	3.18322	2.19611	8.15e-05	1.28625	up
Oncorhynchus_mykiss_newGene_10341	256	282	230	156	158	194	3.47481	4.04722	3.23448	7.15915	7.39525	9.72089	1.64e-15	1.28428	up
Oncorhynchus_mykiss_newGene_19371	347	290	289	201	196	210	4.03352	3.43433	3.46684	7.57762	7.73562	7.63981	1.81e-18	1.28394	up
gene15861	85	71	116	74	67	53	1.06844	0.913162	1.50467	2.99773	2.86379	2.06933	2.33e-06	1.28264	up
gene18334	49	59	56	40	33	48	0.377768	0.464452	0.444569	0.99364	0.853052	1.15548	1.67e-05	1.2819	up
gene9592	388	403	395	252	252	267	1.39223	1.47868	1.46924	2.93799	3.084	3.0082	2.09e-23	1.28038	up
gene24352	21	21	24	17	19	21	0.1626	0.162942	0.180731	0.418381	0.464241	0.502082	0.000829821	1.27961	up
Oncorhynchus_mykiss_newGene_15510	753	769	682	461	454	503	1.6536	1.82612	1.50221	3.90537	3.75414	4.89194	5.82e-38	1.27943	up
gene20183	27	41	43	28	24	36	0.174459	0.27676	0.290323	0.587581	0.541365	0.742275	0.000204003	1.27925	up
gene9580	1014	1123	1090	625	712	739	5.59478	6.32594	6.22578	11.204	13.3717	12.7973	3.82e-39	1.27898	up
Oncorhynchus_mykiss_newGene_15438	287	267	220	139	165	209	1.99131	2.11264	1.69067	2.55462	2.77171	4.38851	1.98e-13	1.2786	up
gene42378	45	60	57	36	54	31	0.15433	0.211236	0.202351	0.400401	0.632668	0.335975	5.62e-05	1.27786	up
gene45687	224	214	236	129	152	165	0.720961	0.708562	0.792666	1.35206	1.67788	1.67817	8.89e-14	1.27781	up
Oncorhynchus_mykiss_newGene_4383	70	91	78	54	60	54	1.81583	2.40724	2.08836	4.5473	5.22522	4.40366	1.09e-06	1.27724	up
gene15311	50	57	61	44	34	45	0.153079	0.177998	0.194458	0.438691	0.357136	0.435064	1.55e-05	1.27696	up
gene16108	552	517	564	339	333	383	5.80082	5.54942	6.12793	11.5751	11.9125	12.6361	1.03e-28	1.27641	up
Oncorhynchus_mykiss_newGene_30311	35	26	18	18	19	30	0.853147	0.640749	0.439302	1.36588	1.58978	2.29412	0.000748083	1.27526	up
Oncorhynchus_mykiss_newGene_25388	19	38	48	25	41	22	0.212538	0.436175	0.548918	0.87907	1.55966	0.745088	0.000671738	1.27515	up
gene30286	55	66	79	51	50	43	0.476751	0.550955	0.65905	1.33824	1.38273	1.08515	8.15e-06	1.27465	up
gene35341	1346	1395	1285	781	786	1015	1.98617	2.1009	1.96145	3.74432	3.94641	4.70239	1.29e-44	1.27391	up
gene9143	28	26	21	21	16	26	0.095846	0.092989	0.07513	0.236359	0.19069	0.277517	0.000687413	1.27302	up
Oncorhynchus_mykiss_newGene_13546	30	19	26	15	21	28	0.576475	0.342217	0.486026	0.796997	1.22409	2.04104	0.000820361	1.27299	up
Oncorhynchus_mykiss_newGene_16808	34	29	33	18	38	22	0.659263	0.57486	0.680387	1.16088	2.53564	1.32576	0.000501316	1.27288	up
gene1394	23	36	40	14	37	32	0.117622	0.189175	0.211367	0.232501	0.644562	0.514418	0.000692426	1.27155	up
Oncorhynchus_mykiss_newGene_27884	22	15	10	11	14	21	0.687657	0.468249	0.311891	1.16067	1.52552	2.11768	0.0022254	1.27148	up
gene31569	98	108	116	88	64	69	0.563006	0.591239	0.643142	1.68134	1.24778	1.20186	9.14e-08	1.27046	up
gene43517	22	36	26	35	19	17	0.094991	0.16313	0.116552	0.496504	0.273068	0.228898	0.000826229	1.27043	up
Oncorhynchus_mykiss_newGene_27119	40	47	42	29	24	46	3.25257	3.92432	3.60489	7.71382	6.82328	11.7856	0.000121074	1.26997	up
Oncorhynchus_mykiss_newGene_9779	18	32	22	16	20	26	0.316581	0.586221	0.395655	0.90611	1.1898	1.44436	0.000960429	1.2697	up
gene11120	2252	2454	2211	1321	1390	1699	3.4978	3.89009	3.55384	6.66784	7.34669	8.28368	1.2e-54	1.26938	up
Oncorhynchus_mykiss_newGene_17206	18	27	20	15	17	25	0.243021	0.411075	0.294781	0.740683	0.889954	1.34152	0.00113858	1.26936	up
Oncorhynchus_mykiss_newGene_11170	172	218	221	136	145	124	2.95271	3.82318	3.93226	7.57954	8.47268	6.70042	3.02e-11	1.26882	up
gene44364	89	67	72	62	47	51	0.533607	0.410459	0.446192	1.20899	0.956445	0.96868	2.4e-06	1.2672	up
gene30895	61	50	53	30	40	50	0.447888	0.371039	0.403453	0.699867	1.00548	1.14302	2.99e-05	1.26646	up
Oncorhynchus_mykiss_newGene_30740	41	35	71	37	32	44	0.788756	0.692156	1.43574	2.32563	2.1139	2.71064	0.000140204	1.26639	up
Oncorhynchus_mykiss_newGene_6569	106	98	102	85	71	54	1.25916	1.34815	1.09692	3.67147	2.09424	2.38956	3.65e-07	1.26553	up
Oncorhynchus_mykiss_newGene_18517	24	24	18	23	11	24	0.382143	0.370484	0.328154	1.46811	0.519763	1.09248	0.00125936	1.26497	up
gene28003	30	21	18	15	22	22	0.260207	0.179286	0.163224	0.431161	0.652779	0.587153	0.00105997	1.26492	up
gene26696	77	48	80	39	56	53	1.90684	1.20777	2.03334	3.09844	4.66102	4.12599	1.86e-05	1.26445	up
gene40870	19	18	18	16	16	17	0.44496	0.423708	0.433051	1.23169	1.29985	1.21494	0.00147671	1.26431	up
Oncorhynchus_mykiss_newGene_17079	466	461	468	265	302	329	5.0563	5.13033	5.43551	7.85522	9.53993	9.9682	6.34e-24	1.26418	up
gene44879	701	690	642	399	387	516	2.57577	2.58491	2.44139	4.76198	4.83171	5.94828	8.27e-30	1.2639	up
Oncorhynchus_mykiss_newGene_5892	286	308	247	163	188	195	2.42072	2.74124	2.06901	4.33011	5.05861	4.79352	1.23e-15	1.26386	up
gene16373	187	65	84	72	83	87	0.907584	0.428939	0.568758	0.979133	1.33133	1.14597	2.4e-05	1.26386	up
Oncorhynchus_mykiss_newGene_12303	20	27	25	25	15	21	0.367123	0.480025	0.464285	1.78947	0.900654	1.12094	0.000918925	1.26367	up
gene13739	109	123	97	88	56	81	1.93397	2.24484	1.75869	5.11479	3.40102	4.55557	1.22e-07	1.26357	up
gene10915	1552	1472	1506	917	867	1092	19.9844	19.5258	20.1958	38.7148	38.2726	44.4205	2.55e-54	1.26323	up
Oncorhynchus_mykiss_newGene_21699	173	197	219	124	124	141	2.4513	2.84545	3.23675	5.64121	5.82898	6.17058	8.74e-12	1.2632	up
gene25053	283	227	238	151	160	176	4.18846	3.43971	3.65192	7.2805	8.14591	8.18492	1.24e-14	1.26296	up
Oncorhynchus_mykiss_newGene_24608	22	18	7	16	13	17	0.895606	0.727485	0.28762	1.90853	1.49415	2.36337	0.00253294	1.26291	up
gene23258	895	820	761	539	440	602	9.42739	8.82012	8.2986	18.4353	15.786	19.8846	2.24e-32	1.26266	up
Oncorhynchus_mykiss_newGene_26688	86	82	68	52	49	63	1.72639	1.69455	1.41073	3.38943	3.36454	3.97006	1.24e-06	1.26215	up
gene26698	417	372	404	252	228	288	2.09609	1.90639	2.10019	4.11692	3.89358	4.54288	1.85e-21	1.26176	up
gene39592	116	104	124	89	66	78	0.807399	0.733212	0.885236	2.00161	1.53729	1.69881	3.7e-08	1.26109	up
gene33787	115	90	106	72	69	70	0.404922	0.323664	0.384573	0.820221	0.822593	0.765617	8.03e-08	1.26074	up
Oncorhynchus_mykiss_newGene_6628	23	40	26	21	26	25	0.175527	0.309925	0.199494	0.499559	0.659474	0.588299	0.000576676	1.26058	up
Oncorhynchus_mykiss_newGene_19661	38	34	46	34	25	31	0.296699	0.24549	0.400817	0.792535	0.607497	0.658924	0.000164891	1.26048	up
Oncorhynchus_mykiss_newGene_34718	103	113	118	97	69	62	0.917725	1.02548	1.08459	2.79895	2.07899	1.72747	2.51e-07	1.25983	up
Oncorhynchus_mykiss_newGene_5640	75	79	138	79	66	62	1.21155	1.30685	2.31598	4.17207	3.63909	3.16563	6.57e-06	1.25935	up
Oncorhynchus_mykiss_newGene_14505	101	122	80	74	73	60	1.27622	1.56624	0.992958	3.37806	2.91032	2.28481	5.01e-07	1.25894	up
Oncorhynchus_mykiss_newGene_3733	569	666	528	335	364	429	2.28383	2.37514	1.86117	5.03713	6.9821	8.84261	5.24e-24	1.25887	up
gene39522	144	214	144	124	111	100	1.36305	2.06664	1.40531	3.89038	3.56186	3.00161	6.4e-09	1.25885	up
gene27173	22	42	43	32	24	29	0.227502	0.45193	0.464285	1.08832	0.833141	0.95856	0.000410071	1.25841	up
gene16341	13	17	21	16	17	14	0.118845	0.161471	0.192581	0.493395	0.50516	0.449087	0.00199358	1.2584	up
Oncorhynchus_mykiss_newGene_7265	56	58	85	57	59	30	0.37112	0.393392	0.586463	1.23596	1.34764	0.622857	6.93e-05	1.25771	up
gene24505	210	254	233	136	188	133	1.8719	2.30919	2.14841	3.9371	5.71394	3.70403	8.28e-11	1.25718	up
gene31768	44	72	53	34	43	46	0.245166	0.411952	0.308292	0.618058	0.819684	0.804153	4.5e-05	1.2547	up
gene11215	438	450	381	259	207	357	0.660084	0.693088	0.594818	1.26662	1.05941	1.68842	9.8e-16	1.25386	up
Oncorhynchus_mykiss_newGene_17979	38	43	29	24	38	23	0.809772	0.958905	0.665986	1.59528	2.82926	1.44193	0.000362847	1.25371	up
gene3910	55	44	37	26	35	40	1.66785	1.36407	1.14709	2.49932	3.60627	3.84452	0.000111001	1.2536	up
gene25957	147	164	113	93	72	120	0.667127	0.759186	0.531414	1.35686	1.11409	1.71014	2.87e-08	1.25182	up
gene15860	58	34	34	25	46	26	0.516241	0.305088	0.310337	0.704326	1.39045	0.700491	0.000383099	1.25134	up
gene8454	78	52	64	43	51	43	2.65079	1.8014	2.23183	4.76667	5.83733	4.54302	1.55e-05	1.25081	up
gene16564	10	40	33	26	26	21	0.125655	0.540692	0.44993	1.12874	1.14439	0.864512	0.00165475	1.25009	up
gene19376	121	156	113	78	87	95	0.781334	1.04131	0.750446	1.63752	1.92284	1.91111	1.71e-08	1.24966	up
gene38618	23	18	16	15	16	19	0.108354	0.082476	0.077297	0.2168	0.255601	0.272864	0.00170138	1.24914	up
gene53564	37	36	32	26	30	24	1.36423	1.35924	1.23521	3.08591	3.71541	2.81413	0.000283764	1.24888	up
Oncorhynchus_mykiss_newGene_960	36	40	32	25	22	36	0.499073	0.564781	0.453836	1.1313	1.04615	1.57884	0.000284398	1.24885	up
gene1494	19	35	37	24	34	17	0.305417	0.574558	0.615641	1.26945	1.90409	0.846655	0.00101416	1.24827	up
gene8882	261	265	247	166	127	210	1.41252	1.45937	1.37963	2.90221	2.32965	3.55913	5.63e-13	1.24819	up
gene37102	226	200	193	150	123	128	1.7761	1.60267	1.57404	3.83839	3.28145	3.16568	2.53e-12	1.24796	up
Oncorhynchus_mykiss_newGene_2866	332	228	321	370	169	168	0.813975	0.570393	0.813717	2.95075	1.40655	1.28947	0.00069872	1.24759	up
gene37809	815	857	827	499	535	537	2.16601	2.32375	2.27329	4.30412	4.8401	4.47669	1.25e-36	1.24727	up
gene34153	586	578	664	378	319	471	3.42389	3.44626	4.01163	7.1716	6.33234	8.62564	1.15e-21	1.24707	up
Oncorhynchus_mykiss_newGene_31172	80	116	81	63	63	63	0.795461	1.645	0.839346	2.4536	3.16188	1.96611	1.09e-06	1.24636	up
Oncorhynchus_mykiss_newGene_5142	899	919	822	576	499	583	4.54493	5.458	4.31704	10.2697	9.52288	10.3903	3.66e-39	1.24599	up
gene5	48	50	44	31	26	48	1.6527	1.73407	1.56947	3.41911	3.00552	5.15081	0.000104279	1.2456	up
gene20275	504	518	357	300	266	312	4.59092	4.81837	3.36159	8.87224	8.24539	8.92719	6.14e-18	1.24542	up
gene19162	274	220	269	164	165	162	4.55299	3.73362	4.62966	8.82545	9.31752	8.42611	8.2e-14	1.24533	up
gene54075	59	79	63	42	44	55	1.46357	2.02361	1.63176	3.3915	3.74698	4.30113	1e-05	1.24503	up
Oncorhynchus_mykiss_newGene_21873	17	21	25	20	17	17	0.313643	0.384823	0.474127	1.21967	1.06017	1.00371	0.00149799	1.24473	up
Oncorhynchus_mykiss_newGene_16628	52	37	42	40	29	28	0.767375	0.543201	0.634236	1.87211	1.41225	1.26791	0.00015546	1.24407	up
Oncorhynchus_mykiss_newGene_19028	683	625	727	409	419	455	4.11611	3.86619	4.33251	7.79155	8.71473	9.73206	7.25e-29	1.24375	up
gene36905	678	820	771	476	446	509	7.71816	9.52071	9.07921	17.6055	17.2698	18.1714	2.42e-29	1.24373	up
gene14473	728	718	590	364	427	494	1.77495	1.78645	1.48882	2.88223	3.54336	3.77733	1.64e-24	1.24253	up
gene10110	139	173	132	75	109	110	0.465821	0.590832	0.454947	0.813231	1.24081	1.15196	1.78e-08	1.24233	up
gene25148	21	22	21	18	21	15	0.20915	0.235725	0.217491	0.603403	0.732264	0.474214	0.00147671	1.24104	up
gene7727	34	28	51	32	26	29	0.327667	0.275602	0.507187	0.996917	0.833799	0.855447	0.000377516	1.24086	up
Oncorhynchus_mykiss_newGene_9996	68	66	70	34	52	57	0.536917	0.63312	0.696948	1.15108	1.87753	2.14465	1.4e-05	1.24042	up
gene9322	105	53	85	64	58	48	1.81378	0.926858	1.51352	3.56329	3.67295	2.59052	1.8e-05	1.24037	up
Oncorhynchus_mykiss_newGene_34751	68	90	76	42	55	65	0.396482	0.538932	0.459538	0.801515	1.08498	1.2496	5.35e-06	1.24033	up
gene12285	13	23	18	22	14	13	0.09519	0.181794	0.138576	0.543136	0.345737	0.299219	0.00240154	1.23993	up
Oncorhynchus_mykiss_newGene_15984	83	84	83	48	60	62	0.816467	0.795239	0.754111	1.54503	1.87564	1.78367	1.3e-06	1.23989	up
gene17195	15	30	15	17	11	27	0.108034	0.218728	0.105242	0.38529	0.246901	0.604861	0.00242577	1.23915	up
Oncorhynchus_mykiss_newGene_31370	217	222	164	124	116	150	2.48666	2.58817	1.88621	4.83089	4.59952	5.40768	2.87e-11	1.23741	up
gene28734	89	74	114	63	53	74	0.903834	0.760578	1.19915	2.05694	1.83441	2.33646	2.29e-06	1.23713	up
Oncorhynchus_mykiss_newGene_15061	28	43	46	24	30	35	0.549796	0.848832	0.930492	1.4831	1.99716	2.15223	0.000330681	1.23626	up
Oncorhynchus_mykiss_newGene_7218	51	64	33	38	39	31	0.785095	1.00496	0.511235	1.8207	1.94255	1.47225	0.00015546	1.23576	up
Oncorhynchus_mykiss_newGene_3885	415	485	369	210	299	298	4.53913	5.13643	4.12283	8.27688	9.48123	8.53145	5.94e-15	1.23544	up
gene6374	35	50	32	20	36	33	0.717111	1.04132	0.673254	1.27668	2.51547	2.10713	0.000400025	1.23519	up
gene17259	114	119	119	63	68	105	4.17409	4.44543	4.49792	7.42475	8.44535	11.9916	1.73e-07	1.23501	up
Oncorhynchus_mykiss_newGene_31819	35	36	29	24	20	33	2.65733	2.92804	2.39902	5.53943	4.66682	7.85947	0.000455783	1.23495	up
Oncorhynchus_mykiss_newGene_31998	266	310	210	154	180	169	6.75893	8.82013	5.45693	12.7623	16.3554	13.3682	3.08e-12	1.23468	up
Oncorhynchus_mykiss_newGene_29253	33	42	42	19	38	32	0.373575	0.497852	0.500109	0.716312	1.50439	1.15394	0.000397602	1.23424	up
Oncorhynchus_mykiss_newGene_11287	291	325	274	167	202	196	0.815696	1.01105	0.973356	2.6065	2.27331	2.89117	3.25e-15	1.23398	up
Oncorhynchus_mykiss_newGene_8751	77	87	84	61	51	56	1.60356	2.23851	2.26459	4.71623	4.55868	4.75867	1.52e-06	1.23386	up
Oncorhynchus_mykiss_newGene_30512	408	330	390	239	232	241	11.7906	7.63133	10.0162	20.2901	21.0604	18.9684	2.7e-18	1.23312	up
Oncorhynchus_mykiss_newGene_31112	39	41	37	35	29	23	0.546015	0.574232	0.531376	1.57661	1.36296	0.982787	0.000267645	1.23284	up
Oncorhynchus_mykiss_newGene_34775	138	146	132	85	76	112	0.605664	0.664048	0.704335	1.16004	1.46747	1.59703	6.43e-09	1.23173	up
Oncorhynchus_mykiss_newGene_31242	75	70	59	30	50	64	1.44111	1.38707	1.18299	1.86985	3.30066	3.84736	3.57e-05	1.23146	up
Oncorhynchus_mykiss_newGene_30228	13	4	35	24	27	8	0.456316	0.118115	1.31446	2.7724	3.36712	0.822313	0.00493625	1.23133	up
gene27037	32	25	38	22	17	37	0.191552	0.148848	0.237228	0.427853	0.343784	0.688984	0.000835859	1.23109	up
Oncorhynchus_mykiss_newGene_882	23	35	35	28	26	19	0.35485	0.555604	0.57248	1.40344	1.35543	0.937721	0.000769006	1.23091	up
Oncorhynchus_mykiss_newGene_6618	34	37	31	27	25	25	0.80762	0.88931	0.760055	2.10716	2.05012	1.83962	0.000383548	1.2309	up
gene6286	418	511	382	291	275	259	1.82371	2.27436	1.72087	4.05702	4.14348	3.54587	1.21e-17	1.23089	up
gene42843	51	62	40	45	30	35	0.189898	0.238318	0.153506	0.54636	0.38561	0.409427	0.000106865	1.2286	up
gene42040	2128	1933	1718	1199	1121	1246	9.70001	8.99049	8.1038	17.7461	17.3938	17.8248	4.3e-55	1.22858	up
Oncorhynchus_mykiss_newGene_3494	63	77	53	55	35	45	1.69373	2.17804	1.51449	4.85419	3.21355	3.89357	2.93e-05	1.22847	up
gene10174	20	31	35	20	29	20	0.136012	0.205765	0.262541	0.44931	0.672148	0.42131	0.00108899	1.22824	up
gene26479	18	22	17	17	16	16	0.090379	0.11081	0.085646	0.275436	0.268348	0.247275	0.00208233	1.228	up
Oncorhynchus_mykiss_newGene_17817	1343	1395	1126	822	712	860	15.407	13.0825	11.9263	27.3541	28.058	27.5092	3.84e-40	1.22798	up
gene21452	53	50	48	34	39	34	0.786901	0.759159	0.737973	1.63265	1.96114	1.59938	6.63e-05	1.22755	up
Oncorhynchus_mykiss_newGene_32039	81	100	69	58	67	45	1.9237	2.44265	1.69477	4.50199	5.45351	3.34341	7.84e-06	1.2274	up
gene10219	863	895	813	560	474	561	1.99174	2.10735	1.94111	4.19829	3.72251	4.0627	1.97e-36	1.22727	up
gene45869	1708	1641	1667	992	980	1123	10.8844	10.6786	10.9942	20.5362	21.2545	22.4712	2.68e-61	1.22656	up
Oncorhynchus_mykiss_newGene_32397	73	89	62	53	66	36	1.91301	2.36448	1.66067	4.51724	5.88661	2.88836	3.25e-05	1.22569	up
Oncorhynchus_mykiss_newGene_15259	64	65	69	34	45	59	0.618088	0.644663	0.691371	1.07087	1.4985	1.78812	2.21e-05	1.22567	up
Oncorhynchus_mykiss_newGene_292	23	17	15	13	24	12	0.621201	0.474041	0.433662	1.13766	2.28975	0.985452	0.00283471	1.22545	up
Oncorhynchus_mykiss_newGene_244	151	162	128	94	97	94	1.02456	1.12267	0.899076	2.07219	2.23103	1.99852	2.35e-09	1.22529	up
gene30178	27	17	25	19	17	21	0.218688	0.139872	0.207686	0.497745	0.471469	0.539879	0.0015389	1.22521	up
Oncorhynchus_mykiss_newGene_14305	21	11	14	18	11	14	0.229163	0.123248	0.153014	0.929756	0.376386	0.459866	0.00341875	1.22424	up
Oncorhynchus_mykiss_newGene_31748	137	154	147	69	105	113	2.74997	3.21247	3.24867	4.34673	6.77949	6.8621	3.68e-08	1.22397	up
Oncorhynchus_mykiss_newGene_14198	25	39	22	25	20	23	0.47525	0.756638	0.428092	1.52902	1.27757	1.37383	0.00100462	1.22344	up
Oncorhynchus_mykiss_newGene_18247	207	292	352	213	163	175	0.970989	1.40441	1.71557	3.25081	2.6112	2.58437	1.25e-09	1.2224	up
Oncorhynchus_mykiss_newGene_32872	85	52	63	27	43	76	1.38967	0.932243	1.17059	1.35431	2.33946	3.98661	0.000170419	1.22213	up
gene22249	244	240	197	114	147	174	0.947087	0.951157	0.790915	1.43552	1.93783	2.11285	3.34e-11	1.2217	up
Oncorhynchus_mykiss_newGene_10465	26	20	19	21	15	18	0.222578	0.177021	0.181831	0.553667	0.445974	0.456657	0.00177924	1.22155	up
gene2826	152	192	160	81	106	142	0.656146	0.848593	0.715821	1.13365	1.55304	1.92305	1.94e-08	1.21981	up
Oncorhynchus_mykiss_newGene_11739	73	51	63	36	35	61	1.13331	0.785782	0.977787	1.77078	1.76465	2.89677	5.68e-05	1.21928	up
gene7020	29	32	32	21	24	26	0.241555	0.281617	0.284584	0.564718	0.678944	0.68653	0.000639791	1.21876	up
gene40915	286	309	241	177	181	167	3.65454	4.03529	3.18546	7.33863	7.85482	6.70778	5.1e-14	1.21825	up
gene47558	103	135	142	65	82	105	3.80058	5.08083	5.42037	7.81819	10.3402	12.1225	3.57e-07	1.21814	up
Oncorhynchus_mykiss_newGene_4189	14	22	10	11	16	16	0.242747	0.397947	0.175274	0.595812	0.990946	0.86998	0.00371892	1.2179	up
gene43115	40	37	45	34	29	26	0.149712	0.14066	0.176722	0.41209	0.365185	0.299582	0.000266621	1.21644	up
gene39925	242	236	223	140	148	153	0.944409	0.938175	0.897354	1.76613	1.96227	1.87208	1.24e-13	1.2159	up
Oncorhynchus_mykiss_newGene_34566	375	349	290	183	232	219	1.41721	1.16092	0.977478	1.93859	2.57799	2.73728	6.21e-15	1.21584	up
Oncorhynchus_mykiss_newGene_17282	366	415	391	196	279	259	1.82019	2.31057	2.58216	3.66594	5.61004	4.28085	6.33e-15	1.21497	up
gene26183	146	165	141	90	87	114	0.32211	0.330352	0.275112	0.585437	0.569645	0.685843	2.52e-09	1.21493	up
gene986	1796	1700	1734	1002	1070	1125	3.73329	3.60591	3.72981	6.76436	7.56933	7.33522	4.52e-57	1.21433	up
Oncorhynchus_mykiss_newGene_9037	47	31	36	27	31	26	2.79062	1.90315	2.22594	5.12497	6.25712	4.75909	0.000404045	1.21394	up
gene36369	238	247	251	119	166	182	1.45266	1.53566	1.58394	2.35278	3.44932	3.47609	1.6e-11	1.21388	up
gene18440	22	30	27	21	16	26	0.434524	0.623792	0.560516	1.34974	1.07627	1.64609	0.00127587	1.2136	up
Oncorhynchus_mykiss_newGene_17807	132	162	155	87	104	98	1.32119	1.99769	2.05152	3.8878	4.19185	2.56235	7.15e-09	1.21332	up
Oncorhynchus_mykiss_newGene_34623	144	178	192	122	89	121	1.09958	1.20899	1.68445	2.57286	2.77144	2.43787	5.02e-09	1.21307	up
gene34111	122	162	106	76	78	101	1.10786	1.49544	0.987862	2.23129	2.40743	2.84024	1.57e-07	1.21296	up
gene23190	42	43	42	25	20	51	1.40651	1.45857	1.44606	2.65929	2.22145	5.36523	0.00050957	1.21273	up
Oncorhynchus_mykiss_newGene_31749	81	100	82	55	67	53	0.842821	1.08644	0.956341	1.85189	2.37002	1.74266	3.13e-06	1.21267	up
Oncorhynchus_mykiss_newGene_18856	42	35	16	26	23	24	0.474568	0.399508	0.179254	0.945492	0.894241	0.853298	0.00126335	1.21226	up
gene29704	70	74	71	39	48	59	0.791879	0.817004	0.821957	1.35939	1.77316	2.08051	1.12e-05	1.21214	up
gene37021	9	19	15	17	11	13	0.135817	0.308265	0.233921	0.836911	0.554366	0.624567	0.00420323	1.21172	up
gene41899	58	67	60	41	38	48	0.337441	0.397109	0.359985	0.782674	0.746165	0.885977	2.48e-05	1.21171	up
gene31544	381	395	385	221	242	257	1.07088	1.13349	1.12061	2.01977	2.30913	2.26326	1.43e-19	1.21141	up
gene18286	133	149	116	94	74	89	3.5449	4.04985	3.18713	8.11935	6.6559	7.39615	2.43e-08	1.2112	up
Oncorhynchus_mykiss_newGene_29417	14	24	20	19	13	18	0.368756	0.63928	0.544722	1.60045	1.12283	1.48927	0.0026701	1.21062	up
gene32036	112	104	128	80	83	62	1.35682	1.28587	1.59735	3.11383	3.39894	2.3225	4.68e-07	1.21055	up
gene23344	174	180	184	123	110	108	1.37691	1.45962	1.51187	3.17774	2.96833	2.67284	1.49e-10	1.20941	up
gene5797	135	109	120	63	81	93	1.83225	1.50489	1.67786	2.78474	3.74794	3.9447	1.47e-07	1.20927	up
gene36303	1149	1079	1074	668	568	792	7.02995	6.67705	6.73403	12.8049	11.6984	14.9535	4.26e-35	1.20908	up
Oncorhynchus_mykiss_newGene_30803	88	70	81	48	50	62	0.759965	0.621203	0.730378	1.34884	1.4784	1.6709	4.74e-06	1.20898	up
Oncorhynchus_mykiss_newGene_17684	540	574	361	286	289	342	1.95249	2.1348	1.61536	3.36242	3.81424	3.91318	5.19e-15	1.20675	up
gene39355	141	144	148	83	84	111	0.846664	0.880316	0.922352	1.61662	1.70982	2.09385	6.67e-09	1.20647	up
gene13743	116	100	84	71	47	81	0.42346	0.371657	0.316281	0.842628	0.575687	0.926619	2.18e-06	1.2062	up
gene25691	61	47	45	51	23	36	0.561143	0.444196	0.42993	1.50629	0.695059	1.02404	0.000245641	1.20613	up
Oncorhynchus_mykiss_newGene_29291	80	68	83	44	52	59	2.10005	1.82837	2.24103	3.76919	4.61638	4.87018	7.45e-06	1.20608	up
gene31595	986	935	955	534	593	627	9.05251	8.7637	9.07301	15.9291	18.538	18.0585	1.13e-36	1.20468	up
Oncorhynchus_mykiss_newGene_15374	188	222	233	157	117	133	1.40847	1.76044	1.9331	3.86067	2.81357	2.98497	1.52e-10	1.20454	up
gene17319	42	37	45	21	29	41	0.921879	0.833041	1.03023	1.51458	2.17064	2.86202	0.000404839	1.20372	up
Oncorhynchus_mykiss_newGene_22655	1360	1737	1026	1933	429	3453	41.2709	53.8378	32.2225	190.669	44.2949	329.106	0.006958	1.20369	up
Oncorhynchus_mykiss_newGene_17731	247	209	225	124	142	161	1.27561	1.09928	1.20167	2.07628	2.49913	2.60666	4.44e-12	1.20315	up
Oncorhynchus_mykiss_newGene_25514	81	89	88	59	66	46	2.6516	2.92052	2.72722	5.73231	6.97259	4.4841	5.67e-06	1.20315	up
gene39930	105	86	88	63	54	66	0.556578	0.463321	0.483446	1.08096	0.970205	1.10092	1.11e-06	1.20312	up
gene13004	428	390	393	222	261	263	3.05733	2.84528	2.90315	5.14552	6.34538	5.88084	6.22e-19	1.20304	up
gene15750	42	33	32	22	32	25	0.515726	0.402244	0.404009	0.870861	1.30284	0.934458	0.000597868	1.20293	up
gene39247	66	83	66	45	43	57	0.99484	1.289	1.0338	2.21372	2.20588	2.69479	1.37e-05	1.20286	up
gene44909	1238	1078	1203	622	712	816	1.68833	1.50145	1.6983	2.75395	3.30698	3.49365	3.53e-32	1.20267	up
Oncorhynchus_mykiss_newGene_28033	116	122	148	67	74	112	1.09143	1.2549	1.48847	2.08916	2.53726	3.24433	4.59e-07	1.20136	up
gene37139	40	48	50	22	33	45	0.482503	0.592217	0.627708	0.867247	1.3547	1.73249	0.000313926	1.20129	up
gene52374	1500	1413	1486	842	802	1035	12.9221	12.4197	13.2442	23.5633	23.5245	27.9805	3.54e-43	1.20112	up
Oncorhynchus_mykiss_newGene_28427	14	40	43	19	39	22	0.184812	0.568384	0.607797	0.817669	1.83898	0.93331	0.00235814	1.20102	up
gene23189	216	217	223	121	123	169	2.48292	2.5461	2.65878	4.5059	4.79136	6.10081	1.81e-11	1.20098	up
Oncorhynchus_mykiss_newGene_33980	177	231	211	139	133	118	5.83864	7.32841	6.79355	14.8864	13.916	11.7058	3.4e-10	1.20049	up
Oncorhynchus_mykiss_newGene_8882	24	42	24	16	20	36	0.324497	0.604136	0.400294	0.728375	0.931629	1.69459	0.00169425	1.20014	up
gene1053	43	40	37	30	29	27	0.280986	0.278504	0.248396	0.628873	0.642071	0.539246	0.000315773	1.19939	up
Oncorhynchus_mykiss_newGene_30643	80	36	97	51	55	45	2.40312	1.09115	3.0411	4.96936	5.61552	4.20781	0.000215729	1.19904	up
Oncorhynchus_mykiss_newGene_11462	264	284	241	170	151	168	2.06292	2.07424	1.89903	4.30136	3.34334	3.32204	4.72e-14	1.19787	up
Oncorhynchus_mykiss_newGene_9759	19	17	22	13	16	20	0.436922	0.403249	0.520331	0.981703	1.21589	1.44723	0.00286521	1.19769	up
gene29604	17	21	22	11	17	23	0.036231	0.045521	0.048319	0.076723	0.119744	0.150672	0.00299201	1.1965	up
Oncorhynchus_mykiss_newGene_12898	430	513	439	366	212	282	5.1365	6.24832	5.41925	14.1813	8.60468	10.547	5.68e-13	1.1962	up
gene40084	69	60	107	66	60	37	0.466423	0.418123	0.753437	1.46831	1.39308	0.791564	0.000102973	1.19601	up
gene19763	500	516	479	310	296	305	2.3047	2.43592	2.29271	4.65611	4.62286	4.4189	1e-23	1.19522	up
gene8897	1569	1502	1566	853	895	1059	1.8957	1.85259	1.95833	3.34834	3.68226	4.01581	7.81e-46	1.19507	up
Oncorhynchus_mykiss_newGene_2564	67	68	65	49	42	43	3.09734	3.21488	3.11434	7.32526	6.5437	6.25084	1.98e-05	1.19479	up
gene6811	295	306	364	185	196	217	0.669765	0.710655	0.857172	1.36734	1.51679	1.54536	2.94e-14	1.19457	up
gene2565	35	40	41	31	23	30	0.26991	0.312889	0.328016	0.794175	0.603486	0.724572	0.000424172	1.19442	up
gene20932	195	216	224	136	132	128	2.33625	2.64841	2.77696	5.30349	5.37179	4.80507	2.47e-11	1.1935	up
gene3249	193	149	134	98	93	110	3.68819	2.88774	2.6404	6.06953	6.03861	6.55918	8.1e-09	1.19334	up
gene8234	1232	1150	1262	727	711	762	4.47929	4.0983	4.55826	7.14999	8.72742	8.7401	3.73e-42	1.19217	up
gene17572	52	64	39	37	31	40	0.93318	1.17645	0.736051	2.18918	1.90308	2.25426	0.000160431	1.19215	up
gene50543	298	280	235	152	157	194	1.64734	1.5813	1.34535	2.73097	2.9539	3.36953	2.44e-13	1.19211	up
gene12667	14	14	15	13	14	12	0.130131	0.132432	0.142843	0.393244	0.446614	0.366507	0.00453358	1.19211	up
gene39928	425	462	393	249	262	270	2.36312	2.62149	2.2576	4.48508	4.94518	4.71132	6.74e-20	1.19207	up
gene17167	20	25	22	11	22	22	0.267758	0.343445	0.297524	0.463616	1.01205	0.931798	0.0026643	1.19084	up
Oncorhynchus_mykiss_newGene_13316	211	257	261	135	186	135	1.17084	1.18311	1.23466	2.5031	3.84089	1.82021	1.08e-09	1.19058	up
gene1334	86	96	91	64	46	69	1.61136	1.83427	1.76476	3.88315	2.93311	4.07445	2.87e-06	1.19047	up
gene192	29	11	14	24	11	14	0.237341	0.089567	0.117885	0.636084	0.297633	0.344515	0.00470652	1.18968	up
Oncorhynchus_mykiss_newGene_18433	26	43	35	25	25	27	0.275224	0.620338	0.394005	0.837749	1.23788	1.19495	0.000804993	1.18947	up
gene18126	35	34	36	28	17	33	0.326338	0.318552	0.347878	0.837151	0.518133	0.954325	0.000795724	1.18888	up
Oncorhynchus_mykiss_newGene_11035	425	517	487	317	300	256	2.07649	2.98148	3.21696	4.99751	5.08192	3.84646	3.01e-16	1.18812	up
gene40662	120	104	87	71	55	75	0.451497	0.398174	0.337658	0.865997	0.705386	0.889687	1.05e-06	1.18781	up
Oncorhynchus_mykiss_newGene_7675	557	666	429	368	302	340	3.59376	3.50632	2.45461	6.92209	5.65155	6.25292	1.04e-15	1.18746	up
Oncorhynchus_mykiss_newGene_26035	40	41	37	28	28	28	0.421245	0.45204	0.428445	0.995179	1.07402	0.959094	0.000391331	1.18722	up
gene658	140	132	132	90	81	84	1.32865	1.28223	1.29523	2.77006	2.6317	2.49259	1.81e-08	1.18708	up
Oncorhynchus_mykiss_newGene_12237	11	7	28	15	15	15	0.300527	0.193763	0.751041	1.19901	1.27744	1.21442	0.00584391	1.18638	up
gene38946	105	104	118	46	80	88	1.03729	1.04527	1.20402	1.47248	2.67918	2.73105	4.73e-06	1.18486	up
Oncorhynchus_mykiss_newGene_7571	169	129	123	83	84	99	0.75142	0.587113	0.564735	1.19283	1.27477	1.38419	4.34e-08	1.18411	up
gene5488	83	81	64	42	38	74	0.532481	0.535467	0.425099	0.876516	0.826997	1.48871	4.28e-05	1.18405	up
Oncorhynchus_mykiss_newGene_10798	52	59	53	44	32	36	1.06715	1.24024	1.13369	2.94959	2.25814	2.30595	0.000103687	1.18401	up
gene44030	44	35	34	28	29	24	0.64141	0.508312	0.503044	1.30557	1.41338	1.06885	0.000575795	1.18294	up
gene48621	32	22	30	19	24	21	2.00456	1.38294	1.96377	3.80505	4.97161	4.11122	0.00156221	1.1824	up
Oncorhynchus_mykiss_newGene_34823	118	146	137	74	88	92	0.983594	1.30026	1.23643	2.15184	2.79034	2.58162	8.1e-08	1.18154	up
gene44902	115	111	160	77	96	75	0.549813	0.539844	0.794021	1.19262	1.56369	1.1271	1.18e-06	1.18153	up
Oncorhynchus_mykiss_newGene_20153	560	570	501	296	327	362	0.83136	0.864294	0.769582	1.42887	1.65291	1.68788	4.81e-23	1.18143	up
Oncorhynchus_mykiss_newGene_6733	30	32	26	22	19	25	0.77784	0.846831	0.688787	1.88677	1.68726	2.07464	0.00124406	1.18119	up
gene8343	290	255	259	159	155	178	1.82337	1.64601	1.68728	3.2746	3.21483	3.53456	4.99e-14	1.18061	up
Oncorhynchus_mykiss_newGene_16373	61	49	66	40	41	38	0.506479	0.420249	0.569137	1.0854	1.16077	0.98935	8.27e-05	1.18006	up
gene35896	40	34	30	20	21	36	0.256359	0.21819	0.195619	0.400214	0.456098	0.709495	0.000985742	1.18003	up
Oncorhynchus_mykiss_newGene_18855	119	120	118	65	55	113	0.59554	0.613729	0.611168	1.04832	0.933384	1.78041	2.97e-06	1.17969	up
gene33651	24	19	26	11	17	29	1.2125	0.978911	1.35201	1.74438	2.83416	4.49369	0.00316751	1.17908	up
Oncorhynchus_mykiss_newGene_1379	51	52	44	37	30	34	0.5359	0.606584	0.619377	1.05606	0.899314	0.940962	0.000173454	1.17907	up
gene10053	71	55	76	44	36	56	0.506428	0.40341	0.563574	1.01571	0.870954	1.24571	5.1e-05	1.179	up
Oncorhynchus_mykiss_newGene_25532	54	48	40	29	25	46	0.752409	0.651745	0.538812	1.26665	1.12857	1.91566	0.000333984	1.17848	up
gene54676	4	6	34	15	16	19	0.040979	0.062805	0.415365	0.558456	0.61937	0.711408	0.00777594	1.17819	up
gene22200	32	42	34	15	47	21	0.279569	0.383498	0.315589	0.438002	1.4247	0.58875	0.00207544	1.17812	up
Oncorhynchus_mykiss_newGene_2528	69	78	62	35	53	51	0.866715	0.940379	0.866102	1.55253	2.53545	1.89756	4.06e-05	1.17796	up
Oncorhynchus_mykiss_newGene_5937	81	74	68	47	54	45	0.416149	0.387546	0.359351	0.787058	0.944453	0.728094	1.63e-05	1.17789	up
Oncorhynchus_mykiss_newGene_1383	29	25	23	19	21	19	0.35796	0.313013	0.294186	0.769806	0.859221	0.706808	0.00186563	1.17789	up
Oncorhynchus_mykiss_newGene_20847	39	42	18	31	20	24	0.636427	0.810186	0.374854	2.05386	1.43264	1.58486	0.00166725	1.17747	up
Oncorhynchus_mykiss_newGene_30009	38	60	41	22	41	36	0.828685	1.36193	0.93955	1.55309	3.1003	2.47067	0.000553812	1.17739	up
Oncorhynchus_mykiss_newGene_11542	44	34	29	22	34	22	0.644128	0.575541	0.513186	1.22506	1.70312	1.121	0.0010426	1.17635	up
Oncorhynchus_mykiss_newGene_33262	120	132	157	68	97	95	0.588502	0.688846	0.810806	1.08903	1.79025	1.5375	3.76e-07	1.17557	up
Oncorhynchus_mykiss_newGene_7635	312	338	337	181	203	216	1.36698	1.51146	1.52399	2.56344	3.02233	2.95773	2.09e-15	1.17546	up
Oncorhynchus_mykiss_newGene_15514	138	141	168	86	73	126	1.00636	2.06928	1.83691	3.33216	3.22151	3.08962	2.02e-07	1.17541	up
Oncorhynchus_mykiss_newGene_19608	13	44	25	27	18	22	0.116281	0.398374	0.225137	0.775663	0.541234	0.597833	0.00322391	1.17538	up
Oncorhynchus_mykiss_newGene_14071	221	201	166	94	118	155	1.61579	1.50054	1.25502	2.23334	2.93772	3.54686	6.92e-09	1.17532	up
gene50299	80	40	35	39	29	42	5.85938	2.98713	2.58826	9.14274	7.02207	9.47781	0.000555451	1.17524	up
gene3980	174	172	168	98	109	111	3.11943	3.13787	3.1119	5.6857	6.65879	6.25211	7.82e-10	1.17484	up
gene34509	142	92	106	67	64	87	0.792569	0.521346	0.612213	1.19333	1.19359	1.52341	1.62e-06	1.1746	up
gene24117	33	36	35	20	41	17	0.130198	0.146562	0.143947	0.250394	0.556249	0.206175	0.00173511	1.17337	up
Oncorhynchus_mykiss_newGene_6387	43	52	32	34	20	37	1.22902	1.50778	0.935522	3.16027	1.89197	3.19164	0.000649387	1.173	up
gene44799	15	18	29	12	15	26	0.129888	0.156173	0.284281	0.329053	0.434506	0.708441	0.00415629	1.17297	up
gene47093	26	22	15	14	19	18	0.940471	0.805265	0.55511	1.60707	2.37428	2.06905	0.00336089	1.17263	up
Oncorhynchus_mykiss_newGene_11133	36	33	28	21	22	28	0.557502	0.752913	0.770678	1.49508	1.86619	1.99288	0.00106164	1.17229	up
Oncorhynchus_mykiss_newGene_8433	110	90	66	47	61	65	2.84101	2.42645	1.76388	3.90783	5.39184	5.21056	1.5e-05	1.17168	up
gene40562	50	53	48	40	30	33	1.03093	1.062	0.977332	2.70875	2.03833	2.11311	0.000183791	1.17142	up
Oncorhynchus_mykiss_newGene_33647	16	27	36	32	12	21	0.424638	0.72722	0.974431	2.7334	1.03764	1.76229	0.00344899	1.17141	up
gene5799	259	239	269	159	171	138	1.74987	1.68261	1.89314	3.48519	3.92775	2.91449	1.65e-11	1.17082	up
Oncorhynchus_mykiss_newGene_10708	311	360	377	209	201	226	1.14826	1.34396	1.37774	2.30182	2.39804	2.46387	3.95e-15	1.1707	up
gene23311	356	330	291	218	197	176	4.91387	4.65021	4.15655	9.76402	9.24374	7.62576	8.22e-14	1.17053	up
Oncorhynchus_mykiss_newGene_21170	671	757	615	385	408	427	6.26768	7.20821	5.93724	11.6778	12.9596	12.4844	7.03e-25	1.16925	up
Oncorhynchus_mykiss_newGene_18043	16	21	16	20	13	12	0.536567	0.728036	0.560354	2.25333	1.53882	1.33919	0.00458555	1.16916	up
Oncorhynchus_mykiss_newGene_33248	28	28	23	23	17	20	0.52273	0.533058	0.448577	1.39874	1.09723	1.1726	0.00196885	1.1688	up
gene53395	111	100	73	57	67	58	3.16822	2.90222	2.15083	5.25597	6.51391	5.12887	6.32e-06	1.16871	up
Oncorhynchus_mykiss_newGene_27377	24	25	48	20	29	25	0.562063	0.602369	1.14472	2.75864	2.08424	1.87931	0.0019646	1.16839	up
Oncorhynchus_mykiss_newGene_8187	18	35	36	21	31	17	0.184783	0.382708	0.403046	0.723376	1.10742	0.568485	0.00250482	1.16837	up
gene44108	99	92	90	48	68	64	0.615439	0.583322	0.579103	0.948509	1.43713	1.24788	4.34e-06	1.16805	up
gene51385	79	102	107	66	47	74	3.90207	5.13587	5.44598	10.4557	7.86945	11.3423	7.56e-06	1.1678	up
Oncorhynchus_mykiss_newGene_6679	35	43	41	26	38	21	0.408347	0.529716	0.440777	0.876139	1.45628	0.802522	0.000877676	1.16754	up
Oncorhynchus_mykiss_newGene_11449	38	34	40	27	13	45	0.832	0.689506	0.885528	1.77793	1.08268	3.16384	0.00165244	1.16753	up
Oncorhynchus_mykiss_newGene_5975	22	19	15	22	12	13	0.550915	0.484096	0.364418	1.65625	0.953038	1.03252	0.00445408	1.16736	up
gene37393	108	115	115	76	58	80	0.727968	0.790362	0.805561	1.66073	1.32565	1.69759	5.22e-07	1.16731	up
Oncorhynchus_mykiss_newGene_31997	171	147	126	95	113	70	3.2655	2.86867	2.48765	5.89203	7.31413	4.14457	6.57e-07	1.16722	up
gene6791	2188	2090	2203	1213	1187	1442	7.99046	7.79222	8.32615	14.3937	14.7603	16.529	5.59e-54	1.16718	up
gene23310	106	99	81	64	63	55	2.912	2.78612	2.30724	5.68359	5.92155	4.73492	3.57e-06	1.16586	up
Oncorhynchus_mykiss_newGene_2512	12	24	25	17	21	13	0.342738	0.729612	0.799848	1.64716	2.16209	1.19246	0.00442668	1.16554	up
Oncorhynchus_mykiss_newGene_33110	163	164	136	105	90	91	1.48988	1.4614	1.2326	5.4368	2.33529	3.93338	1.34e-08	1.1648	up
gene19160	258	265	264	144	176	157	2.99944	3.13692	3.17349	5.41005	6.9314	5.72075	2.6e-12	1.16458	up
gene3418	79	77	54	52	26	65	0.624694	0.616075	0.436247	1.33561	0.681667	1.61032	0.00018201	1.16411	up
gene10927	80	84	93	58	53	54	0.292194	0.312621	0.351569	0.679933	0.660107	0.617992	6.83e-06	1.16347	up
Oncorhynchus_mykiss_newGene_16460	31	33	17	23	17	22	0.619379	0.681722	0.339783	1.47266	1.16939	1.38492	0.00243028	1.1629	up
Oncorhynchus_mykiss_newGene_15269	19	26	35	30	17	16	0.173154	0.254279	0.347113	0.908388	0.551192	0.460124	0.00303265	1.16246	up
Oncorhynchus_mykiss_newGene_7873	293	438	310	237	168	231	0.84392	1.19124	0.924865	2.17245	1.25748	1.66921	1.07e-10	1.1609	up
gene21361	45	45	24	32	16	36	0.235007	0.237849	0.12997	0.534451	0.271433	0.592073	0.00153209	1.15981	up
Oncorhynchus_mykiss_newGene_10360	55	58	62	30	45	42	0.475837	0.514225	0.561265	0.828842	1.32459	1.13683	0.000138683	1.15975	up
Oncorhynchus_mykiss_newGene_21267	53	33	32	19	29	37	2.05607	1.28022	1.27136	2.27174	3.79791	4.38802	0.00113858	1.1594	up
Oncorhynchus_mykiss_newGene_23616	18	22	18	17	15	15	0.572666	0.661643	0.5798	1.75613	1.63	1.3781	0.00403459	1.15932	up
gene13413	31	26	27	15	25	23	0.386416	0.330951	0.347372	0.612131	1.07371	0.901314	0.00209105	1.15922	up
gene5355	189	213	213	121	142	112	1.24757	1.4056	1.40976	2.49073	3.17877	2.20429	1.59e-09	1.15769	up
Oncorhynchus_mykiss_newGene_13925	130	142	159	89	85	93	0.288251	0.323151	0.365669	0.643676	0.643615	0.647965	5.01e-08	1.15738	up
gene6194	567	657	608	288	480	333	6.03078	7.14261	6.69408	9.96486	17.4001	11.1244	7.67e-12	1.15719	up
Oncorhynchus_mykiss_newGene_4202	54	67	39	34	37	37	0.772784	0.986299	0.579849	1.57762	1.7755	1.66067	0.000264385	1.15657	up
gene54633	161	158	153	97	84	109	3.33877	3.34228	3.29165	6.53318	5.95139	7.08333	6.58e-09	1.15622	up
gene3272	53	71	50	36	36	44	0.191279	0.260597	0.185738	0.423772	0.44247	0.50245	0.000143065	1.15566	up
gene18720	27	26	25	25	12	23	0.250948	0.243431	0.240497	0.738411	0.352234	0.654875	0.00273541	1.15549	up
gene40819	59	62	69	43	32	51	0.148457	0.158097	0.178426	0.351235	0.267854	0.402999	8.95e-05	1.15537	up
Oncorhynchus_mykiss_newGene_32067	52	44	67	38	36	36	0.876708	0.736426	1.18475	2.09656	2.03255	1.89733	0.000231256	1.1553	up
Oncorhynchus_mykiss_newGene_12704	66	87	97	49	63	50	1.25628	1.64872	2.407	2.98823	4.71967	4.4283	3.3e-05	1.15517	up
Oncorhynchus_mykiss_newGene_34567	34	36	46	25	25	32	0.177609	0.194451	0.249347	0.429668	0.439161	0.522101	0.000808698	1.15491	up
gene43712	65	69	57	45	31	50	0.559507	0.605897	0.509036	1.24179	0.899451	1.34087	9.06e-05	1.15262	up
gene10414	46	20	44	32	21	28	0.462874	0.222897	0.493415	1.10888	0.731541	0.943762	0.00182146	1.15202	up
Oncorhynchus_mykiss_newGene_1454	423	327	358	200	241	220	8.79676	7.22129	7.36627	12.8044	16.6893	13.8705	6.65e-14	1.15156	up
Oncorhynchus_mykiss_newGene_28141	27	27	30	22	27	14	0.538145	0.537392	0.618573	1.3694	1.7666	0.856833	0.00256585	1.15149	up
gene3318	115	115	109	61	61	91	0.75683	0.776955	0.746858	1.30734	1.36266	1.88518	1.27e-06	1.15145	up
gene11204	170	184	145	79	98	131	1.45501	1.60137	1.27887	2.19061	2.85507	3.50898	7.99e-08	1.15026	up
gene46576	156	134	108	66	90	91	3.86155	3.38502	2.7539	5.27574	7.57149	7.0514	6.79e-07	1.15012	up
Oncorhynchus_mykiss_newGene_34383	215	200	173	97	137	123	1.28798	1.16099	1.08611	1.62698	2.3164	2.90933	5.55e-09	1.14907	up
Oncorhynchus_mykiss_newGene_32812	69	83	85	34	50	72	2.45385	4.15899	4.78542	4.25436	6.5231	6.86023	8.11e-05	1.14904	up
gene9581	1087	1046	1153	575	606	756	2.99494	2.94294	3.28904	5.14801	5.67965	6.53902	5.61e-29	1.14893	up
gene1513	348	247	198	184	152	145	1.00469	0.727615	0.591197	1.72415	1.49276	1.30809	1.16e-08	1.14879	up
Oncorhynchus_mykiss_newGene_34688	110	133	115	74	70	78	0.622895	0.769194	0.672727	1.36384	1.35015	1.37902	4.17e-07	1.14841	up
gene2540	40	40	39	23	36	24	0.200268	0.200793	0.202798	0.367775	0.609414	0.372425	0.000926291	1.14821	up
Oncorhynchus_mykiss_newGene_11304	29	21	15	14	15	23	0.177456	0.132872	0.095197	0.268098	0.310091	0.446545	0.00434	1.1482	up
Oncorhynchus_mykiss_newGene_6634	91	132	129	68	62	93	0.402903	0.595209	0.592628	0.974275	0.935126	1.28614	3.98e-06	1.14797	up
Oncorhynchus_mykiss_newGene_211	59	65	76	31	61	41	2.9275	3.30283	3.8988	4.89049	10.349	6.43289	0.000224924	1.1479	up
Oncorhynchus_mykiss_newGene_13206	31	14	16	25	12	14	0.462149	0.211714	0.23883	1.19228	0.593811	0.639867	0.00572519	1.14729	up
gene27550	945	949	977	516	536	634	1.2596	1.29226	1.3486	2.23707	2.43291	2.65494	7.37e-32	1.14729	up
Oncorhynchus_mykiss_newGene_3878	318	301	348	196	177	204	1.19524	1.34047	1.47675	3.80788	3.65446	4.08941	2.66e-14	1.14687	up
gene15174	305	344	378	178	245	193	1.73385	1.99377	2.22497	3.28068	4.73312	3.44479	4.05e-11	1.14638	up
gene9174	259	257	268	163	166	140	2.57318	2.60355	2.83229	5.55618	5.88366	4.51948	1.16e-11	1.14616	up
Oncorhynchus_mykiss_newGene_2268	181	216	162	90	121	130	0.742323	0.908337	0.687976	1.19929	1.69635	1.67057	2.04e-08	1.14605	up
gene38087	96	96	87	58	56	61	1.97864	2.03655	1.86528	3.8554	3.90335	3.98188	3.71e-06	1.146	up
Oncorhynchus_mykiss_newGene_25570	200	207	160	112	127	104	5.17261	5.4585	4.23414	9.37823	11.254	8.4091	6.81e-09	1.14582	up
Oncorhynchus_mykiss_newGene_32208	186	201	173	133	88	120	5.92404	6.54522	5.69828	13.9393	9.43589	11.6496	7.24e-09	1.14552	up
gene9826	242	213	256	140	139	148	3.45208	3.09547	3.77576	6.50322	6.74857	6.61521	2.92e-11	1.14497	up
gene40486	246	183	185	113	122	136	1.86137	1.4128	1.44494	2.75976	3.12842	3.23399	1.6e-09	1.14467	up
gene11136	375	410	318	230	229	195	5.44246	6.07311	4.76914	10.8369	11.3138	8.87715	1.55e-13	1.14449	up
Oncorhynchus_mykiss_newGene_17264	51	69	71	43	41	41	0.339754	0.467254	0.489836	0.922794	0.912356	0.850127	0.000116552	1.14256	up
gene34177	214	197	207	111	113	149	0.789483	0.742158	0.790293	1.32501	1.42085	1.7206	4.21e-10	1.14221	up
gene27089	162	129	133	93	83	83	1.77988	1.4379	1.51035	3.30813	3.08146	2.86319	1.07e-07	1.14219	up
gene48705	81	73	81	26	71	59	1.24069	1.13971	1.28518	1.26454	3.66977	2.80851	0.000264057	1.14168	up
gene11117	69	72	80	41	56	45	0.834782	0.885404	0.994944	1.60098	2.29488	1.68242	5.22e-05	1.14167	up
gene6898	31	25	13	19	18	17	0.341858	0.282363	0.143128	0.659213	0.650203	0.581059	0.00437289	1.14145	up
Oncorhynchus_mykiss_newGene_13262	269	254	395	164	149	253	0.604103	0.582646	0.918301	1.19311	1.13658	1.78146	4.64e-08	1.14081	up
Oncorhynchus_mykiss_newGene_12203	31	17	34	18	22	22	0.425982	0.23974	0.47332	0.784089	1.01665	0.941257	0.00313826	1.14054	up
Oncorhynchus_mykiss_newGene_30612	10	38	23	19	15	25	0.554179	1.59279	0.848732	1.52554	1.17189	2.20261	0.00567405	1.14048	up
gene22431	120	148	147	79	98	78	1.04231	1.30876	1.32419	2.22009	2.90198	2.12484	5.14e-07	1.13983	up
Oncorhynchus_mykiss_newGene_14775	610	775	737	395	426	426	1.34857	1.74867	1.68567	2.8338	3.20097	2.95378	6.86e-20	1.13972	up
gene44962	49	38	33	37	28	19	0.225303	0.181194	0.14629	0.552804	0.494964	0.243316	0.00133651	1.13944	up
Oncorhynchus_mykiss_newGene_11108	68	89	68	43	54	47	0.931601	1.30797	0.96383	1.89741	2.5867	1.99577	4.94e-05	1.13934	up
gene16440	1694	1471	1471	849	877	965	27.3732	24.2542	24.5874	44.5372	48.2262	48.9244	6.17e-43	1.13888	up
Oncorhynchus_mykiss_newGene_20609	53	34	44	63	19	17	1.61625	1.06423	1.39975	6.24782	1.89345	1.63243	0.00343928	1.13794	up
Oncorhynchus_mykiss_newGene_457	48	77	51	33	48	36	0.849963	1.17124	0.924568	1.31057	2.08038	1.78456	0.000354438	1.13787	up
gene22203	41	42	55	17	39	41	0.307664	0.323498	0.428063	0.411739	0.997832	0.968811	0.00121254	1.13754	up
Oncorhynchus_mykiss_newGene_21600	35	17	18	15	12	30	0.879771	0.417833	0.470392	1.20642	0.974989	2.36252	0.00540955	1.13725	up
Oncorhynchus_mykiss_newGene_287	135	87	114	70	52	90	0.788131	0.562029	0.686131	1.31685	1.03335	1.64405	9.7e-06	1.13708	up
Oncorhynchus_mykiss_newGene_28762	59	50	69	50	39	29	1.64966	1.35619	1.95345	4.63688	3.66154	2.45118	0.000320482	1.13659	up
Oncorhynchus_mykiss_newGene_30679	67	72	54	43	35	47	0.487285	0.472488	0.359859	0.870643	0.739149	0.900763	9.93e-05	1.13645	up
Oncorhynchus_mykiss_newGene_27920	34	20	30	16	19	28	0.437327	0.295205	0.401439	0.670284	0.817351	1.19498	0.00303263	1.13642	up
gene8108	63	85	120	72	44	59	0.213582	0.295134	0.420915	0.795973	0.500708	0.62309	0.000114242	1.13535	up
gene42183	210	189	184	79	136	140	2.0538	1.87843	1.85686	2.50642	4.50296	4.29908	1.38e-07	1.13523	up
gene3579	265	296	245	158	149	171	1.00375	1.14623	0.960917	1.93973	1.92233	2.03253	1.67e-12	1.13515	up
Oncorhynchus_mykiss_newGene_3131	49	29	51	29	28	32	1.20722	0.712192	1.28289	2.26471	2.34685	2.45339	0.000960961	1.13368	up
Oncorhynchus_mykiss_newGene_17728	663	715	794	426	330	529	7.09296	6.8842	7.55884	12.2121	12.7822	16.2254	1.99e-16	1.13349	up
gene30658	70	77	86	48	62	39	1.51718	1.69188	1.9178	3.34404	4.51653	2.62427	7.99e-05	1.13316	up
gene42685	32	38	42	24	24	30	0.095797	0.115391	0.13064	0.232982	0.239437	0.279372	0.00116441	1.13256	up
gene20319	83	109	77	62	50	57	0.292829	0.392032	0.28095	0.71069	0.594166	0.629559	1.72e-05	1.13231	up
gene39473	70	67	70	47	45	40	0.207279	0.201257	0.215174	0.43996	0.445278	0.363249	6.23e-05	1.13192	up
Oncorhynchus_mykiss_newGene_5258	302	294	255	161	183	158	1.21741	1.21247	1.0612	2.10664	2.50855	1.99306	4.26e-12	1.13189	up
gene2717	1708	1840	1721	894	1042	1113	8.69831	9.56198	9.06589	14.7804	18.0609	17.781	1.2e-37	1.1317	up
Oncorhynchus_mykiss_newGene_17885	78	78	76	43	41	64	1.92104	1.52067	1.65059	2.84568	3.0072	5.16286	4.07e-05	1.13168	up
gene10683	131	101	108	44	80	90	0.560333	0.439137	0.475902	0.611481	1.15906	1.20507	1.95e-05	1.1316	up
gene7159	32	51	43	23	30	34	0.230993	0.383287	0.323724	0.553782	0.744631	0.774917	0.00102351	1.13156	up
gene35630	223	228	192	94	121	175	0.56569	0.590376	0.504345	0.773426	1.04164	1.39477	4.05e-08	1.13101	up
Oncorhynchus_mykiss_newGene_1560	37	27	44	31	18	28	0.528967	0.3988	0.702189	1.37287	0.812998	1.22926	0.00180804	1.13047	up
gene37523	836	848	688	436	424	518	16.6172	17.2096	14.1478	28.1317	28.6717	32.3158	4.62e-25	1.13017	up
gene13723	46	43	51	34	25	35	1.62905	1.55099	1.85494	3.82761	2.94614	3.90128	0.000528065	1.12932	up
gene44788	84	82	58	45	45	52	0.630898	0.6164	0.441621	1.06111	1.12799	1.20002	5.54e-05	1.12764	up
Oncorhynchus_mykiss_newGene_31478	119	95	142	59	63	102	0.97309	0.781181	1.18831	1.5619	1.72595	2.59851	1.34e-05	1.12727	up
Oncorhynchus_mykiss_newGene_31734	400	426	426	228	251	252	8.69966	9.45891	9.59401	16.0633	18.5354	17.156	6.32e-17	1.12709	up
gene34487	402	507	516	256	254	330	2.81969	3.6296	3.74438	5.82558	6.04525	7.25127	2.56e-14	1.12701	up
gene11121	41	42	31	32	13	37	0.260673	0.270111	0.203057	0.660128	0.272091	0.733829	0.00216915	1.12673	up
gene29545	21	36	23	19	16	25	0.127943	0.228055	0.148406	0.389181	0.328995	0.488244	0.0036193	1.12672	up
gene29053	26	28	25	19	17	22	0.206091	0.226792	0.199522	0.488562	0.434629	0.52891	0.0030238	1.12643	up
Oncorhynchus_mykiss_newGene_16073	109	119	121	60	72	82	1.29773	1.44709	1.49492	2.49497	2.91926	3.46328	1.5e-06	1.12577	up
Oncorhynchus_mykiss_newGene_9011	195	209	223	100	114	164	1.62228	2.00113	2.40646	2.40328	3.00033	4.75897	1.65e-08	1.12532	up
gene5218	240	345	246	159	159	175	0.821315	1.20496	0.871002	1.76983	1.84654	1.87818	3.89e-10	1.12447	up
gene20283	41	26	37	24	18	32	0.312673	0.202084	0.294487	0.584854	0.4646	0.77876	0.00202373	1.1242	up
gene21033	794	745	784	383	466	496	4.21232	4.26679	4.47701	6.59196	9.03325	8.57066	4.58e-23	1.12359	up
gene12864	47	67	75	40	40	43	0.240815	0.349726	0.40112	0.658217	0.670155	0.693936	0.000221538	1.12337	up
Oncorhynchus_mykiss_newGene_27646	12	28	29	14	18	23	0.119938	0.227532	0.302252	0.577412	0.484989	0.727459	0.00579941	1.12291	up
gene10382	31	44	26	24	18	30	0.224026	0.322444	0.192324	0.550964	0.437308	0.663708	0.00225121	1.12212	up
gene31023	63	47	49	25	38	42	0.504384	0.366742	0.371412	0.590642	0.947697	0.983945	0.000486596	1.12135	up
gene25060	515	463	510	285	262	317	7.19425	6.60424	7.37493	12.9169	12.4376	13.8691	2.25e-19	1.12134	up
Oncorhynchus_mykiss_newGene_11218	30	14	25	11	13	33	0.500761	0.210276	0.533185	0.542009	0.951652	1.496	0.00695761	1.12098	up
Oncorhynchus_mykiss_newGene_34523	268	308	218	128	154	189	0.928246	1.0876	0.788881	1.43675	1.81339	2.03439	1.09e-09	1.12096	up
gene14267	99	107	84	77	37	69	0.316375	0.349386	0.276238	0.783996	0.403108	0.676605	4.69e-05	1.1201	up
gene37018	29	24	15	17	12	24	0.150682	0.127085	0.079438	0.278458	0.209927	0.387104	0.00547855	1.12006	up
Oncorhynchus_mykiss_newGene_27732	49	34	34	35	19	27	1.75626	1.22654	1.26875	4.01245	2.3425	3.03367	0.00161708	1.11944	up
gene46061	8492	8321	7906	4883	4747	4447	148.853	148.889	143.404	278.114	283.305	244.634	3.47e-62	1.11929	up
gene25693	43	27	41	18	23	38	0.189879	0.119911	0.18673	0.257818	0.341448	0.523922	0.00221841	1.11927	up
Oncorhynchus_mykiss_newGene_30738	321	269	244	144	151	196	5.18078	4.39273	4.15597	8.12856	7.09274	8.86494	4.7e-11	1.11882	up
gene8915	117	90	117	76	43	84	0.897925	0.701333	0.908297	1.82175	1.03309	1.97699	2.31e-05	1.1185	up
gene12611	30	30	37	19	31	19	0.235879	0.234019	0.294478	0.460911	0.819723	0.459273	0.00267165	1.1177	up
gene21709	58	66	66	29	41	53	0.185425	0.215601	0.221464	0.301211	0.45258	0.556709	0.000240514	1.11617	up
gene26472	181	200	151	84	147	90	0.809843	0.911033	0.696263	1.20738	2.23194	1.25499	2.75e-06	1.11603	up
gene48372	139	132	141	85	83	79	3.43839	3.34341	3.61835	6.85295	6.95783	6.09159	2.08e-07	1.1158	up
gene34137	5077	4958	5076	2606	2934	3072	32.7237	32.3324	33.9625	54.6722	64.566	61.8005	6.61e-60	1.1158	up
gene49864	44	48	73	39	44	27	1.18472	1.33089	2.05503	3.40432	4.08479	2.31164	0.000829821	1.11558	up
Oncorhynchus_mykiss_newGene_7793	39	34	37	17	24	36	0.527629	0.426255	0.60591	0.671876	1.00314	1.47272	0.00194952	1.11546	up
gene26896	1652	1722	1701	937	975	984	4.22734	4.49791	4.50473	7.7897	8.48885	7.89717	2.63e-44	1.11538	up
Oncorhynchus_mykiss_newGene_29411	22	8	26	17	17	13	0.380686	0.129921	0.456481	0.932546	0.965797	0.62798	0.00840094	1.11506	up
gene1184	91	91	103	45	46	90	0.732764	0.73681	0.862495	1.18529	1.23453	2.24739	6.91e-05	1.11439	up
gene21138	393	395	428	199	226	284	5.38002	5.52031	6.06514	8.84728	10.5302	12.2035	4.72e-14	1.11383	up
Oncorhynchus_mykiss_newGene_981	30	40	24	19	33	16	0.316143	0.431294	0.25549	0.622969	1.14365	0.514958	0.00378442	1.11335	up
Oncorhynchus_mykiss_newGene_18319	384	388	349	209	200	240	3.48263	3.65645	3.51248	6.30449	6.6124	7.37629	6.26e-16	1.11277	up
Oncorhynchus_mykiss_newGene_32399	74	111	83	47	58	62	0.611965	0.93638	0.69528	1.24534	1.61934	1.57873	4.09e-05	1.11242	up
gene36476	156	171	152	89	110	86	1.46456	1.64814	1.49027	2.72862	3.56483	2.50918	1.44e-07	1.11218	up
gene44737	17	23	30	18	24	12	0.074699	0.099643	0.136975	0.255881	0.350278	0.164935	0.00602544	1.11176	up
Oncorhynchus_mykiss_newGene_16147	232	237	237	128	142	143	4.00331	4.13994	4.15426	7.1387	8.537	7.60298	6.54e-11	1.11157	up
gene21860	254	168	186	119	106	136	1.03475	0.695008	0.781821	1.56378	1.46211	1.733	3.12e-08	1.11155	up
Oncorhynchus_mykiss_newGene_17895	36	44	44	21	20	46	0.435656	0.54698	0.549454	0.806471	0.823946	1.75752	0.00198202	1.11151	up
Oncorhynchus_mykiss_newGene_34579	42	73	33	29	32	39	0.375658	0.686357	0.298117	0.848439	0.934535	1.11661	0.00128348	1.11053	up
Oncorhynchus_mykiss_newGene_14192	60	39	61	40	30	35	0.689732	0.429275	0.742302	1.32853	1.57314	0.923492	0.000576068	1.11037	up
gene44934	369	402	389	223	236	211	3.85487	4.29269	4.20878	7.57768	8.38614	6.92089	1.01e-14	1.1103	up
Oncorhynchus_mykiss_newGene_7364	191	225	229	105	141	135	2.17385	2.61673	2.70037	3.8843	5.46971	4.82836	9.19e-09	1.10954	up
Oncorhynchus_mykiss_newGene_22633	64	60	67	51	32	39	2.22757	2.12614	2.29648	5.3781	3.33126	4.52405	0.000215338	1.10935	up
gene27553	36	20	30	21	28	14	0.19406	0.107561	0.164245	0.363935	0.511229	0.231239	0.00450088	1.10897	up
gene14847	460	430	349	200	209	315	1.37322	1.31092	1.07609	1.93663	2.11685	2.94747	1.22e-11	1.10884	up
Oncorhynchus_mykiss_newGene_14194	68	85	83	41	62	45	1.04499	1.23162	0.945715	1.72915	2.31973	2.45186	0.00010653	1.10874	up
Oncorhynchus_mykiss_newGene_4823	7	21	27	17	15	15	0.113443	0.354304	0.488716	0.915141	0.846808	0.777785	0.00928818	1.10874	up
Oncorhynchus_mykiss_newGene_17063	96	93	91	52	58	61	0.67613	0.671369	0.651555	1.26058	1.38365	1.37625	9.94e-06	1.10834	up
gene37616	133	136	129	79	90	69	1.66846	1.74504	1.67623	3.18051	3.86086	2.69302	9.28e-07	1.10784	up
gene24707	212	219	236	116	140	135	1.00848	1.07692	1.1791	1.8226	2.27652	2.04228	9.43e-10	1.1076	up
Oncorhynchus_mykiss_newGene_18822	698	693	623	339	378	436	2.70985	2.74912	2.44297	4.65436	5.14331	5.39293	2.7e-22	1.10742	up
Oncorhynchus_mykiss_newGene_24387	428	410	358	220	221	247	7.54722	7.39917	6.5183	12.6179	13.2432	13.6267	3.41e-16	1.10674	up
gene38518	531	559	534	311	261	363	1.64483	1.76178	1.69614	3.10211	2.64694	3.48595	1.11e-18	1.10672	up
Oncorhynchus_mykiss_newGene_7884	35	22	30	14	24	25	1.24193	0.869093	1.11261	1.79438	3.18773	2.75791	0.00389729	1.10621	up
gene44132	73	51	57	29	33	56	0.537641	0.384482	0.433973	0.695582	0.82084	1.28345	0.000505547	1.10492	up
gene10918	464	450	447	238	246	298	2.62452	2.59777	2.61924	4.37083	4.72782	5.28981	1.12e-17	1.10479	up
Oncorhynchus_mykiss_newGene_23337	294	333	308	171	166	205	9.55889	11.0533	10.349	18.0073	18.3168	20.8689	5.98e-13	1.10475	up
gene6589	20	31	19	13	18	22	0.118114	0.1987	0.120113	0.267873	0.355063	0.427265	0.00572204	1.10469	up
gene31243	18964	19121	15116	9871	9624	10524	275.151	283.183	226.953	465.356	475.421	479.25	2.81e-58	1.10422	up
Oncorhynchus_mykiss_newGene_19222	137	155	163	78	103	90	0.884363	1.01914	1.08797	1.6403	2.26803	1.81588	4.19e-07	1.1042	up
gene14439	519	429	366	258	265	232	4.39635	3.70669	3.20182	7.10393	7.63765	6.15951	3.28e-13	1.10415	up
gene27677	45	44	38	29	30	25	0.402388	0.408716	0.35505	0.844892	0.906794	0.713855	0.00106629	1.10356	up
Oncorhynchus_mykiss_newGene_6394	21	38	18	24	14	20	0.358354	0.667988	0.350336	1.31562	0.802082	1.04246	0.00564958	1.10351	up
Oncorhynchus_mykiss_newGene_6050	518	581	482	275	278	355	1.19747	1.39235	1.21897	2.23793	2.13581	2.47279	1.85e-17	1.10343	up
gene38397	552	654	536	325	303	370	1.92788	2.33039	1.93647	3.68669	3.59377	4.04913	4.5e-19	1.10338	up
Oncorhynchus_mykiss_newGene_2589	199	174	218	100	106	144	4.91026	4.27603	5.4449	7.8012	8.65817	11.8704	3.09e-08	1.10305	up
Oncorhynchus_mykiss_newGene_8413	44	40	49	24	32	32	1.78819	1.65876	2.06518	3.09865	4.3537	3.98692	0.000995136	1.10225	up
gene30335	266	285	223	130	152	168	2.02937	2.21577	1.75954	3.22357	3.92626	4.02381	1.76e-10	1.10217	up
Oncorhynchus_mykiss_newGene_14304	18	13	29	11	12	27	0.462742	0.342921	0.783164	0.869283	0.99791	2.22957	0.00891525	1.10206	up
gene19268	2165	1984	2037	1045	1099	1365	3.48186	3.2565	3.39068	5.45725	6.01453	6.89131	8.74e-39	1.10168	up
Oncorhynchus_mykiss_newGene_9261	392	317	162	176	132	216	9.23569	7.60236	3.92726	13.4122	10.5404	15.9184	3.66e-06	1.1015	up
gene7859	54	35	29	24	30	26	1.56232	1.02657	0.848085	2.21683	2.90736	2.31554	0.00200247	1.10111	up
gene46006	229	208	179	126	122	111	1.12527	1.0444	0.911005	1.99064	2.03178	1.67812	4.59e-09	1.10058	up
gene27380	48	28	31	27	19	28	0.612776	0.3603	0.40546	1.12166	0.813773	1.12193	0.00248845	1.10047	up
Oncorhynchus_mykiss_newGene_31271	20	41	71	42	18	38	0.542376	1.13528	1.98001	3.69029	1.647	3.22338	0.00464575	1.09996	up
gene1775	223	232	234	159	116	127	1.24831	1.32274	1.35485	2.89212	2.20775	2.2253	1.71e-09	1.09989	up
gene10331	1262	1112	1235	587	679	786	2.94615	2.6487	2.98321	4.44989	5.39599	5.75525	4.01e-26	1.09962	up
Oncorhynchus_mykiss_newGene_19051	23	25	22	14	16	22	0.43683	0.497857	0.434757	0.858207	1.01525	1.31574	0.00536212	1.09921	up
Oncorhynchus_mykiss_newGene_34404	134	164	164	83	90	101	4.69945	5.92129	5.9769	9.45243	10.8485	11.1997	2.28e-07	1.09882	up
Oncorhynchus_mykiss_newGene_22388	98	79	70	57	43	52	1.24518	1.05306	0.945905	2.41356	1.92564	2.05855	5.59e-05	1.09809	up
Oncorhynchus_mykiss_newGene_26928	103	161	170	61	82	126	1.72856	2.80396	2.99044	3.24039	4.70283	6.93484	3.79e-05	1.09807	up
Oncorhynchus_mykiss_newGene_17393	35	25	45	27	26	20	0.737137	0.528361	0.994171	1.8295	1.91736	1.28821	0.00288383	1.09797	up
gene31587	945	1086	1015	549	507	678	9.07323	10.6468	10.0823	17.1267	16.5576	20.4309	5.23e-25	1.09762	up
gene39672	231	176	223	118	117	133	0.757985	0.589529	0.755644	1.25182	1.30476	1.36165	5.91e-09	1.0966	up
gene18251	40	28	26	9	26	35	0.059777	0.041602	0.039499	0.040746	0.130783	0.164086	0.00571509	1.09628	up
gene37387	210	173	175	102	126	98	2.5981	2.1816	2.23423	4.06785	5.27739	3.79776	7.04e-08	1.09525	up
Oncorhynchus_mykiss_newGene_2431	111	112	122	67	70	69	0.591336	0.606508	0.696643	1.17803	1.29063	1.22523	2.65e-06	1.09455	up
gene31753	26	39	34	20	20	29	0.0801	0.120793	0.108037	0.196788	0.200591	0.271621	0.00294723	1.09453	up
Oncorhynchus_mykiss_newGene_7515	94	70	84	35	51	69	1.06489	0.809218	0.981976	1.27657	1.96057	2.44019	0.000143355	1.0941	up
gene27525	40	65	63	39	18	58	0.163072	0.273713	0.268327	0.524417	0.252456	0.753903	0.00190267	1.09373	up
gene960	90	62	71	47	43	48	0.455873	0.316406	0.373612	0.766356	0.727536	0.746112	0.000108792	1.0937	up
Oncorhynchus_mykiss_newGene_3905	30	44	13	27	8	35	0.148057	0.230803	0.062917	0.442065	0.131075	0.544034	0.00881669	1.09348	up
gene3440	65	55	64	37	34	45	0.980861	0.846255	0.997106	1.79352	1.73152	2.12523	0.000248144	1.09329	up
gene39108	314	301	320	161	229	150	5.30649	5.20451	5.60913	8.82469	13.1544	7.92477	5.12e-09	1.0922	up
Oncorhynchus_mykiss_newGene_13001	163	213	181	98	109	119	0.475686	0.636295	0.546309	0.929622	1.08075	1.09194	4.18e-08	1.09216	up
gene26083	359	357	393	199	211	224	3.88265	3.94611	4.40486	6.97824	7.78525	7.60391	2.69e-14	1.09213	up
gene19689	63	50	51	31	30	44	0.832151	0.571866	0.832927	1.49176	1.16619	1.89841	0.000516355	1.09147	up
Oncorhynchus_mykiss_newGene_13246	338	395	491	257	193	260	1.06095	1.26388	1.59327	2.61539	2.05859	2.55567	1.73e-10	1.09073	up
gene33010	57	53	55	24	28	57	0.762399	0.726175	0.757704	1.01173	1.28031	2.39746	0.00110661	1.09072	up
Oncorhynchus_mykiss_newGene_13544	301	392	320	199	204	178	1.75541	2.34065	1.93497	3.78094	4.0525	3.25036	3.36e-11	1.09071	up
gene14520	257	340	198	163	153	146	1.74017	2.35521	1.38535	3.59441	3.53182	3.11011	3.42e-08	1.09069	up
Oncorhynchus_mykiss_newGene_2091	111	95	147	70	34	126	0.661782	0.585346	0.908142	1.31983	0.669939	2.34655	0.000540411	1.08999	up
Oncorhynchus_mykiss_newGene_12060	343	273	328	134	188	226	2.12025	1.68563	2.05696	2.60567	3.81606	4.3012	2.83e-09	1.08916	up
gene20080	50	51	41	26	38	28	0.188496	0.192973	0.159865	0.315513	0.482033	0.325145	0.00106847	1.08883	up
gene19749	173	214	175	90	108	131	1.26237	1.59055	1.31614	2.11953	2.67479	2.99824	7.68e-08	1.08878	up
Oncorhynchus_mykiss_newGene_5174	53	50	37	16	38	40	0.412553	0.382096	0.283264	0.391247	0.971898	0.931214	0.00212568	1.08844	up
Oncorhynchus_mykiss_newGene_17657	48	46	41	37	17	36	0.333186	0.286956	0.216777	0.978452	0.234062	0.457818	0.00166427	1.08793	up
Oncorhynchus_mykiss_newGene_7290	34	45	74	38	41	24	0.418319	0.563807	0.945715	1.49738	1.72337	0.929764	0.00223752	1.08752	up
gene7224	29	27	30	14	27	20	0.167085	0.156763	0.178271	0.255101	0.536347	0.363976	0.00463183	1.08728	up
Oncorhynchus_mykiss_newGene_11001	178	177	213	99	122	110	1.61368	1.35741	1.74913	2.51104	2.97083	2.366	6.44e-08	1.08678	up
Oncorhynchus_mykiss_newGene_1641	155	161	118	89	70	97	1.41303	1.64179	1.29601	2.47537	2.50517	2.79409	9.29e-07	1.08677	up
Oncorhynchus_mykiss_newGene_23871	38	28	26	20	15	30	0.938528	0.717623	0.655435	1.64319	1.24227	2.30589	0.0041302	1.0866	up
Oncorhynchus_mykiss_newGene_9282	85	112	105	65	65	52	1.59975	2.08141	1.85532	4.05453	4.07791	2.60379	2.76e-05	1.08608	up
gene17284	129	142	152	94	96	61	1.30455	1.47043	1.59449	3.08307	3.3088	1.93351	6.93e-06	1.08584	up
gene40064	59	46	56	27	43	33	0.400731	0.31868	0.393184	0.587731	0.977023	0.68932	0.000789788	1.08555	up
gene10271	396	462	383	191	247	270	1.09558	1.30015	1.09804	1.70249	2.3198	2.33281	1.23e-12	1.08541	up
gene43690	29	35	27	18	24	21	0.603539	0.741348	0.565402	1.16429	1.64597	1.33082	0.00367407	1.08517	up
gene10901	286	231	214	134	132	154	2.56102	2.48775	2.32749	4.73901	3.72676	4.2208	6.63e-10	1.08461	up
gene15593	221	245	211	120	139	130	1.33269	1.51021	1.31699	2.34962	2.8514	2.46437	1.32e-09	1.08418	up
Oncorhynchus_mykiss_newGene_20020	158	165	147	79	99	96	1.22415	1.39643	1.21	1.9982	2.17419	2.42681	1.96e-07	1.08383	up
Oncorhynchus_mykiss_newGene_2264	171	274	255	142	100	173	1.8383	3.09167	2.92818	4.94061	3.64415	5.84616	8.81e-07	1.08322	up
Oncorhynchus_mykiss_newGene_20665	107	98	137	68	78	59	1.49673	1.54631	2.351	3.46031	4.02588	2.79574	2.11e-05	1.08283	up
Oncorhynchus_mykiss_newGene_7063	71	57	45	40	33	36	0.663759	0.780696	0.427802	1.21816	0.990821	1.03552	0.00052353	1.08261	up
gene6273	113	113	115	59	70	73	1.4736	1.50739	1.54586	2.46711	3.0872	2.95154	4.24e-06	1.08199	up
Oncorhynchus_mykiss_newGene_6487	81	97	96	55	58	52	0.439183	0.541967	0.543	0.972846	1.0754	0.892657	3.35e-05	1.08179	up
gene1220	122	71	123	47	81	66	0.607697	0.573133	0.647813	0.825381	1.44338	1.17904	0.000154773	1.08162	up
gene8241	4137	4000	3658	2037	2092	2434	27.7683	27.1107	24.9285	43.3796	47.2801	49.9432	3.34e-61	1.08155	up
Oncorhynchus_mykiss_newGene_19623	204	238	234	116	124	150	1.5133	1.73081	2.26015	1.99834	3.09829	3.66473	2.71e-09	1.08136	up
Oncorhynchus_mykiss_newGene_11149	225	190	163	104	91	142	0.811872	0.698997	0.607161	1.21961	1.11427	1.61196	1.33e-07	1.08097	up
gene50541	424	498	217	187	245	231	10.025	12.0222	5.29515	14.3675	19.7005	17.1244	1.01e-06	1.08023	up
gene42617	36	36	16	8	32	27	0.417525	0.435223	0.194346	0.289582	1.25247	0.98499	0.00874261	1.08004	up
Oncorhynchus_mykiss_newGene_11448	213	214	206	116	158	93	1.73799	1.53065	1.81076	2.908	3.81482	1.84804	5.51e-07	1.08002	up
Oncorhynchus_mykiss_newGene_19670	12	27	18	17	12	16	0.166196	0.429222	0.290516	0.966075	0.467935	0.764245	0.00989298	1.07966	up
Oncorhynchus_mykiss_newGene_5292	68	82	69	44	50	40	2.14657	2.83813	1.51279	4.26967	4.83851	4.82043	0.000154675	1.0796	up
gene29831	26	33	54	26	22	30	0.185516	0.244811	0.408042	0.602646	0.549026	0.688109	0.00340178	1.07958	up
gene34472	161	189	161	82	108	107	2.47747	3.11938	2.67862	4.08126	5.65057	5.26673	1.93e-07	1.07948	up
gene28742	239	234	170	110	112	150	1.8562	1.85164	1.36304	2.76752	2.95392	3.65135	3.55e-08	1.07943	up
Oncorhynchus_mykiss_newGene_9917	179	212	177	91	112	126	0.540767	0.637365	0.524592	1.13251	1.40833	1.39752	5.48e-08	1.07886	up
gene52995	317	345	322	164	216	179	2.95733	3.28962	3.1137	4.97841	6.86039	5.2387	4.43e-11	1.07864	up
Oncorhynchus_mykiss_newGene_15507	55	74	122	39	100	30	0.257768	0.356652	0.59833	0.591067	1.61425	0.441948	0.00322507	1.0785	up
gene16524	38	41	60	20	31	42	0.551416	0.623058	0.909253	0.943268	1.56202	1.94447	0.00215308	1.07847	up
Oncorhynchus_mykiss_newGene_9820	43	23	35	29	12	31	1.10709	0.543869	0.443571	1.71018	0.458658	1.30531	0.00509365	1.07837	up
Oncorhynchus_mykiss_newGene_23928	289	293	251	158	155	160	16.5843	17.1584	14.9018	29.4286	30.2881	28.7668	1.34e-11	1.0782	up
Oncorhynchus_mykiss_newGene_3162	92	89	81	45	65	48	0.520654	0.733171	0.631704	1.1212	1.2589	1.1343	7.29e-05	1.07812	up
gene41100	29	19	21	20	12	19	0.119962	0.077535	0.088515	0.267105	0.160972	0.236316	0.00723588	1.07807	up
Oncorhynchus_mykiss_newGene_23688	32	46	46	23	28	31	0.921342	1.36302	1.37387	2.16641	2.73818	2.80175	0.00194336	1.07791	up
gene36623	667	694	615	349	348	410	4.63614	4.92113	4.42369	7.87678	8.22902	8.94741	1.8e-22	1.0778	up
gene19279	25	35	44	17	21	35	0.191464	0.276826	0.350559	0.427642	0.539896	0.853337	0.00425593	1.07744	up
gene22533	28	23	21	17	21	14	0.087252	0.073201	0.068187	0.175406	0.2266	0.139892	0.00660323	1.07727	up
gene5283	31	22	27	14	20	23	0.15545	0.110569	0.136138	0.224422	0.332558	0.362323	0.00553002	1.07726	up
gene4366	186	228	223	106	135	126	2.34059	2.93317	2.90705	4.32716	5.77529	4.97197	2.83e-08	1.07609	up
gene45923	165	140	140	86	88	84	1.46571	1.27254	1.28916	2.48371	2.65566	2.35102	3.61e-07	1.07555	up
gene35077	877	970	937	470	532	552	3.70691	4.18602	4.09872	6.45679	7.64417	7.3234	8.55e-25	1.07524	up
gene38696	160	157	173	90	109	85	0.467771	0.466681	0.521634	0.848932	1.07877	0.777912	4.17e-07	1.07514	up
Oncorhynchus_mykiss_newGene_6691	249	198	223	121	135	127	1.89564	1.50118	1.6924	2.94561	3.1265	2.9889	3.96e-09	1.07497	up
gene3069	122	108	101	70	66	59	1.27218	1.13696	1.08165	2.34716	2.3112	1.92388	8.34e-06	1.0747	up
gene19704	30	48	36	24	24	28	0.378534	0.612556	0.472964	0.951834	1.01898	1.08578	0.0025315	1.07437	up
gene43697	175	169	177	105	94	101	1.23777	1.22045	1.29629	2.39835	2.24598	2.24354	3.71e-08	1.0741	up
Oncorhynchus_mykiss_newGene_20114	32	19	26	20	17	18	0.291312	0.171111	0.245543	0.588222	0.517575	0.514757	0.00608653	1.07399	up
gene21299	1561	1352	1342	789	741	830	11.2133	10.1955	9.9755	19.4789	18.1172	18.7021	9.71e-37	1.07352	up
gene23740	1857	1952	1903	1007	983	1180	7.09203	7.60852	7.52022	12.4931	12.7836	14.1455	1.64e-43	1.07276	up
gene4064	36	44	32	24	24	26	0.311223	0.424676	0.323867	0.744774	0.750224	0.808425	0.00237638	1.07262	up
gene46088	746	704	615	367	384	399	9.1737	8.83984	7.82061	14.6617	16.0719	15.4237	6.43e-22	1.07253	up
gene6897	56	37	56	36	25	35	0.588899	0.391005	0.605696	1.22864	0.897957	1.15922	0.00127024	1.07243	up
gene26969	2681	2972	2749	1437	1644	1569	7.57952	8.54526	8.11187	13.7398	16.1058	14.3222	1.48e-38	1.07242	up
Oncorhynchus_mykiss_newGene_12954	38	29	25	24	20	19	0.425495	0.34092	0.293814	0.870364	0.749894	0.670032	0.00427047	1.07221	up
gene20245	412	403	413	209	257	224	5.18925	4.73826	4.99296	8.63983	11.511	8.55884	1.31e-13	1.07197	up
gene18835	146	146	117	88	80	70	1.40887	1.43362	1.16338	2.74201	2.6078	2.10238	2.16e-06	1.07183	up
gene39337	26	16	29	15	18	19	0.711672	0.426261	0.822239	1.29774	1.65894	1.60489	0.00753717	1.07078	up
gene39351	243	208	258	120	139	146	2.17951	1.90586	2.3987	3.49466	4.23096	4.09443	3.52e-09	1.07074	up
gene9490	73	80	59	41	36	53	0.276743	0.310102	0.229862	0.507575	0.45506	0.62979	0.000225257	1.07008	up
Oncorhynchus_mykiss_newGene_17101	109	115	85	40	63	84	0.654892	0.702184	0.524462	0.769927	1.28974	1.56837	9.96e-05	1.06994	up
gene44446	36	23	30	15	22	25	0.403291	0.257875	0.346179	0.51528	0.811306	0.881529	0.00507345	1.06991	up
gene6641	27	29	30	20	26	14	0.310201	0.342765	0.361902	0.732963	1.02259	0.499125	0.00555359	1.06987	up
gene44863	969	977	751	477	419	615	3.76208	3.87292	3.01763	6.01724	5.53559	7.49875	1.16e-17	1.06976	up
gene17486	143	146	136	62	94	92	2.04483	2.13161	2.00616	2.88193	4.58326	4.14197	2.67e-06	1.06974	up
gene14403	322	287	334	166	172	195	1.0247	0.930958	1.09967	1.7116	1.8623	1.94122	6.27e-12	1.06963	up
gene44616	71	42	63	31	36	44	0.294459	0.178284	0.271003	0.409242	0.500842	0.5724	0.000808023	1.06858	up
gene605	85	82	89	62	52	40	0.839636	0.815078	0.89894	1.97013	1.72144	1.20829	0.000113242	1.06799	up
gene44411	142	198	135	81	99	96	1.38649	1.98005	1.36931	2.56791	3.28001	2.94586	1.99e-06	1.06788	up
gene7848	59	54	58	36	37	33	0.883758	0.822691	0.89538	1.73622	1.90744	1.56599	0.000515591	1.06767	up
gene24525	257	284	309	154	181	147	2.21699	2.51846	2.76589	4.34616	5.32721	3.95022	1.44e-09	1.06753	up
Oncorhynchus_mykiss_newGene_28196	49	73	82	35	56	37	3.83801	5.00503	5.72936	7.77957	13.6786	8.31486	0.000822906	1.06715	up
Oncorhynchus_mykiss_newGene_4583	268	274	215	136	125	169	2.06144	2.14966	1.70496	3.40403	3.2487	4.08835	1.26e-09	1.06602	up
gene12884	67	66	40	37	38	33	0.755423	0.760216	0.464531	1.36552	1.47519	1.18204	0.000845582	1.06578	up
gene40002	50	56	41	45	18	33	0.579185	0.666262	0.488381	1.68286	0.679451	1.19004	0.00215163	1.06575	up
gene25204	22	20	29	13	13	27	0.330126	0.296806	0.440799	0.610538	0.642966	1.26613	0.0085744	1.0656	up
gene18904	105	99	90	38	62	77	0.53495	0.527155	0.476286	0.620443	1.10709	1.22143	9.57e-05	1.06559	up
gene50186	31	23	36	22	19	21	0.951911	0.726078	1.12278	2.14648	1.92536	1.94829	0.00482094	1.06549	up
gene37248	83	55	113	56	54	45	0.632948	0.423744	0.892036	1.38549	1.39103	1.06207	0.000439729	1.06534	up
gene777	152	115	113	76	55	93	0.357229	0.274677	0.274659	0.57536	0.438693	0.682575	1.15e-05	1.06531	up
Oncorhynchus_mykiss_newGene_9961	140	113	99	68	79	59	2.07322	1.71476	1.51313	3.2534	3.99587	2.71586	1.81e-05	1.06441	up
gene6617	39	26	35	27	16	25	0.223567	0.154786	0.206193	0.499916	0.299728	0.447979	0.0041923	1.06428	up
Oncorhynchus_mykiss_newGene_13045	24	34	37	12	25	30	0.297719	0.440326	0.492819	0.451822	1.03647	1.1295	0.00599015	1.06415	up
gene45544	113	108	92	52	69	63	0.632087	0.61463	0.531084	0.935299	1.30179	1.10536	2.13e-05	1.06359	up
gene21826	113	138	111	74	58	80	0.693136	0.866877	0.703293	1.4648	1.20066	1.54147	6.76e-06	1.06341	up
gene20564	82	68	68	49	48	35	0.505606	0.431578	0.437765	0.982014	1.00619	0.666643	0.000257802	1.06325	up
Oncorhynchus_mykiss_newGene_22008	1437	1538	1451	819	824	793	9.39897	10.2074	9.76618	17.3147	18.2968	16.2276	2.78e-34	1.06324	up
gene19163	83	79	103	46	63	50	2.33632	2.26483	3.00625	4.24684	6.09341	4.38269	0.000114915	1.06304	up
gene3371	92	81	105	58	46	62	0.630868	0.567432	0.744721	1.29435	1.07905	1.33007	5.38e-05	1.06276	up
gene5303	119	147	92	59	54	102	0.395528	0.438574	0.276305	0.555327	0.526052	0.920744	7.25e-05	1.0627	up
gene14914	68	55	68	31	34	54	0.246457	0.203832	0.254289	0.359932	0.417699	0.605173	0.000571461	1.06269	up
gene9571	25	27	62	22	39	20	0.302331	0.337342	0.817302	0.901116	1.65606	0.726535	0.00692925	1.06258	up
Oncorhynchus_mykiss_newGene_7153	328	392	383	204	193	222	4.84376	5.90902	5.84651	9.80042	9.70489	10.2869	9.17e-13	1.06233	up
gene42044	23	28	20	12	15	25	0.040344	0.049905	0.037288	0.069517	0.084163	0.136418	0.00834319	1.0622	up
gene39132	694	675	672	363	345	423	4.95109	4.87646	4.91953	7.62368	7.54593	8.56795	1.09e-22	1.06182	up
Oncorhynchus_mykiss_newGene_31163	379	407	332	158	227	245	4.6465	5.10324	4.19611	6.32553	9.42734	9.36867	2.36e-10	1.0617	up
gene50901	39	47	49	42	23	23	2.31772	2.84408	3.04722	8.08377	4.72828	4.30362	0.00246789	1.06101	up
gene8136	395	420	325	193	202	243	2.51837	2.73402	2.14871	3.9942	4.3808	4.85935	1.22e-12	1.06084	up
gene40120	244	234	291	155	156	125	1.24181	1.21848	1.5319	2.56584	2.70202	1.99675	1.6e-08	1.06077	up
Oncorhynchus_mykiss_newGene_18684	88	102	68	47	58	49	0.371706	0.473793	0.254825	0.539018	0.705029	0.542921	0.000123342	1.06036	up
Oncorhynchus_mykiss_newGene_2517	26	27	31	20	13	26	0.505462	0.523322	0.609021	1.24848	0.833119	1.57361	0.00612138	1.05977	up
gene31951	438	442	459	219	229	301	1.02044	1.05115	1.10581	1.65754	1.81228	2.20295	3.77e-14	1.05967	up
gene51702	83	93	69	49	50	47	2.13847	2.58623	1.88425	4.30217	4.70766	4.02331	0.00010731	1.05894	up
gene37013	992	903	927	576	475	504	13.3618	12.4218	12.9286	25.2236	21.775	21.3086	3.52e-24	1.05874	up
gene34744	48	64	88	27	41	60	0.269457	0.370372	0.514408	0.48765	0.786422	1.06966	0.00141184	1.05772	up
Oncorhynchus_mykiss_newGene_20042	60	54	37	42	30	24	1.74576	1.6248	1.12084	3.99569	2.97402	2.16504	0.00189326	1.05772	up
gene1498	178	176	216	135	86	107	0.701848	0.707551	0.882368	1.72469	1.14697	1.32017	6.89e-07	1.05734	up
Oncorhynchus_mykiss_newGene_1562	38	24	49	22	32	21	0.542267	0.356621	0.735438	1.01274	1.5473	0.932238	0.00476213	1.05727	up
gene14362	257	318	375	205	185	149	2.3214	2.92499	3.50375	6.01708	5.69265	4.22571	4.82e-08	1.05652	up
gene48403	249	303	267	174	127	161	7.06873	8.80051	7.84608	16.0066	12.3029	14.3728	1.35e-09	1.05633	up
gene18451	44	61	65	32	36	38	0.217924	0.312946	0.332168	0.521536	0.611925	0.60114	0.000888967	1.05587	up
gene39769	35	27	25	15	19	26	0.638072	0.490933	0.47531	0.864058	1.16407	1.45475	0.00587686	1.05586	up
Oncorhynchus_mykiss_newGene_7517	180	144	147	83	109	78	0.654465	0.534765	0.551271	0.979334	1.34385	0.881524	2.78e-06	1.05557	up
Oncorhynchus_mykiss_newGene_15478	109	76	55	52	46	47	1.28853	0.912206	0.672592	1.97632	1.83754	1.73039	0.00036235	1.0552	up
gene39648	22	23	25	20	15	15	0.214795	0.231088	0.259207	0.64882	0.51226	0.470341	0.00812573	1.05504	up
gene36163	82	70	81	56	36	48	1.35197	1.18172	1.38806	3.02837	2.02643	2.4569	0.000198784	1.05304	up
gene13005	849	907	962	460	539	496	7.16302	7.8165	8.40035	12.6182	15.4973	13.1404	3.09e-20	1.05267	up
gene51228	2775	2828	2854	1287	1513	1847	63.169	65.7187	67.2246	95.1915	117.249	131.947	5.81e-29	1.05232	up
gene924	80	79	72	42	41	55	0.282994	0.283614	0.261535	0.485305	0.488253	0.610062	0.000144852	1.05209	up
Oncorhynchus_mykiss_newGene_18250	60	72	61	38	37	42	0.699867	0.851667	0.732899	1.42576	1.45696	1.53608	0.0003759	1.0516	up
gene37063	82	52	41	27	47	36	1.03041	0.661574	0.536974	1.08527	2.01958	1.40708	0.00184742	1.05121	up
gene40651	130	86	122	71	57	70	3.32571	2.24306	3.21866	5.85888	4.9436	5.62726	3.26e-05	1.05086	up
gene3413	1293	1197	1333	655	665	775	7.31585	6.91263	7.80457	12.042	12.8088	13.7651	5.82e-30	1.05081	up
gene42173	350	324	299	142	180	223	2.86567	2.70903	2.53903	3.78132	5.00609	5.72823	4.1e-10	1.05059	up
gene1516	37	35	48	15	29	36	0.821441	0.786618	1.10309	1.07229	2.1482	2.46798	0.00413306	1.05055	up
gene19344	144	201	142	70	106	105	1.32538	1.89741	1.35553	2.11647	3.31896	3.04901	6.88e-06	1.05051	up
gene6407	110	119	135	75	62	74	0.407768	0.451872	0.518857	0.907068	0.779961	0.863916	8.16e-06	1.05025	up
Oncorhynchus_mykiss_newGene_6315	73	68	56	28	39	54	0.875776	0.800889	0.673466	0.976666	1.45169	1.83023	0.000664036	1.05016	up
Oncorhynchus_mykiss_newGene_31767	39	40	48	20	28	34	0.553053	0.572812	0.688179	0.930108	1.31819	1.51644	0.0025633	1.04979	up
gene3156	107	127	103	79	71	47	1.53128	1.85202	1.45095	3.49509	3.46114	2.55151	6.53e-05	1.04926	up
gene28521	81	58	65	31	44	49	0.653226	0.482299	0.541971	0.803508	1.20983	1.25377	0.000505932	1.04898	up
gene16105	53	64	58	28	52	29	0.183186	0.225095	0.209284	0.309726	0.614934	0.314667	0.00152054	1.04879	up
gene18732	206	182	193	92	122	114	1.90904	1.75459	1.94351	2.88296	4.01072	3.4376	9.95e-08	1.0487	up
Oncorhynchus_mykiss_newGene_30805	75	50	56	31	32	49	2.27767	1.53758	1.75241	3.06553	3.33722	4.63239	0.000909873	1.04867	up
gene9651	109	141	104	72	62	71	0.413667	0.545837	0.405492	0.881703	0.794787	0.837094	1.31e-05	1.04849	up
gene23309	264	310	282	128	163	189	2.60131	3.11746	2.86998	4.08084	5.45701	5.84063	2.18e-09	1.04751	up
gene29975	420	489	402	239	238	246	2.24901	2.67208	2.22943	4.15141	4.33337	4.13363	2.23e-14	1.04742	up
Oncorhynchus_mykiss_newGene_18108	25	25	19	16	19	14	0.344492	0.355803	0.27207	1.10416	0.943221	0.582449	0.00909047	1.04734	up
Oncorhynchus_mykiss_newGene_22887	229	283	238	139	121	161	2.87845	3.67193	3.10474	5.75795	5.17934	6.33832	3.37e-09	1.04692	up
gene13604	453	406	456	243	208	277	3.94868	3.61837	4.11913	6.88803	6.17186	7.57633	3.67e-14	1.04682	up
Oncorhynchus_mykiss_newGene_778	37	66	71	30	36	44	0.611099	1.07596	1.25317	1.5745	1.88638	2.77543	0.00165988	1.04661	up
Oncorhynchus_mykiss_newGene_4841	742	701	683	361	295	529	3.04937	2.02693	2.87003	5.68415	3.17907	5.81793	9.65e-13	1.04647	up
Oncorhynchus_mykiss_newGene_20391	215	232	254	115	123	157	1.14276	1.26086	1.39732	1.97928	2.23124	2.62295	1.38e-08	1.04615	up
gene43933	102	115	88	51	57	70	0.217037	0.25064	0.193448	0.351184	0.414576	0.463787	3.79e-05	1.04605	up
Oncorhynchus_mykiss_newGene_6931	932	939	895	532	465	512	3.31678	3.43494	3.23706	6.56162	5.63922	5.61351	2.8e-27	1.04597	up
Oncorhynchus_mykiss_newGene_7062	104	99	83	58	69	41	1.31142	1.27954	1.08638	2.38734	2.9489	1.61633	0.000153052	1.04543	up
gene22201	29	26	30	29	16	14	0.500065	0.453028	0.530469	1.61955	0.921909	0.715645	0.00770058	1.04543	up
Oncorhynchus_mykiss_newGene_19566	186	84	82	91	42	83	1.20314	0.680537	0.440934	1.79371	1.20601	1.81861	0.000867444	1.04539	up
gene19164	168	210	184	83	117	119	1.7668	2.25622	2.00708	2.82279	4.19632	3.93811	6.04e-07	1.0449	up
Oncorhynchus_mykiss_newGene_2459	24	37	34	18	26	20	0.204307	0.313903	0.324527	0.503729	0.753024	0.517686	0.00582243	1.04469	up
gene36638	254	288	259	129	134	186	0.255406	0.296283	0.268839	0.422809	0.458739	0.589155	2.73e-09	1.04428	up
gene3116	158	120	146	83	76	83	1.05427	0.813314	1.00814	1.79266	1.71849	1.73248	2.48e-06	1.04419	up
gene2793	194	140	196	93	105	103	2.98826	2.1884	3.1241	4.61782	5.46133	4.96557	9.87e-07	1.04385	up
gene15475	111	131	90	64	54	75	1.04642	1.25543	0.87372	1.93772	1.72126	2.21195	3.03e-05	1.04361	up
gene43270	160	129	142	64	84	99	2.0967	1.72202	1.92431	2.70238	3.72058	4.0732	4.57e-06	1.04337	up
gene44143	1252	1226	1175	700	600	686	8.83446	8.75199	8.53493	15.9651	14.3578	15.0484	8.18e-33	1.04331	up
gene28631	1613	1725	1586	904	813	958	10.2575	11.1992	10.4424	18.6855	17.5925	19.1154	2.83e-39	1.04312	up
gene48832	38	30	23	11	26	26	2.51899	2.0271	1.56863	2.38528	5.92406	5.46545	0.00790093	1.04282	up
gene40788	194	195	220	104	117	121	1.63783	1.67684	1.91977	2.84059	3.36107	3.20121	3.8e-08	1.0426	up
Oncorhynchus_mykiss_newGene_21173	234	239	228	127	136	127	2.52224	2.58331	2.49709	4.32325	4.78704	4.76896	2.19e-09	1.04238	up
gene9825	287	264	291	170	149	148	4.64434	4.35805	4.85869	8.92	8.16945	7.5081	2.74e-10	1.04185	up
Oncorhynchus_mykiss_newGene_34274	28	34	43	16	27	27	0.297568	0.372124	0.476097	0.528726	0.957944	0.899824	0.00527774	1.04049	up
Oncorhynchus_mykiss_newGene_17031	389	337	342	189	176	224	1.1	0.973103	1.00238	1.73561	1.6893	1.98786	1.49e-12	1.03984	up
gene37570	118	147	101	73	82	56	0.384448	0.489066	0.341224	0.77495	0.906104	0.568155	4.43e-05	1.03982	up
gene28036	1182	1234	1381	653	694	720	3.1968	3.406	3.86594	5.73609	6.39267	6.11349	5.47e-25	1.03979	up
gene47100	53	39	36	30	19	33	1.49081	1.12778	1.05883	2.71493	1.84478	2.91624	0.00301105	1.03962	up
gene6926	427	427	406	219	239	232	4.88593	4.98876	4.81014	8.11822	9.30823	8.33482	1.25e-14	1.03925	up
Oncorhynchus_mykiss_newGene_23657	223	222	229	128	119	128	6.49109	6.58907	6.87382	12.0543	11.7827	11.67	3.14e-09	1.03906	up
gene31670	150	133	173	91	84	84	0.346815	0.313187	0.413379	0.682051	0.655327	0.607615	2.07e-06	1.03887	up
Oncorhynchus_mykiss_newGene_32417	36	45	26	16	32	23	0.676369	0.649099	0.41319	0.741769	1.69848	1.12266	0.00587786	1.03857	up
gene18923	25	29	19	15	20	16	0.170773	0.201438	0.128646	0.325523	0.464429	0.328898	0.00930816	1.03767	up
Oncorhynchus_mykiss_newGene_14536	47	64	39	20	36	39	2.08948	2.92167	1.8016	2.87086	5.43677	5.47984	0.0026941	1.03735	up
gene28215	1518	1293	1340	670	716	868	5.90878	5.13771	5.39576	8.46648	9.48594	10.5981	6.82e-27	1.03731	up
gene4122	186	145	169	92	85	105	2.60393	2.06907	2.44725	4.19185	4.05785	4.60208	5.23e-07	1.03698	up
Oncorhynchus_mykiss_newGene_10982	32	28	22	15	24	17	0.326246	0.288417	0.370237	0.951975	0.974114	0.594611	0.00817648	1.03583	up
gene29360	387	493	432	220	257	243	1.07125	1.39163	1.23644	1.97904	2.41985	2.10722	3.93e-12	1.03505	up
Oncorhynchus_mykiss_newGene_302	318	293	316	172	161	177	0.548742	0.516076	0.563195	0.964806	0.946302	0.955607	1.39e-11	1.03492	up
Oncorhynchus_mykiss_newGene_20594	227	144	163	118	87	97	1.88557	1.26252	1.21606	3.02073	1.77728	2.25569	3.75e-06	1.03383	up
gene38261	742	732	777	425	357	442	1.18477	1.17439	1.26199	2.17009	1.9092	2.17974	4.19e-21	1.03381	up
gene22473	124	116	126	65	90	55	0.994102	0.90014	1.02355	1.6704	2.51418	1.28491	4.91e-05	1.03322	up
Oncorhynchus_mykiss_newGene_647	295	230	253	164	146	121	1.78569	1.42398	1.58325	3.48347	3.01433	2.57903	3.32e-08	1.03304	up
Oncorhynchus_mykiss_newGene_32887	41	28	21	11	21	31	1.73588	1.10017	0.796445	1.5164	2.8532	3.62583	0.00963062	1.03303	up
gene38559	1507	1600	1463	837	837	787	12.4673	13.5155	12.5316	22.4846	23.5677	20.4334	1.86e-31	1.0328	up
gene27922	430	397	396	210	231	226	4.76981	4.41626	4.4607	6.25442	8.59861	7.72276	5.58e-14	1.0325	up
gene32466	234	185	183	118	95	123	4.00176	3.2212	3.2316	6.56201	5.5221	6.57078	1.04e-07	1.0324	up
gene39223	152	111	138	42	89	105	0.442222	0.333131	0.420189	0.39647	0.88726	0.965108	0.000203832	1.0316	up
Oncorhynchus_mykiss_newGene_16907	47	24	39	20	26	26	0.973688	0.509256	0.831179	1.31804	1.8182	1.66826	0.00536253	1.03128	up
Oncorhynchus_mykiss_newGene_21318	43	56	66	37	27	38	1.17034	1.54032	1.84203	3.19282	2.48205	3.26443	0.00155455	1.03128	up
gene24185	34	32	21	19	15	25	0.355963	0.339521	0.222096	0.630673	0.517243	0.828361	0.00767614	1.03127	up
gene8039	36	54	54	32	27	31	0.232005	0.352304	0.359363	0.667514	0.582834	0.614302	0.00225619	1.03073	up
gene30123	85	69	68	36	39	57	1.36759	1.14152	1.13682	1.8678	2.12747	2.89009	0.000396295	1.03059	up
gene35003	274	288	289	163	143	162	1.1271	1.21016	1.23005	2.17066	1.99688	2.09151	1.22e-10	1.03025	up
Oncorhynchus_mykiss_newGene_2968	108	145	107	54	65	89	0.449824	0.618156	0.460489	0.734649	0.924282	1.1617	4.76e-05	1.0302	up
Oncorhynchus_mykiss_newGene_24298	49	62	36	24	29	39	0.920968	1.19967	0.711717	1.43545	1.86844	2.28041	0.00256858	1.02908	up
Oncorhynchus_mykiss_newGene_29914	34	45	63	25	26	40	0.975983	1.32138	1.85842	2.29176	2.44853	3.51138	0.00343403	1.02894	up
gene2996	30	28	44	24	16	28	0.160091	0.156258	0.244778	0.417564	0.279677	0.480699	0.00622467	1.02882	up
gene38554	1819	1650	1388	734	813	1086	3.92437	3.63403	3.09803	5.14433	5.97243	7.35286	3.32e-19	1.02827	up
gene3281	55	60	41	22	45	30	0.808529	0.897637	0.607869	0.996179	2.25058	1.35707	0.0027893	1.02811	up
gene51332	644	669	711	337	352	409	13.7285	14.573	15.6974	23.348	25.558	27.3353	1.22e-18	1.02801	up
gene3833	94	65	51	52	36	38	0.925633	0.655689	0.519789	1.65292	1.19898	1.1642	0.00100372	1.02717	up
gene21460	89	119	155	50	85	78	1.04722	1.42597	1.88846	1.87922	3.37842	2.84925	0.000220815	1.02702	up
gene36058	229	232	243	139	127	122	0.628242	0.642895	0.70858	1.19328	1.15835	1.18837	7.35e-09	1.02655	up
gene23487	430	488	389	216	227	269	2.7392	3.17523	2.56573	4.46256	4.90283	5.38139	3.79e-13	1.0263	up
gene44418	317	395	290	182	173	194	1.49779	1.90816	1.42063	2.79053	2.78355	2.87247	2.16e-10	1.02624	up
Oncorhynchus_mykiss_newGene_18407	101	108	98	78	43	57	1.71785	1.8682	1.71366	4.28769	2.48178	3.00553	0.000117465	1.02608	up
Oncorhynchus_mykiss_newGene_22278	406	378	325	189	179	238	4.01415	3.81526	3.32172	6.06973	6.0051	7.37001	9.08e-12	1.0257	up
gene25941	46	56	33	30	21	34	2.15157	2.70043	1.60582	4.49423	3.29206	5.0421	0.0032746	1.02431	up
gene28608	539	461	533	261	262	309	13.2778	11.5901	13.598	20.8999	21.9759	23.9106	3.91e-15	1.02425	up
gene9486	30	39	34	32	15	21	0.305214	0.385899	0.329626	0.976879	0.491764	0.633353	0.00658085	1.0242	up
gene27470	1371	1344	1350	700	704	775	7.8485	7.85185	8.11843	12.9844	13.7204	13.9108	1.36e-35	1.02419	up
Oncorhynchus_mykiss_newGene_6407	68	47	71	49	31	33	6.59635	4.65177	7.08893	15.0995	10.2033	10.2144	0.00143334	1.02408	up
gene53255	381	408	467	189	221	280	9.05579	9.87668	11.4741	14.5739	17.8731	20.8704	1.67e-10	1.02334	up
gene44155	349	414	366	203	182	231	3.44609	4.23752	3.65443	6.47658	6.16591	7.13178	4.39e-12	1.02324	up
gene8093	61	80	59	38	48	33	0.307821	0.406123	0.296249	0.599048	0.784805	0.50203	0.000897389	1.02273	up
gene15848	44	33	35	30	30	13	0.205792	0.156245	0.166841	0.45407	0.479329	0.178629	0.00682383	1.02255	up
gene50008	954	832	927	456	490	512	13.8236	12.2976	13.8953	21.4485	24.1316	23.2857	1.18e-22	1.02224	up
Oncorhynchus_mykiss_newGene_6473	214	236	223	126	120	124	2.10156	2.36342	2.26853	4.0218	4.01342	3.81503	9.19e-09	1.02204	up
gene37405	1276	1094	1086	619	562	672	8.18719	7.16919	7.21217	12.9096	12.2843	13.5312	1.49e-27	1.02159	up
Oncorhynchus_mykiss_newGene_27885	1334	1422	1324	766	689	728	10.2921	11.1984	10.5692	19.1929	18.0969	17.6149	9.44e-32	1.02153	up
Oncorhynchus_mykiss_newGene_4711	49	43	39	27	29	25	1.08237	0.968417	0.892853	1.892	2.19154	1.6839	0.00275998	1.02137	up
Oncorhynchus_mykiss_newGene_20076	474	465	411	269	221	240	2.36043	2.31203	2.02013	3.60465	3.64703	4.02394	5.57e-14	1.02092	up
gene31594	452	457	543	246	274	268	4.27858	4.41583	5.3197	7.5583	8.84048	7.96899	7.42e-13	1.02044	up
gene42197	2224	2278	2335	1112	1105	1455	3.37544	3.53272	3.66249	5.45818	5.68625	6.93368	3.67e-31	1.02035	up
gene17840	193	177	188	86	95	130	0.994877	0.929289	1.00191	1.43953	1.6681	2.09892	5.05e-07	1.02034	up
gene9933	26	32	38	14	28	22	0.176732	0.222988	0.268573	0.30699	0.652394	0.453939	0.00800247	1.02032	up
gene46105	40	27	46	26	36	13	0.552221	0.39435	0.633403	1.10353	1.65622	0.518919	0.00841569	1.02032	up
Oncorhynchus_mykiss_newGene_18111	74	107	119	47	69	59	0.860443	1.07183	1.20754	1.51147	2.21362	2.07429	0.000272051	1.02026	up
Oncorhynchus_mykiss_newGene_14118	77	78	79	48	35	54	0.984861	1.05545	1.03168	2.00431	1.47516	2.12792	0.000284387	1.02014	up
gene28896	46	63	39	32	27	32	0.488204	0.690804	0.431137	1.10717	0.98554	1.06296	0.0023395	1.01994	up
Oncorhynchus_mykiss_newGene_28899	425	438	402	218	235	230	12.9083	13.6501	12.5875	21.5695	23.872	21.9619	5e-14	1.01922	up
gene27800	113	127	148	68	67	85	0.529221	0.608897	0.720704	1.03422	1.06921	1.25432	1.57e-05	1.0188	up
gene42618	24	34	27	18	16	23	0.446675	0.654018	0.518551	1.09954	1.00098	1.35723	0.00845158	1.0181	up
gene39078	44	29	24	25	24	15	0.322053	0.217074	0.177615	0.576341	0.580263	0.338116	0.00832919	1.01802	up
Oncorhynchus_mykiss_newGene_30983	64	95	103	43	51	60	2.29209	3.4689	3.8533	4.95889	6.00546	6.7676	0.0003923	1.01768	up
gene13593	162	148	162	109	85	70	0.944788	0.879836	0.976807	2.06461	1.68433	1.26817	7.65e-06	1.01757	up
Oncorhynchus_mykiss_newGene_21835	508	558	402	286	182	340	8.53217	9.72153	7.16245	15.5753	10.4031	17.9085	6.98e-09	1.01741	up
gene35021	39	55	47	23	41	24	0.614404	0.880176	0.761074	1.13665	2.18006	1.16932	0.00392271	1.01667	up
gene41220	1085	962	850	504	490	554	6.35222	5.74937	5.14748	9.57822	9.76784	10.1674	5.12e-23	1.01607	up
gene11722	687	620	778	365	331	431	4.95797	4.5666	5.80654	8.55631	8.11817	9.74106	2.33e-15	1.01576	up
gene36239	208	179	183	91	99	125	0.768828	0.677961	0.70308	1.09237	1.23923	1.4538	2.54e-07	1.01547	up
gene12639	44	57	30	14	39	32	0.279275	0.369332	0.19432	0.269176	0.83967	0.628659	0.00699009	1.01531	up
gene34855	84	121	143	67	70	63	0.890872	1.30689	1.56705	2.308	2.52384	2.09577	0.000127234	1.01513	up
gene20096	97	120	108	77	47	62	1.51192	1.91775	1.743	3.90966	2.50511	3.02521	8.85e-05	1.01491	up
gene10407	79	70	108	44	41	67	0.331532	0.309978	0.429508	0.55959	0.471328	0.82185	0.00051808	1.01486	up
Oncorhynchus_mykiss_newGene_14355	35	38	29	34	23	11	0.217339	0.238851	0.188527	0.794185	0.535859	0.199973	0.00956001	1.01478	up
gene6772	127	100	89	54	55	71	0.499686	0.40099	0.363655	0.685191	0.734225	0.878406	7.07e-05	1.01477	up
Oncorhynchus_mykiss_newGene_2985	45	48	65	45	31	22	1.04313	1.12263	1.55583	3.37402	2.44625	1.55924	0.00338914	1.01465	up
Oncorhynchus_mykiss_newGene_4638	276	418	249	178	149	193	2.71742	4.91616	2.45561	6.03643	4.89743	5.92626	2.08e-07	1.01435	up
gene44486	59	47	52	32	33	30	0.711169	0.572763	0.648125	1.2558	1.32301	1.10126	0.00163829	1.01416	up
Oncorhynchus_mykiss_newGene_31747	54	85	68	53	30	41	0.546858	0.877317	0.707897	1.74921	1.02786	1.30432	0.00122316	1.01387	up
gene14525	273	267	283	133	142	174	1.17668	1.11921	1.20283	1.72577	2.02497	2.26001	1.24e-09	1.01378	up
gene15007	969	975	962	483	463	610	1.34507	1.38174	1.38154	2.17827	2.18486	2.65655	3.94e-23	1.01324	up
gene20117	270	249	278	142	128	165	0.888075	0.834583	0.946098	1.50912	1.42463	1.69982	1.78e-09	1.01317	up
Oncorhynchus_mykiss_newGene_19500	24	40	49	23	17	35	1.69436	2.87378	3.64735	5.06333	4.02843	7.905	0.00756409	1.01305	up
gene24239	33	25	28	15	20	22	0.255355	0.193113	0.225837	0.370285	0.515794	0.524675	0.00863765	1.01257	up
gene23188	99	115	129	63	56	76	1.37603	1.63213	1.86708	2.86125	2.66442	3.30507	4.34e-05	1.01231	up
Oncorhynchus_mykiss_newGene_33104	298	292	257	158	123	181	6.73039	6.72894	6.00126	11.6086	9.42075	12.8082	2.27e-09	1.01206	up
gene6911	3900	3981	3716	1984	2006	2147	29.7262	30.9723	29.303	49.121	52.0511	51.3609	1.95e-63	1.01182	up
gene36320	79	81	76	42	46	48	0.373179	0.389318	0.36965	0.647955	0.72084	0.70821	0.000242884	1.01139	up
gene2936	466	461	507	226	239	310	1.72822	1.74773	1.94714	2.77211	3.02595	3.60818	6.09e-13	1.01108	up
gene21416	896	827	783	402	392	550	3.81952	3.59954	3.45745	5.56919	5.68671	7.35464	5.03e-18	1.01058	up
gene35426	449	404	410	183	227	273	3.69702	2.73146	2.80881	4.67587	5.33487	5.58369	2.06e-11	1.01046	up
gene40661	229	263	202	130	102	149	0.90256	1.05677	0.822195	1.65636	1.36613	1.84214	8.67e-08	1.0103	up
Oncorhynchus_mykiss_newGene_16237	446	404	431	213	264	212	4.07603	3.76456	4.07374	6.31942	8.20757	6.07926	2.34e-11	1.01024	up
Oncorhynchus_mykiss_newGene_14765	2789	3044	2862	1503	1418	1690	8.11603	9.50849	9.64195	14.3651	14.1932	14.9443	6.14e-46	1.00959	up
gene34473	1248	1450	1409	647	717	828	3.46037	4.10371	4.04287	5.82551	6.76687	7.20409	7.95e-23	1.00936	up
Oncorhynchus_mykiss_newGene_8462	43	38	38	25	28	21	0.324043	0.335827	0.347686	0.748329	0.738464	0.50048	0.00433635	1.0092	up
gene4194	731	756	693	376	311	486	5.96504	6.29127	5.85074	9.9508	8.63989	12.4436	2.38e-15	1.00882	up
Oncorhynchus_mykiss_newGene_10574	513	561	502	257	293	293	2.00862	2.15907	2.00603	3.39981	3.90265	3.83371	2.88e-15	1.00844	up
gene37099	112	139	133	76	58	82	0.985821	1.24426	1.21038	2.17875	1.72636	2.24955	2.03e-05	1.00829	up
gene40325	129	129	140	66	86	70	0.724845	0.738364	0.81263	1.20941	1.6429	1.2404	1.55e-05	1.00827	up
gene32313	123	133	115	63	49	100	0.422738	0.462133	0.404213	0.70174	0.561012	1.06043	8.56e-05	1.00763	up
Oncorhynchus_mykiss_newGene_28873	87	67	95	54	33	59	3.02592	2.26093	3.24364	5.76253	3.77456	6.12728	0.000558758	1.00758	up
Oncorhynchus_mykiss_newGene_25194	87	110	39	38	31	79	2.99243	3.86987	1.35111	3.56643	4.00465	8.65081	0.00425593	1.00698	up
Oncorhynchus_mykiss_newGene_7528	254	161	209	115	121	107	0.673586	0.658126	0.569089	1.51606	1.20837	0.88182	1.66e-06	1.00691	up
Oncorhynchus_mykiss_newGene_21791	66	70	67	41	59	22	1.54923	1.67833	1.6262	3.0692	4.66079	1.6171	0.00268463	1.00686	up
Oncorhynchus_mykiss_newGene_6546	225	278	281	155	117	157	4.96818	6.2698	6.42856	11.0826	8.75518	10.9041	4e-08	1.00673	up
Oncorhynchus_mykiss_newGene_17476	64	59	29	39	31	24	1.25492	1.20223	0.586637	2.58993	2.09053	1.43706	0.00464575	1.00608	up
gene5187	3532	3597	3604	1693	1811	2181	5.46788	5.68406	5.7731	8.51275	9.54388	10.5941	1.28e-39	1.00567	up
gene29001	104	124	102	53	61	72	0.780838	0.949963	0.791327	1.28617	1.53939	1.69229	5.06e-05	1.00563	up
Oncorhynchus_mykiss_newGene_11428	70	53	65	34	29	49	0.465202	0.360061	0.45113	0.737505	0.649837	1.03337	0.00129739	1.00549	up
Oncorhynchus_mykiss_newGene_29328	79	73	48	33	30	57	0.872648	0.71116	0.407589	1.00689	0.829762	1.71739	0.00172491	1.00537	up
Oncorhynchus_mykiss_newGene_24998	66	55	46	34	26	40	1.89386	1.87819	1.32487	2.56585	2.0953	3.10157	0.00180662	1.00484	up
gene51150	38	59	53	17	37	40	1.07561	1.7482	1.5532	1.4828	3.55924	3.51714	0.00474356	1.00484	up
Oncorhynchus_mykiss_newGene_11956	36	54	41	28	23	30	0.335217	0.543368	0.431138	0.924252	0.759964	0.898942	0.00383949	1.00464	up
Oncorhynchus_mykiss_newGene_6892	28	48	29	27	17	24	0.359611	0.63512	0.39028	1.11121	0.726798	0.966905	0.00778882	1.00396	up
gene23935	76	89	76	48	45	45	1.17615	1.40781	1.20988	2.39401	2.343	2.17947	0.000280963	1.00364	up
gene17756	426	434	386	201	231	234	9.20841	9.58626	8.62996	14.0857	16.9797	15.8414	5.54e-13	1.00329	up
gene37014	774	729	738	369	404	415	18.7611	18.0385	18.5146	29.061	33.309	31.5499	9.36e-21	1.00259	up
gene22346	18063	17779	15942	8805	8199	10262	95.7393	96.203	87.5379	151.578	148.664	170.865	1.57e-65	1.00221	up
gene41584	417	458	331	220	182	247	3.92188	4.40371	3.22197	6.73458	5.82209	7.27939	1.38e-10	1.00219	up
Oncorhynchus_mykiss_newGene_31409	49	49	48	35	27	26	1.59378	1.62224	1.61953	3.67292	3.00074	2.67319	0.0025824	1.00204	up
gene16566	1423	1552	1380	657	852	794	3.90666	4.3488	3.9201	5.8558	7.96122	6.83712	4.99e-21	1.00157	up
gene992	50	50	46	26	27	35	0.24915	0.255496	0.237895	0.414676	0.4654	0.551436	0.00244496	1.00086	up
Oncorhynchus_mykiss_newGene_8184	37	21	38	26	17	20	0.577171	0.324127	0.611407	1.29538	0.899567	0.950952	0.00951334	1.00052	up
Oncorhynchus_mykiss_newGene_7862	256	227	258	29	24	37	3.36082	3.0349	3.50114	1.23297	1.0452	1.50235	0.00010764	-1.00051	down
Oncorhynchus_mykiss_newGene_17628	176	153	123	28	11	11	1.13954	1.0052	0.819258	0.590834	0.228954	0.215276	0.00372298	-1.00059	down
gene42777	126	134	132	23	12	8	1.00278	1.07435	1.07283	0.597817	0.310695	0.177817	0.00432488	-1.00133	down
gene46035	1132	1131	763	161	101	118	6.7216	6.85625	4.6879	3.10328	2.03558	2.18976	3.36e-08	-1.00169	down
gene45209	382	341	327	44	40	46	2.93862	2.68048	2.59969	1.10104	1.028	1.1074	3.91e-06	-1.00235	down
gene40898	1067	1055	1046	130	134	142	9.17485	9.26379	9.30494	3.61844	3.90227	3.82142	1.38e-14	-1.00257	down
gene32069	204	201	217	11	34	27	1.22151	1.21215	1.18263	0.169272	0.5685	0.42303	0.00111907	-1.00288	down
gene19941	1935	1854	1494	239	222	215	14.6827	14.362	11.7324	5.88192	5.72444	5.11957	1.62e-16	-1.00304	down
gene27587	531	512	448	69	47	71	3.13293	3.09629	2.74747	1.31636	0.925257	1.31191	2.02e-07	-1.0032	down
gene22099	963	870	1346	158	124	118	7.20119	6.63785	10.4151	3.81814	3.15105	2.76164	8.23e-08	-1.00332	down
gene28888	531	495	471	62	70	55	3.669	3.49178	3.36931	1.38312	1.64125	1.17571	1.36e-07	-1.00347	down
gene40157	317	226	252	35	26	35	2.03024	1.47931	1.674	0.709937	0.559745	0.698945	0.000101522	-1.00362	down
gene2386	229	292	272	46	15	33	3.38775	4.42663	4.2045	2.1905	0.715823	1.49714	0.000524481	-1.00374	down
gene25202	191	171	198	17	23	26	5.32797	4.86324	5.70069	1.53809	2.15648	2.27182	0.000556126	-1.00387	down
gene43253	531	489	453	73	41	70	5.20958	4.89445	4.59892	2.30858	1.34341	2.14952	6.88e-07	-1.00422	down
gene35456	190	226	178	16	32	21	4.04107	5.15035	4.12438	1.19979	2.26839	1.31625	0.000772114	-1.00448	down
gene43617	1886	1888	1344	229	189	235	12.3531	12.6235	9.10531	4.87075	4.19674	4.82353	1.29e-13	-1.00449	down
gene45617	633	568	486	91	46	73	4.29429	3.93031	3.40915	1.98952	1.06014	1.55491	9.97e-07	-1.00453	down
gene28407	207	174	206	35	14	19	1.18698	1.01654	1.22497	0.654641	0.271584	0.337395	0.00109468	-1.00483	down
gene22420	165	119	172	15	18	19	0.928777	0.68107	0.99913	0.267877	0.342672	0.349398	0.0018254	-1.00517	down
gene23478	202	220	296	28	33	24	3.19655	3.564	4.85379	1.42246	1.77262	1.16933	0.000367094	-1.00559	down
Oncorhynchus_mykiss_newGene_21823	102	94	87	12	9	9	2.76641	2.55308	2.3884	0.933933	0.818127	0.671956	0.00652042	-1.00559	down
gene9394	111	102	124	10	18	8	1.24649	1.18745	1.44424	0.353335	0.661651	0.284029	0.00557277	-1.00616	down
gene35396	827	809	638	97	90	100	7.06089	7.05072	5.6372	2.66952	2.61425	2.66093	5.21e-10	-1.00711	down
gene10176	4135	4103	3520	560	477	474	17.6404	17.8676	15.5332	7.76075	6.91791	6.34236	4.25e-27	-1.00731	down
gene19405	493	474	445	73	59	42	3.98891	3.91748	3.72701	1.89875	1.62013	1.0426	1.58e-06	-1.00775	down
gene44658	423	438	355	61	50	38	4.88403	5.15492	4.23985	2.28801	1.94318	1.37888	4.95e-06	-1.00776	down
gene38870	749	841	592	107	82	84	4.07623	4.67507	3.33465	1.88703	1.50882	1.42638	2.22e-08	-1.00793	down
gene31861	477	472	474	59	58	61	4.7484	4.83283	4.91535	1.87471	1.92628	1.8503	8.04e-08	-1.00801	down
gene22543	1537	1471	1363	210	206	134	9.03314	8.82782	8.3072	3.98826	4.13026	2.45791	5.05e-11	-1.00813	down
gene37788	285	234	219	17	38	32	1.30247	1.0907	1.03546	0.2359	0.566887	0.447365	0.000315027	-1.00821	down
Oncorhynchus_mykiss_newGene_2811	116	135	91	15	12	10	1.10823	1.31855	0.903142	0.464694	0.391499	0.278163	0.00451092	-1.00824	down
gene38413	272	310	321	40	36	34	2.56695	2.99015	3.14169	1.21624	1.14375	0.998266	2.49e-05	-1.00834	down
gene21483	114	142	152	14	13	19	0.92374	1.17614	1.27539	0.34394	0.347113	0.459753	0.00240352	-1.009	down
gene16503	825	716	719	95	74	117	5.7012	5.05379	5.14743	2.10263	1.72306	2.53254	7.25e-10	-1.00903	down
gene42996	252	223	273	26	43	18	2.94356	2.66267	3.30197	0.960184	1.69468	0.653394	0.000501963	-1.00913	down
gene41597	860	967	864	109	109	124	3.23368	3.71148	3.36244	1.31682	1.38501	1.44824	2.96e-12	-1.00922	down
gene28130	224	222	211	31	15	32	1.31883	1.33682	1.28678	0.491111	0.250302	0.492713	0.000312254	-1.00967	down
gene11532	315	303	358	29	43	47	2.16982	2.12993	2.55262	0.635418	0.99856	1.01149	2.3e-05	-1.01033	down
gene13861	402	394	410	56	49	44	5.22744	5.22609	5.50702	2.3259	2.12631	1.78465	1.18e-06	-1.01033	down
Oncorhynchus_mykiss_newGene_17963	369	395	373	58	46	35	4.75738	5.20153	4.98215	2.40811	2.02016	1.39201	6.66e-06	-1.01043	down
gene22772	113	111	129	12	13	14	1.00508	1.01253	1.19047	0.331137	0.389361	0.369452	0.00325969	-1.01072	down
Oncorhynchus_mykiss_newGene_3001	98	93	88	14	8	7	0.814366	0.689908	0.90546	0.411006	0.159183	0.141063	0.00730763	-1.01073	down
gene9781	1277	1251	1434	204	162	134	10.8558	10.8513	12.6107	5.61936	4.67676	3.55201	3.83e-11	-1.01141	down
gene45022	403	432	383	51	44	56	2.85221	3.11776	2.80322	1.15883	1.05085	1.23567	6.87e-07	-1.01161	down
gene26842	730	691	643	78	98	83	9.75266	9.41903	8.88244	3.36949	4.4348	3.45751	1.06e-09	-1.01165	down
gene12809	387	348	350	48	27	58	2.96897	2.72314	2.77981	1.1825	0.702428	1.39553	1.38e-05	-1.01182	down
gene19320	153	193	138	22	10	23	1.34385	1.74554	1.26278	0.611631	0.295329	0.636559	0.00172601	-1.01225	down
gene26843	413	370	410	43	55	49	2.21669	2.02402	2.27186	0.722833	0.966954	0.806291	1.53e-06	-1.01234	down
gene8595	646	537	572	71	68	81	3.23234	2.74031	2.96111	1.15426	1.15424	1.26204	8.38e-09	-1.01236	down
gene52746	216	227	236	23	21	37	1.3982	1.49866	1.5822	0.473997	0.462357	0.744807	0.000204077	-1.01267	down
gene7378	155	181	152	27	8	20	0.877601	1.06608	0.895696	0.480743	0.151186	0.330575	0.00212503	-1.01275	down
gene4846	4813	4915	4560	670	557	611	54.0187	56.3122	52.9632	24.4311	21.2823	21.5193	1.65e-37	-1.01287	down
gene2867	197	196	163	21	21	23	1.14664	1.16324	0.980577	0.375487	0.407003	0.415232	0.000421685	-1.01362	down
gene19459	394	403	399	58	48	41	4.66955	4.87873	4.9028	2.20305	1.90747	1.52278	1.73e-06	-1.01369	down
gene30745	90	87	91	10	8	10	0.919858	0.908505	0.970141	0.314892	0.268322	0.301905	0.00682188	-1.01384	down
gene32889	370	366	316	45	48	35	2.52318	2.54614	2.23273	0.994671	1.10064	0.725048	6.85e-06	-1.01388	down
gene25361	242	244	193	35	22	23	2.49	2.32736	2.0452	1.1153	0.614138	0.625706	0.000235311	-1.01426	down
gene23552	93	121	194	7	11	25	0.556856	0.736	1.20059	0.136375	0.21521	0.462407	0.00751852	-1.01483	down
gene26856	936	756	740	104	105	96	25.938	21.3668	21.2131	9.33548	9.86385	8.31405	2.16e-10	-1.01491	down
gene1684	109	121	104	8	9	19	1.05102	1.18235	1.02998	0.242549	0.268735	0.5591	0.00485498	-1.01513	down
gene5442	1683	1757	2973	262	246	233	12.8144	13.654	23.4268	6.48247	6.37608	5.5584	0.000916179	-1.01534	down
gene22547	92	126	89	14	11	7	0.665424	0.932803	0.667233	0.322663	0.259954	0.148354	0.00631224	-1.01578	down
gene34770	264	278	381	32	39	40	1.47215	1.57468	2.20438	0.573464	0.717101	0.69121	6.98e-05	-1.01581	down
gene15845	143	144	115	16	13	16	2.75074	2.82571	2.27944	0.982869	0.802337	0.911018	0.00195877	-1.01604	down
gene28525	163	165	148	25	10	19	1.22427	1.257	1.14651	0.597922	0.243765	0.432385	0.00147341	-1.0163	down
gene24703	95	83	88	4	11	12	0.666328	0.595723	0.640086	0.079185	0.259489	0.263061	0.00849197	-1.01719	down
gene43710	430	375	397	51	47	50	2.9927	2.66367	2.85438	1.14661	1.10285	1.08427	7.11e-07	-1.01775	down
gene2298	891	891	1071	104	114	142	5.48097	5.53543	6.87132	1.98182	2.46493	2.69714	1.11e-10	-1.01779	down
gene44766	256	259	229	29	30	30	2.8013	2.89192	2.59114	1.0218	1.09282	0.998258	5.65e-05	-1.01822	down
gene988	978	1032	955	126	121	128	5.98042	6.44069	6.04204	2.49045	2.50667	2.43986	5.18e-14	-1.01863	down
gene24811	583	598	593	69	69	84	2.29535	2.40297	2.41364	0.879348	0.919153	1.03165	2.84e-09	-1.01873	down
gene23974	378	392	474	48	48	57	2.96581	3.13999	3.8559	1.213	1.27477	1.39917	1.92e-06	-1.01874	down
gene22378	1316	1374	1232	164	183	148	12.5674	13.4285	12.1993	5.06813	5.81828	4.32974	6.07e-15	-1.01905	down
gene28448	276	323	258	34	36	33	3.59983	4.22116	3.4838	1.33275	1.55976	1.35565	2.82e-05	-1.01934	down
gene29987	160	165	125	24	14	12	2.26666	2.3885	1.83137	1.07649	0.638919	0.503362	0.00192289	-1.01968	down
gene9230	149	122	105	18	9	14	0.702321	0.586281	0.51094	0.272212	0.143901	0.193558	0.00316278	-1.01968	down
gene21994	162	132	200	28	12	15	3.9412	3.29237	5.04923	2.20855	0.928233	1.11073	0.00219609	-1.0198	down
gene45194	297	321	330	25	31	58	1.86876	2.06307	2.1438	0.50177	0.651671	1.14532	7.44e-05	-1.02004	down
gene34287	178	197	156	22	22	17	3.73932	4.24154	3.40717	1.45572	1.56299	1.10231	0.000610653	-1.02024	down
gene7138	190	196	213	37	12	19	0.547671	0.57627	0.635495	0.340482	0.110361	0.167929	0.00116484	-1.02211	down
gene46005	876	815	666	83	124	83	4.70596	4.46381	3.69803	1.43204	2.27246	1.40174	2.84e-08	-1.02229	down
gene43592	211	211	309	30	33	22	1.12837	1.1524	1.71903	0.510964	0.600267	0.358086	0.000361431	-1.0223	down
gene19482	212	200	195	27	15	29	3.81553	3.67322	3.62406	1.53181	0.91187	1.58687	0.000323062	-1.02255	down
gene7901	661	731	840	85	89	105	5.2225	5.89695	6.87629	2.16521	2.39088	2.59738	2.65e-09	-1.02285	down
gene15252	1057	1081	1185	170	130	116	6.86729	7.17213	7.96725	3.58693	2.85071	1.96466	3.74e-11	-1.02296	down
gene11402	92	84	88	12	6	9	0.946621	0.877421	0.933163	0.37552	0.18982	0.265619	0.00720433	-1.02302	down
gene14373	711	652	659	105	73	73	3.34144	3.12899	3.20413	1.59807	1.15797	1.07369	5.31e-09	-1.02332	down
gene8670	410	321	348	36	45	50	2.31892	1.8541	2.03693	0.654173	0.854421	0.884266	4.96e-06	-1.02353	down
gene8699	330	327	366	37	46	41	3.60759	3.64691	4.14636	1.29846	1.68751	1.39699	5.95e-06	-1.02416	down
gene1822	810	808	966	120	102	101	3.53338	3.59648	4.35818	1.6966	1.51549	1.3797	2.6e-10	-1.02428	down
gene11040	345	376	286	39	46	36	1.24144	1.37969	1.06553	0.454375	0.560558	0.404393	1.07e-05	-1.02501	down
gene34393	785	779	629	89	108	73	5.49923	5.55915	4.56429	2.02162	2.62862	1.5739	1.16e-08	-1.02511	down
gene35551	2103	2254	1756	283	239	250	11.6915	12.793	10.1049	5.11046	4.50627	4.35564	1.61e-18	-1.02512	down
gene25369	837	777	793	98	80	124	6.84366	6.48786	6.70765	2.60505	2.20759	3.16556	5.94e-11	-1.02515	down
gene12448	336	369	311	39	44	40	3.33818	3.74151	3.20195	1.25651	1.46663	1.22134	4.68e-06	-1.02517	down
gene9134	372	352	383	55	43	36	3.89755	3.75769	4.15383	1.84085	1.52091	1.181	4.58e-06	-1.02556	down
gene3395	133	101	63	9	9	12	1.46834	1.13584	0.713944	0.290963	0.324567	0.418331	0.00739806	-1.02583	down
gene14578	99	86	94	9	9	11	0.68951	0.621247	0.693652	0.200628	0.204667	0.224537	0.00560084	-1.02696	down
gene42715	72	103	77	11	7	7	0.446379	0.651058	0.489914	0.221811	0.133014	0.128746	0.00844358	-1.02795	down
gene24401	102	91	68	5	9	12	1.48702	1.34704	1.02106	0.233373	0.413079	0.525592	0.00817779	-1.02855	down
gene24787	402	348	296	41	43	42	1.15597	1.05999	0.885519	0.377544	0.414446	0.379005	5.16e-06	-1.02881	down
gene620	192	238	161	25	18	25	0.771173	0.973344	0.665959	0.325779	0.241263	0.312503	0.000433987	-1.02944	down
gene22270	162	185	197	28	13	21	0.703728	0.816575	0.883299	0.383703	0.180018	0.283711	0.000753883	-1.03012	down
gene40902	414	379	351	42	46	51	2.93446	2.7381	2.57358	0.955621	1.10979	1.13172	9.45e-07	-1.03172	down
gene39710	116	148	122	14	8	20	1.30956	1.70674	1.42692	0.505074	0.292241	0.713736	0.00276344	-1.032	down
gene32730	454	526	448	57	57	61	4.16675	4.93812	4.27065	1.67561	1.7678	1.74904	8.72e-08	-1.03248	down
gene32969	143	137	112	12	12	19	1.88498	1.83414	1.51661	0.471935	0.535631	0.753344	0.00203825	-1.0325	down
gene22701	86	114	111	13	4	15	0.517476	0.696396	0.687602	0.241729	0.076234	0.277707	0.00625804	-1.03302	down
Oncorhynchus_mykiss_newGene_24960	129	72	104	8	16	6	2.58766	1.46904	2.16468	0.489172	1.05352	0.337304	0.00774501	-1.03342	down
gene32129	508	500	507	70	43	73	3.43013	3.44392	3.53792	1.51048	0.977813	1.51904	1.27e-07	-1.03372	down
gene11824	437	481	431	58	50	57	2.92974	3.29806	2.99577	1.26185	1.13886	1.19056	1.22e-07	-1.0341	down
gene23761	139	166	147	14	22	14	0.911943	1.11742	1.00065	0.288221	0.481953	0.276005	0.00129828	-1.03493	down
gene10258	702	769	1087	132	77	104	3.22487	3.59305	5.14722	1.95549	1.20064	1.49318	5.05e-07	-1.03499	down
gene27799	202	185	173	20	13	31	1.05272	0.984029	0.933666	0.328404	0.215679	0.493182	0.000560598	-1.0357	down
gene1605	128	143	133	8	17	19	0.643036	0.733004	0.689322	0.122119	0.290369	0.284584	0.00216301	-1.03599	down
gene10205	188	170	184	10	23	28	1.16854	1.11599	1.27917	0.167047	0.443961	0.608647	0.000892768	-1.03607	down
Oncorhynchus_mykiss_newGene_9902	302	355	255	42	33	33	2.04376	2.40804	1.72414	0.887772	0.721219	0.656083	2.39e-05	-1.03626	down
gene22237	595	517	493	68	58	71	2.22666	1.97584	1.90975	0.819744	0.736418	0.82255	1.38e-08	-1.03639	down
gene44790	5253	4872	4433	610	620	608	48.6474	46.0536	42.4803	18.3542	19.5321	17.67	2.2e-38	-1.03642	down
gene31766	495	482	433	57	60	55	5.44842	5.41878	4.92901	2.03084	2.2318	1.89553	6.55e-08	-1.03643	down
gene21811	1147	1251	1179	160	128	160	4.37603	4.87174	4.65736	1.9829	1.65329	1.90721	1.38e-15	-1.03712	down
gene3646	292	245	271	42	22	31	4.41936	3.76143	4.20951	2.05185	1.11928	1.42	6.48e-05	-1.03734	down
gene34436	349	336	721	55	62	46	4.42482	4.35685	9.47739	2.25786	2.67225	1.79834	0.000220615	-1.03775	down
gene16467	214	208	198	34	15	22	2.47792	2.4635	2.3715	1.26309	0.57648	0.767145	0.000357649	-1.03785	down
gene46212	254	255	341	41	24	35	1.88688	1.93369	2.62373	0.981249	0.598507	0.796736	8.4e-05	-1.03791	down
Oncorhynchus_mykiss_newGene_897	190	178	210	21	13	32	1.44009	1.40267	1.68635	0.491862	0.327124	0.83599	0.000551688	-1.03937	down
gene41848	803	756	889	87	81	135	14.5383	13.9722	16.6595	5.10812	4.93956	7.64988	1.94e-09	-1.03981	down
Oncorhynchus_mykiss_newGene_27188	186	201	179	21	21	23	1.87599	2.06433	1.7998	0.66218	0.665186	0.704635	0.000254862	-1.04012	down
gene2960	120	147	146	10	18	17	1.33293	1.66303	1.68019	0.361864	0.649073	0.573639	0.00180787	-1.04107	down
gene19337	239	214	186	31	24	18	1.59268	1.45737	1.28171	0.669069	0.541863	0.372443	0.000240087	-1.04119	down
gene31845	242	292	248	33	23	36	1.7063	2.10283	1.7984	0.746751	0.533955	0.781229	4.83e-05	-1.04203	down
gene34265	3079	2773	3058	385	331	406	13.2899	12.2286	13.6545	5.37818	4.84317	5.50478	1.06e-28	-1.04231	down
gene15203	81	73	66	7	7	7	0.7781	0.715896	0.655024	0.19821	0.20366	0.189379	0.00877897	-1.04261	down
gene11390	664	675	545	74	61	96	5.27303	5.47249	4.46891	1.89915	1.63785	2.39382	6.63e-09	-1.04273	down
gene808	832	733	812	103	85	106	8.2003	7.36627	8.27421	3.26878	2.82854	3.25467	1.61e-11	-1.04315	down
gene36388	461	408	417	53	44	59	2.65457	2.40203	2.48112	0.987304	0.857004	1.06658	1.96e-07	-1.04327	down
gene12027	850	764	814	113	98	88	5.77592	5.29577	5.72047	2.46325	2.23515	1.84886	3.36e-11	-1.04329	down
gene25945	1343	1243	1187	188	144	135	7.72935	7.27208	7.03583	3.49727	2.79821	2.42413	5.52e-14	-1.04381	down
gene21202	183	147	108	22	11	14	0.778712	0.596951	0.445168	0.274837	0.144309	0.168859	0.00209274	-1.04403	down
gene31655	763	642	633	95	64	91	5.33753	4.58182	4.58157	2.14856	1.51032	1.98489	1.66e-09	-1.04406	down
Oncorhynchus_mykiss_newGene_19740	258	345	290	44	25	36	1.68305	2.2974	1.95188	0.930454	0.543542	0.736925	4.02e-05	-1.04412	down
gene28693	201	167	207	24	11	30	2.28125	1.93359	2.45245	0.892544	0.354346	1.06812	0.000655075	-1.04414	down
gene38006	3837	3746	4552	516	487	521	22.5704	22.5001	27.7303	9.87553	9.75361	9.6195	5.05e-25	-1.0442	down
gene9354	385	342	461	41	58	42	4.52239	4.10328	5.61269	1.53776	2.30341	1.52409	6.71e-06	-1.04542	down
gene16793	1206	1016	898	125	126	134	4.32497	3.73045	3.32911	1.44403	1.52786	1.49305	6.41e-13	-1.04554	down
gene18577	572	647	739	85	85	68	3.78586	4.36969	5.06205	1.81662	1.90322	1.40312	2.82e-08	-1.04579	down
gene23115	181	140	121	21	10	17	2.62349	2.06398	1.8049	0.957056	0.455146	0.762961	0.00161717	-1.04599	down
gene26727	349	344	264	32	41	40	4.11334	4.14165	3.22532	1.22004	1.64937	1.48044	1.04e-05	-1.04616	down
gene31812	1772	1677	1578	232	158	237	7.35345	7.08201	6.77171	3.11166	2.20276	3.05473	2.05e-17	-1.04654	down
gene13036	270	287	233	38	33	20	1.04196	1.12565	0.928555	0.471362	0.420638	0.236647	8.89e-05	-1.04661	down
gene2083	97	105	327	13	18	22	1.12142	1.24106	3.93197	0.459633	0.707627	0.78368	0.00688823	-1.04665	down
gene9973	1072	1076	1061	108	146	143	7.18665	7.36501	7.36442	2.34969	3.32709	3.00242	9.63e-14	-1.04689	down
gene34908	98	145	105	17	10	9	1.17537	2.00522	1.30092	0.630464	0.36298	0.313549	0.00370251	-1.04806	down
Oncorhynchus_mykiss_newGene_531	128	130	130	17	10	15	9.53518	9.8666	10.0038	4.02112	2.40093	3.3643	0.00167968	-1.04917	down
gene25391	148	143	108	17	17	8	3.15887	3.11747	2.38526	1.15809	1.22463	0.500153	0.00233724	-1.04988	down
gene23842	251	274	236	18	32	38	2.93648	3.27686	2.84145	0.653375	1.27586	1.37642	8.76e-05	-1.05086	down
gene8339	994	961	997	129	109	127	10.7815	10.6414	11.1913	4.54684	4.02193	4.31032	2.02e-14	-1.05096	down
gene4574	174	196	169	29	15	16	0.864345	0.993769	0.866447	0.463513	0.24832	0.247102	0.000600139	-1.05099	down
gene38027	897	812	666	118	77	94	3.20014	2.94917	2.61386	1.30995	0.88993	0.990723	1.31e-09	-1.05135	down
gene31542	223	248	226	20	14	45	2.75754	2.96992	2.77248	0.746709	0.527572	1.65762	0.000488419	-1.05186	down
gene2782	786	792	859	94	88	118	3.33653	3.47025	3.77559	1.29919	1.2695	1.57553	1.4e-11	-1.05195	down
gene22364	377	338	342	45	39	42	7.05755	6.42614	6.64074	3.46807	3.47383	2.42378	1.34e-06	-1.05197	down
gene16560	773	781	732	91	77	113	3.91059	4.03372	3.82999	1.494	1.32387	1.78373	2.08e-11	-1.05222	down
gene458	294	244	268	26	35	33	2.86235	2.42154	2.70384	0.808612	1.1312	0.994224	2.76e-05	-1.05246	down
gene1932	165	163	180	20	18	19	1.24669	1.25948	1.40795	0.489849	0.442306	0.440957	0.000433556	-1.05261	down
gene39866	128	124	122	6	10	23	0.837364	0.829525	0.828612	0.117342	0.202733	0.468264	0.00353683	-1.0528	down
gene42219	87	73	97	11	8	6	0.301657	0.260202	0.357721	0.120758	0.092909	0.064935	0.00659902	-1.05281	down
gene40474	571	490	541	73	58	63	5.26563	4.60833	5.16415	2.16195	1.79348	1.82307	1.43e-08	-1.0529	down
gene31572	1088	1026	1118	132	141	125	6.77009	6.52126	7.20195	2.66927	2.97406	2.4283	2.24e-14	-1.0534	down
gene29323	317	228	254	35	36	20	2.61617	1.91724	2.12962	0.915324	0.953696	0.498179	0.000113278	-1.05349	down
gene12371	1265	1218	1548	169	150	179	7.6314	7.49968	9.66769	3.29642	3.0685	3.36104	1.1e-13	-1.05377	down
gene21467	616	611	534	61	71	82	13.5358	13.7896	12.2236	3.87888	5.12237	5.70513	2.26e-09	-1.05389	down
gene23605	187	127	226	13	28	17	1.44056	0.99944	1.8028	0.303189	0.722207	0.3892	0.00154284	-1.05446	down
gene40875	270	253	267	42	26	23	5.31199	5.09156	5.45106	2.65644	1.6967	1.36451	6.31e-05	-1.05532	down
gene20638	849	898	1260	134	110	122	26.5338	28.6571	40.7902	13.5422	11.6818	11.8861	4.56e-09	-1.05567	down
Oncorhynchus_mykiss_newGene_8214	427	396	352	64	39	35	15.2298	14.3178	13.1643	7.36178	5.15596	3.76395	5.44e-06	-1.05606	down
gene25899	473	535	441	63	57	54	1.72188	1.9883	1.66138	0.745708	0.705965	0.616733	5.82e-08	-1.0564	down
gene31704	1157	1068	1010	154	120	123	9.83184	9.26864	8.88199	4.22973	3.4542	3.26126	3.42e-14	-1.05683	down
gene2139	501	606	819	92	67	71	1.79123	2.21217	3.02474	1.05984	0.812214	0.794234	1.07e-06	-1.05696	down
gene11025	444	418	377	45	51	52	8.11201	7.79859	7.13975	2.64326	3.14863	2.93248	2.1e-07	-1.05796	down
gene5863	135	114	127	10	15	15	1.00227	0.854853	0.980143	0.219938	0.347357	0.336532	0.00179605	-1.05801	down
gene7252	276	314	315	38	36	32	2.65821	3.09058	3.13719	1.18359	1.17211	0.964658	9.5e-06	-1.05833	down
Oncorhynchus_mykiss_newGene_20577	624	569	498	66	69	69	4.57961	4.01641	2.85396	1.21447	1.81891	2.20658	4.08e-09	-1.05862	down
gene20074	571	543	399	55	80	41	3.05832	3.00299	2.21574	0.956342	1.43563	0.712446	5.33e-06	-1.05866	down
gene26057	386	344	410	63	38	32	3.63554	3.30769	4.00498	1.90652	1.21295	0.93326	1.25e-05	-1.05881	down
gene41858	465	425	335	64	36	44	5.41837	5.04916	4.03089	2.39855	1.40653	1.57639	4.02e-06	-1.05886	down
gene21229	230	220	182	24	22	26	0.826856	0.80481	0.677944	0.270489	0.265948	0.289953	0.000117184	-1.059	down
gene31710	89	102	119	14	11	6	0.769521	0.89953	1.07193	0.3901	0.313502	0.143499	0.00447254	-1.05912	down
gene16588	159	193	169	23	17	18	2.07584	2.56815	2.27542	0.940876	0.716278	0.718823	0.000420608	-1.0595	down
gene31090	568	548	551	67	60	75	3.19363	3.15049	3.20519	1.20471	1.14232	1.31167	1.79e-09	-1.05977	down
gene13198	397	432	248	45	25	54	4.39495	4.90174	2.76244	1.58615	0.924851	1.7887	6.04e-05	-1.06142	down
gene18724	97	97	81	4	15	7	0.742966	0.752956	0.641345	0.092894	0.379252	0.149607	0.00678038	-1.0617	down
gene40081	199	201	178	16	24	25	2.19204	2.25496	2.01982	0.54907	0.880832	0.850767	0.000221499	-1.06184	down
Oncorhynchus_mykiss_newGene_8675	122	101	97	10	17	4	1.40554	1.28309	1.2226	0.374908	0.61623	0.123787	0.00527024	-1.06209	down
gene3724	509	519	512	75	36	73	6.59708	6.85898	6.86174	3.14199	1.54929	2.94113	4.23e-07	-1.06239	down
gene9784	370	331	303	42	38	38	2.56346	2.33567	2.16699	0.929242	0.884723	0.824165	2.35e-06	-1.0629	down
gene24468	839	840	1002	97	102	128	4.98046	5.09014	6.15265	1.86883	2.03183	2.3833	2.65e-11	-1.06357	down
gene45918	700	707	697	79	92	84	7.78736	8.02289	7.99251	2.83431	3.43918	2.92462	4.2e-11	-1.06433	down
gene20785	471	494	512	68	50	59	3.11399	3.33608	3.50678	1.45211	1.11954	1.22499	3.45e-08	-1.06472	down
gene34987	375	363	866	53	54	46	2.74375	2.71183	6.56307	1.25512	1.32946	1.04783	0.00717706	-1.0653	down
gene31537	429	333	278	42	33	46	3.30176	2.60196	2.2082	1.00252	0.841445	1.07648	8.18e-06	-1.06612	down
gene26799	584	694	636	67	76	88	7.90831	9.59238	8.91223	2.93879	3.50478	3.71497	1.15e-09	-1.06646	down
gene41386	112	135	107	17	14	4	0.966105	1.17666	0.96579	0.475928	0.402192	0.092571	0.00401392	-1.06718	down
gene6828	121	114	103	11	13	11	1.39467	1.33513	1.22877	0.381136	0.496263	0.365024	0.00222464	-1.0673	down
gene13503	9807	9713	11471	1288	1341	1192	44.0361	44.5178	53.2995	18.7885	20.4984	16.7928	4.63e-30	-1.06829	down
gene44513	377	324	300	41	38	38	2.17573	1.96619	1.78952	0.76723	0.743282	0.67625	2.5e-06	-1.06847	down
gene45693	572	560	542	78	66	56	5.78176	5.85266	5.73067	2.55688	2.28909	1.74202	6.67e-09	-1.06887	down
gene23663	1163	1039	1124	149	101	156	3.39451	3.09538	3.39523	1.40772	0.99883	1.42611	1.36e-13	-1.06902	down
gene27583	128	120	84	12	4	17	1.45112	1.37858	0.969491	0.440322	0.148051	0.602736	0.00440878	-1.06919	down
gene42750	281	285	249	30	39	24	1.03714	1.07325	0.950393	0.34878	0.485167	0.269326	2.98e-05	-1.06971	down
gene37164	337	329	343	33	45	40	14.3075	14.2685	15.0667	4.52077	6.45989	5.30453	2.41e-06	-1.06972	down
Oncorhynchus_mykiss_newGene_12867	628	661	546	75	75	70	7.66429	8.24299	6.9496	2.9478	3.09411	2.66687	8.51e-10	-1.07024	down
Oncorhynchus_mykiss_newGene_7900	348	285	267	31	25	48	7.07236	5.9027	5.61472	2.03988	1.67577	3.06155	2.08e-05	-1.07031	down
gene16598	283	300	256	26	29	42	3.34217	3.617	3.1239	0.978389	1.13624	1.54671	1.61e-05	-1.07079	down
gene22588	322	340	450	39	38	53	1.21519	1.30864	1.75592	0.477511	0.475425	0.617734	6.59e-06	-1.07107	down
gene23563	90	88	66	10	5	8	0.513627	0.513867	0.387881	0.169187	0.080956	0.142552	0.00634354	-1.07108	down
gene7428	392	366	294	51	36	35	3.39473	3.23733	2.63856	1.43703	1.05538	0.936245	4.55e-06	-1.07153	down
gene42239	178	147	203	23	16	19	1.086	0.916905	1.28426	0.457302	0.330768	0.360677	0.000457469	-1.07156	down
gene37467	337	321	308	40	42	30	2.05794	2.00528	1.94988	0.78253	0.868048	0.565127	4.38e-06	-1.07165	down
gene29411	130	125	123	14	10	16	0.868447	0.861022	0.923886	0.241128	0.186314	0.269903	0.00141298	-1.07202	down
Oncorhynchus_mykiss_newGene_17004	355	404	407	52	30	55	2.16406	2.50749	2.57376	1.02505	0.606273	1.03743	2.06e-06	-1.07292	down
gene22782	1684	1688	1895	218	209	218	5.20836	5.33149	6.06535	2.18483	2.19205	2.11004	3.47e-20	-1.0732	down
gene28622	197	201	173	29	17	17	1.28089	1.34488	1.16184	0.598876	0.344879	0.300671	0.000283602	-1.07328	down
Oncorhynchus_mykiss_newGene_34373	88	76	71	5	7	10	2.5651	2.24361	2.14385	0.464141	0.683087	0.829438	0.00646947	-1.07394	down
gene36390	530	612	514	63	58	77	1.85002	2.17979	1.85558	0.709346	0.679881	0.838516	5.19e-09	-1.07398	down
gene21988	698	743	627	88	90	69	4.19778	4.56229	3.90588	1.70532	1.83494	1.29836	5.11e-10	-1.07402	down
Oncorhynchus_mykiss_newGene_7581	261	250	205	19	27	35	1.00905	0.987573	0.819522	0.237639	0.355824	0.423897	7.23e-05	-1.07434	down
gene14179	204	229	191	29	27	12	2.34633	2.69116	2.27043	1.07418	1.02096	0.419965	0.000356677	-1.07482	down
gene30317	363	374	420	47	44	45	1.75482	1.84382	2.09951	0.7219	0.712083	0.675159	5.58e-07	-1.07498	down
gene6199	96	72	84	8	5	11	0.888398	0.67921	0.805502	0.241091	0.155967	0.309268	0.00571821	-1.07532	down
Oncorhynchus_mykiss_newGene_4890	155	122	87	12	13	12	2.11694	1.69863	1.2359	0.509518	0.562893	0.514886	0.00237915	-1.07556	down
gene22846	934	954	843	115	93	123	11.891	12.5756	11.5386	4.85368	4.03697	4.97623	9.64e-14	-1.07567	down
gene33494	1055	1148	1043	146	129	118	7.41371	8.23269	7.58076	3.31425	3.08111	2.5821	1.21e-14	-1.07567	down
gene18518	166	217	517	25	38	32	1.26277	1.68135	4.06976	0.607028	0.96513	0.745949	0.00161045	-1.07603	down
gene29109	1077	968	986	112	118	138	9.1769	8.41701	8.69015	3.08312	3.40218	3.66614	4.13e-15	-1.07608	down
gene7004	984	978	978	122	109	126	6.96907	7.0683	7.16688	2.80742	2.61147	2.80114	2.77e-15	-1.07657	down
gene41703	158	146	141	13	16	19	1.73589	1.64506	1.60356	0.464604	0.591668	0.627982	0.000648509	-1.07719	down
gene17955	277	263	243	16	25	47	4.23552	4.22974	3.82613	0.786203	1.29135	2.28135	0.000141422	-1.07723	down
gene40472	505	441	477	59	64	44	3.66062	3.25946	3.57382	1.38294	1.56699	0.979432	1.29e-07	-1.07773	down
gene12784	423	563	395	59	33	69	1.96781	2.66096	1.93243	0.860223	0.513699	0.98568	3.07e-06	-1.07875	down
gene36176	442	401	396	59	50	35	7.79302	7.22381	7.23425	3.37883	2.97703	1.93465	8.67e-07	-1.07886	down
Oncorhynchus_mykiss_newGene_14124	828	802	735	93	89	103	2.90924	3.33792	2.67119	1.05054	1.05121	1.75316	7.28e-13	-1.07921	down
gene27027	282	214	272	16	30	40	2.23306	1.72593	2.22499	0.402537	0.794681	0.974574	0.000126219	-1.07966	down
gene2447	195	182	207	18	22	25	1.52859	1.44917	1.67839	0.443481	0.579134	0.591307	0.000155553	-1.07968	down
gene6333	426	427	371	54	29	60	2.36828	2.42288	2.13153	0.968801	0.54173	1.04641	1.35e-06	-1.0805	down
gene16585	172	159	172	21	14	20	2.12727	2.00508	2.20573	0.716595	0.519116	0.631442	0.0003505	-1.08103	down
gene22584	954	961	890	139	80	118	12.818	13.1806	12.3707	6.03457	3.65604	4.95388	1.39e-11	-1.08123	down
gene9992	262	276	236	36	21	31	1.18156	1.27093	1.10168	0.509387	0.307027	0.428197	2.8e-05	-1.08127	down
gene7036	222	190	184	24	23	19	0.795736	0.695268	0.684071	0.277065	0.270409	0.204599	0.000137644	-1.08138	down
gene30908	354	365	249	36	31	44	3.26901	3.2787	2.86698	0.977037	0.879605	1.18138	9.51e-06	-1.08148	down
gene9057	669	690	414	76	43	87	7.37233	7.76491	4.71898	2.70621	1.59113	2.97999	2.17e-06	-1.08162	down
gene8534	753	726	592	71	70	106	3.67133	3.61033	2.98272	1.11928	1.1488	1.62125	1.02e-09	-1.08176	down
gene45821	376	382	319	29	31	64	1.73853	1.96036	1.52691	0.395123	0.464728	0.851454	1.31e-05	-1.08192	down
gene11834	295	317	404	42	37	38	1.12048	1.23618	1.60105	0.504228	0.477152	0.44367	6.83e-06	-1.083	down
gene16909	468	474	476	49	63	55	1.95304	2.02057	2.07459	0.660353	0.893274	0.702376	2.89e-08	-1.0831	down
gene7039	636	678	647	76	55	103	4.82146	5.2435	5.07386	1.85752	1.41749	2.42799	2.83e-09	-1.08313	down
gene39971	1785	1834	2794	253	239	280	11.5985	12.1666	18.7999	5.33383	5.28663	5.49679	1.29e-11	-1.08464	down
gene42945	318	339	256	34	39	31	2.70477	2.92144	2.27654	0.750905	0.956619	0.653503	7.99e-06	-1.08563	down
gene31737	701	713	420	85	70	56	8.94719	9.29523	5.55343	3.50339	3.01549	2.22909	1.02e-06	-1.08564	down
Oncorhynchus_mykiss_newGene_8873	91	116	92	13	10	6	0.652555	0.85215	0.679611	0.296941	0.231949	0.120621	0.00364685	-1.08576	down
gene39538	464	455	514	58	47	64	2.56013	2.55788	2.93478	1.01888	0.861164	1.08374	3.21e-08	-1.08652	down
gene23973	1112	1081	1077	148	128	117	6.0999	6.05115	6.11468	2.61657	2.37015	1.96341	2.88e-15	-1.08678	down
gene34615	75	80	63	7	9	3	0.630582	0.645764	0.571896	0.238542	0.235291	0.05595	0.00769774	-1.08684	down
gene21121	1152	1132	1067	139	132	133	3.01574	3.03564	2.89146	1.18016	1.17464	1.08796	3.44e-17	-1.0872	down
gene23989	409	480	377	51	53	43	3.95321	4.51877	3.59768	1.50713	1.64373	1.22336	3.02e-07	-1.08723	down
gene31008	1151	990	1083	95	149	141	7.66245	6.7334	7.47097	2.04845	3.37933	2.95115	4.04e-12	-1.08733	down
gene17325	105	106	87	14	8	7	1.46006	1.49423	1.25179	0.632797	0.37104	0.272997	0.00343547	-1.08736	down
gene13908	2550	2396	5467	353	351	330	45.7182	43.8559	101.466	20.5301	21.4047	18.5279	0.00332728	-1.08762	down
gene51467	217	143	147	17	20	17	1.75113	1.17874	1.22471	0.421556	0.53983	0.417124	0.000540411	-1.08778	down
gene52456	159	183	165	19	12	24	3.08581	3.61851	3.3136	1.18093	0.749199	1.4185	0.000396574	-1.08801	down
gene44761	64	94	58	8	8	2	0.718747	1.0769	0.66855	0.257528	0.303995	0.064143	0.00891188	-1.09058	down
gene19612	1286	1189	943	129	124	156	12.0919	11.4114	9.17449	3.94102	3.96921	4.60278	5.23e-14	-1.09078	down
gene43249	1007	963	953	128	94	129	7.97481	7.77917	7.80599	3.28302	2.53388	3.19681	1.56e-14	-1.09078	down
gene8929	142	203	175	15	16	25	1.31236	1.92126	1.68264	0.445148	0.495383	0.71997	0.000466536	-1.09091	down
gene20973	792	698	735	98	70	97	3.35333	3.01295	3.22382	1.34232	0.998677	1.2825	1.92e-11	-1.09158	down
Oncorhynchus_mykiss_newGene_3367	225	212	203	21	27	23	1.31797	1.31799	1.25846	0.389263	0.443155	0.41687	6.59e-05	-1.09178	down
gene9009	142	115	126	18	6	15	1.09689	0.908735	1.0004	0.431137	0.158543	0.358565	0.00176624	-1.0931	down
gene29364	787	736	689	112	83	64	4.58908	4.33948	4.20975	1.8501	1.42359	1.10301	2.73e-09	-1.09361	down
gene40747	2414	2297	2272	302	253	291	18.807	18.2685	18.3184	7.63308	6.68618	7.10375	6.44e-30	-1.09434	down
gene45089	121	108	87	8	13	10	1.10427	1.09211	0.883903	0.232776	0.36483	0.272378	0.0026036	-1.09468	down
gene5674	302	306	311	41	25	39	3.79637	3.9261	4.04338	1.66459	1.03644	1.52183	4.68e-06	-1.09501	down
gene17965	303	256	322	38	28	34	1.6903	1.46388	1.86122	0.671718	0.50959	0.573796	8.76e-06	-1.09537	down
Oncorhynchus_mykiss_newGene_4939	113	107	90	16	2	11	4.0666	3.99975	3.33211	1.73129	0.212233	1.12387	0.00477871	-1.09586	down
gene52599	87	86	74	9	6	8	2.81548	2.8327	2.47331	0.85262	0.655459	0.773869	0.00453763	-1.09753	down
gene6574	512	475	473	53	49	69	3.63236	3.44299	3.47085	1.20162	1.17088	1.53717	9.1e-09	-1.0979	down
gene660	2780	2672	3119	394	282	358	13.5575	13.2996	15.7413	6.24063	4.67325	5.47384	6.62e-22	-1.09799	down
gene27263	323	317	338	42	33	37	2.03639	2.04454	2.20891	0.845424	0.700301	0.717461	1.52e-06	-1.0982	down
Oncorhynchus_mykiss_newGene_9391	1233	1277	1146	155	125	158	24.0203	25.3614	23.0347	8.85273	7.70864	10.1149	5.97e-18	-1.09936	down
gene38960	62	61	85	5	5	8	0.874862	0.868148	1.23705	0.21989	0.210513	0.354404	0.00725514	-1.10035	down
gene16747	85	77	62	6	7	7	0.703317	0.645823	0.526542	0.155024	0.178458	0.170594	0.00573483	-1.1008	down
gene22514	83	108	99	11	7	10	0.86894	1.15579	1.07683	0.360024	0.250697	0.322091	0.0030772	-1.10121	down
gene5753	1942	1955	2027	205	256	250	7.84974	8.06559	8.48063	2.68983	3.52028	3.17254	1.16e-22	-1.10153	down
gene9849	798	741	709	86	78	102	5.43047	5.14879	4.99289	1.88324	1.79081	2.16926	1.63e-12	-1.10314	down
gene37167	590	566	594	80	57	68	9.80569	9.5922	10.2081	4.28778	3.18804	3.53091	7.79e-10	-1.10342	down
gene11237	412	432	376	46	53	41	2.82316	3.01615	2.66229	1.01175	1.21662	0.878237	1.66e-07	-1.10372	down
gene22820	92	133	94	13	7	11	0.786474	1.16313	0.83539	0.351433	0.189633	0.270318	0.00264884	-1.10422	down
gene12476	104	94	93	6	10	12	1.20084	1.1095	1.11841	0.20131	0.391217	0.414746	0.00286972	-1.10541	down
gene27600	404	424	273	40	43	41	2.85455	3.06047	1.98684	0.887101	1.03468	0.898093	3.09e-06	-1.10585	down
gene14185	139	115	129	16	12	11	0.562193	0.476814	0.538559	0.209408	0.15523	0.137234	0.00106356	-1.10622	down
gene18078	491	418	397	61	35	54	2.43594	2.11275	2.12172	0.975332	0.604591	0.852942	2.3e-07	-1.10622	down
gene21437	62424	57608	62350	8093	7116	6731	1346.04	1267.96	1391.26	566.98	522.369	455.511	3.73e-46	-1.10634	down
gene41512	151	162	158	18	14	18	1.37237	1.5053	1.48595	0.520324	0.41346	0.486215	0.000341344	-1.10669	down
gene35542	76	95	79	8	0	13	0.838108	1.07305	0.897906	0.267363	0	0.448304	0.00808988	-1.1067	down
Oncorhynchus_mykiss_newGene_13286	368	338	283	32	31	49	7.09823	6.64369	5.63724	1.9122	2.00744	2.90381	2.96e-06	-1.10704	down
gene4438	1543	1401	2355	235	169	154	13.6196	12.6165	21.5056	6.73376	5.05682	4.24675	0.000494026	-1.10714	down
gene38471	175	193	168	21	22	14	1.34803	1.49213	1.32403	0.48031	0.536875	0.311056	0.000223913	-1.10868	down
gene29410	166	221	202	23	24	16	1.86465	2.51199	2.33703	0.820806	0.907228	0.52985	0.000181989	-1.10942	down
gene5652	58	61	67	3	3	9	1.01232	1.09254	1.22129	0.172696	0.120907	0.47779	0.00862106	-1.10966	down
gene51349	64	62	72	2	9	5	0.966994	0.958276	1.12013	0.05256	0.43452	0.198219	0.00811438	-1.1101	down
gene3130	471	439	377	37	56	54	2.89453	2.75401	2.39911	0.726033	1.15868	1.02576	1.74e-07	-1.11034	down
gene16537	1373	1244	1139	138	135	173	8.80969	8.06828	7.55594	2.90843	2.992	3.41678	9.83e-18	-1.11047	down
gene15935	188	260	212	17	31	23	2.13107	3.00445	2.48346	0.616012	1.20276	0.816583	0.000130482	-1.11049	down
gene33785	1423	1387	1259	129	161	193	7.76313	7.72388	7.1103	2.27922	2.97574	3.30035	2.95e-17	-1.11052	down
gene4775	244	241	213	37	26	10	0.75973	0.766541	0.684543	0.370249	0.271494	0.09397	0.000335987	-1.11054	down
gene9076	190	165	129	21	8	21	1.54477	1.36109	1.08541	0.525077	0.19446	0.505055	0.00071263	-1.11144	down
gene43220	470	519	433	48	56	60	2.49151	2.81259	2.37504	0.823172	1.00286	0.988116	1.36e-08	-1.11201	down
gene40301	90	117	80	6	9	12	0.365992	0.483958	0.336735	0.069536	0.115729	0.152006	0.00325899	-1.11202	down
gene35185	72	56	56	5	4	6	1.05676	0.838075	0.839759	0.231979	0.200219	0.275937	0.00774933	-1.11243	down
gene12184	120	114	213	11	8	25	1.01342	0.986569	1.86441	0.298366	0.207471	0.655444	0.00238466	-1.11263	down
gene12772	587	647	634	86	79	49	4.21283	4.7436	4.71248	2.00102	1.91352	1.10016	2.4e-08	-1.11267	down
gene6770	72	76	61	6	4	8	1.2194	1.31672	1.07741	0.313299	0.17656	0.392065	0.00617113	-1.1127	down
gene33008	120	116	132	16	8	13	1.25417	1.25697	1.38901	0.52	0.241189	0.399738	0.00128342	-1.11285	down
gene10282	423	369	409	39	60	36	1.32247	1.18006	1.32837	0.390265	0.633499	0.350924	1.11e-06	-1.11423	down
gene35138	269	309	296	37	26	35	2.62267	3.07444	2.98417	1.15012	0.834575	1.05445	4.84e-06	-1.11427	down
gene2874	291	345	229	23	38	34	1.82919	2.21076	1.4853	0.462407	0.79859	0.669409	2.29e-05	-1.11428	down
gene5039	148	135	156	22	10	13	0.690046	0.640357	0.751022	0.322489	0.150821	0.183524	0.000746785	-1.11455	down
gene26865	461	460	462	61	49	49	7.04371	7.15239	7.29805	2.98594	2.53045	2.34971	1.47e-08	-1.1153	down
gene27719	890	827	833	97	80	123	4.31174	4.09237	4.17515	1.5145	1.30427	1.85917	3.88e-13	-1.11536	down
gene18889	167	86	123	17	11	8	1.30492	0.684381	0.987783	0.427017	0.269761	0.195528	0.00227098	-1.11603	down
gene23813	224	153	119	7	23	19	2.17098	1.50953	1.19517	0.209385	0.728985	0.573285	0.00136674	-1.11613	down
gene891	432	453	333	44	60	31	2.66381	2.8496	2.12574	0.867976	1.24073	0.586424	3.61e-06	-1.11637	down
gene40098	219	249	178	24	28	17	1.54475	1.7975	1.2988	0.535331	0.652127	0.355642	0.000107255	-1.11637	down
gene37510	345	317	282	41	37	27	1.16185	1.08896	0.980445	0.446984	0.41511	0.281244	3.52e-06	-1.11771	down
Oncorhynchus_mykiss_newGene_10541	271	203	185	17	15	38	3.16251	2.411	2.23962	0.611372	0.566486	1.36457	0.000242418	-1.11833	down
gene6583	195	227	205	26	19	23	1.70303	2.01811	1.84562	0.721743	0.543394	0.627678	5.9e-05	-1.11868	down
gene5002	403	482	406	62	45	39	2.3912	2.9174	2.49213	1.19244	0.909348	0.718663	3.04e-07	-1.11871	down
gene7905	145	99	187	13	16	14	0.890577	0.62515	1.20649	0.239004	0.322014	0.258019	0.00121682	-1.11951	down
gene32100	138	116	94	11	13	10	0.62205	0.532708	0.434306	0.156544	0.19647	0.140367	0.00150568	-1.12003	down
gene35767	456	468	445	44	45	68	9.41389	9.87536	9.51217	2.91222	3.10458	4.3564	2.89e-08	-1.12057	down
Oncorhynchus_mykiss_newGene_20334	133	117	144	14	12	14	2.25253	2.01737	2.51927	0.731579	0.660374	0.725902	0.000776412	-1.12087	down
gene26948	578	601	555	82	70	45	4.47832	4.75587	4.45212	2.0437	1.83754	1.07232	2.77e-08	-1.12135	down
gene40008	159	151	150	22	15	10	1.00283	0.967946	0.974326	0.4454	0.315721	0.191085	0.000529017	-1.12243	down
gene2082	316	308	333	50	25	31	2.18854	2.1773	2.39148	1.118	0.58227	0.664647	7e-06	-1.12247	down
gene6710	109	129	123	22	3	8	2.20636	2.65843	2.57364	1.39894	0.185185	0.487155	0.00366984	-1.12251	down
Oncorhynchus_mykiss_newGene_8175	136	164	171	19	4	24	1.83987	2.28016	2.39337	0.833399	0.168825	1.01427	0.00141344	-1.12265	down
gene14608	433	336	325	44	44	34	3.70883	2.93776	2.885	1.20243	1.26442	0.902688	1.09e-06	-1.12338	down
gene33181	230	190	167	12	29	20	2.07929	1.74694	1.55636	0.337163	0.865255	0.559443	0.000257297	-1.12434	down
gene20770	221	228	223	18	22	33	2.26291	2.39141	2.36322	0.584879	0.751771	1.04385	4.23e-05	-1.12471	down
gene25071	884	833	1012	134	98	82	3.62774	3.4885	4.29702	1.78622	1.36521	1.04737	2.8e-10	-1.12541	down
gene17734	986	856	845	89	86	138	6.46841	5.68467	5.68528	1.95833	1.89888	2.81689	3.1e-12	-1.12551	down
gene42926	98	89	80	13	4	7	0.740888	0.689476	0.620276	0.321402	0.103504	0.156267	0.00381328	-1.12564	down
gene26810	176	166	143	22	20	6	2.08872	2.0438	1.74693	0.852617	0.719973	0.198328	0.000903625	-1.12577	down
gene23151	223	235	186	33	11	24	1.48604	1.60055	1.28461	0.697273	0.246448	0.482815	0.000178394	-1.12599	down
gene29113	245	202	152	24	20	19	3.99363	3.3546	2.5601	1.25613	1.05616	0.922068	0.00014819	-1.12616	down
gene7144	202	187	174	17	20	23	4.07518	3.85932	3.63968	1.06213	1.31207	1.43044	9.57e-05	-1.1264	down
gene21981	2632	2451	2686	305	246	370	11.6989	11.2904	12.4974	4.31899	3.78645	5.18087	7.15e-25	-1.12659	down
gene16788	133	150	131	18	10	14	1.36402	1.56886	1.38759	0.580235	0.338577	0.432965	0.000637783	-1.12687	down
gene42043	697	628	505	82	60	67	4.68689	4.30533	3.51028	1.77173	1.36683	1.41101	2.05e-09	-1.12741	down
gene40407	181	221	191	15	24	24	1.23469	1.54221	1.35319	0.314095	0.543919	0.498982	0.000106388	-1.12797	down
gene51055	456	421	357	43	51	45	3.34096	3.14425	2.70151	1.00176	1.25406	1.03227	9.53e-08	-1.12799	down
gene3228	478	439	642	44	61	71	5.17417	4.90366	7.19901	1.51684	2.23809	2.38411	3.68e-07	-1.12832	down
gene14400	256	308	270	34	25	33	1.03562	1.27366	1.13043	0.443044	0.338021	0.411997	5.9e-06	-1.12924	down
gene28935	851	850	1518	137	96	88	15.7753	16.0675	29.1073	8.22995	6.02581	5.09998	0.00102787	-1.12953	down
gene32392	487	398	472	46	60	47	3.82917	3.134	3.87495	1.16195	1.55054	1.94153	6.89e-08	-1.12963	down
gene34078	2725	2809	2609	328	336	295	12.5591	12.7542	12.6318	4.31176	4.41547	4.11357	1.8e-30	-1.12996	down
gene16257	529	535	636	54	70	70	2.97248	3.07118	3.70356	1.0634	1.49604	1.23477	4.01e-09	-1.13161	down
gene27030	106	91	91	7	9	11	1.05256	0.911141	0.888528	0.201861	0.265586	0.32598	0.00224714	-1.13182	down
gene30024	548	518	476	51	76	46	2.23869	2.16015	2.01264	0.662121	1.04339	0.591732	4.84e-08	-1.13227	down
gene36323	65	45	48	2	6	3	0.512957	0.359441	0.395011	0.046768	0.136346	0.05001	0.00906551	-1.13305	down
gene43727	38	55	78	4	6	2	0.552863	0.822056	1.17705	0.174472	0.263031	0.089659	0.00908344	-1.13309	down
gene501	168	129	147	14	18	13	1.47883	1.15569	1.33387	0.398315	0.538018	0.349159	0.000452857	-1.13322	down
gene30861	336	320	257	33	42	24	9.84258	9.56926	7.78005	3.05442	4.14465	2.20681	8.28e-06	-1.13374	down
gene12935	55	80	66	5	0	10	0.592313	0.896109	0.744359	0.178489	0	0.320887	0.0084197	-1.13397	down
gene44659	593	522	564	80	46	65	2.28826	2.05468	2.25145	0.999833	0.600365	0.787454	4.67e-09	-1.13479	down
gene20641	350	255	339	28	46	28	13.7457	10.2234	13.7673	3.54383	6.11823	3.35221	1.35e-05	-1.13521	down
gene24431	123	124	196	18	13	13	0.799073	0.821575	1.32577	0.379453	0.287331	0.258724	0.000858562	-1.13587	down
gene35548	1240	1212	1231	144	114	172	4.6966	4.68293	4.83265	1.76342	1.46974	2.03651	1.12e-17	-1.13678	down
gene5426	298	386	359	50	27	38	3.63912	4.81545	4.53606	1.95762	1.12377	1.42573	3.13e-06	-1.1368	down
gene42154	319	313	270	23	43	32	3.62348	3.63363	3.16954	0.835356	1.63595	1.1355	6.37e-06	-1.13793	down
gene21219	884	956	673	95	86	107	6.06382	6.70512	4.77306	2.08788	1.97113	2.30073	1.12e-11	-1.13816	down
gene34363	703	712	884	75	110	75	7.29947	7.54179	9.4964	2.51806	3.88219	2.42843	2.86e-09	-1.13863	down
gene2281	329	281	227	28	28	35	2.28626	1.95845	1.5997	0.602297	0.641437	0.766398	7.52e-06	-1.13867	down
gene24022	1131	1087	1150	123	122	147	6.61596	6.49098	6.95823	2.33053	2.41613	2.68747	6.48e-18	-1.13901	down
gene7064	1113	1047	2440	147	152	121	19.6977	18.9163	44.6977	8.42072	9.1181	6.70741	0.00298914	-1.1392	down
Oncorhynchus_mykiss_newGene_15996	431	398	305	23	52	48	6.07869	5.72602	4.4521	1.0389	2.46567	2.08883	5.94e-06	-1.14128	down
Oncorhynchus_mykiss_newGene_11161	1279	1351	1190	152	140	152	13.73	14.8675	13.2127	5.2493	5.07151	5.03022	4.19e-20	-1.14137	down
gene37378	154	175	173	19	14	19	1.69039	1.95731	1.96027	0.649943	0.519689	0.640923	0.000175393	-1.14291	down
gene32790	93	112	66	8	9	7	1.16238	1.42504	0.849609	0.32427	0.369399	0.265762	0.00303482	-1.14335	down
gene45799	427	468	536	54	52	55	4.74136	5.31232	6.16702	1.94611	1.9407	1.89551	1.85e-08	-1.14347	down
gene6288	113	119	149	10	16	11	1.1354	1.22468	1.55275	0.309609	0.530513	0.334654	0.000966507	-1.14394	down
Oncorhynchus_mykiss_newGene_5756	1568	1602	1443	210	148	177	13.7437	15.351	13.7271	7.83733	5.01949	6.3819	4.42e-20	-1.14484	down
Oncorhynchus_mykiss_newGene_2100	1219	1692	1617	169	196	153	3.59945	5.09779	4.94118	1.61816	1.96177	1.41226	3.92e-13	-1.14524	down
gene39446	300	279	255	29	29	33	5.20384	4.92934	4.56319	1.62141	1.68991	1.77689	2.69e-06	-1.14526	down
gene37987	1061	1070	1028	116	124	125	7.95803	8.19417	7.97713	2.82472	3.15829	2.93256	9.1e-18	-1.14551	down
gene32091	156	118	134	8	17	15	1.10863	0.851452	0.986028	0.18256	0.399176	0.328191	0.000735648	-1.14557	down
Oncorhynchus_mykiss_newGene_15842	711	791	1043	101	94	94	12.7091	14.4419	19.307	5.84028	5.6785	5.26102	4.91e-10	-1.14578	down
gene25631	120	137	132	8	2	25	1.06169	1.24028	1.2036	0.210389	0.050781	0.680089	0.00333558	-1.14592	down
gene37054	422	355	305	37	48	33	2.99042	2.57049	2.23606	0.851011	1.14596	0.720264	1.12e-06	-1.14621	down
gene16475	204	165	202	24	10	25	2.38343	1.96606	2.97182	0.900532	0.394388	0.8902	0.000181422	-1.14783	down
gene18792	48	44	55	5	4	0	0.520219	0.479368	0.618832	0.141727	0.11534	0	0.00927377	-1.14873	down
gene55284	44	55	57	3	3	5	0.58805	0.754527	0.783757	0.120924	0.115983	0.208191	0.00776983	-1.1493	down
gene17129	1878	1636	1573	196	166	228	17.1669	15.2619	14.875	5.79302	5.16503	6.52299	2.01e-22	-1.14943	down
gene53433	92	96	101	9	12	5	2.28752	2.42878	2.59599	0.6846	0.992668	0.314379	0.00230144	-1.14991	down
gene13283	64	53	64	0	2	10	1.00557	0.848441	1.04486	0	0.08173	0.467995	0.00877933	-1.15032	down
gene33268	242	270	199	27	28	20	1.48482	1.68806	1.25811	0.521066	0.565222	0.372166	2.56e-05	-1.15112	down
gene31708	190	163	225	23	25	10	1.87536	1.64638	2.29797	0.710517	0.810124	0.283814	0.000286991	-1.15133	down
gene12510	608	584	486	68	52	69	6.70643	6.57096	5.54255	2.40348	1.94511	2.37937	5.33e-10	-1.15149	down
gene26196	135	124	119	13	4	19	1.48767	1.38882	1.34864	0.452489	0.139961	0.642424	0.00132525	-1.15222	down
gene35747	122	152	206	10	21	16	1.53026	1.975	2.69936	0.387527	0.86046	0.653641	0.000666715	-1.1531	down
gene21267	88	84	97	10	8	6	0.718561	0.697862	0.815874	0.252749	0.222339	0.144914	0.00243312	-1.15348	down
gene43715	116	123	117	15	11	8	1.39518	1.51666	1.52085	0.57566	0.45343	0.277145	0.000960429	-1.1538	down
gene40042	2361	2511	2419	299	253	295	25.0377	27.181	26.5434	10.2947	9.11201	9.81399	4.19e-32	-1.15458	down
gene32099	67	71	75	0	6	10	0.615949	0.671286	0.716771	0	0.161787	0.263484	0.00650132	-1.15459	down
Oncorhynchus_mykiss_newGene_30777	63	110	123	9	10	7	1.02897	1.82259	2.07677	0.451597	0.509043	0.324944	0.00286922	-1.15464	down
gene12949	158	157	165	17	14	18	0.802384	0.814329	0.863312	0.275435	0.231003	0.281171	0.000173937	-1.15489	down
gene18039	355	389	403	40	40	47	4.11456	4.59305	4.85704	1.53947	1.57478	1.67563	8.72e-08	-1.15489	down
gene10922	406	445	369	52	34	49	3.29941	3.69705	3.10381	1.37602	0.91246	1.22344	7.14e-08	-1.15553	down
gene44959	971	802	807	94	89	111	6.20802	5.23508	5.34012	1.94205	1.93348	2.21934	5.08e-14	-1.15561	down
Oncorhynchus_mykiss_newGene_1705	91	79	61	5	3	11	1.05652	0.938645	0.736847	0.168628	0.087151	0.39828	0.00445962	-1.15588	down
gene43377	320	311	308	33	21	48	1.29299	1.28107	1.28661	0.429363	0.276754	0.599699	3.28e-06	-1.15607	down
gene13552	354	326	377	33	31	52	4.89935	4.60805	5.39972	1.45903	1.43159	2.22528	6.44e-07	-1.15667	down
gene31180	56	49	36	3	3	3	0.311484	0.277112	0.204452	0.054172	0.038011	0.051977	0.00829489	-1.15678	down
gene2876	2798	2848	2787	376	317	278	19.7184	20.4894	20.329	8.60728	7.59712	6.1448	1.13e-25	-1.15733	down
gene14183	446	402	594	66	57	32	1.82218	1.70548	2.6033	0.808452	0.736589	0.379632	3.03e-06	-1.15737	down
gene20887	51	57	61	7	2	3	0.573029	0.653582	0.711801	0.220516	0.071727	0.071555	0.00702316	-1.15742	down
Oncorhynchus_mykiss_newGene_28902	45	155	100	12	4	8	1.11184	3.92194	2.57356	0.915723	0.299369	0.567262	0.00505435	-1.15799	down
gene45027	331	245	264	34	22	34	1.32995	1.00513	1.09861	0.441395	0.299485	0.425024	6.35e-06	-1.15822	down
gene2190	207	165	144	22	11	19	3.22338	2.63188	2.31529	1.08938	0.576247	0.912301	0.000219689	-1.1592	down
gene22226	270	320	271	33	27	33	2.77931	3.35807	2.88663	1.10119	0.928948	1.03696	2.21e-06	-1.1593	down
gene41176	1181	1135	1286	145	134	133	14.1133	13.8455	15.9082	5.62312	5.44961	4.95724	1.05e-17	-1.15987	down
gene18200	103	78	69	8	9	4	0.929143	0.715471	0.640065	0.223631	0.253856	0.085271	0.00334062	-1.16009	down
gene23667	435	420	394	55	38	45	1.53263	1.51139	1.43578	0.624953	0.453658	0.489844	2.53e-08	-1.16047	down
gene17494	1112	1082	903	113	110	130	5.0671	5.03297	4.2532	1.66114	1.68842	1.85748	2.03e-16	-1.16054	down
gene3123	1141	1042	940	104	117	135	5.55722	5.18051	4.73773	1.63295	1.93033	2.06105	2.06e-16	-1.16066	down
gene1305	440	431	396	40	61	37	3.02905	3.02946	2.81766	0.881987	1.4281	0.794727	1.61e-07	-1.16093	down
gene36044	713	656	504	69	53	87	10.7054	10.0572	7.82533	3.32651	2.68509	4.0692	1.68e-09	-1.16113	down
gene31071	213	201	166	21	15	24	1.6495	1.60032	1.32689	0.480613	0.357959	0.518781	6.52e-05	-1.16135	down
gene29220	101	57	73	5	0	12	1.36951	0.791865	1.03228	0.195561	0	0.50861	0.00658085	-1.16138	down
Oncorhynchus_mykiss_newGene_33120	48	49	58	5	0	5	1.5811	1.66907	1.99712	0.521415	0	0.467022	0.00804854	-1.16181	down
gene44044	125	93	97	8	7	14	0.319806	0.240477	0.250653	0.057451	0.059518	0.105824	0.00155275	-1.16192	down
gene14964	134	140	180	15	20	9	1.10575	1.1752	1.53465	0.379523	0.550154	0.231912	0.000545318	-1.16197	down
gene17599	1254	1277	1767	153	164	171	6.10583	6.34978	8.90942	2.41215	2.71116	2.60751	2.02e-13	-1.1627	down
gene11531	503	463	540	55	48	65	3.20997	3.01787	3.62742	1.12017	0.995411	1.26261	2.18e-09	-1.16279	down
gene1802	112	101	103	14	8	7	0.818951	0.751548	0.786608	0.316313	0.198228	0.125727	0.00145322	-1.16285	down
Oncorhynchus_mykiss_newGene_31625	68	80	95	8	9	3	0.900436	1.08311	1.31681	0.324792	0.393156	0.117862	0.00373983	-1.16321	down
gene22367	580	517	473	58	55	62	2.66361	2.40673	2.24901	0.688958	0.678136	0.705351	4.37e-10	-1.16369	down
gene27824	15119	14934	11545	1717	1372	1714	112.074	112.994	88.5609	41.3558	34.6139	39.871	4.97e-40	-1.16424	down
gene28644	126	150	128	12	17	10	1.40129	1.70617	1.47577	0.40348	0.632969	0.326102	0.000539918	-1.16444	down
gene24628	5152	4626	4347	577	509	545	68.2445	62.5467	59.5842	24.8152	22.9546	22.6498	6.21e-46	-1.16467	down
gene42298	171	202	235	17	27	18	1.21566	1.47158	1.73117	0.381565	0.634975	0.385908	9.93e-05	-1.16485	down
Oncorhynchus_mykiss_newGene_22002	137	110	106	14	5	14	1.50055	1.23284	1.19558	0.470172	0.187027	0.459002	0.0011632	-1.16531	down
Oncorhynchus_mykiss_newGene_18507	106	80	85	8	6	10	1.14507	0.882775	0.955651	0.251942	0.204916	0.336565	0.00217449	-1.16532	down
gene15677	43	40	35	3	0	3	0.313499	0.295845	0.259938	0.070475	0	0.06869	0.00900925	-1.16594	down
gene10729	984	893	851	110	97	102	7.10268	6.57996	6.35999	2.57307	2.36569	2.30932	1e-15	-1.16627	down
gene2375	6836	6843	6298	778	710	827	80.9679	82.7345	77.199	29.919	28.6143	30.7162	2.9e-69	-1.16634	down
Oncorhynchus_mykiss_newGene_20812	229	175	206	23	14	26	3.0639	2.36996	2.78413	0.782258	0.574894	1.00259	6.09e-05	-1.16658	down
gene7930	541	548	497	56	66	54	4.98545	5.14033	4.72605	1.65024	2.05547	1.55585	4.82e-10	-1.16666	down
gene4522	363	378	357	34	25	60	2.16506	2.30161	2.20422	0.656556	0.505195	1.10691	1.48e-06	-1.16712	down
gene41529	777	810	821	109	80	82	8.22863	9.92084	10.3266	3.71685	2.85191	2.69126	6.96e-13	-1.16713	down
gene40446	290	366	267	33	26	40	3.03416	3.91324	2.89105	1.11862	0.896513	1.30042	2.49e-06	-1.16724	down
gene7952	122	151	112	16	4	16	1.0091	1.27256	0.919718	0.400166	0.103203	0.385879	0.00115678	-1.16764	down
gene22528	239	274	200	25	34	13	1.36386	1.60141	1.18417	0.45711	0.633921	0.226808	8.48e-05	-1.16789	down
gene24086	126	147	156	15	15	12	1.02759	1.22772	1.31953	0.398597	0.408176	0.298629	0.000348867	-1.16985	down
gene46445	282	346	328	36	33	34	1.71204	2.14817	2.06337	0.698763	0.668466	0.635094	8.03e-07	-1.17009	down
gene16727	466	470	467	48	55	52	2.82952	2.91204	2.93636	0.945209	1.12061	0.974904	1.8e-09	-1.17045	down
gene23685	322	338	312	27	36	42	2.04677	2.1935	2.0493	0.542363	0.760095	0.827935	5.24e-07	-1.17056	down
gene37247	165	138	164	13	20	13	1.27074	1.07886	1.30615	0.311103	0.506466	0.304383	0.000251777	-1.1711	down
gene38760	180	188	164	22	13	19	0.827649	0.884591	0.778552	0.318697	0.199318	0.272528	9.35e-05	-1.17177	down
Oncorhynchus_mykiss_newGene_21981	225	210	156	29	10	20	2.21509	2.14072	1.46512	1.13865	0.426162	0.490375	0.000178394	-1.17209	down
Oncorhynchus_mykiss_newGene_29463	67	45	56	6	0	5	0.599139	0.464648	0.523149	0.141865	0	0.120442	0.0071138	-1.17276	down
gene29948	563	534	394	56	54	53	2.18412	2.11533	1.58081	0.703421	0.712812	0.634917	9.68e-09	-1.17286	down
gene32805	298	326	220	25	26	38	3.61905	4.04303	2.77196	0.972659	1.07844	1.41874	7.1e-06	-1.17289	down
gene24592	129	161	138	13	13	16	0.69511	0.884508	0.769588	0.216298	0.228556	0.252564	0.000307453	-1.17309	down
Oncorhynchus_mykiss_newGene_24502	284	278	223	28	23	32	9.70402	9.7033	7.89452	3.02471	2.58111	3.4111	4.71e-06	-1.17384	down
gene28562	380	398	305	43	34	40	7.69453	8.2224	6.374	2.82545	2.28642	2.50376	1.95e-07	-1.17432	down
gene2436	344	301	357	24	43	40	1.93463	1.72593	2.07287	0.426719	0.804362	0.690765	1.4e-06	-1.17456	down
gene3295	84	81	73	5	8	7	1.28271	1.25236	1.15549	0.217893	0.401292	0.288763	0.00275998	-1.17462	down
Oncorhynchus_mykiss_newGene_108	579	502	468	54	49	68	4.94646	4.38461	4.17226	1.76516	2.1164	1.77979	8.26e-10	-1.17579	down
gene33766	192	213	205	28	7	26	1.48268	1.68049	1.63915	0.69797	0.174217	0.616947	0.000191211	-1.1761	down
gene4665	306	311	260	34	32	27	1.7354	1.79723	1.52466	0.615854	0.612487	0.472305	1.38e-06	-1.17832	down
gene24763	60	91	56	5	5	6	0.544922	0.84218	0.52626	0.133488	0.140498	0.142638	0.00423103	-1.1785	down
gene10230	472	443	481	61	39	53	2.78534	2.66989	2.93575	1.1643	0.769149	0.981107	6.11e-09	-1.17862	down
gene45266	898	900	840	84	103	109	7.44478	7.61323	7.20013	2.24898	2.89875	2.83203	2.29e-15	-1.17904	down
gene29740	185	199	211	13	27	20	0.838213	0.913798	0.982526	0.187887	0.401522	0.274736	7.51e-05	-1.17943	down
gene18187	198	233	187	26	20	17	2.25608	2.70088	2.26742	0.842122	0.654687	0.517674	3.97e-05	-1.17951	down
Oncorhynchus_mykiss_newGene_10000	64	79	73	8	2	7	0.585491	0.744132	1.04211	0.233453	0.05436	0.182581	0.00395374	-1.18009	down
Oncorhynchus_mykiss_newGene_13514	1199	1031	970	142	113	102	10.3177	9.05616	8.63596	3.96285	3.30354	2.75027	8.36e-15	-1.18031	down
gene33139	61	60	87	5	7	4	1.04381	1.04748	1.54709	0.275761	0.360897	0.195726	0.00418532	-1.18058	down
gene33906	133	124	129	16	4	16	1.73098	1.65487	1.74152	0.673319	0.178238	0.633148	0.000868321	-1.18082	down
gene10650	662	788	721	82	69	91	16.1525	19.6125	18.198	6.49512	5.66376	6.89797	1.85e-12	-1.18094	down
gene37281	452	461	439	29	56	61	2.72122	2.83102	2.73695	0.559247	1.14903	1.14583	9.83e-08	-1.18156	down
gene2005	77	63	74	7	3	7	0.94633	0.791755	0.948506	0.245534	0.126988	0.253123	0.00362096	-1.18227	down
gene16865	208	180	167	21	18	17	3.07377	2.713	2.54975	0.978751	0.861694	0.753191	5.77e-05	-1.18245	down
gene23559	3646	3801	3918	486	373	437	24.7342	26.3253	27.5096	10.6941	8.59642	9.30633	1.95e-35	-1.18251	down
gene2006	64	73	57	5	8	0	0.759732	0.879928	0.701125	0.185629	0.311396	0	0.00590381	-1.18288	down
gene15313	363	332	325	25	39	45	2.06619	1.93234	1.91956	0.45383	0.750259	0.795496	4.55e-07	-1.18303	down
gene26737	267	244	225	26	24	27	2.06916	1.93	1.80706	0.6418	0.620281	0.650855	4.79e-06	-1.18339	down
gene42959	228	178	272	22	26	21	1.75535	1.39821	2.16743	0.534751	0.676946	0.499304	4.04e-05	-1.1835	down
Oncorhynchus_mykiss_newGene_17317	74	55	38	7	0	3	1.07477	0.892856	0.612615	0.272698	0	0.106459	0.007102	-1.18399	down
gene19382	328	248	293	40	22	29	2.07384	1.6378	1.91809	0.806112	0.457655	0.558713	4.67e-06	-1.1842	down
Oncorhynchus_mykiss_newGene_17952	150	166	196	15	14	22	2.12267	2.39175	2.8637	0.670476	0.661315	0.899494	0.000138922	-1.18429	down
gene17426	397	407	341	34	25	63	3.59967	3.76683	3.19615	1.00032	0.754105	1.78333	1.41e-06	-1.1853	down
gene40802	388	324	388	30	38	50	6.68475	5.68939	6.92387	1.64976	2.19423	2.70571	2.5e-07	-1.18554	down
gene4409	203	222	171	16	25	19	1.17957	1.31399	1.02859	0.29705	0.47845	0.335573	4.96e-05	-1.18599	down
gene2068	254	253	224	19	27	30	1.45858	1.47886	1.32703	0.336352	0.517114	0.530238	6.98e-06	-1.18639	down
gene7764	63	51	65	5	4	4	0.760501	0.636196	0.818116	0.174494	0.125234	0.153931	0.00475862	-1.18662	down
gene21463	615	614	492	60	56	73	3.83714	3.91249	3.17563	1.20762	1.18186	1.42059	1.23e-10	-1.1868	down
gene37786	197	145	178	11	13	27	1.91122	1.33341	1.68209	0.301278	0.443877	0.743556	0.000222467	-1.18684	down
gene30426	488	531	718	68	65	55	11.7423	13.0321	17.8603	5.24949	5.31346	4.12847	2.38e-08	-1.18685	down
gene30988	144	98	162	19	9	9	3.23632	2.2417	3.75169	1.32694	0.663673	0.596515	0.000873213	-1.18778	down
gene29412	197	197	191	7	17	33	1.86348	1.90435	1.87329	0.185945	0.542059	0.979343	0.000273642	-1.18837	down
gene36131	171	156	200	24	12	16	0.818115	0.75857	0.991169	0.36485	0.18903	0.23863	0.000143501	-1.18855	down
gene5758	137	130	107	13	12	10	2.049	1.9954	1.76559	0.623136	0.572054	0.538592	0.000503784	-1.18921	down
gene40360	136	134	105	19	7	8	0.821958	0.825576	0.653582	0.365675	0.142468	0.144065	0.000919994	-1.18949	down
gene17635	352	361	361	26	30	58	4.49806	4.70782	4.76642	1.05264	1.27014	2.32386	1.15e-06	-1.19066	down
gene35238	230	259	372	32	23	34	2.26189	2.60683	3.79739	1.02382	0.768266	1.03108	1.52e-05	-1.19073	down
Oncorhynchus_mykiss_newGene_9954	1928	2114	1785	202	222	232	22.2343	24.7796	20.5678	7.19914	8.49929	8.06147	4.59e-27	-1.19172	down
gene34544	72	72	65	8	5	3	0.409057	0.419315	0.383661	0.138141	0.083419	0.045052	0.00359236	-1.19231	down
gene22320	38	40	57	5	0	2	0.391938	0.424279	0.614677	0.147082	0	0.065219	0.00728331	-1.19276	down
Oncorhynchus_mykiss_newGene_26956	47	69	41	2	3	5	1.7379	2.62472	1.40298	0.111563	0.285747	0.506425	0.00601468	-1.19285	down
gene36910	98	93	71	12	0	8	0.647415	0.632391	0.487684	0.246238	0	0.151298	0.00387173	-1.1933	down
gene24260	122	92	81	6	4	15	0.466945	0.357464	0.318219	0.070099	0.052279	0.176631	0.00208812	-1.19347	down
gene22696	221	225	213	30	14	23	1.15674	1.19952	1.154	0.508126	0.247544	0.377688	2.33e-05	-1.19473	down
gene3497	1275	1294	1272	155	130	145	19.4982	20.1933	20.1217	7.68743	6.74493	6.9212	1.04e-21	-1.19502	down
gene18217	622	567	581	61	65	68	5.40506	5.02209	5.22412	1.71349	1.89587	1.82884	8.61e-12	-1.1953	down
gene14482	123	132	120	8	10	17	1.36272	1.49511	1.37821	0.272554	0.349457	0.560654	0.000529017	-1.19564	down
gene3280	108	110	74	11	8	6	2.30855	2.33484	1.67468	0.774169	0.547574	0.30363	0.00157495	-1.19576	down
gene16070	61	65	54	5	4	4	0.653338	0.708551	0.594991	0.155645	0.118946	0.12593	0.0043257	-1.19584	down
gene2273	151	156	183	19	14	15	1.01327	1.05111	1.25262	0.39674	0.298668	0.304345	0.000127831	-1.19604	down
gene10670	199	231	169	21	13	26	1.68255	1.99197	1.47998	0.570722	0.348479	0.670303	5.22e-05	-1.19657	down
gene42948	102	93	93	11	8	6	1.46491	1.36575	1.37273	0.500054	0.389715	0.260187	0.00135946	-1.19687	down
gene19216	44	71	51	0	6	4	0.368016	0.608211	0.446636	0	0.147683	0.082257	0.00611532	-1.19892	down
gene27149	328	299	236	39	22	28	3.8136	3.53921	2.82725	1.43977	0.858802	1.01084	3.84e-06	-1.19929	down
gene24355	115	136	134	9	10	17	3.73753	4.50105	4.5123	0.94042	1.0921	1.67543	0.000468737	-1.1994	down
Oncorhynchus_mykiss_newGene_31883	47	36	43	0	1	5	1.37643	1.06341	1.30904	0	0.088182	0.40615	0.00709842	-1.19976	down
gene14508	112	114	108	6	4	19	1.59631	1.65681	1.59365	0.23379	0.167204	0.824468	0.00157524	-1.20011	down
gene23462	256	225	179	33	17	15	3.14438	2.38031	1.82713	1.07666	0.560437	0.512044	6.35e-05	-1.20024	down
gene43650	1892	1863	2010	213	223	209	20.2935	20.3971	22.3155	7.39703	8.11231	7.00829	6.18e-27	-1.20044	down
gene34037	134	127	108	9	14	11	1.56022	1.50175	1.2914	0.305983	0.512048	0.368735	0.000494026	-1.20067	down
gene15498	131	126	191	19	9	14	1.09379	1.06999	1.64774	0.495346	0.252012	0.365818	0.000418526	-1.20184	down
gene23443	1690	1749	1356	141	187	203	9.62462	10.1681	7.99406	2.6065	3.62589	3.62423	1.6e-18	-1.20211	down
gene28899	159	158	183	22	19	5	2.19763	2.23295	2.63025	0.961992	0.867525	0.210994	0.000453046	-1.20229	down
gene11928	52	45	51	7	0	0	0.630469	0.555907	0.635399	0.259269	0	0	0.00693737	-1.20267	down
gene23210	70	81	46	7	4	3	0.630408	0.750093	0.431122	0.184957	0.105938	0.083164	0.00415672	-1.20296	down
gene6681	235	273	256	12	28	37	3.3521	4.02218	3.77637	0.550812	1.36307	1.63546	2.75e-05	-1.20302	down
gene27401	385	323	363	45	19	48	2.50366	2.13913	2.44318	0.943699	0.420139	0.979918	1.48e-06	-1.20321	down
gene12787	670	679	513	67	77	56	15.6948	16.2541	12.4431	5.04045	6.13396	4.0772	3.48e-10	-1.20333	down
gene16184	592	617	483	52	83	43	4.36166	4.64182	3.68186	1.22579	2.06876	0.994664	4.49e-08	-1.20349	down
gene37042	78	72	75	7	5	6	0.890769	0.832939	0.880397	0.239997	0.170473	0.207735	0.00246874	-1.2036	down
gene6290	287	280	313	30	37	24	2.36043	2.34668	2.66006	0.801814	1.01631	0.600546	1.62e-06	-1.20376	down
gene34883	83	74	88	1	8	10	0.698641	0.620813	0.777878	0.023437	0.212576	0.217038	0.00305662	-1.20402	down
gene33419	416	447	233	32	40	40	2.72955	2.99157	1.57826	0.66525	0.873837	0.808994	4.36e-06	-1.20414	down
gene34551	201	196	229	16	22	25	1.60858	1.60171	1.9027	0.406294	0.594034	0.617958	2.31e-05	-1.20479	down
Oncorhynchus_mykiss_newGene_25704	66	40	43	3	5	0	1.763	1.10337	1.19176	0.188156	0.46003	0	0.00630364	-1.20575	down
gene23711	901	826	729	92	88	89	5.15095	4.81796	4.31057	1.69234	1.70116	1.59727	8.77e-15	-1.20594	down
gene33672	199	171	178	12	19	23	3.52584	3.08794	3.26194	0.635083	1.10305	1.24765	6.03e-05	-1.20627	down
gene39725	793	709	734	72	73	100	4.59208	4.18928	4.3971	1.34176	1.4374	1.81617	1.36e-13	-1.20687	down
gene33984	613	545	539	44	74	64	3.30326	2.98976	3.00372	0.758986	1.35365	1.06899	6.32e-10	-1.2075	down
gene12326	605	649	626	51	70	83	2.80453	3.0701	3.00346	0.758969	1.09829	1.20721	3.21e-11	-1.20754	down
Oncorhynchus_mykiss_newGene_16753	120	163	108	11	12	13	0.558115	0.771487	0.517749	0.161619	0.190413	0.181096	0.000433478	-1.20788	down
gene43797	91	91	81	5	6	11	0.579697	0.586302	0.533961	0.099216	0.119455	0.207162	0.00170902	-1.20824	down
gene34949	286	328	323	33	32	33	4.16273	4.87082	4.86155	1.52711	1.55781	1.5035	3.36e-07	-1.20872	down
gene30083	209	200	204	28	15	18	1.27153	1.24143	1.28345	0.538221	0.305829	0.33791	2.89e-05	-1.2094	down
gene11543	129	94	92	2	13	11	1.34934	1.00274	0.998361	0.034143	0.442646	0.352583	0.00177074	-1.20977	down
gene13475	166	141	169	17	13	16	3.30954	2.85873	3.47637	1.04544	0.884072	0.955496	0.000112641	-1.2099	down
gene8947	619	632	594	71	67	62	8.3453	8.69158	8.28167	3.08151	3.04241	2.59124	2.92e-12	-1.20997	down
gene28971	353	337	348	33	20	55	2.59842	2.52759	2.64592	0.776193	0.487459	1.26878	1.69e-06	-1.21009	down
Oncorhynchus_mykiss_newGene_13048	159	179	139	16	22	5	1.19125	1.36453	1.07313	0.365881	0.539121	0.111683	0.000475328	-1.21139	down
gene20164	294	317	327	41	34	21	2.67242	2.95121	3.07835	1.2012	1.04286	0.566717	1.74e-06	-1.21324	down
gene14711	132	132	186	14	8	20	1.7895	1.83491	2.6188	0.608789	0.346852	0.834094	0.000334388	-1.21533	down
Oncorhynchus_mykiss_newGene_9715	200	222	187	35	10	12	6.37978	7.21611	6.16333	3.61792	1.003	1.13375	0.000230399	-1.21538	down
gene38425	609	543	492	66	41	69	4.09088	3.71946	3.41502	1.43684	0.933817	1.4363	4.67e-10	-1.21592	down
gene34549	194	183	237	11	22	27	1.69418	1.63929	2.14784	0.29953	0.630807	0.732662	6.05e-05	-1.21695	down
gene33750	690	664	638	65	63	88	4.34941	4.2723	4.16101	1.32706	1.33959	1.73702	6.33e-13	-1.21719	down
gene19964	861	872	758	94	90	87	4.99077	5.16146	4.54786	1.76381	1.77115	1.58068	1.69e-15	-1.21719	down
gene38026	65	86	88	7	4	8	0.349779	0.472103	0.487686	0.108318	0.055282	0.134622	0.00218309	-1.21725	down
gene4868	197	182	170	19	15	20	1.42783	1.34703	1.27914	0.429368	0.358605	0.45463	3.4e-05	-1.21749	down
gene11752	163	154	151	10	9	25	1.70187	1.63839	1.63789	0.337348	0.313767	0.808683	0.000248525	-1.21759	down
Oncorhynchus_mykiss_newGene_16314	302	311	296	18	36	39	2.40197	2.5046	2.41473	0.45032	0.940478	0.965627	1.73e-06	-1.21867	down
gene24848	80	80	78	8	6	5	0.654511	0.671876	0.660749	0.20894	0.146216	0.126799	0.00192579	-1.21921	down
gene19332	436	433	407	39	49	47	2.48813	2.51945	2.40376	0.721739	0.942867	0.840764	2.7e-09	-1.2198	down
gene15127	391	376	434	18	38	66	4.91856	4.83454	5.64621	0.730458	1.60142	2.58305	6.28e-06	-1.22124	down
gene576	104	105	89	8	12	5	0.547444	0.561173	0.483897	0.132096	0.214621	0.076979	0.00112778	-1.22178	down
Oncorhynchus_mykiss_newGene_27041	295	276	283	30	34	23	3.16202	3.01878	3.14154	1.03483	1.22651	0.754683	1e-06	-1.22301	down
gene4400	4540	4692	5452	550	508	570	61.1517	64.5067	75.9932	24.0564	23.2579	24.0776	2.66e-37	-1.2238	down
Oncorhynchus_mykiss_newGene_33002	43	44	48	0	0	6	1.43766	1.50639	1.6784	0	0	0.535481	0.00593133	-1.22476	down
gene25044	55	44	40	6	0	0	0.472725	0.388473	0.355042	0.146954	0	0	0.00591447	-1.22504	down
gene35198	70	62	104	11	0	5	0.607213	0.546552	0.941937	0.285919	0	0.126738	0.00392587	-1.22585	down
gene30448	297	292	264	21	27	39	1.94451	1.9549	1.78727	0.44258	0.596866	0.802312	1.18e-06	-1.227	down
gene3142	358	437	305	38	41	34	2.12316	2.58721	1.77423	0.680635	0.782761	0.600527	1.54e-07	-1.22879	down
gene20505	200	193	233	19	28	13	1.71311	1.6926	2.06885	0.526509	0.805087	0.312522	3.98e-05	-1.23266	down
gene24354	472	408	409	51	39	45	5.97257	5.26422	5.34656	2.07661	1.66592	1.7644	2.41e-09	-1.23271	down
Oncorhynchus_mykiss_newGene_5302	54	55	56	4	0	6	0.374948	0.405904	0.409657	0.068994	0	0.125526	0.00447502	-1.23295	down
gene46641	303	288	356	35	25	37	3.75889	3.6459	4.56793	1.41124	1.04059	1.43542	4.38e-07	-1.23304	down
gene1214	423	385	314	50	31	34	2.68018	2.49168	2.07274	1.02289	0.668831	0.676119	1.32e-07	-1.23335	down
gene27184	278	268	309	32	25	30	4.12783	4.06828	4.76447	1.51016	1.18848	1.28404	6.65e-07	-1.23391	down
gene18976	69	62	50	5	5	2	0.667076	0.61285	0.501125	0.13621	0.133831	0.046037	0.00349946	-1.23408	down
gene31847	686	709	534	52	66	86	5.81722	6.07075	4.78769	1.46535	1.89741	2.2516	8.7e-11	-1.23436	down
Oncorhynchus_mykiss_newGene_5152	61	64	74	4	7	3	0.743941	0.797925	0.943009	0.170841	0.290457	0.113611	0.00288517	-1.23554	down
gene43866	109	126	123	11	9	12	1.41495	1.65975	1.66689	0.31266	0.263613	0.310315	0.000362847	-1.23614	down
gene23979	258	225	255	24	22	28	1.88475	1.68237	1.92867	0.562857	0.528724	0.630967	2.33e-06	-1.23675	down
gene13816	231	220	207	23	22	20	1.69725	1.65315	1.57721	0.547506	0.531045	0.457943	5.84e-06	-1.23698	down
gene16199	58	76	82	4	6	6	0.605907	0.729045	0.892679	0.169494	0.235369	0.09208	0.00234938	-1.23711	down
gene42376	1255	1135	898	100	132	119	17.918	16.5352	13.2642	4.62527	6.40897	5.33313	3.92e-15	-1.23711	down
gene40018	1329	1273	1300	107	150	165	7.62207	7.45819	7.7153	1.98538	2.91919	2.96708	4.82e-19	-1.23731	down
Oncorhynchus_mykiss_newGene_20306	399	368	421	40	45	38	8.47375	8.08275	9.10473	2.6573	3.12242	2.30221	1.09e-08	-1.23862	down
gene11041	548	496	433	37	51	66	1.88613	1.74241	1.53966	0.403473	0.595677	0.706727	2.14e-09	-1.24007	down
gene27766	162	196	152	11	14	23	1.48563	1.84092	1.44577	0.329809	0.419311	0.644696	8.28e-05	-1.24069	down
Oncorhynchus_mykiss_newGene_25614	101	138	121	13	12	6	1.04814	1.49545	1.35672	0.442096	0.379444	0.211136	0.00052239	-1.24257	down
gene35350	669	519	438	55	45	69	6.86341	5.41855	4.61382	1.79182	1.50828	2.20547	2.35e-09	-1.24262	down
gene26093	2238	2422	2299	298	219	238	8.29899	9.15351	8.82653	3.66869	2.76601	2.74619	7.73e-28	-1.24365	down
gene21993	158	158	343	18	24	18	1.81762	1.84685	4.01625	0.671037	0.93901	0.655736	0.000212704	-1.2437	down
gene16158	199	199	198	20	24	13	1.98995	2.06817	2.05051	0.670844	0.785024	0.398767	2.33e-05	-1.24398	down
gene1594	565	522	884	62	68	74	3.69286	3.47988	5.97724	1.30889	1.50745	1.51732	1.81e-08	-1.2444	down
gene35428	1289	1510	1193	117	139	173	7.80417	9.33437	7.4737	2.28674	2.85105	3.28091	2.94e-18	-1.24455	down
gene22722	178	171	120	10	15	18	1.18901	1.15019	0.807786	0.201664	0.30865	0.356692	0.000134742	-1.245	down
gene9035	1418	1418	1191	133	121	180	17.5842	17.9479	15.2894	5.35186	5.10374	6.99643	3.75e-20	-1.24556	down
gene1878	197	168	163	16	19	15	0.874979	0.761714	0.751319	0.223464	0.282461	0.205205	3.69e-05	-1.24565	down
gene1649	522	336	466	44	49	42	5.84259	3.84162	5.3981	1.59716	1.85226	1.46906	5.07e-08	-1.24592	down
Oncorhynchus_mykiss_newGene_9483	99	154	155	8	11	17	0.79519	1.29163	1.29665	0.232488	0.308459	0.509834	0.000384969	-1.24698	down
gene43293	38	79	70	5	3	4	0.383507	0.819933	0.73753	0.134778	0.079125	0.087877	0.00340621	-1.24764	down
Oncorhynchus_mykiss_newGene_30757	93	61	58	5	6	4	2.30427	1.54794	1.48735	0.324437	0.449898	0.302156	0.0023769	-1.24806	down
gene23022	68	67	83	7	5	4	0.556389	0.561808	0.708179	0.179178	0.139939	0.090342	0.00203683	-1.24924	down
gene39527	1388	1137	827	121	100	132	7.62696	6.37421	4.70035	2.15164	1.85302	2.26515	4.1e-13	-1.24934	down
gene5437	520	509	387	57	37	52	8.37728	8.37815	6.45724	2.96228	2.01294	2.60393	3.25e-09	-1.24965	down
gene11899	45	37	47	0	3	3	0.331572	0.274345	0.356805	0	0.067948	0.05848	0.00472603	-1.24986	down
gene1543	1201	1171	966	132	104	120	7.54063	7.50846	6.28405	2.68945	2.20947	2.35759	1.48e-18	-1.25151	down
gene29480	114	116	75	9	9	7	0.720141	0.747883	0.490066	0.17712	0.191319	0.137138	0.000799537	-1.25168	down
gene31062	1906	1995	2022	170	237	230	7.13923	7.62583	7.83603	2.05948	3.01777	2.7021	2.02e-24	-1.25193	down
gene38063	696	759	631	79	63	78	3.74601	4.18	3.4977	1.34487	1.15888	1.24092	1.09e-13	-1.25302	down
gene4171	448	464	1053	38	65	28	9.09217	9.6241	22.141	2.5075	4.43126	1.77837	0.00309325	-1.25364	down
gene28920	161	156	125	9	11	20	0.83104	0.822946	0.665929	0.146292	0.177425	0.316488	0.000157472	-1.25437	down
gene19871	174	135	113	11	6	20	1.65699	1.30769	1.10551	0.314792	0.184142	0.5829	0.000334388	-1.25503	down
gene16203	628	778	801	82	66	84	6.46108	8.1815	8.52392	2.72883	2.28221	2.70752	1.68e-12	-1.25587	down
gene38094	295	245	201	10	24	36	1.26333	1.07358	0.915773	0.125609	0.34392	0.47131	3.32e-05	-1.25602	down
gene37466	241	204	230	19	28	18	1.92646	1.66465	1.8987	0.479518	0.726167	0.44175	7.51e-06	-1.25606	down
gene15329	247	212	229	32	12	22	3.3654	2.94752	3.22805	1.3766	0.54491	0.929187	1.4e-05	-1.25664	down
gene20409	216	245	185	6	27	26	1.52138	1.7615	1.34866	0.133683	0.638824	0.563849	9.7e-05	-1.25755	down
gene23434	85	80	63	6	4	7	2.00328	1.88131	1.4653	0.412211	0.302597	0.448943	0.00165742	-1.25782	down
gene9786	220	220	282	34	16	19	3.43438	3.5149	4.56571	1.72785	0.821763	0.887906	1.45e-05	-1.25971	down
gene11417	2955	2883	2254	294	272	301	19.9922	19.9151	15.8079	6.46219	6.26513	6.37875	3.75e-31	-1.26064	down
gene7566	114	134	121	15	8	9	1.8425	2.20314	2.02267	0.74075	0.387908	0.443096	0.000303527	-1.26068	down
gene622	111	111	108	11	5	12	1.1865	1.20809	1.19041	0.382688	0.181361	0.383594	0.000475091	-1.26087	down
gene11642	248	292	277	29	24	28	2.26997	2.72449	2.62073	0.863643	0.720343	0.786471	6.35e-07	-1.26088	down
gene23634	1964	1897	2515	198	231	251	29.1184	28.1423	38.9686	9.33338	11.3488	11.4349	2.94e-20	-1.26136	down
gene52933	645	733	719	63	67	90	21.1902	24.5653	24.4251	6.62504	7.43269	9.22185	3.76e-13	-1.26139	down
gene586	173	192	167	14	14	22	0.809378	0.920699	0.817227	0.209279	0.215775	0.319876	2.99e-05	-1.26212	down
Oncorhynchus_mykiss_newGene_19424	133	113	128	17	6	9	2.10011	1.5256	1.85403	0.651287	0.260363	0.331168	0.000373739	-1.26277	down
gene20961	5789	5358	5733	571	657	588	43.4906	41.0939	44.5746	13.9281	16.7888	13.8435	2.16e-48	-1.2634	down
gene47384	96	66	90	8	7	4	0.739102	0.519559	0.713805	0.188415	0.165636	0.096425	0.00136839	-1.26344	down
gene25837	474	457	380	51	46	36	2.46767	2.42857	2.04433	0.859521	0.801957	0.57991	3.23e-09	-1.26372	down
gene31345	321	323	339	53	23	18	2.5671	2.63252	2.80515	1.35814	0.611071	0.443725	7.76e-06	-1.26373	down
gene40440	159	128	148	15	14	10	1.18813	0.97518	1.14755	0.347035	0.325287	0.236332	0.000117719	-1.26385	down
gene15167	144	146	132	15	11	12	1.5	1.55031	1.42977	0.501792	0.38579	0.393774	0.000110307	-1.26408	down
gene30040	230	179	160	14	13	26	2.84356	2.26506	2.037	0.549623	0.529537	1.0056	4.03e-05	-1.26426	down
gene16686	6215	5716	4998	609	586	627	61.5482	57.7879	51.222	19.5692	19.732	19.478	2.41e-55	-1.26484	down
gene22276	294	248	271	27	18	35	1.90771	1.64166	1.82996	0.555556	0.394975	0.698431	1.12e-06	-1.26624	down
gene20934	59	82	78	7	7	0	0.849782	1.20283	1.17047	0.309904	0.344818	0	0.00268097	-1.26629	down
gene3183	480	548	503	33	67	55	2.08174	2.42485	2.26115	0.455729	0.970812	0.735737	4.98e-09	-1.26735	down
gene13870	224	196	217	17	16	28	1.27452	1.13898	1.28191	0.310626	0.308238	0.494549	8.45e-06	-1.26783	down
gene6202	151	151	137	19	11	9	0.949668	0.969354	0.890938	0.375095	0.225924	0.163258	0.000129553	-1.26823	down
gene54499	233	295	200	20	23	27	14.1557	18.3008	12.5714	3.88993	4.75039	5.08307	4.25e-06	-1.26888	down
gene44744	201	189	127	14	17	16	1.86668	1.78864	1.21456	0.416318	0.512705	0.444796	5.75e-05	-1.26987	down
gene6646	2157	2090	1697	180	241	206	8.19927	8.11159	6.67753	2.21208	3.11236	2.45213	4.78e-23	-1.2699	down
Oncorhynchus_mykiss_newGene_34372	139	141	134	10	11	16	4.44103	4.58633	4.40007	1.02496	1.19224	1.5921	0.000119535	-1.27026	down
gene23216	294	331	373	35	35	29	2.60879	3.02048	3.42705	1.01537	1.03167	0.79892	1.36e-07	-1.27176	down
gene41709	745	697	651	77	56	85	5.70947	5.46363	5.17645	1.91609	1.44327	2.02589	6.18e-14	-1.27179	down
Oncorhynchus_mykiss_newGene_1910	112	86	110	5	10	10	1.19931	0.94241	1.21893	0.152205	0.333649	0.30555	0.000619755	-1.27222	down
gene45955	163	158	146	5	13	23	1.20365	1.19272	1.11834	0.096988	0.304544	0.516205	0.00019337	-1.27253	down
gene13491	160	144	139	13	10	17	1.60374	1.4688	1.43853	0.399487	0.338799	0.517734	8.12e-05	-1.27257	down
gene4906	366	316	331	34	35	32	2.08301	1.83908	1.94983	0.613414	0.66121	0.565973	2.74e-08	-1.27511	down
gene13713	233	234	184	20	26	15	2.92334	2.99172	2.38505	0.801275	1.07798	0.554512	9.47e-06	-1.27532	down
Oncorhynchus_mykiss_newGene_33708	157	173	154	16	16	12	4.81111	5.41003	4.88726	1.58496	1.59728	1.06399	4.48e-05	-1.27653	down
gene46251	744	772	704	109	57	60	3.75204	3.975	3.67588	1.77577	0.978708	0.977025	1.1e-10	-1.27672	down
gene22324	310	325	272	38	23	28	1.84354	1.97332	1.67406	0.71435	0.455894	0.511748	2.46e-07	-1.27772	down
gene14483	69	58	79	6	5	3	0.514679	0.439041	0.610354	0.121898	0.115888	0.065009	0.00190174	-1.2787	down
gene43135	218	283	243	25	30	15	1.60575	2.13007	1.8533	0.580291	0.742221	0.328448	5.87e-06	-1.28004	down
gene10958	217	171	176	21	17	14	1.25256	1.00623	1.05176	0.389149	0.325528	0.239178	1.86e-05	-1.28135	down
Oncorhynchus_mykiss_newGene_227	75	84	50	4	6	4	0.606657	0.713979	0.414551	0.101113	0.152214	0.076834	0.00188747	-1.28237	down
gene20935	218	199	193	29	10	17	2.36056	2.20259	2.16209	0.989669	0.35347	0.559284	2.57e-05	-1.28348	down
gene10016	588	653	877	65	89	58	8.51611	9.66101	13.1587	3.04508	4.34934	2.60493	1.63e-09	-1.28623	down
gene10008	417	422	480	43	37	53	3.58868	3.70262	4.2683	1.2024	1.07374	1.40857	9.93e-10	-1.28625	down
gene18655	554	550	460	42	69	45	4.38143	4.44103	3.76095	1.06829	1.84824	1.10344	8.77e-10	-1.28739	down
gene37152	68	86	56	4	0	9	0.733076	0.94955	0.627211	0.121865	0	0.28445	0.00245322	-1.28749	down
gene37455	489	469	462	50	41	53	4.90205	4.8046	4.79472	1.59948	1.37675	1.66668	4.52e-11	-1.28752	down
gene38694	209	222	198	18	23	18	1.26263	1.36639	1.23654	0.339535	0.463925	0.324557	4.97e-06	-1.2877	down
gene40791	407	396	415	38	41	43	8.11287	8.03878	8.54832	2.44163	2.73441	2.63238	8.22e-10	-1.29042	down
gene45921	316	350	264	26	36	28	3.1748	3.59713	2.74451	0.83647	1.21016	0.884056	1.98e-07	-1.29048	down
gene23698	1103	1072	927	113	74	134	6.74401	6.68948	5.86723	2.23603	1.52714	2.56277	3.7e-16	-1.29054	down
gene31370	797	801	684	72	74	89	7.34807	7.53891	6.52948	2.13097	2.29888	2.56006	1.15e-15	-1.29058	down
gene18306	992	1035	830	83	109	102	4.17659	4.44992	3.61595	1.13196	1.55555	1.34613	1.13e-16	-1.29153	down
gene8872	812	969	926	82	98	99	5.97999	7.2963	7.0598	1.95315	2.42166	2.25272	3.4e-16	-1.29241	down
gene26825	799	706	701	66	80	80	3.17462	2.86549	2.88431	0.849383	1.07973	0.990206	3.35e-15	-1.29396	down
gene1964	4266	4064	5691	526	405	478	36.3358	35.3365	50.1611	14.5379	11.7275	12.76	3.49e-10	-1.29545	down
gene8689	75	104	61	0	4	11	0.655073	0.933604	0.553698	0	0.102332	0.264741	0.00211206	-1.2986	down
gene42413	68	94	85	4	6	8	0.587472	0.833301	0.763277	0.100644	0.17063	0.205543	0.00100154	-1.2995	down
gene10630	1013	1040	1395	106	121	126	13.534	14.1843	19.2807	4.58982	5.493	5.25197	5.4e-15	-1.29997	down
gene8109	594	609	598	59	57	67	3.07532	3.21084	3.13823	1.10428	0.976288	1.06686	1.26e-13	-1.30037	down
gene35106	234	238	326	22	29	24	1.18836	1.22946	1.71283	0.347331	0.498645	0.375254	2.01e-06	-1.30202	down
gene7701	144	138	144	6	18	12	1.69043	1.6634	1.75235	0.224524	0.702567	0.437234	0.000137102	-1.30214	down
gene12560	124	149	110	12	12	8	0.674984	0.830395	0.622109	0.208373	0.206895	0.13109	0.000166893	-1.30229	down
gene14911	654	727	1047	89	84	69	3.78328	4.29648	6.27343	1.66947	1.65284	1.24151	2.74e-10	-1.3025	down
gene32816	204	204	236	18	20	22	2.21529	2.26212	2.64492	0.602569	0.724928	0.745789	3.57e-06	-1.30322	down
gene34032	292	288	255	25	28	27	4.35307	4.37977	3.92029	1.17176	1.39636	1.21871	1.56e-07	-1.30542	down
gene12917	1525	1526	1256	135	170	136	10.2635	10.4875	8.75159	2.9511	3.89575	2.86065	1.89e-21	-1.30663	down
gene17503	1340	1300	1216	138	137	122	7.29975	7.27495	6.84866	2.33427	2.56554	2.10606	3.25e-24	-1.30685	down
gene11179	726	627	475	59	57	66	10.026	8.84386	6.79448	2.64223	2.66446	2.85629	2.46e-11	-1.30687	down
gene5431	845	790	1114	107	92	77	3.75455	3.56658	5.12394	1.54147	1.39863	1.05405	2.02e-12	-1.30777	down
gene13342	116	98	114	13	0	11	0.664294	0.566865	0.675667	0.227226	0	0.194809	0.00092194	-1.30797	down
gene8974	488	502	682	49	53	64	7.99546	8.40066	11.5755	2.57671	2.95432	3.26935	5.27e-10	-1.30825	down
gene10761	261	325	303	29	19	37	0.924584	1.18007	1.11539	0.326392	0.221743	0.403855	3.44e-07	-1.30875	down
gene2527	5125	5284	5821	610	533	551	12.7938	13.3843	14.9503	4.88909	4.48016	4.2702	4.24e-47	-1.30888	down
gene33141	124	123	101	13	4	11	1.31731	1.32923	1.10749	0.426784	0.143432	0.341915	0.000294912	-1.31036	down
gene19696	496	500	495	50	42	57	2.08681	2.14621	2.16231	0.707765	0.592708	0.741752	1.04e-11	-1.31083	down
Oncorhynchus_mykiss_newGene_16549	41	81	66	3	5	3	0.600179	1.2233	1.01161	0.135569	0.252558	0.136709	0.00202113	-1.31132	down
Oncorhynchus_mykiss_newGene_3386	374	377	336	41	30	35	3.4486	3.55431	3.21028	1.2151	0.919577	1.01306	4.54e-09	-1.31159	down
gene9785	162	109	178	13	8	17	1.36992	0.940194	1.55679	0.346755	0.215936	0.446396	0.000119497	-1.31327	down
gene18145	1639	1400	944	142	118	140	6.75008	5.89077	4.02256	1.89237	1.63202	1.80239	9.74e-15	-1.31393	down
gene12682	120	107	127	7	10	12	0.574243	0.520668	0.627909	0.105409	0.151277	0.171759	0.00018931	-1.31533	down
Oncorhynchus_mykiss_newGene_23089	72	80	80	6	7	3	3.30791	3.76741	3.80878	0.86976	1.09301	0.363454	0.00101388	-1.31593	down
gene41971	413	424	502	33	37	61	3.15394	3.30515	4.00586	1.04455	0.94516	1.47376	5.06e-09	-1.31611	down
gene20115	81	72	85	7	8	0	0.311381	0.269042	0.313644	0.087239	0.072419	0	0.00149797	-1.31643	down
gene916	506	523	462	53	42	53	4.56747	4.81353	4.31029	1.55126	1.2722	1.48353	1.01e-11	-1.31705	down
gene14827	207	289	229	24	22	21	1.59835	2.3301	1.87562	0.583506	0.555575	0.493873	1.83e-06	-1.31724	down
gene36497	402	409	347	35	35	43	2.05007	2.12434	1.82622	0.579182	0.602721	0.684209	1.3e-09	-1.3179	down
gene3390	110	101	99	12	4	8	3.34833	3.13505	3.1085	1.17413	0.416109	0.720522	0.000396574	-1.31838	down
gene29103	194	237	167	14	24	15	1.38999	1.73308	1.23741	0.324972	0.583907	0.316017	1.4e-05	-1.31881	down
gene4002	544	453	447	40	61	39	12.2391	10.4033	12.563	2.92175	4.9866	3.13034	8.73e-10	-1.32017	down
gene31815	77	91	73	0	10	5	0.803313	0.970789	0.784277	0	0.348561	0.164058	0.00151316	-1.32097	down
gene7145	480	568	442	56	46	44	2.38761	2.88503	2.27562	0.905487	0.777753	0.686113	9.11e-11	-1.32203	down
Oncorhynchus_mykiss_newGene_10041	51	42	56	0	3	4	0.80005	0.654231	0.902876	0	0.108221	0.160288	0.0024687	-1.32242	down
gene33448	968	928	1127	118	74	113	5.72822	5.60497	6.89989	2.26687	1.48401	2.09619	1.23e-15	-1.32265	down
gene42164	348	299	296	21	18	49	4.33615	3.7983	3.81459	0.84221	0.70893	1.89476	1.12e-06	-1.32382	down
gene12445	278	319	299	31	28	26	1.91726	2.2505	2.14061	0.691122	0.644869	0.549743	6.62e-08	-1.32396	down
gene18656	1103	1120	974	117	81	126	9.67313	10.0214	8.8337	3.33018	2.40244	3.45341	2.4e-19	-1.3245	down
gene22736	116	115	92	4	10	11	0.743264	0.748882	0.608676	0.067261	0.208669	0.215856	0.000325869	-1.32583	down
gene31301	940	1032	865	99	92	95	6.30515	7.06589	6.00846	2.15076	2.08906	1.99593	3.69e-19	-1.32674	down
gene13479	254	241	234	30	23	13	4.50261	4.37314	4.29324	1.70369	1.3716	0.681737	2.41e-06	-1.32831	down
Oncorhynchus_mykiss_newGene_6949	149	148	119	11	9	15	0.914362	0.9219	0.747444	0.211681	0.169412	0.27699	6.8e-05	-1.32908	down
gene26664	85	113	117	5	6	13	0.595464	0.81559	0.854166	0.106543	0.133517	0.284875	0.000412611	-1.32948	down
gene18654	355	329	329	27	31	39	1.95681	1.85425	1.87948	0.475122	0.582016	0.674837	8.28e-09	-1.33029	down
gene10911	498	416	435	49	43	39	3.9807	3.39137	3.59984	1.2738	1.15073	0.975077	1.46e-10	-1.33039	down
gene3623	94	78	85	9	6	3	2.54513	2.16394	2.39129	0.794434	0.508745	0.256178	0.000693013	-1.33286	down
gene36825	438	492	451	41	51	42	3.59135	4.1191	3.83456	1.07244	1.40743	1.0815	8.24e-11	-1.33418	down
gene20108	384	346	376	42	27	37	4.00497	3.68034	4.05931	1.41296	0.951801	1.19838	3.56e-09	-1.3346	down
gene16383	363	447	341	50	35	22	2.76243	3.47282	2.6807	1.21371	0.89352	0.503206	1.15e-07	-1.33543	down
gene4660	68	83	45	8	0	2	1.10118	1.36292	0.75014	0.386005	0	0.101444	0.00201117	-1.33557	down
gene7874	1194	1120	1273	122	129	108	14.5807	13.9423	15.9333	4.75498	5.40801	4.16756	4.34e-21	-1.34014	down
gene16739	499	519	464	58	36	50	5.96569	6.32074	5.7055	2.22893	1.42546	1.85818	2.38e-11	-1.34031	down
gene45962	156	145	139	13	7	17	1.48212	1.40273	1.36348	0.389181	0.222376	0.487101	4.93e-05	-1.34077	down
gene5095	1496	1518	1146	126	145	145	5.0968	5.27607	4.03887	1.3888	1.67068	1.54763	7.7e-22	-1.34079	down
gene21241	472	482	520	46	60	35	1.46173	1.52411	1.66462	0.460294	0.632666	0.339798	4.12e-10	-1.34104	down
gene45620	734	690	642	76	70	57	7.8556	7.54037	7.10429	2.61321	2.54087	1.89269	1.12e-14	-1.34147	down
gene35490	189	202	148	14	5	26	0.849874	0.926811	0.686712	0.190711	0.070734	0.356095	6.59e-05	-1.34331	down
gene16913	4050	4023	6734	481	420	441	111.756	113.341	192.318	43.1278	39.4605	38.1433	1.84e-06	-1.34344	down
gene18651	229	244	239	17	20	28	2.60858	2.83059	2.81365	0.614958	0.773353	0.976992	7.32e-07	-1.34365	down
gene1653	49	55	101	8	2	0	0.824287	0.939127	1.76132	0.386405	0.102374	0	0.00192438	-1.34607	down
gene8376	124	92	113	9	0	14	1.05662	0.803442	0.999566	0.235204	0	0.365673	0.000677944	-1.34624	down
gene42221	112	124	107	10	9	8	0.851246	0.961518	0.841621	0.241486	0.225636	0.178747	0.000142175	-1.34751	down
gene28880	255	253	284	31	23	18	0.928265	0.939501	1.06808	0.358041	0.276244	0.20101	4.35e-07	-1.34909	down
gene17037	190	191	252	18	15	23	1.26973	1.30483	1.74402	0.375022	0.338084	0.472546	4.33e-06	-1.35128	down
gene16787	134	116	135	16	9	5	1.18142	1.03892	1.21076	0.426493	0.257739	0.129851	0.00014897	-1.35133	down
gene42747	381	374	346	32	46	24	1.76817	1.77069	1.65206	0.387035	0.722743	0.283308	1.87e-08	-1.352	down
gene32216	99	123	72	4	8	9	0.479445	0.609732	0.362325	0.061381	0.116479	0.125002	0.000427684	-1.35297	down
gene28346	189	194	233	16	22	16	1.67636	1.75533	2.13877	0.445873	0.644318	0.437391	4.12e-06	-1.35386	down
gene41140	423	438	406	50	42	27	4.22699	4.46871	4.19669	1.61058	1.41899	0.82498	1.83e-09	-1.35386	down
gene31229	141	170	109	9	12	13	1.69195	2.08563	1.35366	0.346269	0.460044	0.474081	6.79e-05	-1.35397	down
gene27130	152	150	163	16	13	10	1.59773	1.62818	1.82781	0.524444	0.439465	0.320523	2.53e-05	-1.3541	down
gene21468	2111	2154	1708	244	171	178	9.26986	9.65505	7.76376	3.4766	2.54675	2.44109	4.79e-24	-1.35419	down
gene39014	146	146	122	9	11	14	1.26167	1.29155	1.09541	0.247235	0.315011	0.354416	4.88e-05	-1.35458	down
gene22889	90	78	82	8	2	7	1.43448	1.25947	1.34785	0.367821	0.095364	0.332979	0.000624061	-1.35499	down
[truncated: 239 more rows]

## Sheet: GO enrichment
#GO_classify1	GO_classify2	DE	Percentage(%)
#Total_gene		1549
cellular component	extracellular region	68	4.38993
cellular component	cell	690	44.5449
cellular component	nucleoid	0	0
cellular component	membrane	442	28.5345
cellular component	cell junction	38	2.4532
cellular component	membrane-enclosed lumen	194	12.5242
cellular component	macromolecular complex	206	13.2989
cellular component	organelle	558	36.0232
cellular component	other organism	20	1.29116
cellular component	other organism part	20	1.29116
cellular component	extracellular region part	31	2.00129
cellular component	organelle part	298	19.2382
cellular component	membrane part	346	22.337
cellular component	synapse part	23	1.48483
cellular component	cell part	688	44.4158
cellular component	synapse	36	2.32408
cellular component	supramolecular complex	20	1.29116
molecular function	transcription factor activity, protein binding	44	2.84054
molecular function	nucleic acid binding transcription factor activity	147	9.48999
molecular function	catalytic activity	346	22.337
molecular function	signal transducer activity	94	6.06843
molecular function	structural molecule activity	23	1.48483
molecular function	transporter activity	69	4.45449
molecular function	binding	1004	64.816
molecular function	electron carrier activity	1	0.0645578
molecular function	morphogen activity	0	0
molecular function	antioxidant activity	2	0.129116
molecular function	metallochaperone activity	0	0
molecular function	protein tag	0	0
molecular function	chemoattractant activity	0	0
molecular function	translation regulator activity	2	0.129116
molecular function	chemorepellent activity	2	0.129116
molecular function	molecular transducer activity	87	5.61653
molecular function	toxin activity	0	0
molecular function	molecular function regulator	82	5.29374
biological process	reproduction	83	5.3583
biological process	cell killing	1	0.0645578
biological process	immune system process	64	4.1317
biological process	behavior	31	2.00129
biological process	metabolic process	442	28.5345
biological process	cellular process	734	47.3854
biological process	reproductive process	81	5.22918
biological process	biological adhesion	51	3.29245
biological process	signaling	273	17.6243
biological process	multicellular organismal process	292	18.8509
biological process	developmental process	276	17.8179
biological process	growth	31	2.00129
biological process	locomotion	63	4.06714
biological process	single-organism process	632	40.8005
biological process	rhythmic process	20	1.29116
biological process	response to stimulus	367	23.6927
biological process	localization	230	14.8483
biological process	multi-organism process	75	4.84183
biological process	biological regulation	691	44.6094
biological process	cellular component organization or biogenesis	234	15.1065
biological process	cell aggregation	0	0
biological process	detoxification	2	0.129116
biological process	presynaptic process involved in chemical synaptic transmission	4	0.258231

## Sheet: KEGG enrichment
ID	Description	GeneRatio	BgRatio	enrich_factor	pvalue	qvalue
ko00310	Lysine degradation	0.0366	0.0129	2.83	7.37e-06	0.00133496
ko05168	Herpes simplex virus 1 infection	0.1369	0.0907	1.51	7.03e-05	0.00636683
ko04926	Relaxin signaling pathway	0.0032	0.0003	11.43	0.011402	0.43084
ko00120	Primary bile acid biosynthesis	0.008	0.0023	3.48	0.0136905	0.43084
ko04611	Platelet activation	0.0048	0.0009	5.36	0.0170078	0.43084
ko04350	TGF-beta signaling pathway	0.0287	0.0167	1.71	0.0189706	0.43084
ko04371	Apelin signaling pathway	0.0414	0.0269	1.54	0.0197956	0.43084
ko05146	Amoebiasis	0.0032	0.0004	8.16	0.0228543	0.43084
ko05212	Pancreatic cancer	0.0032	0.0004	8.16	0.0228543	0.43084
ko04310	Wnt signaling pathway	0.0446	0.0299	1.49	0.0237964	0.43084
ko05231	Choline metabolism in cancer	0.0032	0.0005	6.35	0.0374062	0.551519
ko05205	Proteoglycans in cancer	0.0048	0.0013	3.73	0.0449329	0.551519
ko04933	AGE-RAGE signaling pathway in diabetic complications	0.0032	0.0006	5.71	0.0456927	0.551519
ko04934	Cushing syndrome	0.0032	0.0006	5.71	0.0456927	0.551519
ko05210	Colorectal cancer	0.0032	0.0006	5.71	0.0456927	0.551519
ko04110	Cell cycle	0.0287	0.019	1.51	0.0554497	0.593024
ko04218	Cellular senescence	0.0382	0.0271	1.41	0.0587905	0.593024
ko04621	NOD-like receptor signaling pathway	0.0414	0.0299	1.39	0.0591237	0.593024
ko00340	Histidine metabolism	0.0064	0.0024	2.66	0.062685	0.593024
ko04640	Hematopoietic cell lineage	0.0016	0.0001	14.28	0.0687839	0.593024
ko05012	Parkinson disease	0.0016	0.0001	14.28	0.0687839	0.593024
ko04072	Phospholipase D signaling pathway	0.0032	0.0007	4.4	0.0739428	0.608524
ko05200	Pathways in cancer	0.0064	0.0026	2.43	0.0814159	0.640894
ko03450	Non-homologous end-joining	0.0048	0.0017	2.76	0.0931468	0.701864
ko04012	ErbB signaling pathway	0.0207	0.0138	1.5	0.0969144	0.701864
ko04340	Hedgehog signaling pathway	0.0127	0.0077	1.64	0.115104	0.724991
ko05410	Hypertrophic cardiomyopathy	0.0032	0.0009	3.36	0.117763	0.724991
ko05414	Dilated cardiomyopathy	0.0032	0.0009	3.36	0.117763	0.724991
ko04620	Toll-like receptor signaling pathway	0.0239	0.0171	1.4	0.119941	0.724991
ko04920	Adipocytokine signaling pathway	0.0175	0.0117	1.5	0.120129	0.724991
ko04658	Th1 and Th2 cell differentiation	0.0016	0.0002	7.14	0.132844	0.77586
ko04330	Notch signaling pathway	0.0191	0.0134	1.43	0.137684	0.776754
ko04722	Neurotrophin signaling pathway	0.0032	0.0011	3.01	0.141577	0.776754
ko04068	FoxO signaling pathway	0.0303	0.0232	1.3	0.146653	0.780936
ko01522	Endocrine resistance	0.0016	0.0003	5.71	0.163204	0.829968
ko04625	C-type lectin receptor signaling pathway	0.0271	0.0208	1.3	0.165029	0.829968
ko04974	Protein digestion and absorption	0.0048	0.0024	1.99	0.190016	0.871329
ko04624	Toll and Imd signaling pathway	0.0016	0.0003	4.76	0.192503	0.871329
ko04657	IL-17 signaling pathway	0.0016	0.0003	4.76	0.192503	0.871329
ko05224	Breast cancer	0.0016	0.0003	4.76	0.192503	0.871329
ko04115	p53 signaling pathway	0.0159	0.0117	1.36	0.202373	0.893661
ko04070	Phosphatidylinositol signaling system	0.0207	0.016	1.29	0.207914	0.89627
ko00780	Biotin metabolism	0.0016	0.0004	4.08	0.220778	0.929591
ko04623	Cytosolic DNA-sensing pathway	0.0111	0.0081	1.37	0.251175	0.968157
ko04151	PI3K-Akt signaling pathway	0.0032	0.0016	2.04	0.256734	0.968157
ko04622	RIG-I-like receptor signaling pathway	0.0159	0.0125	1.28	0.260363	0.968157
ko03015	mRNA surveillance pathway	0.0175	0.0139	1.26	0.261273	0.968157
ko04014	Ras signaling pathway	0.0048	0.0028	1.68	0.264254	0.968157
ko05165	Human papillomavirus infection	0.0032	0.0016	1.97	0.269853	0.968157
ko05222	Small cell lung cancer	0.0016	0.0005	3.17	0.274396	0.968157
ko00770	Pantothenate and CoA biosynthesis	0.0032	0.0017	1.84	0.296057	0.968157
ko00532	Glycosaminoglycan biosynthesis - chondroitin sulfate / dermatan sulfate	0.0048	0.0031	1.53	0.312298	0.968157
ko04514	Cell adhesion molecules	0.0366	0.0327	1.12	0.315464	0.968157
ko00430	Taurine and hypotaurine metabolism	0.0032	0.0018	1.73	0.322116	0.968157
ko04010	MAPK signaling pathway	0.0573	0.0531	1.08	0.338885	0.968157
ko00380	Tryptophan metabolism	0.0064	0.0047	1.34	0.34708	0.968157
ko04391	Hippo signaling pathway - fly	0.0016	0.0007	2.38	0.347996	0.968157
ko04210	Apoptosis	0.0271	0.0241	1.12	0.348438	0.968157
ko00562	Inositol phosphate metabolism	0.0143	0.0122	1.17	0.359742	0.968157
ko00053	Ascorbate and aldarate metabolism	0.0032	0.002	1.59	0.36071	0.968157
ko04512	ECM-receptor interaction	0.0223	0.0198	1.13	0.362344	0.968157
ko03018	RNA degradation	0.0111	0.0093	1.2	0.368306	0.968157
ko00410	beta-Alanine metabolism	0.0048	0.0035	1.36	0.379732	0.968157
ko04060	Cytokine-cytokine receptor interaction	0.035	0.0325	1.08	0.389201	0.968157
ko05202	Transcriptional misregulation in cancer	0.0032	0.0022	1.47	0.398459	0.968157
ko04714	Thermogenesis	0.0016	0.0008	1.9	0.414141	0.968157
ko03410	Base excision repair	0.0064	0.0052	1.22	0.41881	0.968157
ko05412	Arrhythmogenic right ventricular cardiomyopathy	0.0016	0.0009	1.79	0.434665	0.968157
ko04150	mTOR signaling pathway	0.0271	0.0256	1.06	0.444377	0.968157
ko02010	ABC transporters	0.008	0.007	1.13	0.452472	0.968157
ko00471	D-Glutamine and D-glutamate metabolism	0.0016	0.0009	1.68	0.454472	0.968157
ko00524	Neomycin, kanamycin and gentamicin biosynthesis	0.0016	0.0009	1.68	0.454472	0.968157
ko00750	Vitamin B6 metabolism	0.0016	0.0009	1.68	0.454472	0.968157
ko04724	Glutamatergic synapse	0.0016	0.0009	1.68	0.454472	0.968157
ko05416	Viral myocarditis	0.0016	0.0009	1.68	0.454472	0.968157
ko03022	Basal transcription factors	0.0048	0.004	1.21	0.454853	0.968157
ko00531	Glycosaminoglycan degradation	0.0032	0.0025	1.3	0.458908	0.968157
ko00010	Glycolysis / Gluconeogenesis	0.0096	0.0086	1.11	0.459881	0.968157
ko00250	Alanine, aspartate and glutamate metabolism	0.0064	0.0056	1.14	0.465651	0.968157
ko04360	Axon guidance	0.0096	0.0087	1.1	0.466042	0.968157
ko04020	Calcium signaling pathway	0.0446	0.0435	1.03	0.473087	0.968157
ko00561	Glycerolipid metabolism	0.0096	0.0088	1.08	0.478308	0.968157
ko04510	Focal adhesion	0.0398	0.0394	1.01	0.505757	0.968157
ko00330	Arginine and proline metabolism	0.008	0.0075	1.07	0.506373	0.968157
ko04015	Rap1 signaling pathway	0.0048	0.0043	1.11	0.508612	0.968157
ko04910	Insulin signaling pathway	0.0239	0.0235	1.02	0.513133	0.968157
ko00280	Valine, leucine and isoleucine degradation	0.0064	0.006	1.07	0.518476	0.968157
ko04140	Autophagy - animal	0.0255	0.0252	1.01	0.521572	0.968157
ko00920	Sulfur metabolism	0.0016	0.0012	1.36	0.527007	0.968157
ko04137	Mitophagy - animal	0.0127	0.0125	1.02	0.527473	0.968157
ko04130	SNARE interactions in vesicular transport	0.0048	0.0045	1.07	0.534432	0.968157
ko00052	Galactose metabolism	0.0048	0.0045	1.06	0.542866	0.968157
ko04136	Autophagy - other	0.0048	0.0045	1.06	0.542866	0.968157
ko00040	Pentose and glucuronate interconversions	0.0032	0.0029	1.1	0.547795	0.968157
ko05166	Human T-cell leukemia virus 1 infection	0.0016	0.0013	1.24	0.559579	0.968157
ko00072	Synthesis and degradation of ketone bodies	0.0016	0.0013	1.19	0.575015	0.968157
ko00051	Fructose and mannose metabolism	0.0048	0.0047	1.01	0.575697	0.968157
ko00591	Linoleic acid metabolism	0.0032	0.0031	1.04	0.578389	0.968157
ko00220	Arginine biosynthesis	0.0032	0.0031	1.02	0.588244	0.968157
ko04610	Complement and coagulation cascades	0.0016	0.0014	1.14	0.589911	0.968157
ko00970	Aminoacyl-tRNA biosynthesis	0.0048	0.0048	0.99	0.59155	0.968157
ko00061	Fatty acid biosynthesis	0.0032	0.0032	1	0.597928	0.968157
ko00730	Thiamine metabolism	0.0016	0.0014	1.1	0.604285	0.968157
ko04141	Protein processing in endoplasmic reticulum	0.0303	0.0318	0.95	0.623211	0.968157
ko04142	Lysosome	0.0191	0.0203	0.94	0.62523	0.968157
ko03030	DNA replication	0.0048	0.0051	0.93	0.629471	0.968157
ko00600	Sphingolipid metabolism	0.0064	0.007	0.91	0.641403	0.968157
ko04122	Sulfur relay system	0.0016	0.0016	0.99	0.64446	0.968157
ko04260	Cardiac muscle contraction	0.0143	0.0158	0.91	0.662138	0.968157
ko00860	Porphyrin and chlorophyll metabolism	0.0032	0.0036	0.88	0.669235	0.968157
ko04392	Hippo signaling pathway - multiple species	0.0016	0.0018	0.89	0.680563	0.968157
ko05164	Influenza A	0.0016	0.0018	0.87	0.691764	0.968157
ko00511	Other glycan degradation	0.0016	0.002	0.82	0.713004	0.968157
ko04530	Tight junction	0.0287	0.032	0.9	0.71783	0.968157
ko00900	Terpenoid backbone biosynthesis	0.0016	0.0021	0.75	0.742156	0.968157
ko00020	Citrate cycle (TCA cycle)	0.0032	0.0042	0.75	0.750172	0.968157
ko04216	Ferroptosis	0.0048	0.0062	0.77	0.75611	0.968157
ko00030	Pentose phosphate pathway	0.0032	0.0043	0.74	0.756613	0.968157
ko00515	Mannose type O-glycan biosynthesis	0.0032	0.0043	0.73	0.762911	0.968157
ko00100	Steroid biosynthesis	0.0016	0.0023	0.7	0.76835	0.968157
ko04120	Ubiquitin mediated proteolysis	0.0191	0.0229	0.84	0.776157	0.968157
ko03430	Mismatch repair	0.0016	0.0023	0.68	0.776477	0.968157
ko03440	Homologous recombination	0.0032	0.0045	0.71	0.780962	0.968157
ko00071	Fatty acid degradation	0.0032	0.0046	0.69	0.792317	0.968157
ko00500	Starch and sucrose metabolism	0.0032	0.0047	0.68	0.797797	0.968157
ko00534	Glycosaminoglycan biosynthesis - heparan sulfate / heparin	0.0032	0.0047	0.68	0.797797	0.968157
ko04520	Adherens junction	0.0143	0.018	0.8	0.801289	0.968157
ko00604	Glycosphingolipid biosynthesis - ganglio series	0.0016	0.0026	0.62	0.806237	0.968157
ko01210	2-Oxocarboxylic acid metabolism	0.0016	0.0026	0.61	0.813037	0.968157
ko00350	Tyrosine metabolism	0.0032	0.0048	0.66	0.813476	0.968157
ko04914	Progesterone-mediated oocyte maturation	0.0096	0.0128	0.75	0.819995	0.968157
ko05132	Salmonella infection	0.0318	0.038	0.84	0.820777	0.968157
ko00565	Ether lipid metabolism	0.0048	0.0071	0.67	0.826209	0.968157
ko00520	Amino sugar and nucleotide sugar metabolism	0.0048	0.0071	0.67	0.830204	0.968157
ko00650	Butanoate metabolism	0.0016	0.0028	0.57	0.83204	0.968157
ko00592	alpha-Linolenic acid metabolism	0.0016	0.0029	0.55	0.843624	0.968157
ko04916	Melanogenesis	0.0127	0.0171	0.75	0.844122	0.968157
ko00564	Glycerophospholipid metabolism	0.0096	0.0134	0.71	0.851986	0.968157
ko00603	Glycosphingolipid biosynthesis - globo and isoglobo series	0.0016	0.0031	0.52	0.859523	0.968157
ko00982	Drug metabolism - cytochrome P450	0.0016	0.0031	0.52	0.859523	0.968157
ko00260	Glycine, serine and threonine metabolism	0.0032	0.0055	0.58	0.862056	0.968157
ko00760	Nicotinate and nicotinamide metabolism	0.0032	0.0055	0.58	0.862056	0.968157
ko00601	Glycosphingolipid biosynthesis - lacto and neolacto series	0.0032	0.0055	0.58	0.865844	0.968157
ko04810	Regulation of actin cytoskeleton	0.0303	0.0377	0.8	0.866516	0.968157
ko00512	Mucin type O-glycan biosynthesis	0.0032	0.0056	0.57	0.873135	0.968157
ko00620	Pyruvate metabolism	0.0032	0.0058	0.55	0.883389	0.968157
ko04672	Intestinal immune network for IgA production	0.0032	0.0058	0.55	0.883389	0.968157
ko00790	Folate biosynthesis	0.0016	0.0035	0.46	0.890622	0.968157
ko00510	N-Glycan biosynthesis	0.0048	0.0082	0.58	0.892336	0.968157
ko03460	Fanconi anemia pathway	0.0032	0.006	0.53	0.895871	0.968157
ko04270	Vascular smooth muscle contraction	0.0159	0.0223	0.71	0.897461	0.968157
ko04370	VEGF signaling pathway	0.0064	0.0105	0.61	0.898956	0.968157
ko00980	Metabolism of xenobiotics by cytochrome P450	0.0016	0.0037	0.43	0.9052	0.968157
ko01200	Carbon metabolism	0.0111	0.0168	0.66	0.907845	0.968157
ko03008	Ribosome biogenesis in eukaryotes	0.0064	0.0111	0.57	0.923073	0.968157
ko03420	Nucleotide excision repair	0.0032	0.0066	0.48	0.924072	0.968157
ko01230	Biosynthesis of amino acids	0.0064	0.0113	0.57	0.926549	0.968157
ko04146	Peroxisome	0.0064	0.0113	0.56	0.928233	0.968157
ko00270	Cysteine and methionine metabolism	0.0032	0.0068	0.47	0.930412	0.968157
ko00513	Various types of N-glycan biosynthesis	0.0032	0.0068	0.47	0.930412	0.968157
ko01040	Biosynthesis of unsaturated fatty acids	0.0016	0.0042	0.38	0.933711	0.968157
ko00062	Fatty acid elongation	0.0016	0.0043	0.37	0.936041	0.968157
ko04540	Gap junction	0.0096	0.0159	0.6	0.936821	0.968157
ko03050	Proteasome	0.0032	0.007	0.45	0.93809	0.968157
ko04114	Oocyte meiosis	0.0096	0.0163	0.59	0.945321	0.968157
ko00640	Propanoate metabolism	0.0016	0.0046	0.35	0.946521	0.968157
ko00983	Drug metabolism - other enzymes	0.0032	0.0074	0.43	0.94963	0.968157
ko00590	Arachidonic acid metabolism	0.0032	0.0075	0.43	0.951101	0.968157
ko04912	GnRH signaling pathway	0.0096	0.0166	0.58	0.951776	0.968157
ko00630	Glyoxylate and dicarboxylate metabolism	0.0016	0.0048	0.33	0.953656	0.968157
ko00140	Steroid hormone biosynthesis	0.0016	0.0048	0.33	0.955286	0.968157
ko04744	Phototransduction	0.0016	0.0051	0.31	0.961254	0.968157
ko04261	Adrenergic signaling in cardiomyocytes	0.0175	0.0286	0.61	0.97324	0.968157
ko03320	PPAR signaling pathway	0.0048	0.0113	0.42	0.974354	0.968157
ko01212	Fatty acid metabolism	0.0032	0.0088	0.36	0.976255	0.968157
ko04080	Neuroactive ligand-receptor interaction	0.043	0.0606	0.71	0.979861	0.968157
ko03013	RNA transport	0.0127	0.0235	0.54	0.981681	0.968157
ko00830	Retinol metabolism	0.0016	0.0063	0.25	0.982387	0.968157
ko00514	Other types of O-glycan biosynthesis	0.0016	0.0077	0.21	0.992819	0.968157
ko00240	Pyrimidine metabolism	0.0016	0.0079	0.2	0.99378	0.968157
ko00230	Purine metabolism	0.008	0.0196	0.41	0.994861	0.968157
ko00190	Oxidative phosphorylation	0.0048	0.0145	0.33	0.995032	0.968157
ko04144	Endocytosis	0.0255	0.0467	0.55	0.997995	0.968157
ko03040	Spliceosome	0.0048	0.0186	0.26	0.999442	0.968157
ko04145	Phagosome	0.008	0.0254	0.31	0.999682	0.968157
ko03010	Ribosome	0.0016	0.0152	0.11	0.999943	0.968157
ko04217	Necroptosis	0.0048	0.0232	0.21	0.99996	0.968157
