# Supplementary material for: Comparative transcriptome analysis of rainbow trout gonadal cells (RTG-2) infected with U and J genogroup infectious hematopoietic necrosis virus
Source: Front Microbiol. 2023 Jan 17;13:1109606. doi: 10.3389/fmicb.2022.1109606 (PMC9887044; doi:10.3389/fmicb.2022.1109606)
Supplement: Supplementary file 1 [file Data_Sheet_1.ZIP › Supplementary Tables/Supplementary Table 6.xls]

## Sheet: immune response top 30
gene_name	J24h01_FPKM	J24h02_FPKM	J24h03_FPKM	U24h01_FPKM	U24h02_FPKM	U24h03_FPKM	U_vs_J_DESeq2_log2FC	U_vs_J_DESeq2_(FDR_0.01_FC_2)_regulated	protein name
trpm2	1.23827	0.910942	1.44634	0.351747	0.42783	0.584859	1.45865	up	transient receptor potential cation channel, subfamily M, member 2
LOC110487764	3.14232	3.83972	3.53676	1.16648	1.7143	1.35325	1.45239	up	stimulator of interferon genes protein-like
LOC110512961	4.9107	5.17117	4.05826	2.09823	2.14042	1.77303	1.4152	up	uncharacterized protein LOC110512961 [Oncorhynchus mykiss]
LOC110528101	5.14552	6.34538	5.88084	3.05733	2.84528	2.90315	1.20304	up	integrin beta-7
LOC110488543	1.20738	2.23194	1.25499	0.809843	0.911033	0.696263	1.11603	up	SLIT and NTRK-like protein 4
LOC110537215	8.84728	10.5302	12.2035	5.38002	5.52031	6.06514	1.11383	up	anthrax toxin receptor 1
LOC110536011	0.315513	0.482033	0.325145	0.188496	0.192973	0.159865	1.08883	up	egr3 – early growth response 3
LOC110527358	0.825381	1.44338	1.17904	0.607697	0.573133	0.647813	1.08162	up	dlk2 – delta-like 2 homolog
LOC110504649	0.267105	0.160972	0.236316	0.119962	0.077535	0.088515	1.07807	up	f8 – coagulation factor VIII, procoagulant component
LOC110502447	3.49466	4.23096	4.09443	2.17951	1.90586	2.3987	1.07074	up	cyclic GMP-AMP synthase
LOC110522681	0.57536	0.438693	0.682575	0.357229	0.274677	0.274659	1.06531	up	inositol 1,4,5-trisphosphate receptor type 2
itpr1	1.65754	1.81228	2.20295	1.02044	1.05115	1.10581	1.05967	up	itpr1
LOC110497707	1.02382	0.768266	1.03108	2.26189	2.60683	3.79739	-1.19073	down	TNF receptor-associated factor 3-like
LOC110521348	0.801814	1.01631	0.600546	2.36043	2.34668	2.66006	-1.20376	down	ticam1 – toll-like receptor adaptor molecule 1
LOC110530518	0.730458	1.60142	2.58305	4.91856	4.83454	5.64621	-1.22124	down	B-cell lymphoma/leukemia 10
LOC110531834	2.72883	2.28221	2.70752	6.46108	8.1815	8.52392	-1.25587	down	transcription factor p65
LOC110521202	0.382688	0.181361	0.383594	1.1865	1.20809	1.19041	-1.26087	down	mucosa-associated lymphoid tissue lymphoma translocation protein 1
LOC110525277	3.04508	4.34934	2.60493	8.51611	9.66101	13.1587	-1.28623	down	arrestin domain-containing protein 3
LOC110530313	1.66947	1.65284	1.24151	3.78328	4.29648	6.27343	-1.3025	down	serine/threonine-protein kinase PLK3
LOC110526129	1.2738	1.15073	0.975077	3.9807	3.39137	3.59984	-1.33039	down	phosphatidylinositol 3-kinase regulatory subunit alpha
sike1	2.22893	1.42546	1.85818	5.96569	6.32074	5.7055	-1.34031	down	sike1
LOC100301634	4.88882	8.77562	7.54519	21.9431	22.1749	28.3511	-1.36015	down	C-X-C motif chemokine 11-1
irf-1	7.33385	6.66148	5.90412	19.4916	19.8732	36.4426	-1.3937	down	irf-1
LOC110502983	0.741079	0.668167	0.481834	1.761	1.54284	4.18208	-1.42694	down	tumor necrosis factor alpha-induced protein 3
LOC110537705	6.87821	7.34244	6.99013	23.761	24.0042	22.1388	-1.4332	down	transforming growth factor beta activator LRRC32
LOC110533376	2.47586	1.23101	1.56044	8.82267	8.85135	7.9977	-1.86416	down	interferon regulatory factor 1
LOC110496349	7.74973	8.57261	6.94692	39.8219	39.4337	44.9436	-2.12329	down	thioredoxin-interacting protein
LOC110526239	0	0.050772	0.100733	0.537306	0.567449	2.07439	-2.17433	down	receptor-interacting serine/threonine-protein kinase 2
LOC110492040	0.203175	0.242368	0.211115	2.06064	1.91971	1.54086	-2.17483	down	arrestin domain-containing protein 2
LOC110536457	0	0	0	1.37171	1.90091	1.6864	-2.42303	down	anthrax toxin receptor 2

## Sheet: signal transduction top 40
gene_name	J24h01_FPKM	J24h02_FPKM	J24h03_FPKM	U24h01_FPKM	U24h02_FPKM	U24h03_FPKM	U_vs_J_DESeq2_(FDR_0.01_FC_2)_regulated	U_vs_J_DESeq2_log2FC
LOC110502882	2.94238	3.69605	2.54303	0.936729	0.815923	0.936328	up	1.89591	casein kinase I
LOC110509203	18.4752	14.6207	15.6338	4.39689	4.35357	6.37203	up	1.84486	insulin receptor-like
LOC110489951	1.20847	0.642147	0.647879	0.127638	0.102858	0.235411	up	1.74081	cacnb2a – calcium channel, voltage-dependent, beta 2a
LOC110517683	1.47546	0.744356	0.9378	0.250793	0.21747	0.177222	up	1.69058	neuromedin-K receptor
LOC110491444	12.3856	13.2169	10.9065	4.79048	4.64419	4.43759	up	1.60326	bone morphogenetic protein 2-like
LOC110525805	2.1476	2.80829	3.12188	0.938334	0.763099	1.10703	up	1.59345	claudin-4
LOC110496492	7.51043	7.24868	7.99342	3.21708	2.90817	2.56605	up	1.59309	sestrin 2
LOC110535571	2.11407	2.71753	2.26141	0.756931	1.03865	0.913307	up	1.56246	E3 ubiquitin-protein ligase RNF152
LOC110491824	1.63108	2.19519	2.13315	0.667465	0.936822	0.720251	up	1.49072	large neutral amino acids transporter small subunit 1
LOC110485181	0.279467	0.248073	0.236206	0.116001	0.081985	0.062535	up	1.47181	glutamate receptor ionotropic, NMDA 2B
LOC110505894	2.10076	1.6572	2.42389	0.729237	0.887816	0.744728	up	1.46574	LOC110505894
LOC110521460	0.153183	0.2816	0.436088	1.29189	1.33335	1.06632	down	-1.46566	s1pr3a – sphingosine-1-phosphate receptor 3a
LOC110502466	0.495056	0.646302	0.770245	3.30381	3.01413	2.0294	down	-1.46745	dickkopf-related protein 1
LOC110485212	0.894314	0.618306	0.706981	3.49709	2.79906	2.32441	down	-1.46793	R-spondin-3
LOC110526228	2.77419	2.33265	1.97996	10.3518	11.226	6.06393	down	-1.47142	cyclin D1
LOC110511593	3.6629	2.81731	2.4866	11.4569	10.8278	9.02484	down	-1.48334	R-spondin-3
LOC110528940	42.9492	38.1419	36.0796	131.527	146.4	121.122	down	-1.48796	dickkopf-related protein 1
LOC110535641	5.34557	5.38227	5.3914	20.823	20.504	15.0448	down	-1.50798	c-myc – transcriptional regulator Myc-like
LOC110524590	1.73018	0.665936	1.26458	4.73365	5.11584	3.90082	down	-1.50839	G1/S-specific cyclin-D1
LOC110493870	17.8825	17.4433	14.9282	63.89	59.5147	51.013	down	-1.51263	myelocytomatosis oncogene homolog
LOC110529541	12.6618	12.117	14.2082	49.8261	52.8125	34.7092	down	-1.51884	CCN family member 2
LOC110534079	0.646138	0.201906	0.991535	3.11998	3.33589	2.27308	down	-1.5297	transcription factor HES-1
LOC110488908	1.42496	1.40317	1.3832	5.20981	4.69426	5.65759	down	-1.56656	mastermind-like protein 1
LOC100301651	0.938527	0.651244	1.10401	4.23337	4.80542	3.90456	down	-1.56725	bambia – BMP and activin membrane-bound inhibitor (Xenopus laevis) homolog a
LOC110493438	0.624729	0.648515	0.899367	2.6631	3.27698	2.72517	down	-1.58521	sphingosine 1-phosphate receptor 1
LOC110493761	0.319474	0.239606	0.22168	1.12373	0.975775	1.22558	down	-1.60778	protein jagged-1b
LOC110537028	2.46865	2.51349	2.50736	10.8101	10.055	8.37876	down	-1.62775	growth arrest-specific protein 1
LOC110500295	0.12761	0.200571	0.061633	0.974541	1.13752	0.570469	down	-1.65158	cyclin-dependent kinase inhibitor 1B
LOC110522165	21.1396	18.9521	18.6158	83.0899	78.2503	63.7525	down	-1.65518	cellular communication network factor 2a
LOC110493429	0.739128	0.802671	0.893343	3.447	3.49343	3.10943	down	-1.65704	sphingosine 1-phosphate receptor 1
wdr24	0.050199	0	0	0.328158	0.348735	0.426931	down	-1.69756	WD repeat domain 24
LOC110490039	0.382419	0.843588	0.388411	3.15966	2.49676	2.66795	down	-1.70043	BMP and activin membrane-bound inhibitor homolog
LOC110528824	0	0	0	0.28558	0.28795	0.255278	down	-1.71978	insulin receptor substrate 2a
dusp6	1.6131	1.90913	1.85932	8.29467	7.62423	6.56389	down	-1.72434	dual specificity phosphatase 6
LOC110526521	0.388651	0.4494	0.370691	1.93393	1.70462	1.77556	down	-1.74496	leucine-rich repeat-containing G-protein coupled receptor 4
plk2	2.58326	3.00436	2.40146	10.9753	11.1149	19.3109	down	-1.80925	serine/threonine-protein kinase PLK2
LOC110530106	1.19554	1.29496	1.05623	6.59479	6.24618	5.17255	down	-1.85179	growth arrest and DNA damage-inducible protein GADD45 alpha
LOC110526333	0	0	0	0.501242	0.35711	0.312563	down	-1.8636	transcription factor 7-like 1-A
LOC110506494	3.58821	3.5942	3.32256	16.4804	18.4502	14.2533	down	-1.87744	pro-adrenomedullin
LOC110523806	1.07966	0.976827	0.995924	7.10154	6.78924	6.19622	down	-2.31352	dual specificity protein phosphatase 4

## Sheet: viral disease top 30
gene_name	J24h01_FPKM	J24h02_FPKM	J24h03_FPKM	U24h01_FPKM	U24h02_FPKM	U24h03_FPKM	U_vs_J_DESeq2_log2FC	U_vs_J_DESeq2_(FDR_0.01_FC_2)_regulated
plekha6	0.931307	0.896342	0.730328	0.275214	0.340507	0.314705	1.52599	up	pleckstrin homology domain-containing family A member 6
LOC110507358	0.492042	0.758247	0.593866	0.175625	0.211522	0.197041	1.50117	up	myeloid leukemia factor 1
LOC110487764	3.14232	3.83972	3.53676	1.16648	1.7143	1.35325	1.45239	up	stimulator of interferon genes protein-like
LOC110491874	9.56578	9.36891	10.5756	4.47109	4.32921	4.8156	1.31472	up	serine/threonine-protein kinase mTOR
LOC110532771	0.463616	1.01205	0.931798	0.267758	0.343445	0.297524	1.19084	up	tumor necrosis factor receptor superfamily member 14-like
sgcg	0.948509	1.43713	1.24788	0.615439	0.583322	0.579103	1.16805	up	gamma-sarcoglycan
LOC110534928	0.367775	0.609414	0.372425	0.200268	0.200793	0.202798	1.14821	up	myomesin-3-like
LOC110530551	3.28068	4.73312	3.44479	1.73385	1.99377	2.22497	1.14638	up	zinc finger and SCAN domain-containing protein 20
LOC110537029	0.309904	0.344818	0	0.849782	1.20283	1.17047	-1.26629	down	zinc finger protein 180
LOC110485355	1.01537	1.03167	0.79892	2.60879	3.02048	3.42705	-1.27176	down	gastrula zinc finger protein XlCGF26.1
LOC110529944	0.121898	0.115888	0.065009	0.514679	0.439041	0.610354	-1.2787	down	zinc finger protein 616-like
LOC110537030	0.989669	0.35347	0.559284	2.36056	2.20259	2.16209	-1.28348	down	zinc finger and SCAN domain-containing protein 5B
LOC110495644	0.426784	0.143432	0.341915	1.31731	1.32923	1.10749	-1.31036	down	zinc finger protein 239-like
LOC110524313	1.55126	1.2722	1.48353	4.56747	4.81353	4.31029	-1.31705	down	fibroblast growth factor receptor substrate 2
LOC110499240	0.579182	0.602721	0.684209	2.05007	2.12434	1.82622	-1.3179	down	cdc42ep4b – CDC42 effector protein (Rho GTPase binding) 4b
LOC110526129	1.2738	1.15073	0.975077	3.9807	3.39137	3.59984	-1.33039	down	phosphatidylinositol 3-kinase regulatory subunit alpha
LOC110485356	0.230955	0	0.208024	0.896821	0.618405	0.928923	-1.40626	down	gastrula zinc finger protein XlCGF26.1-like
LOC110486668	0.34949	0.199364	0.183133	0.885578	0.919322	1.13735	-1.4231	down	armadillo repeat-containing protein 5
LOC110531695	0.945311	1.48206	1.49919	4.98582	4.60673	4.86885	-1.42642	down	oocyte zinc finger protein XlCOF6
LOC110486051	0.106893	0.15559	0.308791	1.13804	0.802757	0.916929	-1.44613	down	zinc finger protein OZF
LOC110494904	2.05614	1.60327	1.72451	6.53333	7.25702	6.14395	-1.4972	down	KRAB domain-containing zinc finger protein
LOC110535641	5.34557	5.38227	5.3914	20.823	20.504	15.0448	-1.50798	down	transcriptional regulator Myc-like
LOC110493870	17.8825	17.4433	14.9282	63.89	59.5147	51.013	-1.51263	down	myelocytomatosis oncogene homolog
LOC110527720	0.477172	0.651694	0.362666	2.18824	2.61615	2.28785	-1.64885	down	zinc finger and SCAN domain-containing protein 21
LOC110534654	0	0	0	0.481436	0.490843	0.643848	-1.84216	down	KRAB domain-containing zinc finger protein
LOC110485291	0	0	0	1.03856	1.27246	1.21191	-1.85677	down	KRAB domain-containing zinc finger protein
LOC110526333	0	0	0	0.501242	0.35711	0.312563	-1.8636	down	transcription factor 7-like 1-A
LOC110520887	0	0	0	1.82098	1.90777	2.11951	-1.88992	down	protein S100-A1
LOC110538625	0.176223	0.137109	0.126453	1.10241	1.14092	1.16569	-2.14235	down	armadillo repeat-containing protein 5
LOC110526239	0	0.050772	0.100733	0.537306	0.567449	2.07439	-2.17433	down	receptor-interacting serine/threonine-protein kinase 2
